# Supplementary material for: Systematic analysis of bypass suppression of essential genes
Source: Mol Syst Biol. 2020 Sep 17;16(9):e9828. doi: 10.15252/msb.20209828 (PMC7507402; doi:10.15252/msb.20209828)
Supplement: Supplementary file 2 — Dataset EV1 [file MSB-16-e9828-s002.xlsx]

## Sheet: ReadMe
Dataset EV1. Essential genes tested for bypass suppression
This file contains a list of essential gene mutant strains that were tested for bypass suppression, and whether bypass suppression was observed
Column A	StrainID of the parental strain used to try to isolate bypass suppressor strain
Column B-D	Query gene, allele, and ORF
Column E	The number of times the parental query strain was independently tested for bypass suppression
Column F	The number of times bypass suppression was observed. Note that for 17 bypass suppressor strains we do not know the corresponding parental query strain (see dataset EV2), and that these 17 strains are not included in this file.

## Sheet: DatasetEV1
ParentalStrainID	QueryGene	QueryAllele	QueryORF	TimesTested	TimesBypassSuppIsolated
TSP3538	AAR2	aar2-5001	YBL074C	4	0
TSP3802	ABD1	abd1-5	YBR236C	5	0
TSP4013	ABD1	abd1-8	YBR236C	4	0
TSP3639	ABF1	abf1-102	YKL112W	4	0
TSP3976	ABF1	abf1-103	YKL112W	4	0
TSP591	ACS2	acs2-201	YLR153C	7	1
TSP588	ACS2	acs2-101	YLR153C	5	4
TSP2179	ADE13	ade13-501	YLR359W	3	2
TSP2182	ADE13	ade13-505	YLR359W	3	3
TSP3700	AFG2	afg2-18	YLR397C	5	0
TSP3282	ALG1	alg1-1	YBR110W	4	0
TSP3323	ALG13	alg13-5001	YGL047W	4	0
TSP3310	ALG2	alg2-1	YGL065C	4	0
TSP3393	ALR1	alr1-5001	YOL130W	5	1
TSP3556	AME1	ame1-4	YBR211C	4	0
TSP1131	AOS1	aos1-3	YPR180W	6	0
TSP1130	AOS1	aos1-5002	YPR180W	5	0
TSP1162	AOS1	aos1-5013	YPR180W	4	0
TSP1163	AOS1	aos1-5014	YPR180W	4	0
TSP691	AOS1	aos1-unknown	YPR180W	7	0
TSP1172	APC1	apc1-500	YNL172W	4	0
TSP1173	APC1	apc1-502	YNL172W	4	0
TSP3624	APC11	apc11-13	YDL008W	4	0
TSP3782	APC2	apc2-8	YLR127C	5	0
TSP3715	APC4	apc4-5001	YDR118W	4	0
TSP2184	ARB1	arb1-5008	YER036C	4	1
TSP2185	ARB1	arb1-5009	YER036C	4	4
TSP3725	ARC15	arc15-10	YIL062C	3	0
TSP3367	ARC35	arc35-6	YNR035C	3	0
TSP3795	ARC40	arc40-5001	YBR234C	5	0
TSP187	ARH1	arh1-5001	YDR376W	7	0
TSP3845	ARP2	arp2-14	YDL029W	4	0
TSP3620	ARP3	arp3-31	YJR065C	4	0
TSP3798	ARP7	arp7-e411k	YPR034W	4	3
TSP3803	ARP9	arp9-1	YMR033W	5	4
TSP3516	ASA1	asa1-5001	YPR085C	4	0
TSP3263	ASK1	ask1-2	YKL052C	4	0
TSP3892	ASK1	ask1-3	YKL052C	4	0
TSP767	ATM1	atm1-5002	YMR301C	5	0
TSP1187	ATP16	atp16-5001	YDL004W	4	2
TSP3099	AUR1	aur1-503	YKL004W	4	0
TSP2192	AVO1	avo1-501	YOL078W	5	0
TSP3074	AVO1	avo1-508	YOL078W	4	0
TSP3082	AVO1	avo1-516	YOL078W	4	0
TSP3087	AVO1	avo1-521	YOL078W	4	0
TSP2195	AVO1	avo1-5002	YOL078W	5	1
TSP3083	AVO1	avo1-5006	YOL078W	4	1
TSP3075	AVO1	avo1-509	YOL078W	4	1
TSP3256	BCP1	bcp1-ts	YDR361C	4	0
TSP2197	BDP1	bdp1-500	YNL039W	4	0
TSP3262	BET1	bet1-1	YIL004C	4	0
TSP3742	BET2	bet2-1	YPR176C	4	0
TSP3850	BET3	bet3-5001	YKR068C	5	0
TSP1190	BET4	bet4-5001	YJL031C	4	0
TSP1195	BET4	bet4-5005	YJL031C	4	0
TSP3292	BFR2	bfr2-5001	YDR299W	5	0
TSP3651	BIG1	big1-5001	YHR101C	4	0
TSP3740	BMS1	bms1-1	YPL217C	4	0
TSP3369	BOS1	bos1-1	YLR078C	4	0
TSP107	BPL1	bpl1-5001	YDL141W	4	0
TSP108	BPL1	bpl1-5002	YDL141W	5	0
TSP1200	BRF1	brf1-5001	YGR246C	4	0
TSP1202	BRF1	brf1-5003	YGR246C	5	0
TSP3674	BRL1	brl1-2221	YHR036W	5	0
TSP3982	BRL1	brl1-c371s	YHR036W	4	0
TSP267	BRR2	brr2-353-24	YER172C	5	0
TSP247	BRR2	brr2-5002	YER172C	6	0
TSP712	BRR2	brr2-unknown	YER172C	6	0
TSP714	BRR2	brr2-unknown	YER172C	5	0
TSP3522	BRX1	brx1-5001	YOL077C	4	0
TSP3116	BUR6	bur6-519	YER159C	4	0
TSP3060	BUR6	bur6-unknown	YER159C	4	1
TSP3118	BUR6	bur6-5014	YER159C	5	3
TSP3527	CAB1	cab1-5001	YDR531W	5	0
TSP3697	CAB2	cab2-5001	YIL083C	4	0
TSP1228	CAB3	cab3-5007	YKL088W	6	0
TSP3699	CAB4	cab4-5001	YGR277C	4	0
TSP3758	CAB5	cab5-1	YDR196C	3	0
TSP4000	CAB5	cab5-5001	YDR196C	4	0
TSP4026	CBF2	cbf2-2	YGR140W	4	0
TSP593	CBF5	cbf5-5001	YLR175W	6	0
TSP595	CBF5	cbf5-5003	YLR175W	4	0
TSP513	CCT2	cct2-5002	YIL142W	7	0
TSP515	CCT2	cct2-5004	YIL142W	4	0
TSP516	CCT2	cct2-unknown	YIL142W	7	0
TSP520	CCT3	cct3-5001	YJL014W	5	0
TSP521	CCT3	cct3-5002	YJL014W	2	0
TSP3526	CCT4	cct4-1	YDL143W	5	0
TSP3617	CCT5	cct5-5001	YJR064W	5	0
TSP547	CCT7	cct7-2	YJL111W	5	0
TSP548	CCT7	cct7-3	YJL111W	7	0
TSP3645	CDC1	cdc1-2	YDR182W	4	0
TSP3977	CDC1	cdc1-4	YDR182W	4	0
TSP3995	CDC11	cdc11-3	YJR076C	4	0
TSP3738	CDC11	cdc11-2	YJR076C	5	1
TSP3666	CDC12	cdc12-1	YHR107C	5	0
TSP3344	CDC123	cdc123-4	YLR215C	4	0
TSP3776	CDC14	cdc14-1	YFR028C	3	2
TSP4006	CDC14	cdc14-2	YFR028C	4	2
TSP3546	CDC15	cdc15-1	YAR019C	4	2
TSP3958	CDC15	cdc15-2	YAR019C	6	3
TSP3733	CDC16	cdc16-1	YKL022C	4	0
TSP3474	POL3	cdc2-2	YDL102W	4	0
TSP3940	POL3	cdc2-7	YDL102W	5	0
TSP3877	CDC20	cdc20-1	YGL116W	4	0
TSP4029	CDC20	cdc20-3	YGL116W	5	0
TSP3489	CDC23	cdc23-1	YHR166C	5	0
TSP3945	CDC23	cdc23-4	YHR166C	4	0
TSP3376	CDC24	cdc24-3	YAL041W	4	0
TSP3635	CDC25	cdc25-1	YLR310C	4	3
TSP3648	CDC3	cdc3-1	YLR314C	4	0
TSP3978	CDC3	cdc3-3	YLR314C	5	0
TSP3420	CDC33	cdc33-e72g	YOL139C	4	0
TSP3762	CDC36	cdc36-16	YDL165W	7	1
TSP3444	CDC37	cdc37-1	YDR168W	4	0
TSP3933	CDC37	cdc37-ts	YDR168W	4	0
TSP3241	CDC39	cdc39-1	YCR093W	4	0
TSP3283	CDC4	cdc4-2	YFL009W	4	0
TSP3900	CDC4	cdc4-3	YFL009W	4	0
TSP3458	CDC42	cdc42-1	YLR229C	4	0
TSP3490	CDC43	cdc43-2	YGL155W	4	0
TSP3465	MCM7	cdc47-ts	YBR202W	4	0
TSP3343	CDC48	cdc48-1	YDL126C	4	0
TSP3681	CDC60	cdc60-ts	YPL160W	6	0
TSP3734	CDC7	cdc7-1	YDL017W	4	0
TSP3994	CDC7	cdc7-4	YDL017W	5	0
TSP3511	CDC8	cdc8-1	YJR057W	4	0
TSP1237	CDC9	cdc9-5004	YDL164C	5	0
TSP1235	CDC9	cdc9-501	YDL164C	4	0
TSP3535	CEF1	cef1-13	YMR213W	4	0
TSP4010	CEP3	cep3-2	YMR168C	4	0
TSP3787	CEP3	cep3-unknown	YMR168C	5	0
TSP3848	CET1	cet1-15	YPL228W	4	0
TSP4025	CET1	cet1-2	YPL228W	5	0
TSP460	CFD1	cfd1-5001	YIL003W	2	0
TSP461	CFD1	cfd1-5002	YIL003W	4	0
TSP2208	CFD1	cfd1-5007	YIL003W	5	0
TSP2210	CFD1	cfd1-5009	YIL003W	5	0
TSP148	CFT1	cft1-5001	YDR301W	6	0
TSP151	CFT1	cft1-5002	YDR301W	8	0
TSP973	CFT1	cft1-unknown	YDR301W	3	0
TSP4021	CFT2	cft2-1	YLR115W	5	0
TSP3832	CFT2	cft2-5001	YLR115W	4	0
TSP1242	CIA1	cia1-5001	YDR267C	5	0
TSP1245	CIA1	cia1-5004	YDR267C	5	0
TSP3475	CKS1	cks1-38	YBR135W	4	0
TSP3841	CLF1	clf1-1	YLR117C	5	0
TSP3588	CLP1	clp1-5001	YOR250C	4	0
TSP4031	CMD1	cmd1-3	YBR109C	3	0
TSP1251	CNS1	cns1-5001	YBR155W	4	0
TSP1252	CNS1	cns1-5002	YBR155W	4	0
TSP3450	COF1	cof1-5	YLL050C	3	0
TSP3935	COF1	cof1-8	YLL050C	4	0
TSP3646	COG2	cog2-1	YGR120C	5	0
TSP2219	COG4	cog4-5004	YPR105C	4	0
TSP2220	COG4	cog4-5005	YPR105C	4	0
TSP3852	CRM1	crm1-1	YGR218W	4	0
TSP386	CSE1	cse1-206	YGL238W	2	0
TSP384	CSE1	cse1-5002	YGL238W	6	0
TSP3486	CSL4	csl4-5001	YNL232W	6	0
TSP3595	CTR86	ctr86-5001	YCR054C	5	0
TSP3856	CUS1	cus1-3	YMR240C	6	0
TSP3706	CWC22	cwc22-5001	YGR278W	4	0
TSP630	CWC24	cwc24-13-1	YLR323C	7	0
TSP612	CWC24	cwc24-5004	YLR323C	6	0
TSP2226	CWC25	cwc25-5008	YNL245C	4	0
TSP1258	CWC25	cwc25-506	YNL245C	4	0
TSP3257	DAD2	dad2-9	YKR083C	4	0
TSP3531	DAM1	dam1-1	YGR113W	6	0
TSP3954	DAM1	dam1-11	YGR113W	5	0
TSP3812	DBF4	dbf4-3	YDR052C	4	0
TSP4017	DBF4	dbf4-4	YDR052C	5	0
TSP95	DBP10	dbp10-5005	YDL031W	6	0
TSP98	DBP10	dbp10-5008	YDL031W	6	0
TSP2235	DBP2	dbp2-5006	YNL112W	6	0
TSP2236	DBP2	dbp2-5007	YNL112W	6	0
TSP3685	DBP5	dbp5-1	YOR046C	6	0
TSP3985	DBP5	dbp5-2	YOR046C	4	0
TSP3372	DBP6	dbp6-5001	YNR038W	4	0
TSP2245	DCP1	dcp1-5003	YOL149W	5	0
TSP2243	DCP1	dcp1-5001	YOL149W	5	1
TSP3799	DCP2	dcp2-7	YNL118C	3	1
TSP4012	DCP2	dcp2-7d	YNL118C	4	1
TSP4023	DCP2	dcp2-unknown	YNL118C	5	1
TSP3468	DED81	ded81-5001	YHR019C	4	0
TSP3502	DIB1	dib1-5001	YPR082C	4	0
TSP3864	DIP2	dip2-5001	YLR129W	4	0
TSP3785	DIS3	dis3-1	YOL021C	5	0
TSP3528	DML1	dml1-5001	YMR211W	4	3
TSP3233	DOP1	dop1-1	YDR141C	4	3
TSP1263	DPB11	dpb11-5003	YJL090C	4	0
TSP1265	DPB11	dpb11-5004	YJL090C	4	0
TSP1268	DPB2	dpb2-5002	YPR175W	4	0
TSP1270	DPB2	dpb2-5004	YPR175W	4	0
TSP3834	DPM1	dpm1-6	YPR183W	4	0
TSP579	DPS1	dps1-1	YLL018C	8	0
TSP580	DPS1	dps1-2	YLL018C	7	0
TSP3193	DPS1	dps1-5007	YLL018C	4	0
TSP3186	DPS1	dps1-509	YLL018C	5	0
TSP3188	DPS1	dps1-511	YLL018C	4	0
TSP3190	DPS1	dps1-513	YLL018C	4	0
TSP577	DRS1	drs1-5001	YLL008W	4	0
TSP578	DRS1	drs1-5002	YLL008W	7	0
TSP3297	DUO1	duo1-2	YGL061C	4	0
TSP2259	DUT1	dut1-506	YBR252W	4	1
TSP445	DYS1	dys1-5001	YHR068W	7	0
TSP446	DYS1	dys1-5002	YHR068W	2	0
TSP1282	DYS1	dys1-5005	YHR068W	5	0
TSP2840	DYS1	dys1-5010	YHR068W	4	0
TSP1285	DYS1	dys1-505	YHR068W	4	0
TSP1292	ECM9	ecm9-504	YKR004C	4	2
TSP2866	ECM9	ecm9-5010	YKR004C	4	3
TSP2869	ECM9	ecm9-5012	YKR004C	4	3
TSP2867	ECM9	ecm9-533	YKR004C	5	3
TSP3760	ECO1	eco1-1	YFR027W	4	0
TSP3779	EMG1	emg1-1	YLR186W	4	0
TSP3022	EMW1	emw1-5003	YNL313C	5	0
TSP3023	EMW1	emw1-5004	YNL313C	4	0
TSP3025	EMW1	emw1-5006	YNL313C	5	0
TSP3027	EMW1	emw1-5008	YNL313C	4	0
TSP3028	EMW1	emw1-5009	YNL313C	4	0
TSP3031	EMW1	emw1-5010	YNL313C	5	0
TSP3032	EMW1	emw1-5011	YNL313C	4	0
TSP3029	EMW1	emw1-508	YNL313C	5	0
TSP3418	ENP1	enp1-1	YBR247C	4	0
TSP409	ENP2	enp2-5001	YGR145W	6	0
TSP410	ENP2	enp2-5002	YGR145W	4	0
TSP1296	ENP2	enp2-5003	YGR145W	5	0
TSP2273	ENP2	enp2-5005	YGR145W	5	0
TSP2275	EPL1	epl1-5017	YFL024C	4	0
TSP328	EPL1	epl1-5003	YFL024C	5	1
TSP2281	EPL1	epl1-5022	YFL024C	4	1
TSP324	EPL1	epl1-105	YFL024C	6	3
TSP3289	ERB1	erb1-5001	YMR049C	4	0
TSP3582	ERD2	erd2-5001	YBL040C	4	4
TSP2289	ERG1	erg1-5004	YGR175C	6	0
TSP3242	ERG10	erg10-1	YPL028W	5	0
TSP742	ERG12	erg12-5001	YMR208W	5	0
TSP464	ERG20	erg20-5001	YJL167W	2	0
TSP465	ERG20	erg20-5002	YJL167W	6	0
TSP387	ERG25	erg25-5001	YGR060W	3	0
TSP3705	ERG27	erg27-5001	YLR100W	4	0
TSP724	ERG29	erg29-3	YMR134W	4	2
TSP448	ERG7	erg7-5003	YHR072W	8	0
TSP449	ERG7	erg7-5004	YHR072W	7	0
TSP3650	ERG8	erg8-1	YMR220W	4	0
TSP1301	ERV1	erv1-5001	YGR029W	4	0
TSP2293	ERV1	erv1-5002	YGR029W	5	0
TSP3492	ESA1	esa1-d414	YOR244W	4	2
TSP3946	ESA1	esa1-l254p	YOR244W	4	3
TSP164	ESF1	esf1-5002	YDR365C	6	0
TSP173	ESF1	esf1-5009	YDR365C	4	0
TSP854	ESF2	esf2-5001	YNR054C	3	0
TSP856	ESF2	esf2-5003	YNR054C	5	0
TSP3869	EXO84	exo84-102	YBR102C	4	0
TSP2296	FAF1	faf1-5005	YIL019W	4	0
TSP2297	FAF1	faf1-506	YIL019W	4	0
TSP3477	FAL1	fal1-1	YDR021W	4	0
TSP1020	FAS2	fas2-5001	YPL231W	6	0
TSP1022	FAS2	fas2-5003	YPL231W	4	0
TSP803	FAS2	fas2-unknown	YPL231W	8	0
TSP896	FAS2	fas2-unknown	YPL231W	8	0
TSP1306	FBA1	fba1-5001	YKL060C	5	0
TSP1311	FBA1	fba1-5005	YKL060C	5	0
TSP1319	FCF2	fcf2-5004	YLR051C	7	0
TSP1324	FCF2	fcf2-5009	YLR051C	5	0
TSP2897	FCP1	fcp1-5003	YMR277W	4	0
TSP2898	FCP1	fcp1-5004	YMR277W	4	0
TSP3111	FCP1	fcp1-5006	YMR277W	4	0
TSP3112	FCP1	fcp1-506	YMR277W	6	0
TSP2304	FHL1	fhl1-5003	YPR104C	5	2
TSP3981	FIP1	fip1-5001	YJR093C	4	0
TSP3423	FMN1	fmn1-5001	YDR236C	4	0
TSP1329	FOL1	fol1-500	YNL256W	6	0
TSP1330	FOL1	fol1-5001	YNL256W	4	0
TSP1332	FOL2	fol2-501	YGR267C	5	0
TSP2308	FOL3	fol3-520	YMR113W	2	0
TSP2309	FOL3	fol3-521	YMR113W	4	0
TSP3359	FRQ1	frq1-1	YDR373W	4	2
TSP3253	FRS1	frs1-5001	YLR060W	4	0
TSP3443	FRS2	frs2-5001	YFL022C	4	0
TSP1343	FUR1	fur1-5002	YHR128W	4	0
TSP3470	GAA1	gaa1-ts	YLR088W	4	0
TSP3963	GAB1	gab1-3	YLR459W	4	0
TSP3987	GCD1	gcd1-5001	YOR260W	4	0
TSP212	GCD11	gcd11-106	YER025W	6	0
TSP210	GCD11	gcd11-5001	YER025W	4	0
TSP3830	GCD14	gcd14-4	YJL125C	5	0
TSP398	GCD2	gcd2-201	YGR083C	6	0
TSP401	GCD2	gcd2-5003	YGR083C	7	0
TSP139	GCD6	gcd6-203	YDR211W	7	0
TSP138	GCD6	gcd6-5002	YDR211W	5	0
TSP983	GCR1	gcr1-5004	YPL075W	6	0
TSP982	GCR1	gcr1-5006	YPL075W	7	1
TSP676	GCR1	gcr1-unknown	YPL075W	5	1
TSP3342	GDI1	gdi1-1	YER136W	4	0
TSP3828	GFA1	gfa1-97	YKL104C	4	0
TSP3435	GLE1	gle1-2	YDL207W	5	0
TSP3931	GLE1	gle1-4	YDL207W	2	0
TSP1060	GLN1	gln1-5006	YPR035W	4	0
TSP1063	GLN1	gln1-6-1	YPR035W	4	0
TSP3413	GLN4	gln4-5001	YOR168W	5	0
TSP3858	GPI1	gpi1-1	YGR216C	4	2
TSP3379	GPI10	gpi10-5001	YGL142C	4	0
TSP3476	GPI12	gpi12-5001	YMR281W	4	0
TSP3261	GPI13	gpi13-4	YLL031C	4	0
TSP3891	GPI13	gpi13-5	YLL031C	5	0
TSP2321	GPI14	gpi14-5003	YJR013W	4	0
TSP2322	GPI14	gpi14-5004	YJR013W	4	0
TSP3695	GPI15	gpi15-5001	YNL038W	4	0
TSP3259	GPI17	gpi17-5001	YDR434W	4	0
TSP3276	GPI19	gpi19-2xh	YDR437W	5	0
TSP3897	GPI19	gpi19-5001	YDR437W	4	0
TSP3999	GPI2	gpi2-774	YPL076W	5	0
TSP3753	GPI2	gpi2-1-7b	YPL076W	3	1
TSP3993	GPI8	gpi8-5001	YDR331W	3	0
TSP3732	GPI8	gpi8-ts	YDR331W	4	0
TSP1348	GPM1	gpm1-5003	YKL152C	5	0
TSP1349	GPM1	gpm1-503	YKL152C	4	0
TSP3707	GPN2	gpn2-5001	YOR262W	4	0
TSP598	GPN3	gpn3-203	YLR243W	6	0
TSP599	GPN3	gpn3-204	YLR243W	4	0
TSP2805	GPN3	gpn3-5003	YLR243W	4	0
TSP2806	GPN3	gpn3-5004	YLR243W	5	0
TSP3452	GUK1	guk1-5001	YDR454C	4	0
TSP3448	GWT1	gwt1-20	YJL091C	4	0
TSP3580	HAS1	has1-5001	YMR290C	4	0
TSP525	HCA4	hca4-5004	YJL033W	5	0
TSP528	HCA4	hca4-5007	YJL033W	5	0
TSP146	HEM1	hem1-207	YDR232W	8	0
TSP142	HEM1	hem1-5002	YDR232W	6	0
TSP2827	HEM2	hem2-5004	YGL040C	4	0
TSP2828	HEM2	hem2-5005	YGL040C	5	0
TSP2325	HEM2	hem2-502	YGL040C	6	0
TSP2329	HEM2	hem2-506	YGL040C	4	0
TSP1357	HEM4	hem4-5001	YOR278W	4	0
TSP421	HIP1	hip1-5001	YGR191W	6	0
TSP3316	HRP1	hrp1-4	YOL123W	4	0
TSP3616	HRR25	hrr25-5001	YPL204W	4	0
TSP3392	HSF1	hsf1-848	YGL073W	4	0
TSP1366	HSH155	hsh155-5002	YMR288W	4	0
TSP1371	HSH49	hsh49-5001	YOR319W	4	0
TSP1373	HSH49	hsh49-5002	YOR319W	4	0
TSP605	HSP60	hsp60-205	YLR259C	4	0
TSP602	HSP60	hsp60-5003	YLR259C	4	0
TSP3352	HYP2	hyp2-1	YEL034W	2	2
TSP3914	HYP2	hyp2-3	YEL034W	4	2
TSP3789	POL31	hys2-ts	YJR006W	4	0
TSP4011	POL31	pol31-5001	YJR006W	4	0
TSP988	IDI1	idi1-5001	YPL117C	6	0
TSP989	IDI1	idi1-5002	YPL117C	6	0
TSP596	IFH1	ifh1-5001	YLR223C	4	0
TSP3607	ILS1	ils1-1	YBL076C	4	0
TSP723	ILV5	ilv5-unknown	YLR355C	6	0
TSP1385	IMP3	imp3-5007	YHR148W	5	0
TSP2337	IMP3	imp3-5008	YHR148W	4	0
TSP2872	INN1	inn1-5008	YNL152W	4	2
TSP2873	INN1	inn1-5009	YNL152W	5	3
TSP1393	INO80	ino80-5002	YGL150C	5	1
TSP1392	INO80	ino80-5001	YGL150C	5	2
TSP3398	IPI1	ipi1-5001	YHR085W	4	0
TSP3726	IPI3	ipi3-5001	YNL182C	4	0
TSP3637	IPL1	ipl1-1	YPL209C	4	0
TSP3975	IPL1	ipl1-2	YPL209C	5	0
TSP3752	IPP1	ipp1-5001	YBR011C	3	0
TSP1492	IQG1	iqg1-unknown	YPL242C	4	1
TSP1409	IQG1	iqg1-5009	YPL242C	5	2
TSP1410	IQG1	iqg1-5010	YPL242C	4	2
TSP2357	IRA1	ira1-5001	YBR140C	4	0
TSP1411	ISD11	isd11-5001	YER048W-A	5	0
TSP1416	ISD11	isd11-5006	YER048W-A	5	0
TSP1417	JAC1	jac1-5001	YGL018C	4	1
TSP1128	JIP5	jip5-5003	YPR169W	4	0
TSP1126	JIP5	jip5-3	YPR169W	7	1
TSP664	JIP5	jip5-unknown	YPR169W	7	1
TSP562	KAE1	kae1-5001	YKR038C	2	0
TSP563	KAE1	kae1-5002	YKR038C	4	1
TSP564	KAE1	kae1-5003	YKR038C	7	2
TSP808	KAR1	kar1-5006	YNL188W	3	0
TSP3626	KAR2	kar2-159	YJL034W	5	0
TSP2364	KEG1	keg1-5007	YFR042W	4	0
TSP1421	KEG1	keg1-502	YFR042W	4	0
TSP1428	KEI1	kei1-5007	YDR367W	5	0
TSP1431	KEI1	kei1-5009	YDR367W	4	0
TSP3675	KIN28	kin28-ts	YDL108W	5	0
TSP3713	KOG1	kog1-1	YHR186C	5	0
TSP3215	KRE33	kre33-5001	YNL132W	4	0
TSP3544	KRE9	kre9-5001	YJL174W	4	2
TSP2369	KRI1	kri1-5001	YNL308C	4	0
TSP2370	KRI1	kri1-5002	YNL308C	5	0
TSP3767	KRR1	krr1-17	YCL059C	5	0
TSP4001	KRR1	krr1-18	YCL059C	5	0
TSP118	KRS1	krs1-5002	YDR037W	6	0
TSP126	KRS1	krs1-5010	YDR037W	5	0
TSP576	LAS1	las1-2-1	YKR063C	6	0
TSP570	LAS1	las1-5003	YKR063C	4	0
TSP3605	LAS17	las17-13	YOR181W	4	0
TSP3966	LAS17	las17-14	YOR181W	5	1
TSP3603	LCB1	lcb1-4	YMR296C	5	0
TSP3965	LCB1	lcb1-5	YMR296C	6	0
TSP3948	LCB2	lcb2-2	YDR062W	4	0
TSP225	LCP5	lcp5-5001	YER127W	4	0
TSP226	LCP5	lcp5-5002	YER127W	2	0
TSP3390	LSM2	lsm2-5001	YBL026W	4	0
TSP1443	LSM3	lsm3-5002	YLR438C-A	4	0
TSP1444	LSM3	lsm3-5003	YLR438C-A	4	0
TSP2376	LSM4	lsm4-5003	YER112W	4	0
TSP2373	LSM4	lsm4-501	YER112W	4	1
TSP1447	LSM8	lsm8-5002	YJR022W	4	0
TSP1448	LSM8	lsm8-5003	YJR022W	4	1
TSP3371	LST8	lst8-15	YNL006W	4	1
TSP3920	LST8	lst8-6	YNL006W	6	1
TSP4018	LTO1	lto1-5001	YNL260C	4	0
TSP3813	LTO1	lto1-5002	YNL260C	4	0
TSP820	LTO1	lto1-5002	YNL260C	6	0
TSP822	LTO1	lto1-5003	YNL260C	4	0
TSP3728	MAK11	mak11-2	YKL021C	3	0
TSP3992	MAK11	mak11-5001	YKL021C	4	0
TSP3453	MAK21	mak21-1	YDR060W	4	0
TSP3569	MAK5	mak5-5001	YBR142W	3	0
TSP3540	MAS1	mas1-1	YLR163C	4	0
TSP3547	MAS2	mas2-10	YHR024C	5	0
TSP3601	MCD1	mcd1-73	YDL003W	4	1
TSP3964	MCD1	mcd1-5001	YDL003W	4	2
TSP1455	MCD4	mcd4-503	YKL165C	4	0
TSP1456	MCD4	mcd4-504	YKL165C	4	0
TSP3345	MCM3	mcm3-1	YEL032W	4	0
TSP3585	MCM4	mcm4-5001	YPR019W	4	0
TSP3593	MCM4	mcm4-5001	YPR019W	4	0
TSP377	MCM6	mcm6-5001	YGL201C	7	0
TSP378	MCM6	mcm6-5002	YGL201C	4	0
TSP2385	MDN1	mdn1-108	YLR106C	5	0
TSP2384	MDN1	mdn1-5004	YLR106C	5	0
TSP3249	MED11	med11-ts	YMR112C	3	0
TSP3303	MED6	med6-5001	YHR058C	4	0
TSP3903	MED6	med6-ts	YHR058C	4	2
TSP3410	MED7	med7-141	YOL135C	4	0
TSP3927	MED7	med7-163	YOL135C	5	0
TSP3326	MED8	med8-39	YBR193C	4	0
TSP3907	MED8	med8-51	YBR193C	4	0
TSP3579	MES1	mes1-1	YGR264C	4	0
TSP2395	MET4	met4-5002	YNL103W	5	1
TSP3385	MGE1	mge1-100	YOR232W	5	0
TSP1457	MIA40	mia40-5001	YKL195W	4	0
TSP2398	MMF1	mmf1-5004	YIL051C	4	3
TSP3840	MMS21	mms21-1	YEL019C	4	0
TSP1467	MPE1	mpe1-500	YKL059C	4	0
TSP1470	MPE1	mpe1-5002	YKL059C	4	0
TSP3838	MPS1	mps1-3796	YDL028C	5	0
TSP3399	MPS2	mps2-1	YGL075C	4	0
TSP3925	MPS2	mps2-2	YGL075C	4	0
TSP2405	MRD1	mrd1-5001	YPR112C	5	0
TSP2406	MRD1	mrd1-5002	YPR112C	4	0
TSP2409	MRPS18	mrps18-502	YNL306W	4	1
TSP4022	MSL5	msl5-5001	YLR116W	4	0
TSP3837	MSL5	msl5-9	YLR116W	5	0
TSP920	MTR10	mtr10-5019	YOR160W	3	1
TSP905	MTR10	mtr10-5006	YOR160W	6	3
TSP1486	MTR2	mtr2-5001	YKL186C	4	0
TSP1484	MTR2	mtr2-501	YKL186C	4	0
TSP3211	MTR3	mtr3-ts	YGR158C	4	0
TSP3759	MTW1	mtw1-ts	YAL034W-A	3	0
TSP1497	MYO1	myo1-5006	YHR023W	4	0
TSP3167	NAB2	nab2-505	YGL122C	5	0
TSP787	NAF1	naf1-203	YNL124W	5	0
TSP3165	NAM9	nam9-500	YNL137C	4	1
TSP1501	NAN1	nan1-5001	YPL126W	4	0
TSP2904	NAN1	nan1-5005	YPL126W	4	0
TSP3100	NAN1	nan1-5006	YPL126W	5	0
TSP2901	NAN1	nan1-503	YPL126W	4	0
TSP3103	NAN1	nan1-511	YPL126W	5	0
TSP1222	NAN1	nan1-unknown	YPL126W	3	0
TSP1934	NAN1	nan1-unknown	YPL126W	5	0
TSP3581	NBP1	nbp1-1	YLR457C	4	0
TSP1513	NCB2	ncb2-5008	YDR397C	4	0
TSP1506	NCB2	ncb2-5001	YDR397C	4	1
TSP2334	NCB2	ncb2-unknown	YDR397C	4	2
TSP438	NCP1	ncp1-5001	YHR042W	4	1
TSP544	MTR10	mtr10-unknown	YOR160W	3	1
TSP2422	NET1	net1-5002	YJL076W	4	1
TSP2424	NET1	net1-503	YJL076W	2	1
TSP2436	NET1	net1-unknown	YJL076W	5	1
TSP1519	NFS1	nfs1-5003	YCL017C	4	0
TSP1522	NFS1	nfs1-5006	YCL017C	4	0
TSP1527	NIC96	nic96-5004	YFR002W	4	0
TSP1530	NIC96	nic96-5007	YFR002W	5	0
TSP2336	NIC96	nic96-unknown	YFR002W	4	0
TSP2447	NIC96	nic96-unknown	YFR002W	5	0
TSP2448	NIC96	nic96-unknown	YFR002W	4	0
TSP769	NIP1	nip1-5001	YMR309C	8	0
TSP773	NIP1	nip1-5005	YMR309C	5	0
TSP774	NIP1	nip1-5006	YMR309C	2	0
TSP3714	NIP7	nip7-1	YPL211W	5	0
TSP3583	NMD3	nmd3-4	YHR170W	4	0
TSP3923	NNF1	nnf1-17	YJR112W	5	0
TSP3384	NNF1	nnf1-77	YJR112W	4	0
TSP3800	NOB1	nob1-5001	YOR056C	4	0
TSP932	NOC2	noc2-5001	YOR206W	7	0
TSP934	NOC2	noc2-5003	YOR206W	8	0
TSP3401	NOC3	noc3-5001	YLR002C	5	0
TSP1121	NOC4	noc4-2-1	YPR144C	7	0
TSP2430	NOC4	noc4-5005	YPR144C	4	0
TSP2431	NOC4	noc4-505	YPR144C	3	0
TSP1120	NOC4	noc4-5001	YPR144C	7	1
TSP1537	NOG1	nog1-5007	YPL093W	4	0
TSP1538	NOG1	nog1-5008	YPL093W	5	0
TSP3559	NOG2	nog2-1	YNR053C	4	0
TSP3720	NOP1	nop1-2	YDL014W	4	0
TSP3543	NOP14	nop14-5001	YDL148C	5	0
TSP2437	NOP15	nop15-5005	YNL110C	5	0
TSP2440	NOP19	nop19-5003	YGR251W	4	0
TSP2441	NOP19	nop19-5004	YGR251W	5	0
TSP3220	NOP2	nop2-10	YNL061W	4	0
TSP3883	NOP2	nop2-3	YNL061W	4	0
TSP3414	NOP4	nop4-3	YPL043W	4	0
TSP964	NOP58	nop58-5001	YOR310C	7	0
TSP965	NOP58	nop58-5002	YOR310C	7	0
TSP3436	NOP7	nop7-1	YGR103W	6	0
TSP518	NOP9	nop9-5003	YJL010C	4	0
TSP2443	NRD1	nrd1-5001	YNL251C	5	0
TSP2445	NRD1	nrd1-502	YNL251C	6	0
TSP360	NSA1	nsa1-5003	YGL111W	4	1
TSP359	NSA1	nsa1-5002	YGL111W	4	3
TSP221	NSA2	nsa2-201	YER126C	4	0
TSP224	NSA2	nsa2-5001	YER126C	4	0
TSP1542	NSA2	nsa2-5005	YER126C	4	0
TSP1544	NSA2	nsa2-5007	YER126C	4	0
TSP3929	NSE1	nse1-5001	YLR007W	4	0
TSP4028	NSE3	nse3-5001	YDR288W	5	0
TSP3876	NSE3	nse3-ts4	YDR288W	4	0
TSP3564	NSE4	nse4-ts2	YDL105W	4	0
TSP3960	NSE4	nse4-ts4	YDL105W	5	1
TSP3918	NSE5	nse5-ts3	YML023C	4	0
TSP3683	NSL1	nsl1-5	YPL233W	4	0
TSP3984	NSL1	nsl1-6	YPL233W	4	0
TSP1552	NSP1	nsp1-5006	YJL041W	4	0
TSP1553	NSP1	nsp1-5007	YJL041W	4	0
TSP1640	NSP1	nsp1-unknown	YJL041W	5	0
TSP3505	NTF2	ntf2-h104y	YER009W	3	1
TSP3949	NTF2	ntf2-5001	YER009W	5	2
TSP3396	NTR2	ntr2-5001	YKR022C	4	0
TSP3930	NUF2	nuf2-5001	YOL069W	4	0
TSP3432	NUF2	nuf2-61	YOL069W	4	0
TSP3494	NUG1	nug1-2	YER006W	4	0
TSP1554	NUP1	nup1-5002	YOR098C	3	0
TSP3036	NUP116	nup116-5009	YMR047C	3	0
TSP702	NUP116	nup116-209	YMR047C	2	1
TSP3043	NUP116	nup116-5013	YMR047C	4	1
TSP3055	NUP116	nup116-5020	YMR047C	4	1
TSP3059	NUP116	nup116-5022	YMR047C	4	1
TSP3063	NUP116	nup116-5026	YMR047C	4	1
TSP3035	NUP116	nup116-516	YMR047C	5	1
TSP3051	NUP116	nup116-532	YMR047C	4	1
TSP939	NUP116	nup116-unknown	YMR047C	2	1
TSP945	NUP116	nup116-unknown	YMR047C	3	1
TSP946	NUP116	nup116-unknown	YMR047C	4	1
TSP707	NUP116	nup116-214	YMR047C	2	2
TSP3042	NUP116	nup116-5012	YMR047C	4	2
TSP3061	NUP116	nup116-5024	YMR047C	5	2
TSP3493	NUP159	nup159-1	YIL115C	4	1
TSP2464	NUP49	nup49-5006	YGL172W	4	1
TSP2290	NUP49	nup49-unknown	YGL172W	4	1
TSP1561	NUP49	nup49-5002	YGL172W	5	2
TSP3959	NUP57	nup57-5001	YGR119C	3	2
TSP3549	NUP57	nup57-e17	YGR119C	4	3
TSP533	NUP82	nup82-5001	YJL061W	6	0
TSP537	NUP82	nup82-7-1	YJL061W	4	0
TSP790	NUP82	nup82-unknown	YJL061W	7	0
TSP792	NUP82	nup82-unknown	YJL061W	4	0
TSP3291	NUS1	nus1-5001	YDL193W	4	0
TSP3642	NUT2	nut2-ts	YPR168W	5	1
TSP3397	OKP1	okp1-5	YGR179C	4	0
TSP3218	OLE1	ole1-m2	YGL055W	4	0
TSP3815	ORC5	orc5-70	YNL261W	4	0
TSP3778	ORC6	orc6-5001	YHR118C	5	0
TSP3309	OST1	ost1-6	YJL002C	4	0
TSP3550	OST2	ost2-5001	YOR103C	5	0
TSP233	PAB1	pab1-200	YER165W	3	3
TSP239	PAB1	pab1-5006	YER165W	7	6
TSP3612	PAM16	pam16-3	YJL104W	4	0
TSP3557	PAN1	pan1-4	YIR006C	4	0
TSP1562	PAP1	pap1-5001	YKR002W	4	0
TSP1563	PAP1	pap1-5002	YKR002W	5	0
TSP3512	PBN1	pbn1-5001	YCL052C	5	0
TSP3723	PBR1	pbr1-5001	YNL181W	4	0
TSP794	PBR1	pbr1-5002	YNL181W	6	0
TSP797	PBR1	pbr1-5005	YNL181W	7	0
TSP798	PBR1	pbr1-5006	YNL181W	6	0
TSP3991	PBR1	pbr1-5014	YNL181W	4	0
TSP3334	PCF11	pcf11-2	YDR228C	4	0
TSP3911	PCF11	pcf11-ts2	YDR228C	5	0
TSP203	PCM1	pcm1-1	YEL058W	6	0
TSP204	PCM1	pcm1-2	YEL058W	5	0
TSP2466	PCM1	pcm1-5003	YEL058W	5	0
TSP2469	PCM1	pcm1-5004	YEL058W	4	0
TSP3329	PDC2	pdc2-5001	YDR081C	4	1
TSP2966	PDI1	pdi1-5002	YCL043C	4	0
TSP2968	PDI1	pdi1-5004	YCL043C	5	0
TSP3567	PDS5	pds5-1	YMR076C	4	0
TSP2475	PFS2	pfs2-5004	YNL317W	4	0
TSP2476	PFS2	pfs2-510	YNL317W	5	0
TSP3775	PFY1	pfy1-13	YOR122C	4	1
TSP4005	PFY1	pfy1-4	YOR122C	4	3
TSP3676	PGA3	pga3-5001	YML125C	4	0
TSP3330	PGI1	pgi1-2	YBR196C	4	0
TSP1587	PGK1	pgk1-5005	YCR012W	5	0
TSP1592	PGK1	pgk1-5010	YCR012W	5	0
TSP2981	PGK1	pgk1-5013	YCR012W	4	0
TSP3942	PKC1	pkc1-4	YBL105C	5	0
TSP3478	PKC1	pkc1-1	YBL105C	3	1
TSP1603	PLC1	plc1-5004	YPL268W	5	0
TSP1599	PLC1	plc1-5003	YPL268W	4	2
TSP962	PLP2	plp2-1-1	YOR281C	7	2
TSP961	PLP2	plp2-7	YOR281C	6	3
TSP3810	POB3	pob3-7	YML069W	4	0
TSP4016	POB3	pob3-l78r	YML069W	4	0
TSP3487	POL12	pol12-ts	YBL035C	4	0
TSP3819	POL2	pol2-12	YNL262W	4	0
TSP3957	POL5	pol5-2	YEL055C	4	0
TSP3545	POL5	pol5-3	YEL055C	4	0
TSP2488	POP1	pop1-5008	YNL221C	4	0
TSP2490	POP1	pop1-5010	YNL221C	4	0
TSP3248	POP3	pop3-5001	YNL282W	4	0
TSP3237	POP4	pop4-5001	YBR257W	4	0
TSP1610	POP5	pop5-5002	YAL033W	4	0
TSP1611	POP5	pop5-5003	YAL033W	4	0
TSP1617	POP6	pop6-5003	YGR030C	5	0
TSP1618	POP6	pop6-5004	YGR030C	5	0
TSP3596	PRE1	pre1-1	YER012W	4	0
TSP3238	PRE10	pre10-5001	YOR362C	4	0
TSP3429	PRE4	pre4-5001	YFR050C	4	0
TSP1620	PRE5	pre5-500	YMR314W	5	0
TSP1623	PRE5	pre5-5001	YMR314W	5	0
TSP3488	PRE6	pre6-5001	YOL038W	4	0
TSP3587	PRE7	pre7-5001	YBL041W	4	0
TSP3566	PRI1	pri1-m4	YIR008C	4	0
TSP3861	PRI2	pri2-1	YKL045W	4	0
TSP3247	PRP11	prp11-ts	YDL043C	4	0
TSP3277	PRP16	prp16-2	YKR086W	4	0
TSP3898	PRP16	prp16-ts	YKR086W	4	0
TSP3747	PRP2	prp2-1	YNR011C	4	0
TSP3530	PRP21	prp21-ts	YJL203W	5	0
TSP3529	PRP21	prp21-unknown	YJL203W	5	0
TSP3599	PRP22	prp22-1	YER013W	5	0
TSP3307	PRP24	prp24-ts	YMR268C	4	0
TSP3515	PRP28	prp28-101	YDR243C	3	2
TSP3663	PRP3	prp3-1	YDR473C	4	0
TSP3868	PRP38	prp38-1	YGR075C	4	0
TSP3570	PRP39	prp39-1	YML046W	6	0
TSP3748	PRP4	prp4-1	YPR178W	4	0
TSP3998	PRP4	prp4-ts	YPR178W	5	0
TSP1624	PRP40	prp40-5001	YKL012W	4	0
TSP1628	PRP40	prp40-5004	YKL012W	4	0
TSP3422	PRP42	prp42-5001	YDR235W	4	0
TSP3873	PRP43	prp43-ts2	YGL120C	4	0
TSP1634	PRP45	prp45-5001	YAL032C	5	0
TSP1635	PRP45	prp45-5002	YAL032C	4	0
TSP3831	PRP46	prp46-5001	YPL151C	4	0
TSP3805	PRP5	prp5-1	YBR237W	6	0
TSP3382	PRP6	prp6-1	YBR055C	4	0
TSP3922	PRP6	prp6-ts	YBR055C	3	0
TSP3947	PRP9	prp9-1	YDL030W	4	0
TSP3495	PRP9	prp9-ts	YDL030W	5	0
TSP101	PSA1	psa1-5002	YDL055C	4	0
TSP2491	PSA1	psa1-502	YDL055C	4	0
TSP2493	PSA1	psa1-505	YDL055C	4	0
TSP4003	PSE1	pse1-34	YMR308C	4	0
TSP3769	PSE1	pse1-41	YMR308C	4	2
TSP3383	PSF1	psf1-1	YDR013W	5	0
TSP3255	PSF2	psf2-5001	YJL072C	4	0
TSP3513	PSF3	psf3-5001	YOL146W	4	0
TSP3378	PTA1	pta1-5001	YAL043C	4	0
TSP4033	PTI1	pti1-ts1	YGR156W	4	0
TSP1642	PTR3	ptr3-502	YFR029W	4	0
TSP3473	PUP2	pup2-5001	YGR253C	4	0
TSP3656	PUP3	pup3-5001	YER094C	4	0
TSP3246	PWP1	pwp1-5001	YLR196W	3	0
TSP436	PXR1	pxr1-5001	YGR280C	7	1
TSP437	PXR1	pxr1-5002	YGR280C	3	1
TSP1643	PZF1	pzf1-5001	YPR186C	5	0
TSP452	QNS1	qns1-5002	YHR074W	5	0
TSP458	QNS1	qns1-5006	YHR074W	4	0
TSP3483	QRI1	qri1-ts1	YDL103C	4	0
TSP3944	QRI1	qri1-ts6	YDL103C	4	0
TSP3647	RAM2	ram2-5001	YKL019W	3	0
TSP3691	RAT1	rat1-1	YOR048C	5	0
TSP3454	RBA50	rba50-5001	YDR527W	4	0
TSP865	RCL1	rcl1-5003	YOL010W	7	0
TSP863	RCL1	rcl1-5001	YOL010W	5	1
TSP3636	RDS3	rds3-1	YPR094W	4	0
TSP1648	RER2	rer2-5005	YBR002C	5	2
TSP1649	RER2	rer2-5006	YBR002C	4	2
TSP3067	RET1	ret1-501	YOR207C	4	0
TSP3433	RET2	ret2-1	YFR051C	4	0
TSP3539	RFA3	rfa3-313	YJL173C	4	0
TSP2500	RFC1	rfc1-5001	YOR217W	4	0
TSP2501	RFC1	rfc1-5002	YOR217W	5	0
TSP3634	RFC2	rfc2-1	YJR068W	4	0
TSP3745	RFC4	rfc4-20	YOL094C	4	0
TSP3716	RFC5	rfc5-1	YBR087W	5	0
TSP2960	RFT1	rft1-5028	YBL020W	3	0
TSP3351	RGR1	rgr1-100	YLR071C	4	0
TSP1652	RHO1	rho1-5001	YPR165W	5	0
TSP1653	RHO1	rho1-501	YPR165W	5	0
TSP3496	RIA1	ria1-ts	YNL163C	4	3
TSP3419	RIB2	rib2-5001	YOL066C	4	0
TSP1665	RIB3	rib3-5002	YDR487C	5	1
TSP1664	RIB3	rib3-5001	YDR487C	5	2
TSP2513	RIB5	rib5-5001	YBR256C	4	0
TSP1670	RIB5	rib5-503	YBR256C	5	0
TSP3688	RIB7	rib7-5001	YBR153W	4	0
TSP2524	RIM2	rim2-513	YBR192W	4	0
TSP2526	RIM2	rim2-523	YBR192W	4	1
TSP897	RIO1	rio1-5001	YOR119C	6	0
TSP898	RIO1	rio1-5002	YOR119C	7	0
TSP3221	RIO2	rio2-1	YNL207W	4	0
TSP2529	RIX7	rix7-5001	YLL034C	4	0
TSP2530	RIX7	rix7-5002	YLL034C	5	0
TSP884	RKI1	rki1-5001	YOR095C	5	0
TSP886	RKI1	rki1-5003	YOR095C	5	0
TSP1677	RLP24	rlp24-5004	YLR009W	5	0
TSP1679	RLP24	rlp24-5006	YLR009W	4	0
TSP3364	RLP7	rlp7-5001	YNL002C	4	0
TSP3356	RMP1	rmp1-ts	YLR145W	4	0
TSP3768	RNA1	rna1-1	YMR235C	4	0
TSP374	ROK1	rok1-5001	YGL171W	4	0
TSP375	ROK1	rok1-5002	YGL171W	4	0
TSP3428	ROT1	rot1-5001	YMR200W	4	0
TSP3808	RPA190	rpa190-g728d	YOR341W	5	0
TSP968	RPA43	rpa43-5003	YOR340C	4	0
TSP1682	RPB11	rpb11-5001	YOL005C	5	0
TSP3299	RPB2	rpb2-6	YOR151C	4	0
TSP1684	RPB3	rpb3-5001	YIL021W	4	0
TSP3729	RPB7	rpb7-5001	YDR404C	4	0
TSP3711	RPC11	rpc11-5001	YDR045C	4	0
TSP3395	RPC17	rpc17-5001	YJL011C	5	0
TSP1691	RPC19	rpc19-5004	YNL113W	5	0
TSP3451	RPC25	rpc25-5001	YKL144C	4	0
TSP1106	RPC31	rpc31-1	YNL151C	4	0
TSP1700	RPC31	rpc31-5008	YNL151C	5	0
TSP1704	RPC31	rpc31-5012	YNL151C	2	0
TSP3638	RPC40	rpc40-v78r	YPR110C	4	0
TSP109	RPC53	rpc53-5001	YDL150W	6	0
TSP3609	RPG1	rpg1-1	YBR079C	5	0
TSP1706	RPL10	rpl10-5002	YLR075W	5	0
TSP1708	RPL10	rpl10-503	YLR075W	5	0
TSP1712	RPL15A	rpl15a-5004	YLR029C	5	0
TSP1714	RPL15A	rpl15a-5006	YLR029C	5	0
TSP1719	RPL18A	rpl18a-5004	YOL120C	4	2
TSP1724	RPL18A	rpl18a-5009	YOL120C	4	2
TSP2562	RPL25	rpl25-501	YOL127W	4	0
TSP3146	RPL25	rpl25-502	YOL127W	2	0
TSP3148	RPL25	rpl25-504	YOL127W	4	0
TSP2563	RPL28	rpl28-5002	YGL103W	4	0
TSP2565	RPL28	rpl28-504	YGL103W	4	0
TSP880	RPL3	rpl3-5001	YOR063W	7	0
TSP2572	RPL30	rpl30-5001	YGL030W	4	0
TSP1739	RPL32	rpl32-502	YBL092W	5	0
TSP1740	RPL33A	rpl33a-5001	YPL143W	4	2
TSP2582	RPL33A	rpl33a-5003	YPL143W	4	2
TSP1000	RPL5	rpl5-5001	YPL131W	7	0
TSP3721	RPN11	rpn11-14	YFR004W	5	0
TSP3989	RPN11	rpn11-8	YFR004W	4	0
TSP3439	RPN12	rpn12-1	YFR052W	5	0
TSP1744	RPN2	rpn2-5004	YIL075C	5	0
TSP1746	RPN2	rpn2-5006	YIL075C	5	0
TSP3033	RPN2	rpn2-533	YIL075C	2	0
TSP1754	RPN3	rpn3-5006	YER021W	4	0
TSP1752	RPN3	rpn3-505	YER021W	5	0
TSP3541	RPN5	rpn5-1	YDL147W	5	0
TSP3956	RPN5	rpn5-5001	YDL147W	5	0
TSP3801	RPN7	rpn7-3	YPR108W	4	0
TSP1760	RPN8	rpn8-5006	YOR261C	4	0
TSP1766	RPN8	rpn8-520	YOR261C	5	0
TSP1770	RPN9	rpn9-5004	YDR427W	4	1
TSP1767	RPN9	rpn9-501	YDR427W	4	1
TSP3518	RPO21	rpo21-1	YDL140C	5	0
TSP3678	RPO31	rpo31-698	YOR116C	5	0
TSP3679	RPO31	rpo31-unknown	YOR116C	4	0
TSP439	RPP1	rpp1	YHR062C	8	0
TSP443	RPP1	rpp1-5003	YHR062C	6	0
TSP1776	RPR2	rpr2-5001	YIR015W	6	0
TSP1779	RPR2	rpr2-5004	YIR015W	5	0
TSP3568	RPS13	rps13-5001	YDR064W	5	0
TSP1781	RPS15	rps15-5001	YOL040C	5	0
TSP1783	RPS15	rps15-5003	YOL040C	5	0
TSP1697	RPS15	rps15-unknown	YOL040C	4	0
TSP1784	RPS2	rps2-5003	YGL123W	5	0
TSP1785	RPS2	rps2-501	YGL123W	5	0
TSP2620	RPS3	rps3-505	YNL178W	5	0
TSP2622	RPS3	rps3-507	YNL178W	4	0
TSP1797	RPS30B	rps30b-500	YOR182C	4	2
TSP1463	RPS31	rps31-unknown	YLR167W	4	0
TSP3459	RPT1	rpt1-1	YKL145W	4	0
TSP3621	RPT2	rpt2-rf	YDL007W	4	0
TSP3562	RPT3	rpt3-1	YDR394W	5	0
TSP3625	RPT4	rpt4-145	YOR259C	4	0
TSP3973	RPT4	rpt4-150	YOR259C	4	0
TSP1805	RPT5	rpt5-5001	YOR117W	5	0
TSP1808	RPT5	rpt5-5003	YOR117W	4	0
TSP3332	RPT6	rpt6-1	YGL048C	4	0
TSP3910	RPT6	rpt6-20	YGL048C	6	0
TSP718	RRB1	rrb1-5001	YMR131C	8	0
TSP720	RRB1	rrb1-5003	YMR131C	8	0
TSP652	RRN11	rrn11-5001	YML043C	7	0
TSP655	RRN11	rrn11-unknown	YML043C	4	0
TSP656	RRN11	rrn11-unknown	YML043C	5	0
TSP653	RRN11	rrn11-5002	YML043C	9	1
TSP3269	RRN3	rrn3-s213p	YKL125W	4	0
TSP585	RRN5	rrn5-5002	YLR141W	8	1
TSP586	RRN5	rrn5-5003	YLR141W	4	2
TSP748	RRN9	rrn9-5003	YMR270C	6	0
TSP749	RRN9	rrn9-5004	YMR270C	5	1
TSP3350	RRP1	rrp1-1	YDR087C	4	0
TSP552	RRP14	rrp14-5001	YKL082C	6	0
TSP553	RRP14	rrp14-5002	YKL082C	6	0
TSP1105	RRP15	rrp15-5001	YPR143W	4	0
TSP1110	RRP15	rrp15-5004	YPR143W	4	0
TSP1815	RRP17	rrp17-5006	YDR412W	4	0
TSP2635	RRP17	rrp17-528	YDR412W	4	0
TSP3224	RRP4	rrp4-1	YHR069C	3	0
TSP3236	RRP42	rrp42-5001	YDL111C	3	0
TSP87	RRP43	rrp43-5001	YCR035C	6	0
TSP89	RRP43	rrp43-5003	YCR035C	4	0
TSP2640	RRP46	rrp46-5004	YGR095C	4	0
TSP2643	RRP46	rrp46-508	YGR095C	5	0
TSP3673	RRP5	rrp5-delta6	YMR229C	4	0
TSP2650	RRP7	rrp7-5013	YCL031C	4	0
TSP2652	RRP7	rrp7-5015	YCL031C	5	0
TSP1087	RRP9	rrp9-5011	YPR137W	4	0
TSP1090	RRP9	rrp9-5014	YPR137W	4	0
TSP3250	RRS1	rrs1-124	YOR294W	4	0
TSP3890	RRS1	rrs1-84	YOR294W	4	0
TSP1836	RSA4	rsa4-500	YCR072C	5	0
TSP1838	RSA4	rsa4-5001	YCR072C	5	0
TSP3405	RSC3	rsc3-1	YDR303C	4	0
TSP3231	RSC4	rsc4-2	YKR008W	3	0
TSP3735	RSC58	rsc58-5001	YLR033W	5	0
TSP3589	RSC6	rsc6-5001	YCR052W	4	0
TSP3893	RSC8	rsc8-ts21	YFR037C	4	0
TSP3682	RSC9	rsc9-5001	YML127W	5	0
TSP3584	RSE1	rse1-1	YML049C	3	0
TSP3244	RSP5	rsp5-3	YER125W	4	0
TSP3889	RSP5	rsp5-sm1	YER125W	4	0
TSP1844	RTS2	rts2-5002	YOR077W	5	0
TSP1845	RTS2	rts2-5003	YOR077W	5	2
TSP132	RVB1	rvb1-200	YDR190C	6	0
TSP136	RVB1	rvb1-5007	YDR190C	6	0
TSP3388	SAM35	sam35-2	YHR083W	4	0
TSP2672	SAM50	sam50-5002	YNL026W	4	0
TSP110	SAS10	sas10-5001	YDL153C	4	0
TSP3640	SCC2	scc2-4	YDR180W	4	0
TSP3932	SCC4	scc4-5001	YER147C	4	1
TSP3441	SCC4	scc4-4	YER147C	4	3
TSP3611	SCD5	scd5-d338	YOR329C	4	0
TSP3969	SCD5	scd5-pp1d2	YOR329C	4	0
TSP1854	SCM3	scm3-5001	YDL139C	5	0
TSP1855	SCM3	scm3-5002	YDL139C	4	0
TSP3375	SDA1	sda1-2	YGR245C	4	0
TSP3551	SEC10	sec10-2	YLR166C	5	0
TSP3771	SEC11	sec11-2	YIR022W	4	0
TSP3901	SEC12	sec12-1	YNR026C	4	0
TSP3288	SEC12	sec12-4	YNR026C	4	0
TSP3260	SEC13	sec13-1	YLR208W	4	0
TSP3578	SEC14	sec14-3	YMR079W	4	4
TSP3853	SEC16	sec16-2	YPL085W	4	0
TSP3693	SEC17	sec17-1	YBL050W	5	0
TSP3687	SEC18	sec18-1	YBR080C	4	0
TSP3553	SEC2	sec2-41	YNL272C	4	0
TSP3317	SEC20	sec20-1	YDR498C	4	0
TSP3294	SEC31	sec31-1	YDL195W	4	0
TSP3266	SEC4	sec4-8	YFL005W	4	0
TSP3434	SEC5	sec5-24	YDR166C	4	0
TSP3668	SEC53	sec53-6	YFL045C	4	0
TSP3736	SEC59	sec59-ts	YMR013C	4	0
TSP3744	SEC6	sec6-4	YIL068C	6	0
TSP3602	SEC63	sec63-1	YOR254C	5	0
TSP3463	SEC65	sec65-1	YML105C	5	1
TSP3234	SEC8	sec8-6	YPR055W	5	0
TSP3631	SED5	sed5-1	YLR026C	5	0
TSP2682	SEN15	sen15-5001	YMR059W	4	0
TSP2683	SEN15	sen15-503	YMR059W	4	0
TSP3730	SEN2	sen2-1	YLR105C	4	0
TSP984	SEN54	sen54-200	YPL083C	7	0
TSP985	SEN54	sen54-5001	YPL083C	6	0
TSP115	SES1	ses1-202	YDR023W	4	0
TSP114	SES1	ses1-5001	YDR023W	4	0
TSP3741	SFI1	sfi1-3	YLL003W	4	0
TSP3997	SFI1	sfi1-7	YLL003W	5	0
TSP1873	SGD1	sgd1-5001	YLR336C	6	0
TSP1872	SGD1	sgd1-501	YLR336C	5	0
TSP4014	SGT1	sgt1-5	YOR057W	4	0
TSP3967	SGV1	sgv1-5001	YPR161C	3	2
TSP2687	SHR3	shr3-5003	YDL212W	4	1
TSP2986	SHR3	shr3-504	YDL212W	4	2
TSP3275	NOP56	nop56-5001	YLR197W	4	0
TSP3597	SKI6	ski6-5001	YGR195W	4	0
TSP1887	SKP1	skp1-5007	YDR328C	5	0
TSP1888	SKP1	skp1-5008	YDR328C	5	0
TSP1891	SLD2	sld2-5001	YKL108W	5	0
TSP1892	SLD2	sld2-5002	YKL108W	5	0
TSP3862	SLD3	sld3-5001	YGL113W	5	0
TSP3796	SLD5	sld5-5001	YDR489W	4	0
TSP3833	SLN1	sln1-ts4	YIL147C	3	3
TSP3355	SLU7	slu7-ts1	YDR088C	4	0
TSP3916	SLU7	slu7-ts2	YDR088C	4	0
TSP3314	SLU7	slu7-unknown	YDR088C	4	0
TSP3243	SMC2	smc2-8	YFR031C	3	0
TSP3271	SMC3	smc3-1	YJL074C	5	0
TSP3895	SMC3	smc3-42	YJL074C	5	0
TSP3467	SMC4	smc4-1	YLR086W	4	0
TSP3381	SMC5	smc5-6	YOL034W	4	1
TSP3577	SMC6	smc6-9	YLR383W	6	0
TSP1893	SMD2	smd2-5001	YLR275W	5	0
TSP1895	SMD2	smd2-5003	YLR275W	5	0
TSP1908	SMD3	smd3-5007	YLR147C	4	0
TSP1909	SMD3	smd3-5008	YLR147C	5	0
TSP2689	SME1	sme1-5001	YOR159C	4	0
TSP2690	SME1	sme1-5002	YOR159C	5	0
TSP3026	SME1	sme1-unknown	YOR159C	4	0
TSP1911	SMX3	smx3-5001	YPR182W	4	0
TSP1912	SMX3	smx3-5002	YPR182W	5	0
TSP3680	SNM1	snm1-172	YDR478W	4	0
TSP3983	SNM1	snm1-5001	YDR478W	4	0
TSP3772	SNU114	snu114-40	YKL173W	4	0
TSP4004	SNU114	snu114-60	YKL173W	4	0
TSP3267	SNU13	snu13-5001	YEL026W	4	0
TSP3894	SNU13	snu13-l67w	YEL026W	4	0
TSP3780	SNU23	snu23-5001	YDL098C	5	0
TSP3500	SNU56	snu56-5001	YDR240C	4	0
TSP3252	SNU71	snu71-5001	YGR013W	4	0
TSP3836	SOF1	sof1-5001	YLL011W	4	0
TSP972	SOG2	sog2-5002	YOR353C	6	2
TSP1914	SPB1	spb1-5001	YCL054W	6	0
TSP1923	SPB1	spb1-5010	YCL054W	5	0
TSP2978	SPB1	spb1-5014	YCL054W	4	0
TSP1926	SPB4	spb4-5006	YFL002C	5	0
TSP1927	SPB4	spb4-5007	YFL002C	6	0
TSP3608	SPC105	spc105-15	YGL093W	4	2
TSP3968	SPC105	spc105-4	YGL093W	4	2
TSP3341	SPC19	spc19-5001	YDR201W	4	0
TSP3274	SPC24	spc24-10	YMR117C	5	0
TSP3896	SPC24	spc24-9	YMR117C	4	0
TSP3618	SPC25	spc25-1	YER018C	4	0
TSP3281	SPC3	spc3-4	YLR066W	5	0
TSP1931	SPC34	spc34-5001	YKR037C	5	0
TSP3592	SPC97	spc97-5001	YHR172W	4	0
TSP3346	SPC98	spc98-5001	YNL126W	4	0
TSP3311	SPN1	spn1-k192n	YPR133C	4	0
TSP1942	SPP2	spp2-5001	YOR148C	4	0
TSP1945	SPP2	spp2-5002	YOR148C	4	0
TSP3686	SPP381	spp381-5001	YBR152W	4	0
TSP649	SPP382	spp382-5001	YLR424W	7	0
TSP650	SPP382	spp382-5002	YLR424W	3	0
TSP1946	SPP41	spp41-5001	YDR464W	4	0
TSP3004	SPP41	spp41-508	YDR464W	4	0
TSP3005	SPP41	spp41-509	YDR464W	4	0
TSP3012	SPP41	spp41-516	YDR464W	4	0
TSP3280	SPT14	spt14-1-10c	YPL175W	3	0
TSP3934	SPT15	spt15-p65s	YER148W	4	0
TSP3298	SPT16	spt16-ts	YGL207W	4	0
TSP3268	SPT5	spt5-194	YML010W	4	0
TSP3542	SPT6	spt6-14	YGR116W	5	0
TSP3665	SQT1	sqt1-201	YIR012W	5	0
TSP1947	SRB7	srb7-5001	YDR308C	5	0
TSP1948	SRB7	srb7-5002	YDR308C	5	0
TSP3627	SRM1	srm1-g282s	YGL097W	4	0
TSP3974	SRM1	srm1-ts	YGL097W	4	0
TSP3749	SRP1	srp1-5001	YNL189W	3	0
TSP3548	SRP102	srp102-510	YKL154W	5	4
TSP1955	SRP14	srp14-501	YDL092W	4	3
TSP1957	SRP21	srp21-5001	YKL122C	3	3
TSP2696	SRP21	srp21-5005	YKL122C	3	3
TSP3523	SRP54	srp54-5001	YPR088C	3	2
TSP1051	SRP68	srp68-103	YPL243W	4	2
TSP1048	SRP68	srp68-5002	YPL243W	5	3
TSP1019	SRP72	srp72-5004	YPL210C	3	3
TSP1018	SRP72	srp72-5003	YPL210C	5	4
TSP3412	SSL1	ssl1-5001	YLR005W	5	0
TSP3928	SSL1	ssl1-t242i	YLR005W	4	0
TSP3820	SSL2	ssl2-ts	YIL143C	5	0
TSP3386	SSU72	ssu72-2	YNL222W	4	0
TSP3615	STH1	sth1-2	YIL126W	4	0
TSP3336	STN1	stn1-13	YDR082W	5	1
TSP3659	STS1	sts1-5001	YIR011C	4	0
TSP3664	STT3	stt3-1	YGL022W	6	0
TSP3980	STT3	stt3-2	YGL022W	4	0
TSP3525	STT4	stt4-4	YLR305C	5	0
TSP3943	STU1	stu1-6	YBL034C	2	2
TSP3482	STU1	stu1-5	YBL034C	4	4
TSP3844	STU2	stu2-10	YLR045C	5	0
TSP4024	STU2	stu2-13	YLR045C	4	0
TSP2705	SUA5	sua5-503	YGL169W	4	1
TSP2837	SUA5	sua5-5010	YGL169W	4	2
TSP2704	SUA5	sua5-502	YGL169W	3	2
TSP3519	SUA7	sua7-c149r	YPR086W	4	0
TSP3661	SUB2	sub2-1	YDL084W	4	2
TSP1969	SUI1	sui1-5001	YNL244C	4	0
TSP3644	SWD2	swd2-1	YKL018W	4	2
TSP1974	SWI1	swi1-5004	YPL016W	4	2
TSP736	SWP1	swp1-5001	YMR149W	5	0
TSP737	SWP1	swp1-5003	YMR149W	5	0
TSP3842	SYF1	syf1-5001	YDR416W	4	0
TSP3628	TAD2	tad2-5001	YJL035C	6	0
TSP3652	TAD3	tad3-5001	YLR316C	4	0
TSP1975	TAF10	taf10-5001	YDR167W	5	0
TSP1979	TAF10	taf10-5004	YDR167W	4	0
TSP3286	TAF11	taf11-ts2	YML015C	4	0
TSP3888	TAF12	taf12-l446a	YDR145W	4	0
TSP3328	TAF13	taf13-1	YML098W	4	0
TSP3908	TAF13	taf13-2	YML098W	5	0
TSP974	TAF3	taf3-5001	YPL011C	8	0
TSP975	TAF3	taf3-5002	YPL011C	6	0
TSP1007	TAF3	taf3-unknown	YPL011C	6	0
TSP1010	TAF3	taf3-unknown	YPL011C	4	0
TSP3339	TAF5	taf5-15	YBR198C	4	0
TSP3860	TAF6	taf6-ts	YGL112C	4	0
TSP3667	TAF7	taf7-ts1	YMR227C	4	0
TSP3554	TAF8	taf8-7	YML114C	5	0
TSP3774	TAF9	taf9-ts2	YMR236W	4	0
TSP3407	TAH11	tah11-ts	YJR046W	4	0
TSP1064	TAH18	tah18-5001	YPR048W	3	0
TSP1065	TAH18	tah18-5002	YPR048W	3	0
TSP500	TAO3	tao3-5004	YIL129C	1	1
TSP501	TAO3	tao3-5005	YIL129C	1	1
TSP510	TAO3	tao3-5014	YIL129C	2	2
TSP505	TAO3	tao3-5009	YIL129C	4	4
TSP3319	TEL2	tel2-15	YGR099W	4	0
TSP3791	TEM1	tem1-3	YML064C	3	2
TSP1983	TEN1	ten1-504	YLR010C	4	0
TSP1981	TEN1	ten1-500	YLR010C	4	1
TSP1985	TFA1	tfa1-5001	YKL028W	4	0
TSP3827	TFA2	tfa2-45	YKR062W	4	0
TSP3497	TFB1	tfb1-6	YDR311W	4	0
TSP995	TFB2	tfb2-5001	YPL122C	4	0
TSP996	TFB2	tfb2-5002	YPL122C	6	0
TSP3534	TFB3	tfb3-ts	YDR460W	5	0
TSP1068	TFB4	tfb4-5001	YPR056W	5	0
TSP3370	TFC1	tfc1-e447k	YBR123C	4	0
TSP3264	TFC6	tfc6-m1	YDR362C	4	0
TSP413	TFG1	tfg1-203	YGR186W	7	0
TSP414	TFG1	tfg1-5003	YGR186W	6	0
TSP948	TFG1	tfg1-unknown	YGR186W	6	0
TSP949	TFG1	tfg1-unknown	YGR186W	5	0
TSP3694	TFG2	tfg2-5001	YGR005C	5	0
TSP1988	THG1	thg1-5001	YGR024C	4	0
TSP1989	THG1	thg1-5002	YGR024C	4	0
TSP3201	THS1	ths1-5001	YIL078W	5	0
TSP3204	THS1	ths1-5003	YIL078W	4	0
TSP3206	THS1	ths1-5005	YIL078W	4	0
TSP3207	THS1	ths1-5006	YIL078W	6	0
TSP3019	THS1	ths1-5009	YIL078W	4	0
TSP3210	THS1	ths1-509	YIL078W	5	0
TSP3120	THS1	ths1-unknown	YIL078W	5	0
TSP3825	NDC80	tid3-1	YIL144W	6	0
TSP1992	TIF11	tif11-5001	YMR260C	4	0
TSP1993	TIF11	tif11-5002	YMR260C	3	0
TSP725	TIF34	tif34-1	YMR146C	5	0
TSP727	TIF34	tif34-4	YMR146C	8	0
TSP192	TIF35	tif35-5003	YDR429C	5	0
TSP193	TIF35	tif35-5004	YDR429C	6	0
TSP2000	TIF5	tif5-5001	YPR041W	5	0
TSP2002	TIF5	tif5-5002	YPR041W	5	0
TSP1593	TIF5	tif5-unknown	YPR041W	5	0
TSP1595	TIF5	tif5-unknown	YPR041W	4	0
TSP3962	TIF6	tif6-5001	YPR016C	4	0
TSP2004	TIM17	tim17-5001	YJL143W	5	0
TSP2005	TIM17	tim17-5002	YJL143W	4	0
TSP3641	TIM50	tim50-5001	YPL063W	4	0
TSP531	TIM54	tim54-5001	YJL054W	4	0
TSP532	TIM54	tim54-5002	YJL054W	5	0
TSP2730	TLG1	tlg1-5009	YDR468C	4	1
TSP2015	TOA2	toa2-5005	YKL058W	4	0
TSP2017	TOA2	toa2-5007	YKL058W	5	0
TSP2740	TOM40	tom40-5002	YMR203W	4	0
TSP2741	TOM40	tom40-5003	YMR203W	4	0
TSP2020	TOP2	top2-5001	YNL088W	4	0
TSP2022	TOP2	top2-5003	YNL088W	4	0
TSP3340	TOR2	tor2-21	YKL203C	3	1
TSP3912	TOR2	tor2-29	YKL203C	4	4
TSP3239	TPT1	tpt1-5001	YOL102C	4	0
TSP2023	TRL1	trl1-500	YJL087C	4	0
TSP2024	TRL1	trl1-5001	YJL087C	5	0
TSP1868	TRL1	trl1-unknown	YJL087C	4	0
TSP1869	TRL1	trl1-unknown	YJL087C	4	0
TSP2028	TRM112	trm112-5002	YNR046W	3	0
TSP2030	TRM112	trm112-513	YNR046W	6	1
TSP2042	TRM5	trm5-5003	YHR070W	4	0
TSP2307	TRM5	trm5-unknown	YHR070W	4	0
TSP2043	TRM5	trm5-504	YHR070W	5	2
TSP2048	TRR1	trr1-502	YDR353W	4	0
TSP2063	TRR1	trr1-524	YDR353W	4	1
TSP188	TRS120	trs120-5001	YDR407C	5	0
TSP197	TRS31	trs31-2-1	YDR472W	4	0
TSP199	TRS31	trs31-4-1	YDR472W	4	0
TSP2068	TRZ1	trz1-5001	YKR079C	4	0
TSP3324	TSC10	tsc10-1	YBR265W	4	0
TSP3654	TSC11	tsc11-1	YER093C	4	0
TSP3979	TSC11	tsc11-5	YER093C	4	1
TSP3722	TSC13	tsc13-5001	YDL015C	4	0
TSP105	TSR1	tsr1-5003	YDL060W	5	0
TSP106	TSR1	tsr1-5004	YDL060W	5	0
TSP3790	TSR4	tsr4-5001	YOL022C	4	2
TSP2074	TTI1	tti1-5001	YKL033W	4	0
TSP2076	TTI1	tti1-5005	YKL033W	4	0
TSP3335	TUB4	tub4-y445d	YLR212C	5	0
TSP3480	TYS1	tys1-1	YGR185C	6	0
TSP3427	UBA1	uba1-1	YKL210W	4	0
TSP2087	UBA2	uba2-5003	YDR390C	4	0
TSP2997	UBA2	uba2-5008	YDR390C	5	0
TSP3446	UBC9	ubc9-2	YDL064W	4	0
TSP3561	UFD1	ufd1-2	YGR048W	4	0
TSP3229	UFE1	ufe1-1	YOR075W	4	0
TSP3847	UGP1	ugp1-5001	YKL035W	5	0
TSP466	ULP2	ulp2-5006	YIL031W	3	1
TSP741	ULP2	ulp2-unknown	YIL031W	4	2
TSP467	ULP2	ulp2-5007	YIL031W	4	3
TSP2770	URB2	urb2-5002	YJR041C	6	0
TSP2773	URB2	urb2-5005	YJR041C	4	0
TSP2095	UTP11	utp11-5001	YKL099C	5	0
TSP2101	UTP11	utp11-5007	YKL099C	5	0
TSP3431	UTP13	utp13-5001	YLR222C	4	0
TSP693	UTP14	utp14-2	YML093W	3	0
TSP2784	UTP14	utp14-5003	YML093W	4	0
TSP538	UTP18	utp18-5001	YJL069C	7	0
TSP540	UTP18	utp18-5002	YJL069C	7	0
TSP637	UTP21	utp21-5001	YLR409C	5	0
TSP638	UTP21	utp21-5002	YLR409C	8	0
TSP2113	UTP22	utp22-5009	YGR090W	5	0
TSP2114	UTP22	utp22-5010	YGR090W	5	0
TSP3285	UTP23	utp23-5001	YOR004W	4	0
TSP490	UTP25	utp25-5001	YIL091C	9	0
TSP491	UTP25	utp25-5002	YIL091C	9	0
TSP156	UTP4	utp4-100	YDR324C	4	0
TSP155	UTP4	utp4-5001	YDR324C	5	0
TSP3366	UTP6	utp6-5001	YDR449C	5	0
TSP215	UTP7	utp7-5001	YER082C	4	0
TSP216	UTP7	utp7-5002	YER082C	6	0
TSP201	UTR5	utr5-5002	YEL035C	4	4
TSP202	UTR5	utr5-5003	YEL035C	6	5
TSP3301	VAS1	vas1-5001	YGR094W	4	0
TSP388	VHT1	vht1-5001	YGR065C	6	0
TSP392	VHT1	vht1-5004	YGR065C	5	1
TSP380	VRG4	vrg4-5001	YGL225W	4	0
TSP2123	VRG4	vrg4-5004	YGL225W	4	0
TSP2122	VRG4	vrg4-500	YGL225W	5	1
TSP3818	WBP1	wbp1-1	YEL002C	5	0
TSP4020	WBP1	wbp1-2	YEL002C	4	0
TSP872	WRS1	wrs1-5001	YOL097C	6	0
TSP873	WRS1	wrs1-5002	YOL097C	4	0
TSP2124	WRS1	wrs1-5008	YOL097C	5	0
TSP2125	WRS1	wrs1-5009	YOL097C	5	0
TSP2128	YAE1	yae1-5001	YJR067C	4	0
TSP2129	YAE1	yae1-505	YJR067C	4	0
TSP3829	YDR341C	ydr341c-5001	YDR341C	5	0
TSP3672	YEF3	yef3-f650s	YLR249W	4	0
TSP2139	YFH1	yfh1-500	YDL120W	4	0
TSP3924	YHC1	yhc1-2	YLR298C	5	0
TSP3391	YHC1	yhc1-8	YLR298C	4	0
TSP3533	YHR020W	yhr020w-5001	YHR020W	4	0
TSP3374	YIP1	yip1-4	YGR172C	5	1
TSP802	YNL181W	pbr1-5010	YNL181W	6	1
TSP3622	CRS1	ynl247w-5001	YNL247W	4	0
TSP2142	YPD1	ypd1-5001	YDL235C	4	1
TSP2145	YPD1	ypd1-5004	YDL235C	4	2
TSP2154	YPI1	ypi1-5002	YFR003C	4	0
TSP2157	YPI1	ypi1-5005	YFR003C	4	0
TSP425	YPP1	ypp1-5003	YGR198W	7	0
TSP429	YPP1	ypp1-5007	YGR198W	3	1
TSP2810	YRA1	yra1-5005	YDR381W	4	1
TSP2891	YRA1	yra1-5011	YDR381W	4	1
TSP2894	YRA1	yra1-512	YDR381W	5	2
TSP2163	YRB2	yrb2-501	YIL063C	4	2
TSP607	YSH1	ysh1-5001	YLR277C	7	0
TSP608	YSH1	ysh1-5002	YLR277C	7	0
TSP2169	YTH1	yth1-5002	YPR107C	3	0
TSP2171	YTH1	yth1-5003	YPR107C	5	0
TSP2819	ZIM17	zim17-5004	YNL310C	4	0
TSP2821	ZIM17	zim17-5005	YNL310C	4	0
