# Supplementary material for: Systematic analysis of bypass suppression of essential genes
Source: Mol Syst Biol. 2020 Sep 17;16(9):e9828. doi: 10.15252/msb.20209828 (PMC7507402; doi:10.15252/msb.20209828)
Supplement: Supplementary file 4 — Dataset EV3 [file MSB-16-e9828-s004.xlsx]

## Sheet: ReadMe
Dataset EV3. Bypass suppression interactions described in literature
This file contains a list of dispensable essential genes that were identified in literature, as well as details on the identified suppressor genes.
Column A-B	Query gene and ORF
Column C-D	Suppressor gene and ORF
Column E	Genetic background in which the bypass suppression was observed
Column F	PubMed IDs of the papers describing the interaction
Column G	Whether we observed bypass suppression for the query gene in our experiments

## Sheet: DatasetEV3
QueryORF	QueryGene	SuppressorORF	SuppressorGene	StrainBackground	PubMedIDs	QueryPhenotypeOurAssay
YAR019C	CDC15	YFR028C	CDC14	W303	11914130	dispensable essential
YAR019C	CDC15	YJL076W	NET1	W303	11914130	dispensable essential
YAR019C	CDC15	YNL189W	SRP1	W303	11914130	dispensable essential
YAR019C	CDC15	YOR160W	MTR10	W303	11914130	dispensable essential
YBL014C	RRN6	YLR141W	RRN5	W303	10567580	not tested
YBL040C	ERD2	YGR284C	ERV29	S288c	27440870	dispensable essential
YBL105C	PKC1	YGL035C	MIG1	W303	12482587	dispensable essential
YBL105C	PKC1	YJL095W	BCK1	other	14610085,1729597	dispensable essential
YBR002C	RER2	unknown	unknown	S288c	26627736	dispensable essential
YBR002C	RER2	YDR207C	UME6	S288c	27440870	dispensable essential
YBR002C	RER2	YIL084C	SDS3	S288c	27440870	dispensable essential
YBR002C	RER2	YNL330C	RPD3	S288c	27440870	dispensable essential
YBR002C	RER2	YOL004W	SIN3	S288c	27440870	dispensable essential
YBR136W	MEC1	YBL088C	TEL1	W303	17954565	not tested
YBR136W	MEC1	YBR160W	CDC28	W303	23045388	not tested
YBR136W	MEC1	YDR052C	DBF4	other	9744871	not tested
YBR136W	MEC1	YER089C	PTC2	W303	10747050	not tested
YBR136W	MEC1	YGL090W	LIF1	other	16287875	not tested
YBR136W	MEC1	YGL167C	PMR1	W303	22493290	not tested
YBR136W	MEC1	YLR176C	RFX1	other	9741624	not tested
YBR136W	MEC1	YLR437C	DIF1	S288c	18838542	not tested
YBR136W	MEC1	YML058W	SML1	S288c,W303,other	24357557,16287875,15589151,18838542,20376190,10950868,19901073,21642386,9774971	not tested
YBR136W	MEC1	YML058W-A	HUG1	S288c	10490641	not tested
YBR136W	MEC1	YMR284W	YKU70	W303	16287875	not tested
YBR136W	MEC1	YNR009W	NRM1	W303	16916637	not tested
YBR136W	MEC1	YPL256C	CLN2	W303	23045388	not tested
YBR140C	IRA1	unknown	unknown	S288c	26627736	indispensable essential
YBR152W	SPP381	unknown	unknown	S288c	26627736	indispensable essential
YBR192W	RIM2	unknown	unknown	S288c	26627736	dispensable essential
YCL004W	PGS1	YLR193C	UPS1	S288c	23042293	not tested
YDL017W	CDC7	YLR274W	MCM5	other	8474449,19013276	indispensable essential
YDL084W	SUB2	unknown	unknown	S288c	26627736	dispensable essential
YDL084W	SUB2	YKL074C	MUD2	S288c,W303	18375978,11156604	dispensable essential
YDL084W	SUB2	YLR116W	MSL5	S288c	18375978	dispensable essential
YDL092W	SRP14	unknown	unknown	S288c	26627736	dispensable essential
YDL120W	YFH1	YPL135W	ISU1	S288c	21936771	dispensable essential
YDL235C	YPD1	YJL128C	PBS2	other	8808622	dispensable essential
YDL235C	YPD1	YLR006C	SSK1	other	8808622	dispensable essential
YDL235C	YPD1	YLR113W	HOG1	other	8808622	dispensable essential
YDL235C	YPD1	YNR031C	SSK2	other	8808622	dispensable essential
YDR050C	TPI1	unknown	unknown	S288c	26627736	not tested
YDR052C	DBF4	YLR274W	MCM5	other	8474449,19013276	indispensable essential
YDR081C	PDC2	YGR240C	PFK1	other	9055069	dispensable essential
YDR087C	RRP1	unknown	unknown	S288c	26627736	indispensable essential
YDR160W	SSY1	YBR112C	CYC8	other	11454748	not tested
YDR160W	SSY1	YCR084C	TUP1	other	11454748	not tested
YDR160W	SSY1	YDR069C	DOA4	other	11454748	not tested
YDR160W	SSY1	YER125W	RSP5	other	11454748	not tested
YDR160W	SSY1	YKL210W	UBA1	other	11454748	not tested
YDR160W	SSY1	YLR417W	VPS36	other	11454748	not tested
YDR160W	SSY1	YMR077C	VPS20	other	11454748	not tested
YDR160W	SSY1	YMR119W	ASI1	other	11454748	not tested
YDR160W	SSY1	YMR275C	BUL1	other	11454748	not tested
YDR160W	SSY1	YNL008C	ASI3	other	11454748	not tested
YDR160W	SSY1	YNL159C	ASI2	other	11454748	not tested
YDR160W	SSY1	YPL084W	BRO1	other	11454748	not tested
YDR166C	SEC5	unknown	unknown	S288c	26627736	indispensable essential
YDR177W	UBC1	unknown	unknown	S288c	26627736	not tested
YDR240C	SNU56	unknown	unknown	S288c	26627736	indispensable essential
YDR243C	PRP28	YMR125W	STO1	other	19451230	dispensable essential
YDR243C	PRP28	YNL187W	SWT21	other	19451230	dispensable essential
YDR292C	SRP101	unknown	unknown	S288c	26627736	not tested
YDR353W	TRR1	unknown	unknown	S288c	26627736	dispensable essential
YDR381W	YRA1	YIL149C	MLP2	W303	15692572	dispensable essential
YDR397C	NCB2	YDR311W	TFB1	S288c	17339209	dispensable essential
YDR397C	NCB2	YDR404C	RPB7	S288c	17339209	dispensable essential
YDR397C	NCB2	YHR041C	SRB2	S288c	17339209	dispensable essential
YDR397C	NCB2	YNL236W	SIN4	other	10713169	dispensable essential
YDR499W	LCD1	unknown	unknown	S288c	26627736	not tested
YDR499W	LCD1	YML058W	SML1	W303,other	18003698,10950868	not tested
YEL019C	MMS21	unknown	unknown	S288c	26627736	indispensable essential
YEL019C	MMS21	YIR002C	MPH1	W303	20444977	indispensable essential
YER008C	SEC3	unknown	unknown	S288c	26627736	not tested
YER009W	NTF2	unknown	unknown	S288c	26627736	dispensable essential
YER043C	SAH1	unknown	unknown	S288c	26627736	not tested
YER104W	RTT105	unknown	unknown	S288c	26627736	not tested
YER146W	LSM5	unknown	unknown	S288c	26627736	not tested
YER157W	COG3	unknown	unknown	S288c	26627736	not tested
YER159C	BUR6	YDL115C	IWR1	S288c	19679657	dispensable essential
YER159C	BUR6	YDR311W	TFB1	S288c	17339209	dispensable essential
YER159C	BUR6	YDR404C	RPB7	S288c	17339209	dispensable essential
YER159C	BUR6	YHR041C	SRB2	S288c	17339209	dispensable essential
YER159C	BUR6	YNL236W	SIN4	S288c	17339209	dispensable essential
YER159C	BUR6	YOL135C	MED7	S288c	17339209	dispensable essential
YER159C	BUR6	YPR168W	NUT2	S288c	17339209	dispensable essential
YER165W	PAB1	YCL054W	SPB1	W303	10648622	dispensable essential
YER165W	PAB1	YCR077C	PAT1	W303	10779343,10913177	dispensable essential
YER165W	PAB1	YGR178C	PBP1	other	9819425	dispensable essential
YER165W	PAB1	YJL124C	LSM1	S288c,W303	15356266,9710590	dispensable essential
YER165W	PAB1	YOR001W	RRP6	S288c,W303	15630021,15769879	dispensable essential
YFL029C	CAK1	YBR160W	CDC28	W303,other	10747052,9566911	not tested
YFL034C-B	MOB2	YDR293C	SSD1	S288c	12454058	not tested
YFL038C	YPT1	YDR189W	SLY1	W303,other	18036347,9271199,9717237	not tested
YFR027W	ECO1	YDR014W	RAD61	W303,other	22190734,18653893,19268589,19328069	indispensable essential
YFR027W	ECO1	YIL026C	IRR1	W303	19328069	indispensable essential
YFR027W	ECO1	YJL074C	SMC3	W303	18653893,19328069	indispensable essential
YFR027W	ECO1	YMR076C	PDS5	W303	19268589,19328069	indispensable essential
YFR029W	PTR3	unknown	unknown	S288c	26627736	indispensable essential
YFR029W	PTR3	YBR112C	CYC8	other	11454748	indispensable essential
YFR029W	PTR3	YCR084C	TUP1	other	11454748	indispensable essential
YFR029W	PTR3	YDR069C	DOA4	other	11454748	indispensable essential
YFR029W	PTR3	YER125W	RSP5	other	11454748	indispensable essential
YFR029W	PTR3	YKL210W	UBA1	other	11454748	indispensable essential
YFR029W	PTR3	YLR417W	VPS36	other	11454748	indispensable essential
YFR029W	PTR3	YMR077C	VPS20	other	11454748	indispensable essential
YFR029W	PTR3	YMR119W	ASI1	other	11454748	indispensable essential
YFR029W	PTR3	YMR275C	BUL1	other	11454748	indispensable essential
YFR029W	PTR3	YNL008C	ASI3	other	11454748	indispensable essential
YFR029W	PTR3	YNL159C	ASI2	other	11454748	indispensable essential
YFR029W	PTR3	YPL084W	BRO1	other	11454748	indispensable essential
YGL075C	MPS2	unknown	unknown	S288c	26627736	indispensable essential
YGL075C	MPS2	YLR018C	POM34	S288c	19571182	indispensable essential
YGL075C	MPS2	YMR129W	POM152	S288c,W303	19571182,20713690	indispensable essential
YGL092W	NUP145	unknown	unknown	S288c	26627736	not tested
YGL111W	NSA1	YBR142W	MAK5	W303	24312670	dispensable essential
YGL111W	NSA1	YDL014W	NOP1	W303	24312670	dispensable essential
YGL111W	NSA1	YKL172W	EBP2	W303	24312670	dispensable essential
YGL111W	NSA1	YPL043W	NOP4	W303	24312670	dispensable essential
YGL128C	CWC23	unknown	unknown	S288c	26627736	not tested
YGL150C	INO80	unknown	unknown	S288c	26627736	dispensable essential
YGL169W	SUA5	unknown	unknown	S288c	26627736	dispensable essential
YGL172W	NUP49	YHR036W	BRL1	S288c	26627736	dispensable essential
YGR046W	TAM41	unknown	unknown	S288c	26627736	not tested
YGR046W	TAM41	YLR193C	UPS1	S288c	23042293	not tested
YGR119C	NUP57	YHR036W	BRL1	S288c	26627736	dispensable essential
YGR120C	COG2	unknown	unknown	S288c	26627736	indispensable essential
YGR198W	YPP1	YKL212W	SAC1	S288c	19075114	dispensable essential
YHR007C	ERG11	YLR056W	ERG3	other	8277826	not tested
YHR023W	MYO1	unknown	unknown	S288c	26627736	indispensable essential
YHR023W	MYO1	YDR260C	SWM1	W303	17942599	indispensable essential
YHR023W	MYO1	YFR036W	CDC26	W303	17942599	indispensable essential
YHR023W	MYO1	YGL003C	CDH1	W303	17942599	indispensable essential
YHR023W	MYO1	YGL240W	DOC1	W303	17942599	indispensable essential
YHR023W	MYO1	YIR025W	MND2	W303	17942599	indispensable essential
YHR023W	MYO1	YLR102C	APC9	W303	17942599	indispensable essential
YHR023W	MYO1	YPL242C	IQG1	W303	17942599	indispensable essential
YHR042W	NCP1	unknown	unknown	S288c	26627736	dispensable essential
YHR070W	TRM5	unknown	unknown	S288c	26627736	dispensable essential
YHR101C	BIG1	YLR371W	ROM2	other	9545237	indispensable essential
YHR164C	DNA2	YCL061C	MRC1	S288c	21508669	not tested
YHR164C	DNA2	YDR217C	RAD9	S288c	21508669	not tested
YHR164C	DNA2	YJR043C	POL32	other	18927077	not tested
YHR164C	DNA2	YML061C	PIF1	S288c,W303,other	18927077,16537895,21508669,23706822	not tested
YIL031W	ULP2	YHR134W	WSS1	other	20516210	dispensable essential
YIL031W	ULP2	YPL020C	ULP1	W303,other	20516210,10713161	dispensable essential
YIL046W	MET30	YNL103W	MET4	W303,other	10975521,10747029	not tested
YIL048W	NEO1	YMR010W	ANY1	S288c	27811238	not tested
YIL051C	MMF1	unknown	unknown	S288c	26627736	dispensable essential
YIL063C	YRB2	unknown	unknown	S288c	26627736	dispensable essential
YIL106W	MOB1	YJL076W	NET1	W303	11914130	not tested
YIL118W	RHO3	unknown	unknown	S288c	26627736	not tested
YIL118W	RHO3	YJL085W	EXO70	other	19955214	not tested
YIL129C	TAO3	unknown	unknown	S288c	26627736	dispensable essential
YIL129C	TAO3	YDR293C	SSD1	S288c	11854408,12454058	dispensable essential
YIL147C	SLN1	YFL009W	CDC4	W303	21836634	dispensable essential
YIL147C	SLN1	YLR006C	SSK1	other	8183345	dispensable essential
YIR006C	PAN1	unknown	unknown	S288c	26627736	indispensable essential
YJL010C	NOP9	unknown	unknown	S288c	26627736	indispensable essential
YJL019W	MPS3	YER105C	NUP157	W303	20713690	not tested
YJL019W	MPS3	YMR129W	POM152	W303	20713690	not tested
YJL076W	NET1	unknown	unknown	S288c	26627736	dispensable essential
YJL156C	SSY5	unknown	unknown	S288c	26627736	not tested
YJL174W	KRE9	unknown	unknown	S288c	26627736	dispensable essential
YJL174W	KRE9	YLR332W	MID2	other	10348843	dispensable essential
YJR017C	ESS1	YPL042C	SSN3	W303	15166139,19854134	not tested
YJR042W	NUP85	unknown	unknown	S288c	26627736	not tested
YJR076C	CDC11	unknown	unknown	S288c	26627736	dispensable essential
YJR076C	CDC11	YDL225W	SHS1	S288c	21497764	dispensable essential
YJR089W	BIR1	YPL123C	RNY1	S288c	19332891	not tested
YKL006C-A	SFT1	unknown	unknown	S288c	26627736	not tested
YKL018W	SWD2	unknown	unknown	S288c	26627736	dispensable essential
YKL018W	SWD2	YHR119W	SET1	S288c	22431730	dispensable essential
YKL122C	SRP21	unknown	unknown	S288c	26627736	dispensable essential
YKL141W	SDH3	unknown	unknown	S288c	26627736	not tested
YKL154W	SRP102	unknown	unknown	S288c	26627736	dispensable essential
YKL180W	RPL17A	unknown	unknown	S288c	26627736	not tested
YKL189W	HYM1	YDR293C	SSD1	S288c	12454058	not tested
YKL203C	TOR2	YDR389W	SAC7	other	9038344	dispensable essential
YKR038C	KAE1	unknown	unknown	S288c	26627736	dispensable essential
YLR007W	NSE1	unknown	unknown	S288c	26627736	indispensable essential
YLR022C	SDO1	unknown	unknown	S288c	26627736	not tested
YLR022C	SDO1	YPR016C	TIF6	S288c	17353896,19797079,21536732	not tested
YLR186W	EMG1	YDL213C	NOP6	other	17425675	indispensable essential
YLR186W	EMG1	YMR269W	TMA23	other	17425675	indispensable essential
YLR208W	SEC13	YAL007C	ERP2	S288c	22300850	indispensable essential
YLR208W	SEC13	YAR002C-A	ERP1	S288c	22300850	indispensable essential
YLR208W	SEC13	YCR044C	PER1	S288c	22300850	indispensable essential
YLR208W	SEC13	YFL025C	BST1	S288c,other	22300850,8862519	indispensable essential
YLR208W	SEC13	YGL084C	GUP1	S288c	22300850	indispensable essential
YLR208W	SEC13	YGL200C	EMP24	S288c,other	22300850,8862519	indispensable essential
YLR208W	SEC13	YGR284C	ERV29	S288c	22300850	indispensable essential
YLR208W	SEC13	YIL039W	TED1	S288c	22300850	indispensable essential
YLR208W	SEC13	YML012W	ERV25	S288c	22300850	indispensable essential
YLR215C	CDC123	unknown	unknown	S288c	26627736	indispensable essential
YLR223C	IFH1	YPR104C	FHL1	other	7785326	indispensable essential
YLR305C	STT4	YKL212W	SAC1	S288c	19075114	indispensable essential
YLR310C	CDC25	YBR140C	IRA1	other	2540426	dispensable essential
YLR310C	CDC25	YGR152C	RSR1	other	1732742	dispensable essential
YLR310C	CDC25	YNL098C	RAS2	other	3545497	dispensable essential
YLR310C	CDC25	YOL081W	IRA2	other	2164637	dispensable essential
YLR359W	ADE13	YDL106C	PHO2	S288c	27440870	dispensable essential
YLR359W	ADE13	YGL234W	ADE5,7	S288c	27440870	dispensable essential
YLR359W	ADE13	YGR061C	ADE6	S288c	27440870	dispensable essential
YLR359W	ADE13	YKR099W	BAS1	S288c	27440870	dispensable essential
YLR359W	ADE13	YMR300C	ADE4	S288c	27440870	dispensable essential
YML064C	TEM1	YAR019C	CDC15	W303	21937712	dispensable essential
YML064C	TEM1	YFR028C	CDC14	other	11511359	dispensable essential
YML064C	TEM1	YJL076W	NET1	W303	10219244,11914130	dispensable essential
YML091C	RPM2	unknown	unknown	S288c	26627736	not tested
YML091C	RPM2	YBR173C	UMP1	other	10757750	not tested
YML091C	RPM2	YFR050C	PRE4	other	10757750	not tested
YML105C	SEC65	unknown	unknown	S288c	26627736	dispensable essential
YMR033W	ARP9	YIL126W	STH1	W303	18408732	dispensable essential
YMR047C	NUP116	YHR036W	BRL1	S288c	26627736	dispensable essential
YMR079W	SEC14	YGR202C	PCT1	S288c	27440870	dispensable essential
YMR079W	SEC14	YLR133W	CKI1	other	1997207	dispensable essential
YMR079W	SEC14	YLR133W	CKI1	S288c	27440870	dispensable essential
YMR079W	SEC14	YPL145C	KES1	S288c	27440870	dispensable essential
YMR134W	ERG29	unknown	unknown	S288c	26627736	dispensable essential
YMR185W	RTP1	unknown	unknown	S288c	26627736	not tested
YMR200W	ROT1	YLR371W	ROM2	other	9545237	indispensable essential
YMR239C	RNT1	unknown	unknown	S288c	26627736	not tested
YMR270C	RRN9	YDL042C	SIR2	W303	10567580	dispensable essential
YMR296C	LCB1	YDL052C	SLC1	other	21173150	indispensable essential
YMR298W	LIP1	unknown	unknown	S288c	26627736	not tested
YMR308C	PSE1	unknown	unknown	S288c	26627736	dispensable essential
YNL006W	LST8	YAL016W	TPD3	other	22298706	dispensable essential
YNL006W	LST8	YDR200C	VPS64	other	22298706	dispensable essential
YNL006W	LST8	YDR389W	SAC7	other	22298706	dispensable essential
YNL006W	LST8	YFR008W	FAR7	other	22298706	dispensable essential
YNL006W	LST8	YLR238W	FAR10	other	22298706	dispensable essential
YNL006W	LST8	YMR029C	FAR8	other	22298706	dispensable essential
YNL006W	LST8	YMR052W	FAR3	other	22298706	dispensable essential
YNL006W	LST8	YNL127W	FAR11	other	22298706	dispensable essential
YNL006W	LST8	YOR014W	RTS1	other	22298706	dispensable essential
YNL007C	SIS1	unknown	unknown	S288c	26627736	not tested
YNL103W	MET4	YCR084C	TUP1	S288c	21900497	dispensable essential
YNL103W	MET4	YER088C	DOT6	S288c	21900497	dispensable essential
YNL103W	MET4	YHL020C	OPI1	S288c	21900497	dispensable essential
YNL118C	DCP2	unknown	unknown	S288c	26627736	dispensable essential
YNL152W	INN1	unknown	unknown	S288c	26627736	dispensable essential
YNL161W	CBK1	YDR293C	SSD1	S288c	11854408,12454058	not tested
YNL163C	RIA1	unknown	unknown	S288c	26627736	dispensable essential
YNL163C	RIA1	YPR016C	TIF6	S288c,W303	19797079,21536732,11713675	dispensable essential
YNL181W	PBR1	unknown	unknown	S288c	26627736	dispensable essential
YNL188W	KAR1	YMR276W	DSK2	S288c	8070654	indispensable essential
YNL188W	KAR1	YOR257W	CDC31	S288c	8070654	indispensable essential
YNR046W	TRM112	unknown	unknown	S288c	26627736	dispensable essential
YOL022C	TSR4	unknown	unknown	S288c	26627736	dispensable essential
YOL026C	MIM1	YDL047W	SIT4	S288c	27440870	not tested
YOL130W	ALR1	unknown	unknown	S288c	26627736	dispensable essential
YOR060C	SLD7	unknown	unknown	S288c	26627736	not tested
YOR098C	NUP1	YHR036W	BRL1	S288c	26627736	indispensable essential
YOR098C	NUP1	YKL068W	NUP100	W303	16118201	indispensable essential
YOR098C	NUP1	YMR129W	POM152	W303	16118201	indispensable essential
YOR098C	NUP1	YNR030W	ALG12	W303	16118201	indispensable essential
YOR122C	PFY1	unknown	unknown	S288c	26627736	dispensable essential
YOR160W	MTR10	unknown	unknown	S288c	26627736	dispensable essential
YOR167C	RPS28A	YEL015W	EDC3	S288c	18408161	not tested
YOR278W	HEM4	unknown	unknown	S288c	26627736	indispensable essential
YOR336W	KRE5	unknown	unknown	S288c	26627736	not tested
YOR353C	SOG2	unknown	unknown	S288c	26627736	dispensable essential
YOR372C	NDD1	YNL068C	FKH2	W303	10894549	not tested
YPL016W	SWI1	unknown	unknown	S288c	26627736	dispensable essential
YPL016W	SWI1	YBR009C	HHF1	other	17015465	dispensable essential
YPL016W	SWI1	YNL030W	HHF2	other	17015465	dispensable essential
YPL016W	SWI1	YNL236W	SIN4	S288c	9335585	dispensable essential
YPL016W	SWI1	YOL004W	SIN3	S288c	7830715	dispensable essential
YPL082C	MOT1	YER148W	SPT15	S288c	19098311	not tested
YPL153C	RAD53	YBR160W	CDC28	W303	23045388	not tested
YPL153C	RAD53	YGL167C	PMR1	W303	22493290	not tested
YPL153C	RAD53	YLR176C	RFX1	other	9741624	not tested
YPL153C	RAD53	YML058W	SML1	S288c,W303	17923678,22333915,21642386,9774971	not tested
YPL153C	RAD53	YNR009W	NRM1	other	16916637	not tested
YPL153C	RAD53	YPL256C	CLN2	W303	23045388	not tested
YPL204W	HRR25	unknown	unknown	S288c	26627736	indispensable essential
YPL210C	SRP72	unknown	unknown	S288c	26627736	dispensable essential
YPL231W	FAS2	unknown	unknown	S288c	26627736	indispensable essential
YPR088C	SRP54	unknown	unknown	S288c	26627736	dispensable essential
YPR103W	PRE2	YPR119W	CLB2	other	8134345	not tested
YPR105C	COG4	unknown	unknown	S288c	26627736	indispensable essential
YPR161C	SGV1	unknown	unknown	S288c	26627736	dispensable essential
YPR161C	SGV1	YER164W	CHD1	other	16581778	dispensable essential
YPR161C	SGV1	YJL168C	SET2	other	16581778	dispensable essential
YPR161C	SGV1	YPR023C	EAF3	other	16581778	dispensable essential
