# Supplementary material for: Systematic analysis of bypass suppression of essential genes
Source: Mol Syst Biol. 2020 Sep 17;16(9):e9828. doi: 10.15252/msb.20209828 (PMC7507402; doi:10.15252/msb.20209828)
Supplement: Supplementary file 5 — Dataset EV4 [file MSB-16-e9828-s005.xlsx]

## Sheet: ReadMe
Dataset EV4. Protein complex dispensability
This table lists how many essential subunits of each of 585 yeast protein complexes were tested for dispensability, and how many were found to be dispensable essentialListed are:
Column A	complex ID from the complex portal (https://www.ebi.ac.uk/complexportal/home)
Column B	Complex name
Column C	List of ORF names of complex subunits, including nonessential subunits
Column D	Number of subunits that are encoded by an essential gene
Column E	Number of essential subunits that were tested for bypass suppression in our assay
Column F	Number of essential subunits that were found to be dispensable in our assay
Column G	Complex category: dispensable - all tested essential subunits were dispensable; indispensable - none of the tested essential subunits were dispensable; partially dispensable - 2 or more, but not all, of the tested essential subunits were dispensable; other - only one subunit was dispensable, or the dispensable subunits significantly overlapped with another (partially) dispensable complex.

## Sheet: DatasetEV4
ComplexID	ComplexName	ORFs	EssentialSubunits	TestedSubunits	DispensableSubunits	Category
CPX-1889	RSC complex variant RSC1	YMR091C,YIL126W,YLR033W,YHR056C,YPR034W,YDR303C,YFR037C,YMR033W,YLR321C,YBL006C,YML127W,YGR056W,YCR020W-B,YKR008W,YCR052W,YGR275W	10	9	2	Partially dispensable
CPX-1601	60S cytosolic large ribosomal subunit	YBL027W,YBL092W,YBR031W,YBR084C-A,YBR191W,YDL075W,YDL081C,YDL082W,YDL130W,YDL136W,YDL191W,YDR012W,YDR382W,YDR418W,YDR471W,YDR500C,YEL054C,YER056C-A,YFL034C-A,YFR031C-A,YFR032C-A,YGL030W,YGL031C,YGL076C,YGL103W,YGL135W,YGL147C,YGR034W,YGR085C,YGR148C,YHL001W,YHL033C,YHR010W,YHR141C,YIL018W,YIL052C,YIL133C,YIL148W,YJL177W,YJL189W,YJR094W-A,YKL006W,YKL180W,YKR094C,YLL045C,YLR029C,YLR061W,YLR075W,YLR…	12	9	2	Partially dispensable
CPX-3226	Core mediator complex	YOL051W,YNL236W,YMR112C,YER022W,YBL093C,YPR070W,YGR104C,YGL025C,YOL135C,YDL005C,YLR071C,YHR058C,YPR168W,YDR308C,YNR010W,YGL127C,YBR253W,YBR193C,YOR174W,YGL151W,YHR041C	10	7	2	Partially dispensable
CPX-1364	SMC5-SMC6 SUMO ligase complex	YLR007W,YDR288W,YDL105W,YER038C,YML023C,YLR383W,YEL019C,YOL034W	8	7	2	Partially dispensable
CPX-1274	Glycosylphosphatidylinositol-N-acetylglucosaminyltransferase complex	YPL096C-A,YDR437W,YNL038W,YPL175W,YPL076W,YGR216C	5	5	2	Partially dispensable
CPX-1604	Small ribosomal subunit processome, variant 1	YBL004W,YBR247C,YCL031C,YCL059C,YCR057C,YDL014W,YDL148C,YDL153C,YDL213C,YDR021W,YDR324C,YDR339C,YDR365C,YDR398W,YDR449C,YEL026W,YEL055C,YER082C,YER127W,YGL019W,YGL120C,YGL171W,YGR081C,YGR090W,YGR128C,YGR159C,YGR251W,YGR280C,YHR065C,YHR148W,YHR169W,YHR196W,YIL035C,YIL091C,YJL010C,YJL033W,YJL069C,YJL109C,YJR002W,YKL009W,YKL078W,YKL099C,YKL143W,YKR060W,YLL011W,YLR068W,YLR129W,YLR186W,YLR197W,YLR222C…	60	45	3	Partially dispensable
CPX-25	U4/U6.U5 tri-snRNP complex	YFR005C,YJR022W,YGR091W,YLR147C,YOR308C,YDL098C,YPR178W,YBR055C,YOR159C,YDR243C,YLR438C-A,YEL026W,YPR182W,YGR074W,YDR378C,YLR275W,YPR082C,YNL147W,YGR075C,YBL026W,YBR152W,YDR473C,YFL017W-A,YER146W,YER112W,YER029C,YHR165C,YKL173W,YER172C	25	19	3	Partially dispensable
CPX-824	Nuclear pore complex	YDR192C,YIL115C,YLR018C,YAR002W,YGL172W,YER105C,YMR129W,YMR153W,YJL061W,YGL092W,YDR164C,YML103C,YJR042W,YJL039C,YDL116W,YKR082W,YGL100W,YGR119C,YBL079W,YOR257W,YML031W,YFR002W,YMR047C,YLR335W,YJL041W,YER107C,YDL088C,YKL057C,YOR098C,YKL068W,YDL207W	15	9	4	Partially dispensable
CPX-3155	NuA4 histone acetyltransferase complex	YDR359C,YNL107W,YJL081C,YHR099W,YHR090C,YGR002C,YOR244W,YEL018W,YNL136W,YPR023C,YFL039C,YJR082C,YFL024C	6	2	2	Dispensable
CPX-15	CST complex	YLR010C,YDR082W,YDL220C	3	2	2	Dispensable
CPX-1603	37S mitochondrial small ribosomal subunit	YPL013C,YPR166C,YMR158W,YOR158W,YGR215W,YIL093C,YGR165W,YKL003C,YNR037C,Q0140,YHR059W,YJR101W,YNL081C,YDR175C,YNR036C,YER050C,YBR146W,YDR347W,YDR494W,YHL004W,YLR204W,YDR041W,YBR251W,YJR113C,YGR084C,YMR188C,YDR337W,YBL090W,YGL129C,YDR036C,YNL306W,YNL137C,YDL045W-A,YPL118W	3	2	2	Dispensable
CPX-1101	RNA polymerase I upstream activating factor complex	YBL025W,YBR009C,YBR010W,YLR141W,YMR270C,YOR295W	2	2	2	Dispensable
CPX-1628	Decapping complex, DCP1-DCP2	YNL118C,YOL149W	2	2	2	Dispensable
CPX-1662	Negative cofactor 2 complex	YDR397C,YER159C	2	2	2	Dispensable
CPX-1669	RENT complex	YDL042C,YJL076W,YFR028C	2	2	2	Dispensable
CPX-1793	TREX complex	YHR167W,YNL139C,YDR138W,YNL253W,YDR381W,YDL084W,YML062C	2	2	2	Dispensable
CPX-1150	SWI/SNF chromatin remodelling complex	YGR275W,YJL176C,YDR073W,YPL129W,YHL025W,YNR023W,YBR289W,YMR033W,YFL049W,YPR034W,YOR290C,YPL016W	3	3	3	Dispensable
CPX-1717	TORC2 complex	YER093C,YOL078W,YNL006W,YMR068W,YJL058C,YKL203C	4	4	4	Dispensable
CPX-609	Signal recognition particle	YPR088C,YPL243W,YPL210C,YML105C,YKL122C,YDL092W	6	6	6	Dispensable
CPX-1651	PRP19-associated complex	YBR065C,YGL174W,YPL213W,YHR165C,YPL151C,YGR278W,YDR416W,YER013W,YGR074W,YDL043C,YPR182W,YPR101W,YPL064C,YML049C,YIR009W,YBR188C,YGL128C,YLR323C,YDR364C,YMR213W,YMR240C,YCR063W,YLR117C,YOR148C,YIR005W,YNL245C,YDR088C,YER172C,YMR288W,YDL209C,YGR129W,YAL032C,YJR050W,YLR147C,YDR163W,YJL203W,YER029C,YDR482C,YLR275W,YDL030W,YKL173W,YKL095W,YLL036C	28	22	0	Indispensable
CPX-1418	Spliceosomal commitment complex	YBR119W,YBR237W,YDL087C,YDR235W,YDR240C,YER029C,YFL017W-A,YGR013W,YGR074W,YHR086W,YIL061C,YKL012W,YKL074C,YLR116W,YLR147C,YLR275W,YLR298C,YML046W,YOR159C,YPR182W	16	12	0	Indispensable
CPX-26	U2 snRNP	YNL138W-A,YIR009W,YMR288W,YLR147C,YDL030W,YPL213W,YOR319W,YOR159C,YPR182W,YGR074W,YLR275W,YDL043C,YPR094W,YMR240C,YFL017W-A,YML049C,YER029C,YJL203W,YLR016C,YIR005W,YNL286W,YGL174W	15	12	0	Indispensable
CPX-1642	General transcription factor complex TFIID	YMR227C,YPL011C,YER148W,YGR274C,YCR042C,YML098W,YML114C,YMR236W,YDR167W,YDR145W,YGL112C,YPL129W,YBR198C,YML015C,YMR005W	13	11	0	Indispensable
CPX-23	U1 snRNP	YLR298C,YGR013W,YDR240C,YIL061C,YPR182W,YFL017W-A,YOR159C,YLR147C,YLR275W,YGR074W,YER029C,YDR235W,YKL012W,YML046W,YHR086W,YBR119W,YDL087C	14	10	0	Indispensable
CPX-1556	CMG-Pol epsilon complex	YBL023C,YBR202W,YBR278W,YDR013W,YDR121W,YDR489W,YEL032W,YGL201C,YJL072C,YLR103C,YLR274W,YNL262W,YOL146W,YPR019W,YPR175W	13	10	0	Indispensable
CPX-2660	DNA-directed RNA polymerase III complex	YNL113W,YBR154C,YPR110C,YOR224C,YPR187W,YOR210W,YHR143W-A,YKR025W,YDR045C,YPR190C,YDL150W,YNL151C,YOR207C,YNR003C,YOR116C,YJL011C,YKL144C	17	9	0	Indispensable
CPX-297	CMG helicase complex	YBL023C,YBR202W,YDR013W,YDR489W,YEL032W,YGL201C,YJL072C,YLR103C,YLR274W,YOL146W,YPR019W	11	8	0	Indispensable
CPX-599	Nuclear/nucleolar exosome complex, DIS3-RRP6 variant	YOR001W,YOL021C,YDR280W,YCR035C,YDL111C,YGR158C,YGR095C,YGR195W,YOL142W,YHR069C,YNL232W	9	8	0	Indispensable
CPX-3284	Nucleolar ribonuclease MRP complex	YNL221C,YDR478W,YBR167C,YNL282W,YGR030C,YBL018C,YLR145W,YHR062C,YBR257W,YAL033W	10	8	0	Indispensable
CPX-603	Cytoplasmic exosome complex, DIS3 variant	YOL021C,YDR280W,YCR035C,YDL111C,YGR158C,YGR095C,YGR195W,YOL142W,YHR069C,YNL232W	9	8	0	Indispensable
CPX-1659	General transcription factor complex TFIIH	YPL122C,YDR079C-A,YPR056W,YLR005W,YER171W,YDR311W,YDR460W,YOR352W,YIL143C,YDL108W,YPR025C	9	7	0	Indispensable
CPX-1873	Nucleolar ribonuclease P complex	YNL282W,YHR062C,YBR257W,YAL033W,YNL221C,YGR030C,YBR167C,YBL018C,YIR015W	9	7	0	Indispensable
CPX-31	U4 snRNP	YLR147C,YPR178W,YOR159C,YEL026W,YPR182W,YGR074W,YLR275W,YDR473C,YFL017W-A,YER029C	9	7	0	Indispensable
CPX-760	Anaphase-Promoting Complex variant 2	YDL008W,YLR127C,YKL022C,YFR036W,YGL240W,YNL172W,YOR249C,YDR260C,YGL116W,YHR166C,YIR025W,YLR102C,YDR118W,YBL084C	9	7	0	Indispensable
CPX-1041	DASH complex	YDR320C-A,YBR233W-A,YKR083C,YKL138C-A,YDR201W,YKR037C,YDR016C,YGR113W,YKL052C,YGL061C	10	6	0	Indispensable
CPX-30	Aar2-U5 snRNP	YLR147C,YOR159C,YPR182W,YGR074W,YLR275W,YFL017W-A,YER029C,YHR165C,YKL173W,YBL074C	9	6	0	Indispensable
CPX-756	Anaphase-Promoting Complex variant 1	YLR102C,YBL084C,YFR036W,YDL008W,YHR166C,YDR260C,YGL240W,YLR127C,YDR118W,YNL172W,YIR025W,YKL022C,YOR249C	8	6	0	Indispensable
CPX-761	Anaphase-Promoting Complex variant 3	YHR166C,YGL240W,YNL172W,YBL084C,YDL008W,YGL003C,YLR127C,YDR260C,YKL022C,YLR102C,YIR025W,YFR036W,YDR118W,YOR249C	8	6	0	Indispensable
CPX-762	Anaphase-Promoting Complex variant 4	YBL084C,YDR118W,YGL240W,YKL022C,YOR249C,YHR166C,YDL008W,YGR225W,YLR102C,YDR260C,YIR025W,YFR036W,YLR127C,YNL172W	8	6	0	Indispensable
CPX-2662	DNA-directed RNA polymerase II complex	YBR154C,YDL140C,YDR404C,YGL070C,YHR143W-A,YIL021W,YJL140W,YOL005C,YOR151C,YOR210W,YOR224C,YPR187W	10	5	0	Indispensable
CPX-1890	Exocyst	YGL233W,YIL068C,YDR166C,YER008C,YPR055W,YLR166C,YJL085W,YBR102C	8	5	0	Indispensable
CPX-2156	Chaperonin-containing T-complex	YIL142W,YDR212W,YDR188W,YJL111W,YJR064W,YJL014W,YJL008C,YDL143W	8	5	0	Indispensable
CPX-1410	UTP-B complex	YDR449C,YJL069C,YLR222C,YLR409C,YLR129W,YCR057C	6	5	0	Indispensable
CPX-1647	SF3B complex	YNL138W-A,YMR240C,YMR288W,YPR094W,YOR319W,YML049C	6	5	0	Indispensable
CPX-607	Arp2/3 complex	YBR234C,YKL013C,YDL029W,YLR370C,YNR035C,YJR065C,YIL062C	6	5	0	Indispensable
CPX-656	SAGA complex	YBR198C,YPL254W,YDR176W,YDR145W,YLR055C,YOL148C,YDR167W,YGL112C,YPL047W,YBR111W-A,YGL066W,YGR252W,YBR081C,YMR236W,YDR448W,YHR099W,YCL010C,YMR223W,YER164W,YDR392W	6	5	0	Indispensable
CPX-675	SLIK (SAGA-like) complex	YMR223W,YGL252C,YMR236W,YDR167W,YGL066W,YER164W,YDR448W,YOL148C,YDR145W,YPL254W,YGL112C,YDR392W,YGR252W,YDR176W,YBR198C,YBR081C,YHR099W	6	5	0	Indispensable
CPX-1638	Oligosaccharyl transferase complex variant 1	YML019W,YGL022W,YOR103C,YEL002C,YDL232W,YGL226C-A,YJL002C,YMR149W	5	5	0	Indispensable
CPX-1639	Oligosaccharyl transferase complex variant 2	YOR085W,YGL226C-A,YGL022W,YEL002C,YJL002C,YMR149W,YOR103C,YDL232W	5	5	0	Indispensable
CPX-1664	DNA-directed RNA Polymerase I complex	YPR110C,YJL148W,YOR341W,YNL113W,YHR143W-A,YDR156W,YPR010C,YOR224C,YBR154C,YPR187W,YNL248C,YJR063W,YOR340C,YOR210W	10	4	0	Indispensable
CPX-539	Mitochondrial inner membrane pre-sequence translocase complex	YIL022W,YOR232W,YJL104W,YJR045C,YLR008C,YJL143W,YPL063W,YNR017W,YGR033C	8	4	0	Indispensable
CPX-2944	MCM complex	YBL023C,YGL201C,YPR019W,YEL032W,YBR202W,YLR274W	6	4	0	Indispensable
CPX-43	Sm complex	YLR147C,YOR159C,YPR182W,YLR275W,YER029C,YGR074W,YFL017W-A	6	4	0	Indispensable
CPX-1275	GPI-anchor transamidase complex	YLR459W,YDR434W,YDR331W,YHR188C,YLR088W	5	4	0	Indispensable
CPX-1831	Eukaryotic translation initiation factor 3 core complex	YMR309C,YOR361C,YDR429C,YBR079C,YMR146C	5	4	0	Indispensable
CPX-545	DNA replication factor C complex	YJR068W,YOL094C,YOR217W,YNL290W,YBR087W	5	4	0	Indispensable
CPX-1641	GINS complex	YDR489W,YDR013W,YOL146W,YJL072C	4	4	0	Indispensable
CPX-396	Coenzyme A-synthesizing protein complex	YDR196C,YGR277C,YKL088W,YIL083C	4	4	0	Indispensable
CPX-548	NDC80 complex	YER018C,YOL069W,YMR117C,YIL144W	4	4	0	Indispensable
CPX-729	Box C/D snoRNP complex	YEL026W,YDL014W,YOR310C,YLR197W	4	4	0	Indispensable
CPX-1939	TRAPPII protein complex	YBR254C,YKR068C,YDR246W,YDR407C,YMR218C,YEL048C,YDR472W,YOR115C,YML077W,YGR166W	7	3	0	Indispensable
CPX-1896	mRNA cleavage factor complex CF I	YMR061W,YOL123W,YGL044C,YOR250C,YDR228C	5	3	0	Indispensable
CPX-1186	Nuclear MIS12/MIND complex	YJR112W,YAL034W-A,YPL233W,YIR010W	4	3	0	Indispensable
CPX-1731	CTF18-RFC complex	YHR191C,YOL094C,YJR068W,YMR078C,YCL016C,YNL290W,YBR087W	4	3	0	Indispensable
CPX-1807	Rad17 RFC-like complex	YER173W,YOL094C,YNL290W,YJR068W,YBR087W	4	3	0	Indispensable
CPX-1832	tRNA-intron endonuclease complex	YMR059W,YAR008W,YLR105C,YPL083C	4	3	0	Indispensable
CPX-1885	NineTeen complex	YDR416W,YJR050W,YBR188C,YMR213W,YLL036C,YPR101W,YLR117C,YGR129W	4	3	0	Indispensable
CPX-1898	CBF3 complex	YDR328C,YGR140W,YMR168C,YMR094W	4	3	0	Indispensable
CPX-2091	DNA polymerase alpha:primase complex	YKL045W,YNL102W,YIR008C,YBL035C	4	3	0	Indispensable
CPX-422	ELG1-RFC complex	YJR068W,YOR144C,YNL290W,YBR087W,YOL094C	4	3	0	Indispensable
CPX-429	Eukaryotic translation initiation factor 2B complex	YOR260W,YLR291C,YGR083C,YDR211W,YKR026C	4	3	0	Indispensable
CPX-1143	Transcription factor TFIIIB complex	YER148W,YNL039W,YGR246C	3	3	0	Indispensable
CPX-1156	Central kinetochore CTF19 complex	YAL034W-A,YBR107C,YBR211C,YDR254W,YDR318W,YDR383C,YGR179C,YJR135C,YLR315W,YLR381W,YPL018W,YPR046W	3	3	0	Indispensable
CPX-1188	DPB11-SLD3-SLD2 DNA replication complex	YJL090C,YKL108W,YGL113W	3	3	0	Indispensable
CPX-1198	Gamma tubulin small complex	YLR212C,YNL126W,YHR172W	3	3	0	Indispensable
CPX-1648	SF3A complex	YDL043C,YDL030W,YJL203W	3	3	0	Indispensable
CPX-1886	Post-mRNA release spliceosomal complex	YKR022C,YLR424W,YGL120C	3	3	0	Indispensable
CPX-774	CURI complex variant 1	YIL035C,YOR039W,YLR223C,YGR090W,YGL019W,YCL031C,YOR061W	3	3	0	Indispensable
CPX-775	CURI complex variant 2	YGL019W,YIL035C,YLR223C,YGR090W,YOR039W,YCL031C	3	3	0	Indispensable
CPX-776	CURI complex variant 3	YLR223C,YCL031C,YGR090W,YGL019W,YOR039W,YOR061W	3	3	0	Indispensable
CPX-1409	UTP-A complex	YJL109C,YPL126W,YHR196W,YGR128C,YDR398W,YDR324C,YMR093W	7	2	0	Indispensable
CPX-768	Nuclear origin recognition complex	YHR118C,YNL261W,YPR162C,YLL004W,YBR060C,YML065W	6	2	0	Indispensable
CPX-1383	TRAPPIII protein complex	YML077W,YKR068C,YOR115C,YDR472W,YDR246W,YBR254C,YDR108W	5	2	0	Indispensable
CPX-1656	Transcription factor TFIIIC complex	YAL001C,YDR362C,YBR123C,YGR047C,YPL007C,YOR110W	5	2	0	Indispensable
CPX-1869	Nuclear condensin complex	YLR272C,YFR031C,YLR086W,YDR325W,YBL097W	5	2	0	Indispensable
CPX-1940	TRAPPI protein complex	YDR472W,YKR068C,YBR254C,YDR246W,YOR115C,YML077W	5	2	0	Indispensable
CPX-2523	COPII vesicle coat complex	YDL195W,YIL109C,YPR181C,YPL218W,YLR208W	5	2	0	Indispensable
CPX-3234	SCF-Cdc4 ubiquitin ligase complex	YDR328C,YFL009W,YDL132W,YDR054C,YOL133W	5	2	0	Indispensable
CPX-1421	NOP8 60s ribosome pre-assembly complex	YOL144W,YNR038W,YLR221C,YJR041C,YKL014C	4	2	0	Indispensable
CPX-1895	mRNA cleavage factor complex CF IA	YOR250C,YMR061W,YGL044C,YDR228C	4	2	0	Indispensable
CPX-1422	TEL2-TTI1-TTI2 complex	YGR099W,YKL033W,YJR136C	3	2	0	Indispensable
CPX-1636	Protein geranylgeranyltransferase type II complex	YOR370C,YJL031C,YPR176C	3	2	0	Indispensable
CPX-1660	General transcription factor complex TFIIK	YDL108W,YPR025C,YDR460W	3	2	0	Indispensable
CPX-1711	RIX1 complex	YNL182C,YHR197W,YHR085W	3	2	0	Indispensable
CPX-1840	Golgi transport complex	YER157W,YGR120C,YPR105C,YGL005C,YML071C,YNL051W,YGL223C,YNL041C	3	2	0	Indispensable
CPX-1862	PeBoW complex	YGR103W,YMR049C,YOR272W	3	2	0	Indispensable
CPX-3384	LAS1 RNA processome complex	YGL246C,YKR063C,YLL035W,YOR048C	3	2	0	Indispensable
CPX-1149	Transcription factor TFIIF complex	YPL129W,YGR005C,YGR186W	2	2	0	Indispensable
CPX-1187	COMA complex	YPL018W,YBR211C,YGR179C,YDR318W	2	2	0	Indispensable
CPX-1270	Glycosylphosphatidylinositol-mannosyltransferase I complex	YJR013W,YCL052C	2	2	0	Indispensable
CPX-1630	Mitochondrial processing peptidase complex	YHR024C,YLR163C	2	2	0	Indispensable
CPX-1635	Protein geranylgeranyltransferase type I complex	YKL019W,YGL155W	2	2	0	Indispensable
CPX-1658	General transcription factor complex IIE	YKL028W,YKR062W	2	2	0	Indispensable
CPX-1733	NOC1-NOC2 complex	YDR060W,YOR206W	2	2	0	Indispensable
CPX-1734	NOC2-NOC3 complex	YOR206W,YLR002C	2	2	0	Indispensable
CPX-1738	Phenylalanyl-tRNA synthetase	YLR060W,YFL022C	2	2	0	Indispensable
CPX-1742	tRNA-specific adenosine-34 deaminase complex	YLR316C,YJL035C	2	2	0	Indispensable
CPX-1744	Mitochondrial sorting and assembly machinery complex	YMR060C,YHR083W,YNL026W	2	2	0	Indispensable
CPX-1835	Signal peptidase complex	YML055W,YIR022W,YJR010C-A,YLR066W	2	2	0	Indispensable
CPX-1854	Golgi t-SNARE complex, BOS1 variant	YLR268W,YLR026C,YLR078C	2	2	0	Indispensable
CPX-2101	DNA polymerase delta complex	YJR043C,YJR006W,YDL102W	2	2	0	Indispensable
CPX-2110	DNA polymerase epsilon complex	YDR121W,YPR175W,YBR278W,YNL262W	2	2	0	Indispensable
CPX-242	FAL1-SGD1 complex	YLR336C,YDR021W	2	2	0	Indispensable
CPX-2894	Inositol phosphorylceramide synthase complex	YDR367W,YKL004W	2	2	0	Indispensable
CPX-2946	CDC48-NPL4-UFD1 AAA ATPase complex	YBR170C,YGR048W,YDL126C	2	2	0	Indispensable
CPX-3158	SPOTS complex	YGR038W,YKL212W,YLR350W,YBR058C-A,YDR062W,YMR296C	2	2	0	Indispensable
CPX-3215	FACT complex	YML069W,YGL207W	2	2	0	Indispensable
CPX-3238	SUMO activating enzyme complex	YPR180W,YDR390C	2	2	0	Indispensable
CPX-3265	RQC complex	YPL009C,YDL126C,YMR247C,YBR170C,YDR333C,YGR048W	2	2	0	Indispensable
CPX-392	NFS1-ISD11 cysteine desulphurase complex	YER048W-A,YCL017C	2	2	0	Indispensable
CPX-771	UTP-C complex variant 2	YIL035C,YOR039W,YGR090W,YCL031C,YGL019W	2	2	0	Indispensable
CPX-772	UTP-C complex variant 1	YIL035C,YGL019W,YOR061W,YGR090W,YCL031C,YOR039W	2	2	0	Indispensable
CPX-773	UTP-C complex variant 3	YOR039W,YGR090W,YCL031C,YOR061W,YGL019W	2	2	0	Indispensable
CPX-867	DBF4-dependent CDC7 kinase complex	YDR052C,YDL017W	2	2	0	Indispensable
CPX-2262	26S Proteasome complex	YDR363W-A,YGL048C,YOR117W,YOR259C,YDR394W,YDL007W,YKL145W,YHR200W,YIL075C,YHR027C,YPR108W,YFR052W,YER021W,YDR427W,YLR421C,YOR261C,YDL147W,YDL097C,YFR004W,YMR314W,YML092C,YPR103W,YOL038W,YER012W,YBL041W,YJL001W,YFR050C,YGR253C,YGR135W,YER094C,YOR157C,YGL011C,YOR362C	29	22	1	Other
CPX-1053	Cleavage and polyadenylation specificity factor complex	YOR179C,YPR107C,YLR277C,YKL059C,YNL317W,YKR002W,YER133W,YJR093C,YDR301W,YDR195W,YKL018W,YGR156W,YLR115W,YAL043C,YNL222W	13	12	1	Other
CPX-29	U5 snRNP	YLR147C,YBR055C,YOR159C,YDR243C,YHR156C,YPR182W,YGR074W,YLR275W,YPR082C,YFL017W-A,YER029C,YHR165C,YKL173W,YER172C	12	9	1	Other
CPX-1599	40S cytosolic small ribosomal subunit	YBL072C,YBR048W,YBR181C,YBR189W,YCR031C,YDL061C,YDL083C,YDR025W,YDR064W,YDR447C,YDR450W,YER074W,YER102W,YER131W,YGL123W,YGL189C,YGR027C,YGR118W,YGR214W,YHL015W,YHR021C,YHR203C,YIL069C,YJL136C,YJL190C,YJL191W,YJR123W,YJR145C,YKL156W,YKR057W,YLR048W,YLR167W,YLR264W,YLR287C-A,YLR333C,YLR367W,YLR388W,YLR441C,YML024W,YML026C,YML063W,YMR116C,YMR143W,YMR230W,YNL096C,YNL178W,YNL302C,YOL040C,YOL121C,YOR09…	9	6	1	Other
CPX-1675	Septin complex	YLR314C,YHR107C,YJR076C,YCR002C,YDL225W	3	3	1	Other
CPX-1712	Gin4 complex	YDL225W,YNL166C,YCR002C,YDR507C,YLR314C,YHR107C,YKR048C,YJR076C	3	3	1	Other
CPX-112	Lsm1-7-Pat1 complex	YCR077C,YNL147W,YDR378C,YER146W,YER112W,YLR438C-A,YBL026W,YJL124C	4	3	1	Other
CPX-45	LSM1-7 complex	YLR438C-A,YNL147W,YER146W,YER112W,YJL124C,YDR378C,YBL026W	4	3	1	Other
CPX-46	LSM2-7 complex	YLR438C-A,YNL147W,YER146W,YER112W,YDR378C,YBL026W	4	3	1	Other
CPX-1606	RCL1-BMS1 40S ribosomal subunit maturation complex	YPL217C,YOL010W	2	2	1	Other
CPX-162	Dehydrodolichyl diphosphate synthase complex variant RER2	YBR002C,YDL193W	2	2	1	Other
CPX-1715	TORC1 complex variant 1	YPL180W,YJR066W,YNL006W,YHR186C	2	2	1	Other
CPX-1735	NOP14-NOC4 complex	YDL148C,YPR144C	2	2	1	Other
CPX-1800	Ccr4-Not complex	YDL165W,YIL038C,YCR093W,YNL288W,YNR052C,YPR072W,YER068W,YAL021C,YGR134W	2	2	1	Other
CPX-1868	SCC2-SCC4 cohesin loader complex	YDR180W,YER147C	2	2	1	Other
CPX-1867	Nuclear mitotic cohesin complex	YJL074C,YIL026C,YDL003W,YFL008W	4	2	1	Other
CPX-863	INO80 chromatin remodeling complex	YFL013C,YGL150C,YNL059C,YJL081C,YDR190C,YPL129W,YOR189W,YEL044W,YLR052W,YDL002C,YPL235W,YFL039C,YNL215W,YOR141C,YER092W	5	2	1	Other
CPX-3185	Piccolo NuA4 histone acetyltransferase complex	YHR090C,YOR244W,YFL024C	2	2	2	Other
CPX-1716	TORC1 complex variant 2	YNL006W,YPL180W,YHR186C,YKL203C	3	3	2	Other
CPX-44	LSM2-8 complex	YLR438C-A,YNL147W,YER146W,YER112W,YDR378C,YBL026W,YJR022W	5	4	2	Other
CPX-24	U6 snRNP complex	YJR022W,YMR268C,YLR438C-A,YDR378C,YNL147W,YBL026W,YER146W,YER112W	6	5	2	Other
CPX-1888	RSC complex variant RSC2	YBL006C,YLR321C,YDR303C,YLR033W,YMR033W,YPR034W,YHR056C,YMR091C,YLR357W,YIL126W,YML127W,YFR037C,YCR052W,YKR008W,YCR020W-B,YGR275W	10	9	2	Other
CPX-32	U4/U6 snRNP	YJR022W,YGR091W,YLR147C,YPR178W,YOR159C,YLR438C-A,YEL026W,YPR182W,YGR074W,YDR378C,YLR275W,YNL147W,YBL026W,YDR473C,YFL017W-A,YER146W,YER112W,YER029C	15	11	2	Other
CPX-1607	Small ribosomal subunit processome, variant 2	YBL004W,YBR247C,YCL031C,YCL059C,YCR057C,YDL014W,YDL148C,YDL153C,YDL213C,YDR021W,YDR324C,YDR339C,YDR365C,YDR398W,YDR449C,YEL026W,YEL055C,YER082C,YER127W,YGL019W,YGL120C,YGL171W,YGR081C,YGR090W,YGR128C,YGR159C,YGR251W,YGR280C,YHR065C,YHR148W,YHR169W,YHR196W,YIL035C,YIL091C,YJL010C,YJL033W,YJL069C,YJL109C,YJR002W,YKL009W,YKL078W,YKL099C,YKL143W,YKR060W,YLL011W,YLR068W,YLR129W,YLR186W,YLR197W,YLR222C…	60	45	3	Other
CPX-1608	Small ribosomal subunit processome, variant 3	YBL004W,YBR247C,YCL031C,YCL059C,YCR057C,YDL014W,YDL148C,YDL153C,YDL213C,YDR021W,YDR324C,YDR339C,YDR365C,YDR398W,YDR449C,YEL026W,YEL055C,YER082C,YER127W,YGL019W,YGL120C,YGL171W,YGR081C,YGR090W,YGR128C,YGR159C,YGR251W,YGR280C,YHR065C,YHR148W,YHR169W,YHR196W,YIL091C,YJL010C,YJL033W,YJL069C,YJL109C,YJR002W,YKL009W,YKL078W,YKL099C,YKL143W,YKR060W,YLL011W,YLR068W,YLR129W,YLR186W,YLR197W,YLR222C,YLR336C…	60	45	3	Other
CPX-1015	MET4-MET28-MET32 sulfur metabolism transcription factor complex	YDR253C,YIR017C,YNL103W	1	1	1
CPX-1016	CBF1-MET4-MET28 sulfur metabolism transcription factor complex	YJR060W,YIR017C,YNL103W	1	1	1
CPX-1039	COMPASS complex	YPL138C,YHR119W,YBR258C,YDR469W,YAR003W,YLR015W,YBR175W,YKL018W	1	1	1
CPX-1047	BUD23-TRM112 methyltransferase complex	YNR046W,YCR047C	1	1	1
CPX-1052	TRM9-TRM112 methyltransferase complex	YNR046W,YML014W	1	1	1
CPX-1140	HICS complex	YNL152W,YDL117W,YMR032W,YER118C	1	1	1
CPX-1280	Luminal surveillance complex	YDR057W,YJL034W,YLR207W	1	1	0
CPX-1283	HTM1-PDI1 exomannosidase complex	YCL043C,YHR204W	1	1	0
CPX-1323	CDC48-RAD23-UFD2 complex	YDL190C,YEL037C,YDL126C	1	1	0
CPX-1332	RAT1-RAI1 RNA polymerase II termination complex	YOR048C,YGL246C	1	1	0
CPX-1344	SLAC complex	YBL007C,YOR181W	1	1	1
CPX-1417	BBP-MUD2 branchpoint-binding complex	YKL074C,YLR116W	1	1	0
CPX-1470	Myosin class I complex, MYO5 variant	YMR109W,YBR109C	1	1	0
CPX-1500	Myosin class I complex, MYO3 variant	YKL129C,YBR109C	1	1	0
CPX-1627	RAVE complex	YDR328C,YDR202C,YJR033C	1	1	0
CPX-1634	Protein farnesyltransferase complex	YDL090C,YKL019W	1	1	0
CPX-166	Dehydrodolichyl diphosphate synthase complex variant SRT1	YMR101C,YDL193W	1	1	0
CPX-1661	SPT4-SPT5 complex	YGR063C,YML010W	1	1	0
CPX-1681	Monopolin complex	YPL204W,YCR086W,YDR439W,YER106W	1	1	0
CPX-1685	BUR1-BUR2 kinase complex	YLR226W,YPR161C	1	1	1
CPX-1709	Nucleotide excision repair factor 4 complex	YKL112W,YJR052W,YBR114W	1	1	0
CPX-1812	1,3-beta-D-glucan synthase complex	YLR342W,YPR165W	1	1	0
CPX-1813	1,3-beta-D-glucan synthase complex	YPR165W,YGR032W	1	1	0
CPX-1891	RNA polymerase II, RPB4-RPB7 subcomplex	YJL140W,YDR404C	1	1	0
CPX-1899	Spc105 complex	YGL093W,YDR532C	1	1	1
CPX-2921	RSP5-BUL1 ubiquitin ligase complex	YMR275C,YER125W	1	1	0
CPX-2923	RSP5-BUL2 ubiquitin ligase complex	YML111W,YER125W	1	1	0
CPX-3028	1,3-beta-D-glucan synthase complex	YMR306W,YPR165W	1	1	0
CPX-3069	Cdc48-Npl4-Vms1 AAA ATPase complex	YDR049W,YBR170C,YDL126C	1	1	0
CPX-3231	SEA complex	YGL100W,YLR208W,YEL062W,YDR128W,YBL104C,YJR138W,YOL138C,YHL023C	1	1	0
CPX-3281	Mitochondrial proton-transporting ATP synthase complex	YDL004W,YDR322C-A,YPR020W,YOL077W-A,Q0085,Q0080,YML081C-A,YPL271W,YPL078C,YLR295C,YJR121W,YDR377W,YDR298C,YKL016C,YBL099W,YBR039W,Q0130	1	1	1
CPX-3462	CLA4-BEM1-CDC24 polarity complex	YNL298W,YBR200W,YAL041W	1	1	0
CPX-393	Phosphopantothenoylcysteine decarboxylase complex	YKL088W,YOR054C,YKR072C	1	1	0
CPX-418	MTQ2-TRM112 eRF1 methyltransferase complex	YNR046W,YDR140W	1	1	1
CPX-426	PAN1 actin cytoskeleton-regulatory complex	YIR006C,YNL084C,YBL007C	1	1	0
CPX-430	Eukaryotic translation initiation factor 4F complex, variant TIF4631	YGR162W,YKR059W,YOL139C	1	1	0
CPX-431	Eukaryotic translation initiation factor 4F complex, variant TIF4632	YGL049C,YKR059W,YOL139C	1	1	0
CPX-778	TRM11-TRM112 tRNA (m2G10) methyltransferase complex	YOL124C,YNR046W	1	1	1
CPX-962	Mitotic checkpoint complex, CDC20-MAD2 subcomplex	YJL030W,YGL116W	1	1	0
CPX-963	Mitotic checkpoint complex	YOR026W,YGL116W,YJL013C,YJL030W	1	1	0
CPX-977	CDC24-FAR1-BG complex	YJR086W,YOR212W,YAL041W,YJL157C	1	1	0
CPX-995	KEOPS complex	YKR095W-A,YJL184W,YML036W,YGR262C,YKR038C	1	1	1
CPX-999	MET4-MET28-MET31 sulfur metabolism transcription factor complex	YIR017C,YNL103W,YPL038W	1	1	1
CPX-1028	NEO1-MON2-ARL1-DOP1 membrane remodeling complex	YBR164C,YIL048W,YNL297C,YDR141C	2	1	1
CPX-1068	Importin complex, KAP60-KAP95	YLR347C,YNL189W	2	1	0
CPX-1141	MOT1-TBP transcription regulation complex	YER148W,YPL082C	2	1	0
CPX-1142	MEX67-MTR2 nuclear RNA export factor complex	YPL169C,YKL186C	2	1	0
CPX-1162	Fatty-acyl-CoA synthase	YPL231W,YKL182W	2	1	0
CPX-1167	CUL8-MMS1-ORC5 E3 ubiquitin ligase complex	YNL261W,YOL133W,YPR164W,YJL047C	2	1	0
CPX-1200	RAP1-GCR1 transcription activation complex	YNL216W,YPL075W	2	1	1
CPX-1229	RAP1-GCR1-GCR2 transcription activation complex	YNL199C,YNL216W,YPL075W	2	1	1
CPX-1287	MPS2-BBP1 spindle pole body anchor complex	YPL255W,YGL075C	2	1	0
CPX-1426	Myosin class II complex	YPR188C,YGL106W,YHR023W	2	1	0
CPX-1501	Myosin class V complex, MYO4 variant	YBR109C,YAL029C,YGL106W	2	1	0
CPX-1631	tRNA (m1A58) methyltransferase complex	YNL062C,YJL125C	2	1	0
CPX-1633	Transcription factor TFIIA complex	YOR194C,YKL058W	2	1	0
CPX-1643	UDP-N-acetylglucosamine transferase complex	YGL047W,YBR070C	2	1	0
CPX-1699	CLN1-CDC28 kinase complex	YBR135W,YMR199W,YBR160W	2	1	0
CPX-1700	CLN3-CDC28 kinase complex	YBR135W,YAL040C,YBR160W	2	1	0
CPX-1814	R2TP complex	YCR060W,YDR190C,YPL235W,YHR034C	2	1	0
CPX-1855	Golgi SNARE complex SED5-GOS1-YKT6-SFT1	YHL031C,YLR026C,YKL196C	2	1	0
CPX-1947	Methionyl glutamyl tRNA synthetase complex	YGR264C,YGL105W,YGL245W	2	1	0
CPX-3056	SEC62-SEC63 complex	YLR292C,YOR254C,YPL094C,YBR171W	2	1	0
CPX-342	CLN2-CDC28 kinase complex	YBR160W,YPL256C,YBR135W	2	1	0
CPX-385	CFD1-NBP35 complex	YGL091C,YIL003W	2	1	0
CPX-386	TAH18-DRE2 complex	YPR048W,YKR071C	2	1	0
CPX-473	Mitochondrial outer membrane translocase core complex	YNL131W,YOR045W,YNL070W,YMR203W,YPR133W-A	2	1	0
CPX-580	mRNA cap methyltransferase complex	YPL228W,YGL130W	2	1	0
CPX-780	Signal recognition particle receptor	YDR292C,YKL154W	2	1	1
CPX-1260	SDS22-GLC7-YPI1 phosphatase complex	YFR003C,YER133W,YKL193C	3	1	0
CPX-1316	NRD1 snoRNA termination complex	YPL190C,YNL251C,YLR430W	3	1	0
CPX-1408	Nuclear meiotic cohesin complex	YPR007C,YJL074C,YIL026C,YFL008W	3	1	0
CPX-1836	RNA polymerase I core factor complex	YML043C,YJL025W,YBL014C	3	1	1
CPX-1893	MPP10 complex	YNL075W,YJR002W,YHR148W	3	1	0
CPX-1900	Chromosomal passenger complex	YHR199C-A,YBR156C,YJR089W,YPL209C	3	1	0
CPX-21	Replication Protein A complex	YNL312W,YJL173C,YAR007C	3	1	0
CPX-2225	Myosin class V complex, MYO2 variant	YBR109C,YOR326W,YGL106W	3	1	0
CPX-427	Eukaryotic translation initiation factor 2 complex	YPL237W,YJR007W,YER025W	3	1	0
CPX-474	Mitochondrial outer membrane translocase holocomplex	YOR045W,YNL121C,YGR082W,YNL131W,YNL070W,YMR203W,YPR133W-A	3	1	0
CPX-737	Box H/ACA ribonucleoprotein complex	YDL208W,YHR089C,YLR175W,YHR072W-A	3	1	0
CPX-1419	Spindle pole body central plaque complex	YBR109C,YDR356W,YKL042W,YPL124W	4	1	0
CPX-3055	Translocon complex	YDR086C,YLR292C,YBR171W,YOR254C,YPL094C,YER087C-B,YLR378C	4	1	0
CPX-3241	SCF-Grr1 ubiquitin ligase complex	YOL133W,YJR090C,YDR328C,YDR054C,YDL132W	4	1	0
CPX-3242	SCF-Mdm30 ubiquitin ligase complex	YDL132W,YLR368W,YOL133W,YDR054C,YDR328C	4	1	0
CPX-3243	SCF-Ufo1 ubiquitin ligase complex	YDL132W,YML088W,YOL133W,YDR328C,YDR054C	4	1	0
CPX-3244	SCF-Das1 ubiquitin ligase complex	YDR054C,YOL133W,YDR328C,YDL132W,YJL149W	4	1	0
CPX-3250	SCF-Dia2 ubiquitin ligase complex	YDL132W,YDR328C,YDR054C,YOL133W,YOR080W	4	1	0
CPX-3253	SCF-Ylr352w ubiquitin ligase complex	YDL132W,YOL133W,YDR328C,YDR054C,YLR352W	4	1	0
CPX-3254	SCF-Saf1 ubiquitin ligase complex	YBR280C,YDL132W,YDR328C,YDR054C,YOL133W	4	1	0
CPX-3255	SCF-Hrt3 ubiquitin ligase complex	YLR097C,YOL133W,YDL132W,YDR328C,YDR054C	4	1	0
CPX-1629	Mitochondrial inner membrane twin-pore carrier translocase	YHR005C-A,YEL020W-A,YOR297C,YDL217C,YJL054W,YBR091C	5	1	0
CPX-2122	Swr1 chromatin remodelling complex	YDR485C,YML041C,YNL107W,YGR002C,YLR399C,YDR190C,YFL039C,YPL235W,YDR334W,YLR085C,YAL011W,YJL081C,YBR231C,YLR385C	5	1	0
CPX-3249	SCF-Met30 ubiquitin ligase complex	YDR054C,YOL133W,YDR328C,YDL132W,YIL046W	5	1	0
CPX-1652	COPI vesicle coat complex	YPL010W,YFR051C,YGL137W,YIL076W,YDL145C,YNL287W,YDR238C	6	1	0
CPX-1018	DRS2-CDC50 P4-ATPase complex	YCR094W,YAL026C	0	0	0
CPX-1021	DNF1-LEM3 P4-ATPase complex	YNL323W,YER166W	0	0	0
CPX-1022	DNF2-LEM3 P4-ATPase complex	YNL323W,YDR093W	0	0	0
CPX-1026	DNF3-CRF1 P4-ATPase complex	YNR048W,YMR162C	0	0	0
CPX-1036	DNA mismatch repair MutSbeta complex	YCR092C,YOL090W	0	0	0
CPX-1037	DNA mismatch repair MutSalpha complex	YOL090W,YDR097C	0	0	0
CPX-1038	Pip2-Oaf1 transcription factor complex	YOR363C,YAL051W	0	0	0
CPX-1040	SKI complex	YLR398C,YGL213C,YPR189W	0	0	0
CPX-1042	GAL3-GAL80 transcription regulation complex	YDR009W,YML051W	0	0	0
CPX-1043	GAL1-GAL80 transcription regulation complex	YBR020W,YML051W	0	0	0
CPX-1044	GAL4-GAL80 transcription repressor complex	YPL248C,YML051W	0	0	0
CPX-1045	ERV41-ERV46 retrograde receptor complex	YML067C,YAL042W	0	0	0
CPX-1071	RecQ helicase-Topo III complex	YPL024W,YMR190C,YLR234W	0	0	0
CPX-1091	DNA polymerase zeta complex	YIL139C,YPL167C	0	0	0
CPX-1125	BUG1-GRH1 complex	YDR517W,YDL099W	0	0	0
CPX-1151	N-acetylglutamate synthase NAGS/NAGK complex	YER069W,YJL071W	0	0	0
CPX-1153	BLOC-1 complex	YDR357C,YLR408C,YGL079W,YNL086W,YEL005C,YKL061W	0	0	0
CPX-1155	CoQ6 biosynthesis complex	YOR125C,YLR201C,YGR255C,YML110C,YDR204W,YOL096C	0	0	0
CPX-1178	Cytoplasmic dynein complex	YMR299C,YKR054C,YDR488C,YDR424C	0	0	0
CPX-1179	DCS1 decapping scavenger complex	YLR270W	0	0	0
CPX-1185	DCS1-DCS2 regulator of decapping scavenger complex	YLR270W,YOR173W	0	0	0
CPX-1189	RAD26-DEF1 stalled RNAPII response complex	YKL054C,YJR035W	0	0	0
CPX-1190	TUL1 E3 ubiquitin ligase complex	YKL034W,YDL091C,YOL073C,YOR223W	0	0	0
CPX-1191	Global genome repair CUL3/RAD7/RAD16/ELC1 ubiquitin ligase complex	YBR114W,YPL046C,YJR052W,YGR003W	0	0	0
CPX-1192	Vacuolar proton translocating ATPase complex, Golgi variant	YEL027W,YPR036W,YHR039C-A,YEL051W,YGR020C,YKL080W,YOR332W,YBR127C,YDL185W,YCL005W-A,YLR447C,YHR026W,YPL234C,YMR054W	0	0	0
CPX-1193	Vacuolar proton translocating ATPase complex, vacuole variant	YEL027W,YPR036W,YHR039C-A,YEL051W,YGR020C,YKL080W,YOR332W,YBR127C,YDL185W,YCL005W-A,YLR447C,YHR026W,YPL234C,YOR270C	0	0	0
CPX-1197	FAR complex	YNL127W,YLR238W,YMR029C,YFR008W,YMR052W,YDR200C	0	0	0
CPX-124	HIR complex	YBR215W,YBL008W,YJR140C,YOR038C	0	0	0
CPX-1268	Glycine decarboxylase multienzyme complex	YFL018C,YAL044C,YMR189W,YDR019C	0	0	0
CPX-1276	HMC complex	YAL005C,YMR186W,YLL024C,YCL037C,YNL064C,YPL240C,YLR256W	0	0	0
CPX-1277	INO2-INO4 transcription activation complex	YOL108C,YDR123C	0	0	0
CPX-1278	LMA1 complex, TRX1 variant	YLR043C,YNL015W	0	0	0
CPX-1279	LMA1 complex, TRX2 variant	YGR209C,YNL015W	0	0	0
CPX-1288	MEI5-SAE3 DMC1 recombinase assembly factor complex	YHR079C-A,YPL121C	0	0	0
CPX-1292	REC102-REC104 meiotic recombination initiation complex	YLR329W,YHR157W	0	0	0
CPX-1293	Mitochondrial 2-oxoglutarate dehydrogenase complex	YFR049W,YIL125W,YDR148C,YFL018C	0	0	0
CPX-1295	MKT1-PBP1 translation regulation complex	YGR178C,YNL085W	0	0	0
CPX-1302	OPY2-MSB2 osmosensory complex	YGR014W,YPR075C	0	0	0
CPX-1303	MST27-MST28 vesicle formation complex	YAR033W,YGL051W	0	0	0
CPX-1306	Nascent polypeptide-associated complex, EGD1-EGD2 variant	YPL037C,YHR193C	0	0	0
CPX-1307	Nascent polypeptide-associated complex, BTT1-EGD2 variant	YDR252W,YHR193C	0	0	0
CPX-1314	bI4 intron splicing factor complex	YLR382C,Q0120	0	0	0
CPX-1315	Nonsense-mediated decay complex	YGR072W,YMR080C,YHR077C	0	0	0
CPX-1317	WHI2-PSR1 phosphatase complex	YOR043W,YLL010C	0	0	0
CPX-1318	WHI2-PSR2 phosphatase complex	YOR043W,YLR019W	0	0	0
CPX-1319	PSTB lipid transfer acceptor membrane complex	YNL264C,YGR170W	0	0	0
CPX-1320	Peptide:N-glycanase-Rad23 complex	YPL096W,YEL037C	0	0	0
CPX-1331	bI3 intron splicing factor complex	YIR021W,Q0115	0	0	0
CPX-1333	RTT109-VPS75 histone acetyltransferase complex	YLL002W,YNL246W	0	0	0
CPX-1335	RVS161-RVS167 amphiphysin complex	YCR009C,YDR388W	0	0	0
CPX-1342	SET3C histone deacetylase complex	YBR103W,YGL194C,YKR029C,YCR033W,YDR155C,YOL068C,YIL112W	0	0	0
CPX-1355	RTT107-SLX4-SLX1 complex	YBR228W,YLR135W,YHR154W	0	0	0
CPX-1362	SLX4-RAD1-RAD10 endonuclease complex	YPL022W,YLR135W,YML095C	0	0	0
CPX-1363	SAW1-RAD1-RAD10 endonuclease complex	YML095C,YPL022W,YAL027W	0	0	0
CPX-1370	SNO1-SNZ1 pyridoxal 5'-phosphate synthase complex	YMR096W,YMR095C	0	0	0
CPX-1371	SNO2-SNZ1 pyridoxal 5'-phosphate synthase complex	YMR096W,YNL334C	0	0	0
CPX-1372	SNT2C histone deacetylase complex	YGL131C,YNL330C,YMR176W	0	0	0
CPX-1377	SNX4-ATG20 sorting nexin complex	YDL113C,YJL036W	0	0	0
CPX-1378	SNX4-SNX41 sorting nexin complex	YDR425W,YJL036W	0	0	0
CPX-1379	Mitochondiral Succinate--CoA ligase [ADP-forming] complex	YOR142W,YGR244C	0	0	0
CPX-1381	NVJ1-VAC8 nucleus-vacuole junction complex	YHR195W,YEL013W	0	0	0
CPX-1384	SUM1-RFM1-HST1 histone deacetylase complex	YOL068C,YOR279C,YDR310C	0	0	0
CPX-1386	Synapsis initiation complex	YHR153C,YIL073C,YGL249W,YLR394W	0	0	0
CPX-1387	Synaptonemal complex	YDR446W,YIL072W,YLR263W,YDR285W,YLR445W	0	0	0
CPX-140	MICOS complex	YCL057C-A,YNL100W,YGR235C,YFR011C,YKR016W,YBR262C	0	0	0
CPX-1407	ECM11-GMC2 synaptonemal assembly activation factor complex	YDR446W,YLR445W	0	0	0
CPX-1412	UBP3-BRE5 ubiquitin hydrolase complex	YER151C,YNR051C	0	0	0
CPX-1413	VPS55-VPS68 sorting complex	YOL129W,YJR044C	0	0	0
CPX-1414	UBA3-ULA1 E1 enzyme	YPL003W,YPR066W	0	0	0
CPX-1415	IME1-UME6 transcription activation complex	YDR207C,YJR094C	0	0	0
CPX-154	Bub1-Bub3 complex	YOR026W,YGR188C	0	0	0
CPX-161	FZO1:MGM1:UGO1 complex	YDR470C,YOR211C,YBR179C	0	0	0
CPX-1610	Nucleosome, variant HTA2-HTB2	YBL002W,YBL003C,YBR009C,YBR010W	0	0	0
CPX-1614	Nucleosome, variant HTZ1-HTB2	YBL002W,YBR009C,YBR010W,YOL012C	0	0	0
CPX-1616	Clathrin complex	YGR167W,YGL206C	0	0	0
CPX-1622	ESCRT-0 complex	YNR006W,YHL002W	0	0	0
CPX-1623	ESCRT-II complex	YPL002C,YJR102C,YLR417W	0	0	0
CPX-1624	ESCRT-III complex	YMR077C,YLR025W,YKL002W,YKL041W	0	0	0
CPX-1625	HOPS complex	YPL045W,YLR148W,YDR080W,YDL077C,YLR396C,YMR231W	0	0	0
CPX-1626	CORVET complex	YPL045W,YLR396C,YLR148W,YAL002W,YDR495C,YMR231W	0	0	0
CPX-1632	tRNA (guanine-N(7)-)-methyltransferase	YDL201W,YDR165W	0	0	0
CPX-1637	F-actin capping protein complex	YIL034C,YKL007W	0	0	0
CPX-1640	Nucleotide excision repair factor 2 complex	YEL037C,YER162C	0	0	0
CPX-1644	HOP2-MND1 complex	YGL183C,YGL033W	0	0	0
CPX-1645	Ste4-Ste8 heterodimer	YOR212W,YJR086W	0	0	0
CPX-1646	G protein heterotrimer	YJR086W,YOR212W,YHR005C	0	0	0
CPX-1649	RES complex	YLR016C,YIR005W,YGL174W	0	0	0
CPX-1653	Retromer complex	YJL154C,YOR069W,YJL053W,YHR012W,YOR132W	0	0	0
CPX-1654	m-AAA complex	YER017C,YMR089C	0	0	0
CPX-1655	i-AAA complex	YMR115W,YPR024W,YCL044C	0	0	0
CPX-1657	Nuclear cap-binding complex	YPL178W,YMR125W	0	0	0
CPX-1663	CYP8-TUP1 corepressor complex	YBR112C,YCR084C	0	0	0
CPX-1665	DNA ligase IV complex	YGL090W,YOR005C	0	0	0
CPX-1666	MutLalpha complex	YMR167W,YNL082W	0	0	0
CPX-1667	MutLbeta complex	YMR167W,YLR035C	0	0	0
CPX-1668	MLH1-MLH3 complex	YMR167W,YPL164C	0	0	0
CPX-1670	Deoxyribonuclease complex MUS81-MMS4	YBR098W,YDR386W	0	0	0
CPX-1671	Prefoldin complex	YJL179W,YNL153C,YGR078C,YEL003W,YLR200W,YML094W	0	0	0
CPX-1672	alpha-1,6-mannosyltransferase complex, M-Pol I variant	YML115C,YPL050C	0	0	0
CPX-1673	replication fork protection complex	YNL273W,YMR048W	0	0	0
CPX-1674	MON1-CCZ1 complex	YBR131W,YGL124C	0	0	0
CPX-1676	ATG1 kinase complex	YPR185W,YGL180W,YDR022C,YLR423C,YPL166W	0	0	0
CPX-1677	Phosphatidylinositol 3-kinase complex II	YLR360W,YPL120W,YBR097W,YLR240W	0	0	0
CPX-1682	Histone acetyltransferase B	YEL056W,YLL022C,YPL001W	0	0	0
CPX-1687	Thp1-Sac3 complex	YOL072W,YDR159W	0	0	0
CPX-1688	PHO80-PHO85 kinase complex	YPL031C,YOL001W	0	0	0
CPX-1689	PCL6-PHO85 kinase complex	YPL031C,YER059W	0	0	0
CPX-1690	PCL7-PHO85 kinase complex	YIL050W,YPL031C	0	0	0
CPX-1691	PCL8-PHO85 kinase complex	YPL219W,YPL031C	0	0	0
CPX-1692	PCL10-PHO85 kinase complex	YPL031C,YGL134W	0	0	0
CPX-1693	CLG1-PHO85 kinase complex	YPL031C,YGL215W	0	0	0
CPX-1694	PCL2-PHO85 kinase complex	YDL127W,YPL031C	0	0	0
CPX-1695	PCL1-PHO85 kinase complex	YNL289W,YPL031C	0	0	0
CPX-1696	PCL5-PHO85 kinase complex	YHR071W,YPL031C	0	0	0
CPX-1697	PCL9-PHO85 kinase complex	YPL031C,YDL179W	0	0	0
CPX-1698	EMP24 complex	YML012W,YAL007C,YAR002C-A,YGL200C	0	0	0
CPX-1703	Prohibitin complex	YGR231C,YGR132C	0	0	0
CPX-1704	MSH4-MSH5 complex	YFL003C,YDL154W	0	0	0
CPX-1707	Ornithine carbamoyltransferase arginase complex	YJL088W,YPL111W	0	0	0
CPX-1708	Nucleotide-excision repair factor 1 complex	YML095C,YPL022W,YMR201C	0	0	0
CPX-1710	Carboxy-terminal domain protein kinase complex	YML112W,YKL139W,YJL006C	0	0	0
CPX-1718	GARP complex	YKR020W,YDR027C,YDR484W,YJL029C	0	0	0
CPX-1719	Exomer complex	YJL099W,YOR299W,YKR027W,YLR330W,YMR237W	0	0	0
CPX-1720	RNase H2 complex	YNL072W,YDR279W,YLR154C	0	0	0
CPX-1721	Mitochondrial respiratory chain complex IV variant 1	Q0045,Q0250,Q0275,YDL067C,YGL187C,YGL191W,YHR051W,YLR038C,YLR395C,YMR256C,YNL052W	0	0	0
CPX-1722	Mitochondrial electron transport complex IV variant 2	Q0045,Q0250,Q0275,YDL067C,YGL187C,YGL191W,YHR051W,YIL111W,YLR038C,YLR395C,YMR256C	0	0	0
CPX-1726	PAF1 complex	YOR123C,YOL145C,YGL244W,YLR418C,YBR279W	0	0	0
CPX-1730	Peroxisomal ABC transporter complex PXA1-PXA2	YKL188C,YPL147W	0	0	0
CPX-1732	Ku70:Ku80 complex	YMR106C,YMR284W	0	0	0
CPX-1739	Mannosyl phosphorylinositol ceramide synthase SUR1-CSG2	YPL057C,YBR036C	0	0	0
CPX-1740	Mannosyl phosphorylinositol ceramide synthase CSH1-CSG2	YBR036C,YBR161W	0	0	0
CPX-1743	Ribosome-associated complex	YHR064C,YGR285C	0	0	0
CPX-1787	Nem1-Spo7 phosphatase complex	YAL009W,YHR004C	0	0	0
CPX-1792	THO complex	YNL253W,YHR167W,YNL139C,YML062C,YDR138W	0	0	0
CPX-1805	Dynactin	YPL174C,YDR106W,YLL049W,YMR294W,YHR129C	0	0	0
CPX-1806	Rad17-Mec3-Ddc1 checkpoint clamp complex	YOR368W,YLR288C,YPL194W	0	0	0
CPX-1808	GCN1-GCN20 complex	YFR009W,YGL195W	0	0	0
CPX-1809	MER2-MEI4-REC114 meiotic recombination initiation complex	YMR133W,YER044C-A,YJR021C	0	0	0
CPX-1810	NuA3 histone acetyltransferase complex	YPR031W,YPL129W,YJR082C,YOR064C,YBL052C	0	0	0
CPX-1811	Sir2-3-4 silent chromatin complex	YLR442C,YDL042C,YDR227W	0	0	0
CPX-1830	CCAAT-binding factor complex	YBL021C,YOR358W,YGL237C,YKL109W	0	0	0
CPX-1838	a-agglutinin	YNR044W,YGL032C	0	0	0
CPX-1839	alpha-1,6-mannosyltransferase complex, M-Pol II variant	YJR075W,YJL183W,YEL036C,YDR245W	0	0	0
CPX-1846	Histone H2A phosphatase complex	YDR075W,YBL046W,YNL201C	0	0	0
CPX-1848	ATG12-ATG5 complex	YBR217W,YPL149W	0	0	0
CPX-1849	ATG12-ATG5-ATG16 complex	YPL149W,YMR159C,YBR217W	0	0	0
CPX-1850	Anthranilate synthase complex	YER090W,YKL211C	0	0	0
CPX-1851	RPD3S histone deacetylase complex	YPR023C,YNL330C,YOL004W,YPL139C,YMR075W	0	0	0
CPX-1852	RPD3L histone deacetylase complex	YMR263W,YNL097C,YPL181W,YOL004W,YPL139C,YBR095C,YIL084C,YNL330C,YDL076C,YAL013W	0	0	0
CPX-1853	CKM complex	YPL042C,YDR443C,YCR081W,YNL025C	0	0	0
CPX-1856	Serine/threonine-protein phosphatase PP2A variant 1	YAL016W,YGL190C,YDL134C	0	0	0
CPX-1857	Serine/threonine-protein phosphatase PP2A variant 2	YOR014W,YDL134C,YAL016W	0	0	0
CPX-1858	Serine/threonine-protein phosphatase PP2A variant 4	YOR014W,YDL188C,YAL016W	0	0	0
CPX-1859	Serine/threonine-protein phosphatase PP2A variant 3	YDL188C,YAL016W,YGL190C	0	0	0
CPX-1861	GET4-GET5 transmembrane domain recognition complex	YOR164C,YOL111C,YOR007C,YBR137W,YLL026W	0	0	0
CPX-1864	SIT4-SAP155 phosphatase complex	YDL047W,YFR040W	0	0	0
CPX-1865	SIT4-SAP185 phosphatase complex	YDL047W,YJL098W	0	0	0
CPX-1866	SIT4-SAP190 phosphatase complex	YDL047W,YKR028W	0	0	0
CPX-1872	MRE11-RAD50-XRS2 meiotic recombination initiation complex	YMR224C,YDR369C,YNL250W	0	0	0
CPX-1881	Phosphatidylinositol 3-kinase complex I	YLR211C,YBR097W,YBR128C,YLR240W,YPL120W	0	0	0
CPX-1882	HAP1 transcriptional repressor complex - variant 1	YNL064C,YCL037C,YLR256W,YAL005C	0	0	0
CPX-1883	HAP1 transcriptional repressor complex variant 2	YCL037C,YLL024C,YLR256W,YNL064C	0	0	0
CPX-1884	HDA1 complex	YPR179C,YNL021W,YDR295C	0	0	0
CPX-1892	Mitochondrial inner membrane peptidase complex	YEL059C-A,YIL154C,YMR150C	0	0	0
CPX-1894	COP9 signalosome	YDL216C,YOL117W,YMR025W,YDR179C,YJR084W,YIL071C	0	0	0
CPX-1901	Peroxisomal protein import complex	YKL197C,YOL044W,YNL329C	0	0	0
CPX-1902	Pex1/Pex6 heterodimer	YNL329C,YKL197C	0	0	0
CPX-1903	Pex2/Pex10/Pex12 ubiquitin ligase complex	YJL210W,YMR026C,YDR265W	0	0	0
CPX-1904	Peroxisomal docking Pex13/Pex14/Pex 15 complex	YLR191W,YGL153W,YNL214W	0	0	0
CPX-1905	Pex7-Pex18 receptor complex	YHR160C,YDR142C	0	0	0
CPX-1906	Pex7-Pex21 receptor complex	YGR239C,YDR142C	0	0	0
CPX-2143	Hpa2 acetyltransferase	YPR193C	0	0	0
CPX-2146	SYP1 complex	YCR030C	0	0	0
CPX-2147	Ire1 complex	YHR079C	0	0	0
CPX-2148	Phosphatidylinositol transporter complex	YNL231C	0	0	0
CPX-2267	SOD1-CCS1 Superoxide Dismutase heterodimer	YMR038C,YJR104C	0	0	0
CPX-231	Snf1 protein kinase complex variant GAL83	YER027C,YGL115W,YDR477W	0	0	0
CPX-232	Snf1 protein kinase complex variant SIP1	YDR422C,YGL115W,YDR477W	0	0	0
CPX-2371	TIM8-TIM13 mitochondrial intermembrane space protein transporter complex	YGR181W,YJR135W-A	0	0	0
CPX-2541	MMS2-UBC13 ubiquitin ligase complex	YDR092W,YGL087C	0	0	0
CPX-2566	Nucleosome, variant HTA1-HTB2	YBL002W,YBR009C,YBR010W,YDR225W	0	0	0
CPX-2800	Snf1 protein kinase complex variant SIP2	YGL208W,YGL115W,YDR477W	0	0	0
CPX-2895	Superoxide dismutase 1 copper chaperone	YMR038C	0	0	0
CPX-2896	[Cu-Zn] Superoxide dismutase complex	YJR104C	0	0	0
CPX-2902	RAD6-RAD18 ubiquitin ligase complex	YCR066W,YGL058W	0	0	0
CPX-2910	BRE1-RAD6 ubiquitin ligase complex	YDL074C,YGL058W	0	0	0
CPX-2911	BRE1 E3 ubiquitin-protein ligase complex	YDL074C	0	0	0
CPX-2918	UBR1-RAD6 ubiquitin ligase complex	YGR184C,YGL058W	0	0	0
CPX-2935	RAD6-UBR2 ubiquitin ligase complex	YLR024C,YGL058W	0	0	0
CPX-2937	MUB1-RAD6-UBR2 ubiquitin ligase complex	YMR100W,YLR024C,YGL058W	0	0	0
CPX-2948	CUE1-UBC7 ubiquitin-conjugating enzyme complex	YMR264W,YMR022W	0	0	0
CPX-301	GID ubiquitin ligase complex	YGL227W,YIL097W,YMR135C,YCL039W,YIL017C,YBR105C,YDR255C	0	0	0
CPX-302	Mitochondrial pyruvate carrier, fermentative isoform	YHR162W,YGL080W	0	0	0
CPX-303	Mitochondrial pyruvate carrier, respiratory isoform	YGR243W,YGL080W	0	0	0
CPX-3034	Acetolactate synthase complex	YMR108W,YCL009C	0	0	0
CPX-3036	PMT1-PMT2 dolichyl-phosphate-mannose-protein mannosyltransferase complex	YAL023C,YDL095W	0	0	0
CPX-3037	PMT1-PMT3 dolichyl-phosphate-mannose-protein mannosyltransferase complex	YOR321W,YDL095W	0	0	0
CPX-3038	PMT5-PMT2 dolichyl-phosphate-mannose-protein mannosyltransferase complex	YAL023C,YDL093W	0	0	0
CPX-3039	PMT4 dolichyl-phosphate-mannose-protein mannosyltransferase complex	YJR143C	0	0	0
CPX-3040	PMT5-PMT3 dolichyl-phosphate-mannose-protein mannosyltransferase complex	YDL093W,YOR321W	0	0	0
CPX-307	Endoplasmic Reticulum Membrane Complex	YLL014W,YIL027C,YGL231C,YKL207W,YJR088C,YCL045C	0	0	0
CPX-3070	HRD1 ubiquitin ligase complex	YLR207W,YML029W,YML013W,YOL013C,YDR057W,YBR201W	0	0	0
CPX-3074	Doa10 ubiquitin ligase complex	YIL030C,YML013W	0	0	0
CPX-3078	Ric1-Rgp1 guanyl-nucleotide exchange factor complex	YLR039C,YDR137W	0	0	0
CPX-3087	Shu complex	YLR376C,YIL132C,YDR078C,YHL006C	0	0	0
CPX-3088	PAS complex	YFR019W,YLR386W,YNL325C,YNL054W,YFR021W	0	0	0
CPX-3139	RAD55-RAD57 complex	YDR076W,YDR004W	0	0	0
CPX-3146	Mitochondrial DNA-directed RNA polymerase complex	YMR228W,YFL036W	0	0	0
CPX-3159	Slx1-Slx4 complex	YBR228W,YLR135W	0	0	0
CPX-3163	Sulfite reductase complex (NADPH)	YJR137C,YFR030W	0	0	0
CPX-3172	EGO complex	YCR075W-A,YKR007W,YBR077C,YGR163W,YML121W	0	0	0
CPX-3179	Slx5-Slx8 SUMO-targeted ubiquitin ligase (STUbL) complex	YER116C,YDL013W	0	0	0
CPX-3180	Mitochondrial degradosome	YMR287C,YPL029W	0	0	0
CPX-3184	EAF5/7/3 complex	YEL018W,YPR023C,YNL136W	0	0	0
CPX-3188	Polarisome	YER149C,YOL112W,YNL293W,YNL271C,YLR319C,YLL021W	0	0	0
CPX-3196	ERMES complex	YLL006W,YAL048C,YAL010C,YGL219C,YOL009C	0	0	0
CPX-3207	Mitochondrial pyruvate dehydrogenase complex	YFL018C,YBR221C,YNL071W,YER178W,YGR193C	0	0	0
CPX-3211	MIS complex	YNL196C,YGL192W,YBR057C	0	0	0
CPX-3212	Mitotic checkpoint complex, MAD1-MAD2-BUB1-BUB3 subcomplex	YJL030W,YOR026W,YGL086W,YGR188C	0	0	0
CPX-3233	GSE complex	YKL143W,YGR163W,YBR077C,YKR007W,YML121W	0	0	0
CPX-3248	Asi complex	YNL159C,YMR119W,YNL008C	0	0	0
CPX-325	Glutathione hydrolase complex	YBR281C,YNL191W	0	0	0
CPX-3279	INAC complex	YPL099C,YIR024C	0	0	0
CPX-3294	PAN complex	YKL025C,YGL094C	0	0	0
CPX-3297	FUN30 complex	YAL019W	0	0	0
CPX-3298	Telomerase holoenzyme complex	YLR233C,YLR318W,YIL009C-A	0	0	0
CPX-334	VPS4 complex	YPR173C	0	0	0
CPX-3342	Seipin complex	YCL005W,YLR404W	0	0	0
CPX-36	Kelch-containing Formin Regulatory Complex	YGR238C,YHR158C,YAR014C	0	0	0
CPX-361	ATG2-ATG18 complex	YFR021W,YNL242W	0	0	0
CPX-384	CBP3-CBP6 complex	YPL215W,YBR120C	0	0	0
CPX-397	Atg17-Atg31-Atg29 complex	YLR423C,YPL166W,YDR022C	0	0	0
CPX-416	Glutamyl-tRNA(Gln) amidotransferase complex	YGR102C,YMR293C,YBL080C	0	0	0
CPX-417	Glucosidase II complex	YBR229C,YDR221W	0	0	0
CPX-465	DOM34-HBS1 ribosome dissociation complex	YNL001W,YKR084C	0	0	0
CPX-532	Adapter complex AP-1	YLR170C,YPL259C,YKL135C,YPR029C	0	0	0
CPX-533	Adapter complex AP-1R	YLR170C,YHL019C,YKL135C,YPR029C	0	0	0
CPX-534	Adapter complex AP-2	YJR058C,YOL062C,YJR005W,YBL037W	0	0	0
CPX-535	Adapter complex AP-3	YJL024C,YBR288C,YGR261C,YPL195W	0	0	0
CPX-536	cAMP-dependent protein kinase complex variant 1	YJL164C,YIL033C	0	0	0
CPX-537	cAMP-dependent protein kinase complex variant 2	YPL203W,YIL033C	0	0	0
CPX-554	6-phosphofructokinase complex	YGR240C,YMR205C	0	0	0
CPX-558	Mitochondrial isocitrate dehydrogenase complex (NAD+)	YOR136W,YNL037C	0	0	0
CPX-567	Mitochondrial electron transport complex III	YDR529C,YJL166W,YGR183C,YHR001W-A,YEL024W,YFR033C,Q0105,YOR065W,YBL045C,YPR191W	0	0	0
CPX-568	Chromatin assembly factor 1 complex	YPR018W,YBR195C,YML102W	0	0	0
CPX-571	cAMP-dependent protein kinase complex variant 3	YKL166C,YIL033C	0	0	0
CPX-572	cAMP-dependent protein kinase complex variant 4	YPL203W,YIL033C,YJL164C	0	0	0
CPX-573	cAMP-dependent protein kinase complex variant 5	YKL166C,YIL033C,YJL164C	0	0	0
CPX-574	cAMP-dependent protein kinase complex variant 6	YKL166C,YIL033C,YPL203W	0	0	0
CPX-575	Ste12/Dig1/Dig2 transcription regulation complex	YDR480W,YPL049C,YHR084W	0	0	0
CPX-576	Tec1/Ste12/Dig1 transcription regulation complex	YBR083W,YPL049C,YHR084W	0	0	0
CPX-579	Carbamoyl-phosphate synthase arginine-specific	YJR109C,YOR303W	0	0	0
CPX-581	Protein kinase CK2 variant 1	YOR061W,YGL019W,YOR039W,YIL035C	0	0	0
CPX-582	Trehalose-6-phosphate synthase/phosphatase variant 1	YBR126C,YDR074W,YMR261C	0	0	0
CPX-583	Trehalose-6-phosphate synthase/phosphatase variant 2	YML100W,YDR074W,YBR126C	0	0	0
CPX-588	Calcineurin complex variant 1	YKL190W,YLR433C	0	0	0
CPX-590	Calcineurin complex variant 2	YKL190W,YML057W	0	0	0
CPX-608	Ada2/Gcn5/Ada3 transcription activator complex	YOR023C,YDR176W,YDR448W,YGR252W	0	0	0
CPX-636	ISW1b chromatin remodeling complex	YBR245C,YLR095C,YMR044W	0	0	0
CPX-637	ISW1a chromatin remodeling complex	YFR013W,YBR245C	0	0	0
CPX-684	Mating-type MATalpha2-MATa1 complex	YCR097W,YCR039C	0	0	0
CPX-728	ISW2 chromatin remodeling complex	YOR304W,YJL065C,YDR121W,YGL133W	0	0	0
CPX-734	ISW2 chromatin remodeling complex variant 2	YOR304W,YGL133W	0	0	0
CPX-769	Protein kinase CK2 variant 2	YGL019W,YOR039W,YIL035C	0	0	0
CPX-770	Protein kinase CK2 variant 3	YOR039W,YGL019W,YOR061W	0	0	0
CPX-777	SAS acetyltransferase complex	YDR181C,YOR213C,YMR127C	0	0	0
CPX-779	Elongator holoenzyme complex	YLR384C,YGR200C,YPL101W,YPL086C,YMR312W,YHR187W	0	0	0
CPX-781	NatC complex	YPR051W,YCR020C-A,YEL053C	0	0	0
CPX-782	NatB complex	YOL076W,YPR131C	0	0	0
CPX-783	NatA complex	YDL040C,YOR253W,YHR013C	0	0	0
CPX-813	Palmitoyltransferase ERF2/SHR5 complex	YLR246W,YOL110W	0	0	0
CPX-828	RTG transcription factor complex	YOL067C,YBL103C	0	0	0
CPX-868	FET3-FTR1 high affinity iron permease complex	YER145C,YMR058W	0	0	0
CPX-869	FET5-FTH1 high affinity iron exporter complex	YFL041W,YBR207W	0	0	0
CPX-940	ESCRT-I complex	YCL008C,YGR206W,YPL065W,YLR119W	0	0	0
CPX-946	SBF transcription complex	YLR182W,YER111C	0	0	0
CPX-950	MBP transcription complex	YLR182W,YDL056W	0	0	0
CPX-956	GET complex	YER083C,YDL100C,YGL020C	0	0	0
CPX-961	Mitotic spindle assembly checkpoint Mad1-Mad2 complex	YGL086W,YJL030W	0	0	0
CPX-964	Bfa1-Bub2 complex	YJR053W,YMR055C	0	0	0
CPX-1102	Ribonucleoside-diphosphate reductase variant 1	YER070W,YJL026W,YGR180C	1	0	0
CPX-1103	Ribonucleoside-diphosphate reductase variant 2	YIL066C,YJL026W,YER070W,YGR180C	1	0	0
CPX-1152	ARGR-MCM1 transcription regulation complex	YDR173C,YMR043W,YMR042W,YML099C	1	0	0
CPX-1157	CUL8-MMS1-MMS22-ESC4 E3 ubiquitin ligase complex	YOL133W,YHR154W,YLR320W,YPR164W,YJL047C	1	0	0
CPX-1165	CUL8-MMS1-MMS22-CTF4 E3 ubiquitin ligase complex	YOL133W,YPR135W,YLR320W,YPR164W,YJL047C	1	0	0
CPX-1166	CUL8-MMS1-ESC2 E3 ubiquitin ligase complex	YDR363W,YOL133W,YPR164W,YJL047C	1	0	0
CPX-1230	BNI4-GLC7 phosphatase complex	YNL233W,YER133W	1	0	0
CPX-1231	GAC1-GLC7 phosphatase complex	YER133W,YOR178C	1	0	0
CPX-1266	REG1-GLC7 phosphatase complex	YDR028C,YER133W	1	0	0
CPX-1267	REG2-GLC7 phosphatase complex	YER133W,YBR050C	1	0	0
CPX-1294	Mitochondrial ribonuclease P complex	YML091C	1	0	0
CPX-1304	MYO2-VAC17-VAC8 transport complex	YEL013W,YCL063W,YOR326W	1	0	0
CPX-1322	RAD53-ASF1 complex	YJL115W,YPL153C	1	0	0
CPX-1341	SEC23-LST1 COPII cargo recruitment complex	YPR181C,YHR098C	1	0	0
CPX-1365	Vesicular t-SNARE complex, SSO1 variant	YPL232W,YGR009C	1	0	0
CPX-1369	Vesicular t-SNARE complex, SSO2 variant	YMR183C,YGR009C	1	0	0
CPX-1380	TAP42-RRD2-PPH21 phosphatase complex	YDL134C,YPL152W,YMR028W	1	0	0
CPX-1382	TAP42-RRD2-PPH22 phosphatase complex	YDL188C,YPL152W,YMR028W	1	0	0
CPX-1420	Spindle pole body intermediate layer 2 complex	YNL225C,YKL042W	1	0	0
CPX-1423	COX1 pre-assembly complex	YJR045C,YML129C,YJL062W-A,YLR203C	1	0	0
CPX-1425	Tubulin alpha-beta heterodimeric complex, TUB3 variant	YML124C,YFL037W	1	0	0
CPX-1611	Nucleosome, variant HTA2-HTB1	YBL003C,YBR009C,YBR010W,YDR224C	1	0	0
CPX-1612	Nucleosome, variant HTA1-HTB1	YBR009C,YBR010W,YDR224C,YDR225W	1	0	0
CPX-1613	Nucleosome, variant HTZ1-HTB1	YBR009C,YBR010W,YDR224C,YOL012C	1	0	0
CPX-1678	TRAMP complex variant 1	YOL115W,YIL079C,YJL050W,YJR036C	1	0	0
CPX-1679	TRAMP complex variant 2	YJR036C,YOL115W,YJL050W,YDL175C	1	0	0
CPX-1680	TRAMP5 complex	YNL299W,YIL079C,YJL050W	1	0	0
CPX-1683	DBF2-MOB1 kinase complex	YGR092W,YIL106W	1	0	0
CPX-1686	TREX-2 complex	YBR111W-A,YDR159W,YOR257W,YOL072W	1	0	0
CPX-1701	CLB2-CDC28 kinase complex	YPR119W,YBR160W	1	0	0
CPX-1702	CLB5-CDC28 kinase complex	YBR160W,YPR120C	1	0	0
CPX-1705	BUD14-GLC7 phosphatase complex	YAR014C,YER133W	1	0	0
CPX-1706	acyl-CoA ceramide synthase complex	YKL008C,YMR298W,YHL003C	1	0	0
CPX-1741	Endonuclease SceI	YJR045C	1	0	0
CPX-1834	SSH1 translocon complex	YER019C-A,YDR086C,YBR283C	1	0	0
CPX-1837	CUL3-HRT1/ELC1/ELA1 ubiquitin ligase complex	YGR003W,YOL133W,YPL046C,YNL230C	1	0	0
CPX-1863	TAP42-RRD1-SIT4 phosphatase complex	YMR028W,YDL047W,YIL153W	1	0	0
CPX-1887	Vacuolar t-SNARE complex	YOR106W,YMR197C,YGL212W	1	0	0
CPX-2112	Telosome	YNL216W,YBR275C,YLR453C	1	0	0
CPX-2854	Elongation Factor eEF1 complex, variant CAM1	YAL003W,YPL048W,YPR080W	1	0	0
CPX-335	CLB1-CDC28 kinase complex	YGR108W,YBR160W	1	0	0
CPX-336	CLB3-CDC28 kinase complex	YDL155W,YBR160W	1	0	0
CPX-337	CLB4-CDC28 kinase complex	YLR210W,YBR160W	1	0	0
CPX-339	CLB6-CDC28 kinase complex	YBR160W,YGR109C	1	0	0
CPX-425	Elongation Factor eEF1 complex, variant TEF4	YAL003W,YKL081W,YPR080W	1	0	0
CPX-544	PCNA homotrimer	YBR088C	1	0	0
CPX-565	Mitochondrial respiratory chain complex II	YKL141W,YDR178W,YLL041C,YKL148C	1	0	0
CPX-692	Mating-type MATalpha2-MCM1 complex	YCR039C,YMR043W	1	0	0
CPX-693	Mating-type MATalpha1-MCM1 complex	YMR043W,YCR040W	1	0	0
CPX-695	Adenylyl cyclase complex	YNL138W,YJL005W	1	0	0
CPX-784	Vacuolar transporter chaperone complex	YER072W,YFL004W,YJL012C,YPL019C	1	0	0
CPX-1249	SDS22-GLC7 phosphatase complex	YER133W,YKL193C	2	0	0
CPX-1269	Glycosylphosphatidylinositol-mannosyltransferase II complex	YBR004C,YNL158W	2	0	0
CPX-1340	Separase-Securin complex	YGR098C,YDR113C	2	0	0
CPX-1424	Tubulin alpha-beta heterodimeric complex, TUB1 variant	YML085C,YFL037W	2	0	0
CPX-1602	54S mitochondrial large ribosomal subunit	YDR115W,YNR022C,YKL167C,YPR100W,YMR225C,YNL177C,YDR116C,YCR071C,YDR322W,YNL122C,YKL170W,YJL096W,YDL202W,YBL038W,YDR462W,YML009C,YKL138C,YMR286W,YGR220C,YPL183W-A,YNL252C,YGR076C,YBR282W,YMR193W,YJL063C,YNL284C,YPL173W,YKR006C,YKR085C,YEL050C,YLR439W,YCR046C,YML025C,YLR312W-A,YHR147C,YCR003W,YNL185C,YNL005C,YBR268W,YDR237W,YOR150W,YMR024W,YDR405W,YBR122C,YDR296W,YGL068W	2	0	0
CPX-1684	CBK1-MOB2 kinase complex	YNL161W,YFL034C-B	2	0	0
CPX-1833	SEC61 translocon complex	YDR086C,YLR378C,YER087C-B	2	0	0
CPX-2268	TIM9-TIM10 mitochondrial intermembrane space protein transporter complex	YHR005C-A,YEL020W-A	2	0	0
CPX-435	Translation release factor ERF1-ERF3 complex	YDR172W,YBR143C	2	0	0
CPX-1786	Dsl1 complex	YNL258C,YLR440C,YGL145W	3	0	0
CPX-2950	TIM9-TIM10-TIM12 mitochondrial intermembrane space protein transporter complex	YEL020W-A,YHR005C-A,YBR091C	3	0	0
