# Supplementary material for: Systematic analysis of bypass suppression of essential genes
Source: Mol Syst Biol. 2020 Sep 17;16(9):e9828. doi: 10.15252/msb.20209828 (PMC7507402; doi:10.15252/msb.20209828)
Supplement: Supplementary file 6 — Dataset EV5 [file MSB-16-e9828-s006.xlsx]

## Sheet: ReadMe
Dataset EV5. Identified SNPs
This file contains a list of all identified SNPs in coding regions, that occurred in less than 5 strains. Minimum average read depth had to be 3 for SNP calling. Listed are:
Column A	StrainID
Column B	Query ORF
Column C	Average sequence read depth of the nuclear genome
Column D-O	Ensembl's VEP output format: http://useast.ensembl.org/info/docs/tools/vep/vep_formats.html#output

## Sheet: DatasetEV5
StrainID	QueryORF	Avg_gDNA	Location	Allele	Gene	Feature	Feature_type	Consequence	cDNA_position	CDS_position	Protein_position	Amino_acids	Codons	Impact
ES001	YIL129C	66.7084	IV:1048878	-	SSD1	YDR293C	Transcript	frameshift_variant	515	515	172	K/X	aAg/ag	HIGH
ES001	YIL129C	66.7084	IV:1048884	C	SSD1	YDR293C	Transcript	missense_variant	509	509	170	A/G	gCg/gGg	MODERATE
ES001	YIL129C	66.7084	V:57061	C	AFG1	YEL052W	Transcript	missense_variant	491	491	164	R/T	aGg/aCg	MODERATE
ES001	YIL129C	66.7084	XIV:455409	A	NST1	YNL091W	Transcript	missense_variant	3002	3002	1001	L/H	cTt/cAt	MODERATE
ES004	YIL129C	34.7153	IV:1045947-1045948	C	SSD1	YDR293C	Transcript	frameshift_variant	3445-3446	3445-3446	1149	A/GX	gct/gGct	HIGH
ES004	YIL129C	34.7153	XIV:6677-6678	CA	YNL338W	YNL338W	Transcript	frameshift_variant	117-118	117-118	39-40	-/X	-/CA	HIGH
ES004	YIL129C	34.7153	XVI:194628	A	UIP4	YPL186C	Transcript	missense_variant	799	799	267	A/S	Gcc/Tcc	MODERATE
ES005	YIL129C	48.2778	IV:1047255	T	SSD1	YDR293C	Transcript	missense_variant	2138	2138	713	A/D	gCc/gAc	MODERATE
ES005	YIL129C	48.2778	V:4593-4594	GCATGCAAAGTAAAAG	YEL076C	YEL076C	Transcript	frameshift_variant	521-522	521-522	174	G/GFYFACX	gga/ggCTTTTACTTTGCATGCa	HIGH
ES005	YIL129C	48.2778	V:4595-4596	GCGG	YEL076C	YEL076C	Transcript	frameshift_variant	519-520	519-520	173-174	-/PX	-/CCGC	HIGH
ES005	YIL129C	48.2778	XIII:361537	A	YMR045C	YMR045C	Transcript	missense_variant	1091	1091	364	P/L	cCg/cTg	MODERATE
ES005	YIL129C	48.2778	XIII:361537	A	YMR046C	YMR046C	Transcript	missense_variant	1091	1091	364	P/L	cCg/cTg	MODERATE
ES005	YIL129C	48.2778	XIV:297316	T	IPI3	YNL182C	Transcript	missense_variant	312	312	104	D/E	gaC/gaA	MODERATE
ES006	YIL129C	45.8784	IV:1046005	A	SSD1	YDR293C	Transcript	stop_gained	3388	3388	1130	E/*	Gaa/Taa	HIGH
ES006	YIL129C	45.8784	XII:732286	C	YLR302C	YLR302C	Transcript	missense_variant	268	268	90	H/D	Cat/Gat	MODERATE
ES006	YIL129C	45.8784	XII:732288	A	YLR302C	YLR302C	Transcript	missense_variant	266	266	89	S/I	aGt/aTt	MODERATE
ES006	YIL129C	45.8784	XII:732291	G	YLR302C	YLR302C	Transcript	missense_variant	263	263	88	I/T	aTt/aCt	MODERATE
ES007	YIL129C	45.1281	IV:1048117-1048130	-	SSD1	YDR293C	Transcript	frameshift_variant	1263-1276	1263-1276	421-426	EEKKRR/EX	gaAGAAAAGAAGAGGAga/gaga	HIGH
ES007	YIL129C	45.1281	XII:1067124-1067125	TACAGTGGTTT	BSC3	YLR465C	Transcript	stop_gained,frameshift_variant	229-230	229-230	77	W/*TTVX	tgg/tAAACCACTGTAgg	HIGH
ES007	YIL129C	45.1281	XII:1067124-1067125	TACAGTGGTTT	YRF1-4	YLR466W	Transcript	frameshift_variant	38-39	38-39	13	P/PTVVX	cca/ccTACAGTGGTTTa	HIGH
ES007	YIL129C	45.1281	XV:705564	T	YOR192C-B	YOR192C-B	Transcript	missense_variant	4168	4168	1390	L/I	Cta/Ata	MODERATE
ES008	YIL129C	46.9281	IV:1047574	A	SSD1	YDR293C	Transcript	stop_gained	1819	1819	607	E/*	Gaa/Taa	HIGH
ES009	YIL129C	59.9593	IV:1049197	A	SSD1	YDR293C	Transcript	stop_gained	196	196	66	Q/*	Caa/Taa	HIGH
ES009	YIL129C	59.9593	VII:957514	A	PHO81	YGR233C	Transcript	missense_variant	697	697	233	N/Y	Aat/Tat	MODERATE
ES009	YIL129C	59.9593	XIV:42163	A	PHA2	YNL316C	Transcript	stop_gained	913	913	305	K/*	Aaa/Taa	HIGH
ES010	YIL129C	60.2915	IV:1047121	A	SSD1	YDR293C	Transcript	stop_gained	2272	2272	758	Q/*	Caa/Taa	HIGH
ES010	YIL129C	60.2915	XIV:42163	A	PHA2	YNL316C	Transcript	stop_gained	913	913	305	K/*	Aaa/Taa	HIGH
ES017	YEL035C	51.4535	II:27873	A	ECM21	YBL101C	Transcript	stop_gained	427	427	143	Q/*	Caa/Taa	HIGH
ES017	YEL035C	51.4535	IV:1127470	T	PEX3	YDR329C	Transcript	stop_gained	126	126	42	W/*	tgG/tgA	HIGH
ES017	YEL035C	51.4535	XII:1067098-1067099	GTTTAATCGCGAGTATGTCCGCGGCTTTTACTTTGCATGCAAGGCTCAG	BSC3	YLR465C	Transcript	frameshift_variant	255-256	255-256	85-86	-/LSLACKVKAADILAIKX	-/CTGAGCCTTGCATGCAAAGTAAAAGCCGCGGACATACTCGCGATTAAAC	HIGH
ES017	YEL035C	51.4535	XII:1067098-1067099	GTTTAATCGCGAGTATGTCCGCGGCTTTTACTTTGCATGCAAGGCTCAG	YRF1-4	YLR466W	Transcript	stop_gained,frameshift_variant	12-13	12-13	4-5	-/V*SRVCPRLLLCMQGSX	-/GTTTAATCGCGAGTATGTCCGCGGCTTTTACTTTGCATGCAAGGCTCAG	HIGH
ES018	YEL035C	62.1854	IV:872158	A	YDR210W-A	YDR210W-A	Transcript	missense_variant	47	47	16	S/N	aGc/aAc	MODERATE
ES018	YEL035C	62.1854	IV:872158	A	YDR210W-B	YDR210W-B	Transcript	missense_variant	47	47	16	S/N	aGc/aAc	MODERATE
ES018	YEL035C	62.1854	XVI:679938	A	ROX1	YPR065W	Transcript	stop_gained	246	246	82	Y/*	taC/taA	HIGH
ES018	YEL035C	62.1854	XVI:679943	G	ROX1	YPR065W	Transcript	missense_variant	251	251	84	Y/C	tAc/tGc	MODERATE
ES018	YEL035C	62.1854	XVI:852854-852855	A	YPR158C-D	YPR158C-D	Transcript	frameshift_variant	3402-3403	3402-3403	1134-1135	-/X	-/T	HIGH
ES019	YEL035C	49.41	X:478567-478568	T	YJR028W	YJR028W	Transcript	frameshift_variant	224-225	224-225	75	A/AX	gct/gcTt	HIGH
ES019	YEL035C	49.41	X:478572-478573	AC	YJR028W	YJR028W	Transcript	frameshift_variant	229-230	229-230	77	S/YX	tca/tACca	HIGH
ES019	YEL035C	49.41	X:478576-478578	-	YJR028W	YJR028W	Transcript	inframe_deletion	233-235	233-235	78-79	HS/P	cATTca/cca	MODERATE
ES019	YEL035C	49.41	X:478567-478568	T	YJR029W	YJR029W	Transcript	frameshift_variant	224-225	224-225	75	A/AX	gct/gcTt	HIGH
ES019	YEL035C	49.41	X:478572-478573	AC	YJR029W	YJR029W	Transcript	frameshift_variant	229-230	229-230	77	S/YX	tca/tACca	HIGH
ES019	YEL035C	49.41	X:478576-478578	-	YJR029W	YJR029W	Transcript	inframe_deletion	233-235	233-235	78-79	HS/P	cATTca/cca	MODERATE
ES020	YEL035C	34.6331	XIII:409352	T	MOT3	YMR070W	Transcript	stop_gained	199	199	67	K/*	Aag/Tag	HIGH
ES021	YER165W	5.6192	II:259270	T	YBR012C	YBR012C	Transcript	missense_variant	297	297	99	M/I	atG/atA	MODERATE
ES021	YER165W	5.6192	II:370510	A	NRG2	YBR066C	Transcript	missense_variant	190	190	64	D/Y	Gac/Tac	MODERATE
ES021	YER165W	5.6192	II:601696	A	PCH2	YBR186W	Transcript	missense_variant	1144	1144	382	L/I	Ctt/Att	MODERATE
ES021	YER165W	5.6192	IV:493281	-	NSI1	YDR026C	Transcript	frameshift_variant	988	988	330	S/X	Tca/ca	HIGH
ES021	YER165W	5.6192	IV:623871	G	VTC5	YDR089W	Transcript	missense_variant	1760	1760	587	Q/R	cAg/cGg	MODERATE
ES021	YER165W	5.6192	IV:793545	T	STB3	YDR169C	Transcript	missense_variant	345	345	115	D/E	gaC/gaA	MODERATE
ES021	YER165W	5.6192	IV:1074654	T	YDR306C	YDR306C	Transcript	missense_variant	518	518	173	A/E	gCg/gAg	MODERATE
ES021	YER165W	5.6192	V:325143	A	UTP7	YER082C	Transcript	missense_variant	794	794	265	E/V	gAa/gTa	MODERATE
ES021	YER165W	5.6192	VII:258821	A	ITC1	YGL133W	Transcript	missense_variant	1115	1115	372	A/D	gCt/gAt	MODERATE
ES021	YER165W	5.6192	VII:50284	A	CSE1	YGL238W	Transcript	missense_variant	733	733	245	P/T	Cct/Act	MODERATE
ES021	YER165W	5.6192	VIII:357800	A	NDT80	YHR124W	Transcript	missense_variant	1240	1240	414	P/T	Cca/Aca	MODERATE
ES021	YER165W	5.6192	IX:214692	T	THS1	YIL078W	Transcript	missense_variant	2194	2194	732	V/F	Gtc/Ttc	MODERATE
ES021	YER165W	5.6192	X:247822	T	BCK1	YJL095W	Transcript	missense_variant	568	568	190	V/F	Gtt/Ttt	MODERATE
ES021	YER165W	5.6192	X:114813	T	JJJ2	YJL162C	Transcript	missense_variant	817	817	273	P/T	Ccg/Acg	MODERATE
ES021	YER165W	5.6192	XII:262671	A	FRS1	YLR060W	Transcript	missense_variant	1693	1693	565	G/S	Ggc/Agc	MODERATE
ES021	YER165W	5.6192	XII:296750	A	RAX2	YLR084C	Transcript	missense_variant	3502	3502	1168	A/S	Gca/Tca	MODERATE
ES021	YER165W	5.6192	XII:857633	T	MDM30	YLR368W	Transcript	missense_variant	94	94	32	G/W	Ggg/Tgg	MODERATE
ES021	YER165W	5.6192	XII:863322	T	ROM2	YLR371W	Transcript	missense_variant	609	609	203	K/N	aaG/aaT	MODERATE
ES021	YER165W	5.6192	XII:1014063	G	LSM3	YLR438C-A	Transcript	missense_variant	116	116	39	I/T	aTc/aCc	MODERATE
ES021	YER165W	5.6192	XIII:615071	A	ECM5	YMR176W	Transcript	missense_variant	3332	3332	1111	P/H	cCc/cAc	MODERATE
ES021	YER165W	5.6192	XIII:705098	A	TRS130	YMR218C	Transcript	missense_variant	1790	1790	597	S/I	aGt/aTt	MODERATE
ES021	YER165W	5.6192	XIII:885159	T	FKS3	YMR306W	Transcript	missense_variant	4001	4001	1334	G/V	gGa/gTa	MODERATE
ES021	YER165W	5.6192	XIV:615965	T	IDP3	YNL009W	Transcript	missense_variant	1145	1145	382	G/V	gGa/gTa	MODERATE
ES021	YER165W	5.6192	XV:711472	A	PEX27	YOR193W	Transcript	missense_variant	1027	1027	343	L/I	Cta/Ata	MODERATE
ES021	YER165W	5.6192	XVI:181432	T	RSA1	YPL193W	Transcript	missense_variant	30	30	10	K/N	aaG/aaT	MODERATE
ES021	YER165W	5.6192	XVI:134481	T	FLC1	YPL221W	Transcript	missense_variant	1439	1439	480	G/V	gGa/gTa	MODERATE
ES022	YER165W	33.209	XII:1067100-1067101	TTAATCGCGAGTATGTCCGCGGCTTTTACTTTGCATGCAAGGCTCAGTTC	BSC3	YLR465C	Transcript	stop_gained,frameshift_variant	253-254	253-254	85	Q/RTEPCMQSKSRGHTRD*X	caa/cGAACTGAGCCTTGCATGCAAAGTAAAAGCCGCGGACATACTCGCGATTAAaa	HIGH
ES022	YER165W	33.209	XII:1067100-1067101	TTAATCGCGAGTATGTCCGCGGCTTTTACTTTGCATGCAAGGCTCAGTTC	YRF1-4	YLR466W	Transcript	stop_gained,frameshift_variant	14-15	14-15	5	L/F*SRVCPRLLLCMQGSVX	ttg/ttTTAATCGCGAGTATGTCCGCGGCTTTTACTTTGCATGCAAGGCTCAGTTCg	HIGH
ES023	YER165W	36.3059	X:187307	T	LSM1	YJL124C	Transcript	missense_variant	338	338	113	G/D	gGc/gAc	MODERATE
ES023	YER165W	36.3059	XIII:361540	T	YMR045C	YMR045C	Transcript	missense_variant	1088	1088	363	S/N	aGt/aAt	MODERATE
ES023	YER165W	36.3059	XIII:361559-361560	GCTGTTTCTCG	YMR045C	YMR045C	Transcript	frameshift_variant	1068-1069	1068-1069	356-357	-/RETX	-/CGAGAAACAGC	HIGH
ES023	YER165W	36.3059	XIII:361540	T	YMR046C	YMR046C	Transcript	missense_variant	1088	1088	363	S/N	aGt/aAt	MODERATE
ES023	YER165W	36.3059	XIII:361559-361560	GCTGTTTCTCG	YMR046C	YMR046C	Transcript	frameshift_variant	1068-1069	1068-1069	356-357	-/RETX	-/CGAGAAACAGC	HIGH
ES024	YER165W	37.0473	IV:54599	T	WHI4	YDL224C	Transcript	missense_variant	1748	1748	583	C/Y	tGt/tAt	MODERATE
ES024	YER165W	37.0473	XV:674602	T	DCI1	YOR180C	Transcript	missense_variant	566	566	189	T/K	aCa/aAa	MODERATE
ES024	YER165W	37.0473	XVI:741490	T	YTH1	YPR107C	Transcript	missense_variant	575	575	192	M/K	aTg/aAg	MODERATE
ES025	YER165W	32.3041	IV:1474441	C	SLF1	YDR515W	Transcript	missense_variant	1013	1013	338	Q/P	cAa/cCa	MODERATE
ES025	YER165W	32.3041	XIII:499777-499800	-	ASC1	YMR116C	Transcript	inframe_deletion	616-639	616-639	206-213	PDGTLIAS/-	CCAGACGGAACTTTGATTGCTTCC/-	MODERATE
ES025	YER165W	32.3041	XIII:499784	G	ASC1	YMR116C	Transcript	missense_variant	632	632	211	I/T	aTt/aCt	MODERATE
ES026	YER165W	47.2267	V:5130-5131	GTAACAAGAACATGTG	YEL075W-A	YEL075W-A	Transcript	frameshift_variant	261-262	261-262	87-88	-/VTRTCX	-/GTAACAAGAACATGTG	HIGH
ES026	YER165W	47.2267	XV:1041861	-	GDH1	YOR375C	Transcript	frameshift_variant	1182	1182	394	W/X	tgG/tg	HIGH
ES027	YEL035C	28.5016	XII:295756	A	EMP70	YLR083C	Transcript	missense_variant	339	339	113	M/I	atG/atT	MODERATE
ES028	YEL035C	22.4468	XVI:679884	C	ROX1	YPR065W	Transcript	missense_variant	192	192	64	W/C	tgG/tgC	MODERATE
ES029	YFL024C	57.6955	IV:1052988	A	HDA2	YDR295C	Transcript	stop_gained	1660	1660	554	Q/*	Caa/Taa	HIGH
ES029	YFL024C	57.6955	VIII:279510	T	NAM8	YHR086W	Transcript	missense_variant	1358	1358	453	A/V	gCg/gTg	MODERATE
ES029	YFL024C	57.6955	XV:723493	C	DED1	YOR204W	Transcript	missense_variant	583	583	195	G/R	Ggg/Cgg	MODERATE
ES034	YFL024C	14.999	IV:865024	A	UME6	YDR207C	Transcript	missense_variant	2499	2499	833	M/I	atG/atT	MODERATE
ES034	YFL024C	14.999	IV:1223808	A	PHO92	YDR374C	Transcript	missense_variant	587	587	196	S/L	tCg/tTg	MODERATE
ES034	YFL024C	14.999	IX:203049	A	SDS3	YIL084C	Transcript	stop_gained	211	211	71	E/*	Gaa/Taa	HIGH
ES034	YFL024C	14.999	X:288103	T	SCP160	YJL080C	Transcript	missense_variant	1124	1124	375	V/D	gTt/gAt	MODERATE
ES035	YGL111W	62.4685	VIII:493602	A	UTP9	YHR196W	Transcript	missense_variant	1672	1672	558	V/I	Gtt/Att	MODERATE
ES035	YGL111W	62.4685	XVI:471535	C	NOP4	YPL043W	Transcript	missense_variant	1597	1597	533	G/R	Ggt/Cgt	MODERATE
ES035	YGL111W	62.4685	XVI:471586	A	NOP4	YPL043W	Transcript	missense_variant	1648	1648	550	G/R	Gga/Aga	MODERATE
ES036	YGL111W	16.0855	IV:1433703	G	PKH1	YDR490C	Transcript	missense_variant	566	566	189	L/P	cTt/cCt	MODERATE
ES036	YGL111W	16.0855	VII:730683	G	COG2	YGR120C	Transcript	missense_variant	139	139	47	D/H	Gac/Cac	MODERATE
ES037	YMR047C	95.4393	VII:899033	A	PMT6	YGR199W	Transcript	missense_variant	1532	1532	511	P/Q	cCa/cAa	MODERATE
ES037	YMR047C	95.4393	XV:363746	A	PET127	YOR017W	Transcript	missense_variant	2335	2335	779	R/S	Cgc/Agc	MODERATE
ES037	YMR047C	95.4393	XVI:351564	A	SSE1	YPL106C	Transcript	missense_variant	712	712	238	D/Y	Gat/Tat	MODERATE
ES041	YMR047C	42.0513	XIII:500441	T	ASC1	YMR116C	Transcript	missense_variant	248	248	83	A/D	gCt/gAt	MODERATE
ES041	YMR047C	42.0513	XV:862757	A	YPK9	YOR291W	Transcript	missense_variant	1583	1583	528	S/Y	tCt/tAt	MODERATE
ES043	YIL031W	45.8689	IV:1255736	T	UBA2	YDR390C	Transcript	missense_variant	1112	1112	371	P/Q	cCg/cAg	MODERATE
ES043	YIL031W	45.8689	IV:1525397-1525399	-	YDR544C	YDR544C	Transcript	inframe_deletion	125-127	125-127	42-43	PH/H	cCACac/cac	MODERATE
ES043	YIL031W	45.8689	VII:345947	C	YGL088W	YGL088W	Transcript	missense_variant	112	112	38	Y/H	Tac/Cac	MODERATE
ES050	YPL210C	19.4781	VIII:117833	A	STP2	YHR006W	Transcript	missense_variant	20	20	7	S/Y	tCt/tAt	MODERATE
ES050	YPL210C	19.4781	XII:423555	-	YLR140W	YLR140W	Transcript	frameshift_variant	82	82	28	F/X	Ttt/tt	HIGH
ES050	YPL210C	19.4781	XV:490410	C	VPS21	YOR089C	Transcript	missense_variant	419	419	140	K/R	aAg/aGg	MODERATE
ES050	YPL210C	19.4781	XVI:351053	G	SSE1	YPL106C	Transcript	missense_variant	1223	1223	408	K/T	aAg/aCg	MODERATE
ES050	YPL210C	19.4781	XVI:909393	A	ATG13	YPR185W	Transcript	missense_variant	2176	2176	726	V/I	Gta/Ata	MODERATE
ES051	YPL210C	75.6189	II:732791	G	RGD1	YBR260C	Transcript	missense_variant	1849	1849	617	A/P	Gcc/Ccc	MODERATE
ES051	YPL210C	75.6189	IV:1525362-1525371	-	YDR544C	YDR544C	Transcript	frameshift_variant	153-162	153-162	51-54	PERS/X	ccAGAGAGAAGC/cc	HIGH
ES051	YPL210C	75.6189	IV:1525375-1525379	-	YDR544C	YDR544C	Transcript	frameshift_variant	145-149	145-149	49-50	PT/X	CCCACa/a	HIGH
ES052	YIL031W	29.4257	XVI:514012	-	ULP1	YPL020C	Transcript	frameshift_variant	167	167	56	R/X	aGa/aa	HIGH
ES052	YIL031W	29.4257	XVI:514013	A	ULP1	YPL020C	Transcript	stop_gained	166	166	56	R/*	Aga/Tga	HIGH
ES061	YLR141W	37.192	XI:460621	-	TOF2	YKR010C	Transcript	frameshift_variant	619	619	207	L/X	Cta/ta	HIGH
ES062	YLR153C	29.4457	IV:866873-866874	T	UME6	YDR207C	Transcript	frameshift_variant	649-650	649-650	217	I/NX	ata/aAta	HIGH
ES062	YLR153C	29.4457	VII:467640	A	PUF4	YGL014W	Transcript	missense_variant	1500	1500	500	D/E	gaC/gaA	MODERATE
ES062	YLR153C	29.4457	X:286018	C	SCP160	YJL080C	Transcript	missense_variant	3209	3209	1070	T/S	aCc/aGc	MODERATE
ES063	YLR153C	25.4592	IV:867501-867502	-	UME6	YDR207C	Transcript	frameshift_variant	21-22	21-22	7-8	SQ/SX	tcTCaa/tcaa	HIGH
ES063	YLR153C	25.4592	VII:467640	A	PUF4	YGL014W	Transcript	missense_variant	1500	1500	500	D/E	gaC/gaA	MODERATE
ES063	YLR153C	25.4592	VIII:499109	A	RPN10	YHR200W	Transcript	missense_variant	31	31	11	D/N	Gat/Aat	MODERATE
ES064	YLR153C	19.8238	IV:721192-721203	-	YDR133C	YDR133C	Transcript	inframe_deletion	95-106	95-106	32-36	PKSQL/L	cCGAAAAGCCAACtg/ctg	MODERATE
ES064	YLR153C	19.8238	IV:865183	A	UME6	YDR207C	Transcript	missense_variant	2340	2340	780	K/N	aaG/aaT	MODERATE
ES064	YLR153C	19.8238	VI:1444-1445	CTGGTCTGTCCTGGAGC	YFL066C	YFL066C	Transcript	frameshift_variant	1171-1172	1171-1172	391	V/GSRTDQX	gtc/gGCTCCAGGACAGACCAGtc	HIGH
ES064	YLR153C	19.8238	XIII:85241	T	UTP14	YML093W	Transcript	missense_variant	2152	2152	718	D/Y	Gat/Tat	MODERATE
ES064	YLR153C	19.8238	XIII:501716	A	SPC24	YMR117C	Transcript	missense_variant	176	176	59	S/L	tCg/tTg	MODERATE
ES065	YMR047C	34.6043	IV:762948	G	NUM1	YDR150W	Transcript	missense_variant	7321	7321	2441	L/V	Cta/Gta	MODERATE
ES067	YMR047C	60.8057	XII:1067170	G	BSC3	YLR465C	Transcript	missense_variant	184	184	62	F/L	Ttc/Ctc	MODERATE
ES067	YMR047C	60.8057	XVI:351248	T	SSE1	YPL106C	Transcript	missense_variant	1028	1028	343	G/D	gGt/gAt	MODERATE
ES068	YMR047C	47	IV:1525363	G	YDR544C	YDR544C	Transcript	missense_variant	161	161	54	S/T	aGc/aCc	MODERATE
ES068	YMR047C	46.7317	IV:1525363	G	YDR544C	YDR544C	Transcript	missense_variant	161	161	54	S/T	aGc/aCc	MODERATE
ES068	YMR047C	46.7317	XVI:352148	T	SSE1	YPL106C	Transcript	missense_variant	128	128	43	G/D	gGt/gAt	MODERATE
ES070	YMR134W	54.4603	XII:842001	T	RSC2	YLR357W	Transcript	missense_variant	671	671	224	P/L	cCa/cTa	MODERATE
ES071	YMR134W	44.5288	XI:201722	A	PMU1	YKL128C	Transcript	missense_variant	50	50	17	G/V	gGt/gTt	MODERATE
ES071	YMR134W	44.5288	XI:86892	T	PXA2	YKL188C	Transcript	stop_gained	1895	1895	632	S/*	tCa/tAa	HIGH
ES071	YMR134W	44.5288	XIII:763990	A	RKR1	YMR247C	Transcript	missense_variant	4050	4050	1350	K/N	aaA/aaT	MODERATE
ES071	YMR134W	44.5288	XIV:21130	C	PEX6	YNL329C	Transcript	missense_variant	1504	1504	502	I/V	Ata/Gta	MODERATE
ES078	YMR047C	24.9855	II:492100	C	VMA2	YBR127C	Transcript	missense_variant	723	723	241	F/L	ttT/ttG	MODERATE
ES078	YMR047C	24.9855	III:281687	A	CDC39	YCR093W	Transcript	missense_variant	1571	1571	524	T/K	aCa/aAa	MODERATE
ES078	YMR047C	24.9855	VII:280817	A	GPG1	YGL121C	Transcript	missense_variant	341	341	114	D/V	gAc/gTc	MODERATE
ES078	YMR047C	24.9855	VIII:180423	T	BRL1	YHR036W	Transcript	missense_variant	79	79	27	L/F	Ctc/Ttc	MODERATE
ES080	YPL243W	52.3868	III:230274	T	HCM1	YCR065W	Transcript	missense_variant	965	965	322	K/I	aAa/aTa	MODERATE
ES082	YPL243W	69.8283	IV:153943	A	GLT1	YDL171C	Transcript	missense_variant	1698	1698	566	Q/H	caA/caT	MODERATE
ES082	YPL243W	69.8283	IV:153987	T	GLT1	YDL171C	Transcript	missense_variant	1654	1654	552	C/S	Tgt/Agt	MODERATE
ES082	YPL243W	69.8283	V:470666	T	UBP3	YER151C	Transcript	missense_variant	1759	1759	587	E/K	Gaa/Aaa	MODERATE
ES082	YPL243W	69.8283	VII:667026	C	PRP31	YGR091W	Transcript	missense_variant	686	686	229	V/A	gTg/gCg	MODERATE
ES082	YPL243W	69.8283	VII:864646-864647	A	UBR1	YGR184C	Transcript	frameshift_variant	1107-1108	1107-1108	369-370	-/X	-/T	HIGH
ES084	YOR281C	17.9069	II:302329	G	EDS1	YBR033W	Transcript	missense_variant	386	386	129	S/W	tCg/tGg	MODERATE
ES084	YOR281C	17.9069	XVI:24576	A	SAM3	YPL274W	Transcript	missense_variant	1639	1639	547	E/K	Gag/Aag	MODERATE
ES085	YOR281C	12.4939	XI:222078	A	PRR1	YKL116C	Transcript	missense_variant	823	823	275	L/F	Ctt/Ttt	MODERATE
ES085	YOR281C	12.4939	XV:470518	-	SKI7	YOR076C	Transcript	frameshift_variant	1103	1103	368	T/X	aCt/at	HIGH
ES085	YOR281C	12.4939	XV:952094	C	KRE5	YOR336W	Transcript	missense_variant	2322	2322	774	L/F	ttG/ttC	MODERATE
ES086	YOR281C	33.2268	IV:210361	C	RPO21	YDL140C	Transcript	missense_variant	201	201	67	C/W	tgT/tgG	MODERATE
ES086	YOR281C	33.2268	XI:222078	A	PRR1	YKL116C	Transcript	missense_variant	823	823	275	L/F	Ctt/Ttt	MODERATE
ES086	YOR281C	33.2268	XI:518073	-	YKR040C	YKR040C	Transcript	frameshift_variant	494	494	165	K/X	aAg/ag	HIGH
ES086	YOR281C	33.2268	XV:470518	-	SKI7	YOR076C	Transcript	frameshift_variant	1103	1103	368	T/X	aCt/at	HIGH
ES089	YOR353C	27.4866	IV:1047136-1047165	-	SSD1	YDR293C	Transcript	inframe_deletion	2228-2257	2228-2257	743-753	VDRRARKRSSA/A	gTTGATAGGCGTGCGAGAAAGAGGTCCTCTGcg/gcg	MODERATE
ES089	YOR353C	27.4866	XIV:526232	A	VAC7	YNL054W	Transcript	missense_variant	147	147	49	H/Q	caC/caA	MODERATE
ES089	YOR353C	27.4866	XV:891422	C	MCH5	YOR306C	Transcript	missense_variant	11	11	4	D/G	gAc/gGc	MODERATE
ES093	YOR160W	35.942	II:305367	A	HMT1	YBR034C	Transcript	stop_gained	610	610	204	E/*	Gag/Tag	HIGH
ES100	YPL210C	22.507	XIII:908173-908174	TCA	YMR317W	YMR317W	Transcript	inframe_insertion	810-811	810-811	270-271	-/S	-/TCA	MODERATE
ES100	YPL210C	22.507	XIV:300959	A	YNL179C	YNL179C	Transcript	missense_variant	145	145	49	L/F	Ctt/Ttt	MODERATE
ES100	YPL210C	22.507	XVI:351053	G	SSE1	YPL106C	Transcript	missense_variant	1223	1223	408	K/T	aAg/aCg	MODERATE
ES100	YPL210C	22.507	XVI:909393	A	ATG13	YPR185W	Transcript	missense_variant	2176	2176	726	V/I	Gta/Ata	MODERATE
ES1000	YLR141W	25.2796	XI:460621	-	TOF2	YKR010C	Transcript	frameshift_variant	619	619	207	L/X	Cta/ta	HIGH
ES1001	YLR153C	35.6911	II:225351	T	YBL005W-B	YBL005W-B	Transcript	missense_variant	4021	4021	1341	H/Y	Cat/Tat	MODERATE
ES1001	YLR153C	35.6911	IV:866581	-	UME6	YDR207C	Transcript	frameshift_variant	942	942	314	G/X	ggC/gg	HIGH
ES1001	YLR153C	35.6911	VII:467640	A	PUF4	YGL014W	Transcript	missense_variant	1500	1500	500	D/E	gaC/gaA	MODERATE
ES1001	YLR153C	35.6911	X:698351	C	PMT4	YJR143C	Transcript	missense_variant	2264	2264	755	D/G	gAc/gGc	MODERATE
ES101	YPL210C	75.8511	XVI:351053	G	SSE1	YPL106C	Transcript	missense_variant	1223	1223	408	K/T	aAg/aCg	MODERATE
ES101	YPL210C	75.8511	XVI:909393	A	ATG13	YPR185W	Transcript	missense_variant	2176	2176	726	V/I	Gta/Ata	MODERATE
ES1012	YGR280C	41.9525	II:538986	-	YSW1	YBR148W	Transcript	frameshift_variant	1111	1111	371	K/X	Aaa/aa	HIGH
ES1012	YGR280C	41.9525	IX:23185-23186	G	CSS1	YIL169C	Transcript	frameshift_variant	2921-2922	2921-2922	974	T/TX	acg/acCg	HIGH
ES1013	YGR280C	15.8801	IV:553085	A	YDR048C	YDR048C	Transcript	stop_lost	314	314	105	*/L	tGa/tTa	HIGH
ES1013	YGR280C	15.8801	IV:553107	A	YDR048C	YDR048C	Transcript	stop_gained	292	292	98	E/*	Gaa/Taa	HIGH
ES1013	YGR280C	15.8801	IV:803645	A	YDR170W-A	YDR170W-A	Transcript	missense_variant	451	451	151	S/T	Tca/Aca	MODERATE
ES1013	YGR280C	15.8801	IV:803651	A	YDR170W-A	YDR170W-A	Transcript	missense_variant	457	457	153	P/T	Cct/Act	MODERATE
ES1013	YGR280C	15.8801	VII:858866	C	YGR182C	YGR182C	Transcript	missense_variant	39	39	13	N/K	aaT/aaG	MODERATE
ES1013	YGR280C	15.8801	XV:320312-320313	-	SIN3	YOL004W	Transcript	frameshift_variant	3375-3376	3375-3376	1125-1126	NS/NX	aaCTct/aact	HIGH
ES1014	YHR042W	56.4796	II:5845-5846	AC	YBL109W	YBL109W	Transcript	frameshift_variant	56-57	56-57	19	I/IX	ata/atACa	HIGH
ES1014	YHR042W	56.4796	VIII:260772	G	IRE1	YHR079C	Transcript	missense_variant	820	820	274	C/R	Tgt/Cgt	MODERATE
ES1014	YHR042W	56.4796	XVI:680257-680258	-	ROX1	YPR065W	Transcript	frameshift_variant	565-566	565-566	189	R/X	AGa/a	HIGH
ES1014	YHR042W	56.4796	XVI:680258	C	ROX1	YPR065W	Transcript	missense_variant	566	566	189	R/T	aGa/aCa	MODERATE
ES1014	YHR042W	56.4796	XVI:680260	C	ROX1	YPR065W	Transcript	missense_variant	568	568	190	D/H	Gac/Cac	MODERATE
ES1014	YHR042W	56.4796	XVI:680263	A	ROX1	YPR065W	Transcript	missense_variant	571	571	191	L/I	Cta/Ata	MODERATE
ES1014	YHR042W	56.4796	XVI:680263-680264	CACA	ROX1	YPR065W	Transcript	frameshift_variant	571-572	571-572	191	L/PHX	cta/cCACAta	HIGH
ES1014	YHR042W	56.4796	XVI:680264	C	ROX1	YPR065W	Transcript	missense_variant	572	572	191	L/P	cTa/cCa	MODERATE
ES1017	YIL031W	48.5179	XV:442738	T	YOR062C	YOR062C	Transcript	missense_variant	794	794	265	I/N	aTc/aAc	MODERATE
ES1020	YOL010W	29.1626	VI:438	T	YFL068W	YFL068W	Transcript	missense_variant	386	386	129	K/I	aAa/aTa	MODERATE
ES1020	YOL010W	29.1626	VI:154877	T	SAD1	YFR005C	Transcript	missense_variant	997	997	333	E/K	Gaa/Aaa	MODERATE
ES1020	YOL010W	29.1626	XII:157229	-	CMS1	YLR003C	Transcript	frameshift_variant	502	502	168	S/X	Tct/ct	HIGH
ES1021	YPL243W	60.2327	III:230274	T	HCM1	YCR065W	Transcript	missense_variant	965	965	322	K/I	aAa/aTa	MODERATE
ES1021	YPL243W	60.2327	VII:530029-530034	-	MTL1	YGR023W	Transcript	inframe_deletion	766-771	766-771	256-257	SS/-	TCATCA/-	MODERATE
ES1022	YPL243W	37.0615	VII:667026	C	PRP31	YGR091W	Transcript	missense_variant	686	686	229	V/A	gTg/gCg	MODERATE
ES1022	YPL243W	37.0615	VII:864646-864647	A	UBR1	YGR184C	Transcript	frameshift_variant	1107-1108	1107-1108	369-370	-/X	-/T	HIGH
ES1022	YPL243W	37.0615	XIV:300948	A	YNL179C	YNL179C	Transcript	missense_variant	156	156	52	L/F	ttA/ttT	MODERATE
ES1023	YOR281C	44.8048	II:302329	G	EDS1	YBR033W	Transcript	missense_variant	386	386	129	S/W	tCg/tGg	MODERATE
ES1023	YOR281C	44.8048	II:790508	G	SUL1	YBR294W	Transcript	missense_variant	1274	1274	425	D/G	gAc/gGc	MODERATE
ES1023	YOR281C	44.8048	XII:252429	A	SPT8	YLR055C	Transcript	stop_gained	652	652	218	Q/*	Cag/Tag	HIGH
ES1023	YOR281C	44.8048	XIII:467302	T	MUB1	YMR100W	Transcript	stop_gained	1003	1003	335	Q/*	Cag/Tag	HIGH
ES1026	YDR141C	11.0313	XIII:285170	G	ANY1	YMR010W	Transcript	stop_gained	71	71	24	S/*	tCa/tGa	HIGH
ES1026	YDR141C	11.0313	XV:411969	A	WHI2	YOR043W	Transcript	stop_gained	1100	1100	367	S/*	tCa/tAa	HIGH
ES103	YPL210C	61.7772	XVI:365904	C	MSY1	YPL097W	Transcript	missense_variant	953	953	318	I/T	aTc/aCc	MODERATE
ES1031	YOL034W	53.2673	II:5950-5952	-	YBL109W	YBL109W	Transcript	inframe_deletion	161-163	161-163	54-55	ST/S	tCAAcc/tcc	MODERATE
ES1031	YOL034W	53.2673	II:5955-5956	TTC	YBL109W	YBL109W	Transcript	inframe_insertion	166-167	166-167	56	I/IL	ata/aTTCta	MODERATE
ES1031	YOL034W	53.2673	II:5963	-	YBL109W	YBL109W	Transcript	frameshift_variant	174	174	58	L/X	ctC/ct	HIGH
ES1031	YOL034W	53.2673	V:350814	T	RAD51	YER095W	Transcript	missense_variant	835	835	279	V/F	Gtc/Ttc	MODERATE
ES1031	YOL034W	53.2673	X:292240	A	PRY3	YJL078C	Transcript	missense_variant	1742	1742	581	P/L	cCc/cTc	MODERATE
ES1033	YER147C	50.5859	IV:865357-865358	T	UME6	YDR207C	Transcript	frameshift_variant	2165-2166	2165-2166	722	N/KX	aat/aaAt	HIGH
ES1033	YER147C	50.5859	V:4585-4586	AAAGGTTATCAAACTGAGCCTTGCATGCAAAGTAAAAGCCGCGGACATACTCGCGATTAAA	YEL076C	YEL076C	Transcript	stop_gained,frameshift_variant	529-530	529-530	177	W/F*SRVCPRLLLCMQGSV**PLX	tgg/tTTTAATCGCGAGTATGTCCGCGGCTTTTACTTTGCATGCAAGGCTCAGTTTGATAACCTTTgg	HIGH
ES1033	YER147C	50.5859	XII:24353	T	YLL058W	YLL058W	Transcript	missense_variant	785	785	262	D/V	gAc/gTc	MODERATE
ES1034	YBL034C	46.8908	II:432732	T	PBY1	YBR094W	Transcript	stop_gained	697	697	233	E/*	Gaa/Taa	HIGH
ES1034	YBL034C	46.8908	II:594082	A	SMP1	YBR182C	Transcript	missense_variant	783	783	261	Q/H	caA/caT	MODERATE
ES1034	YBL034C	46.8908	VI:57537	G	TUB2	YFL037W	Transcript	missense_variant	1202	1202	401	E/G	gAa/gGa	MODERATE
ES1034	YBL034C	46.8908	XI:633919	A	UBP11	YKR098C	Transcript	missense_variant	1261	1261	421	D/Y	Gat/Tat	MODERATE
ES1034	YBL034C	46.8908	XIV:18174-18175	-	RPD3	YNL330C	Transcript	frameshift_variant	1128-1129	1128-1129	376-377	IF/IX	atATtt/attt	HIGH
ES1037	YPR088C	40.8218	IV:716316	C	FIN1	YDR130C	Transcript	missense_variant	307	307	103	I/V	Atc/Gtc	MODERATE
ES1037	YPR088C	40.8218	VI:899	A	YFL067W	YFL067W	Transcript	missense_variant	64	64	22	A/T	Gct/Act	MODERATE
ES1037	YPR088C	40.8218	VI:902	T	YFL067W	YFL067W	Transcript	missense_variant	67	67	23	G/C	Ggc/Tgc	MODERATE
ES1037	YPR088C	40.8218	VI:903	T	YFL067W	YFL067W	Transcript	missense_variant	68	68	23	G/V	gGc/gTc	MODERATE
ES1037	YPR088C	40.8218	IX:70705	G	SLN1	YIL147C	Transcript	missense_variant	2749	2749	917	G/R	Ggt/Cgt	MODERATE
ES1038	YMR211W	27.7692	V:5461	G	YEL075C	YEL075C	Transcript	missense_variant	253	253	85	K/Q	Aaa/Caa	MODERATE
ES1038	YMR211W	27.7692	V:5461	G	YEL075W-A	YEL075W-A	Transcript	missense_variant	592	592	198	L/V	Tta/Gta	MODERATE
ES1038	YMR211W	27.7692	VIII:494253	G	RIX1	YHR197W	Transcript	missense_variant	358	358	120	L/V	Ctt/Gtt	MODERATE
ES1038	YMR211W	27.7692	X:108552	T	HAL5	YJL165C	Transcript	missense_variant	910	910	304	G/R	Gga/Aga	MODERATE
ES1038	YMR211W	27.7692	XII:183965	T	IRC25	YLR021W	Transcript	stop_gained	343	343	115	Q/*	Cag/Tag	HIGH
ES1038	YMR211W	27.7692	XVI:388355	T	SEC16	YPL085W	Transcript	missense_variant	1289	1289	430	Q/L	cAa/cTa	MODERATE
ES1039	YAR019C	20.3323	XII:592-593	TACA	YLL067C	YLL067C	Transcript	frameshift_variant	3610-3611	3610-3611	1204	P/LYX	cca/cTGTAca	HIGH
ES1040	YKL154W	62.7771	II:741384	G	MRPL37	YBR268W	Transcript	missense_variant	86	86	29	S/W	tCg/tGg	MODERATE
ES1043	YMR079W	47.8154	II:167705	G	YBL028C	YBL028C	Transcript	missense_variant	134	134	45	K/T	aAa/aCa	MODERATE
ES1043	YMR079W	47.8154	VII:903936-903937	-	PCT1	YGR202C	Transcript	frameshift_variant	812-813	812-813	271	K/X	aAA/a	HIGH
ES1043	YMR079W	47.8154	VIII:556856-556858	-	YHR217C	YHR217C	Transcript	inframe_deletion	185-187	185-187	62-63	PH/H	cCACac/cac	MODERATE
ES1043	YMR079W	47.8154	XIII:137791	T	ITT1	YML068W	Transcript	missense_variant	242	242	81	D/V	gAc/gTc	MODERATE
ES1044	YBL040C	37.5487	IV:987562-987563	CATCACATCAGCAATGTTCTTCTTGGTCTCGATGTA	YDR261C-D	YDR261C-D	Transcript	stop_gained,protein_altering_variant	4786-4787	4786-4787	1596	H/LHRDQEEHC*CDD	cac/cTACATCGAGACCAAGAAGAACATTGCTGATGTGATGac	HIGH
ES1044	YBL040C	37.5487	VII:1061434	A	ERV29	YGR284C	Transcript	stop_gained	157	157	53	R/*	Aga/Tga	HIGH
ES1044	YBL040C	37.5487	VIII:293272-293273	AAAAAAA	YHR095W	YHR095W	Transcript	frameshift_variant	330-331	330-331	110-111	-/KKX	-/AAAAAAA	HIGH
ES1046	YGL093W	16.1656	IV:1416298	C	PEX29	YDR479C	Transcript	missense_variant	577	577	193	I/V	Att/Gtt	MODERATE
ES1046	YGL093W	16.1656	V:300001-300002	-	RNR1	YER070W	Transcript	frameshift_variant	1052-1053	1052-1053	351	F/X	tTC/t	HIGH
ES1046	YGL093W	16.1656	XI:94824	T	ASH1	YKL185W	Transcript	missense_variant	326	326	109	P/L	cCa/cTa	MODERATE
ES1048	YLR310C	46.9199	II:520017-520018	T	IRA1	YBR140C	Transcript	frameshift_variant	6611-6612	6611-6612	2204	K/KX	aag/aaAg	HIGH
ES1048	YLR310C	46.9199	VII:530029-530034	-	MTL1	YGR023W	Transcript	inframe_deletion	766-771	766-771	256-257	SS/-	TCATCA/-	MODERATE
ES1048	YLR310C	46.9199	XV:172855	C	IRA2	YOL081W	Transcript	missense_variant	1786	1786	596	T/P	Act/Cct	MODERATE
ES1048	YLR310C	46.9199	XVI:790845	A	YPR127W	YPR127W	Transcript	missense_variant	763	763	255	L/M	Ttg/Atg	MODERATE
ES1048	YLR310C	46.9199	XVI:790846	A	YPR127W	YPR127W	Transcript	stop_gained	764	764	255	L/*	tTg/tAg	HIGH
ES1049	YKL018W	39.4864	XII:1067093-1067094	AAACTTTTTAATCGCGAGTATGTCCGCGGCTTTTACTTTGCATGCAAGGCTCAGTTCGAT	BSC3	YLR465C	Transcript	stop_gained,inframe_insertion	260-261	260-261	87	F/LSN*ALHAK*KPRTYSRLKSF	ttt/ttATCGAACTGAGCCTTGCATGCAAAGTAAAAGCCGCGGACATACTCGCGATTAAAAAGTTTt	HIGH
ES1049	YKL018W	39.4864	XII:1067093-1067094	AAACTTTTTAATCGCGAGTATGTCCGCGGCTTTTACTTTGCATGCAAGGCTCAGTTCGAT	YRF1-4	YLR466W	Transcript	stop_gained,inframe_insertion	7-8	7-8	3	K/KTF*SRVCPRLLLCMQGSVR*	aaa/aAAACTTTTTAATCGCGAGTATGTCCGCGGCTTTTACTTTGCATGCAAGGCTCAGTTCGATaa	HIGH
ES1049	YKL018W	39.4864	XVI:865779	T	SGV1	YPR161C	Transcript	missense_variant	644	644	215	G/D	gGt/gAt	MODERATE
ES1051	YDL084W	2.94712	I:109079	C	FUN26	YAL022C	Transcript	missense_variant	1352	1352	451	Y/C	tAc/tGc	MODERATE
ES1051	YDL084W	2.94712	I:91961	G	MYO4	YAL029C	Transcript	missense_variant	310	310	104	S/P	Tct/Cct	MODERATE
ES1051	YDL084W	2.94712	I:81605	T	FUN19	YAL034C	Transcript	stop_gained	347	347	116	S/*	tCa/tAa	HIGH
ES1051	YDL084W	2.94712	I:55342	C	SPC72	YAL047C	Transcript	missense_variant	1516	1516	506	K/E	Aaa/Gaa	MODERATE
ES1051	YDL084W	2.94712	I:54908	C	YAL047W-A	YAL047W-A	Transcript	missense_variant	325	325	109	I/L	Atc/Ctc	MODERATE
ES1051	YDL084W	2.94712	I:170914	A	KIN3	YAR018C	Transcript	missense_variant	790	790	264	P/S	Cca/Tca	MODERATE
ES1051	YDL084W	2.94712	I:194041	G	SWH1	YAR042W	Transcript	missense_variant	1423	1423	475	R/G	Aga/Gga	MODERATE
ES1051	YDL084W	2.94712	II:186033	C	POP8	YBL018C	Transcript	missense_variant	367	367	123	M/V	Atg/Gtg	MODERATE
ES1051	YDL084W	2.94712	II:174299	C	NCL1	YBL024W	Transcript	missense_variant	1766	1766	589	F/S	tTt/tCt	MODERATE
ES1051	YDL084W	2.94712	II:26210	C	ECM21	YBL101C	Transcript	missense_variant	2090	2090	697	D/G	gAc/gGc	MODERATE
ES1051	YDL084W	2.94712	II:16819	G	PKC1	YBL105C	Transcript	missense_variant	878	878	293	L/P	cTt/cCt	MODERATE
ES1051	YDL084W	2.94712	II:242180	G	RER2	YBR002C	Transcript	missense_variant	389	389	130	L/P	cTc/cCc	MODERATE
ES1051	YDL084W	2.94712	II:309300	A	CSG2	YBR036C	Transcript	missense_variant	1014	1014	338	L/F	ttG/ttT	MODERATE
ES1051	YDL084W	2.94712	II:399249	-	SEC18	YBR080C	Transcript	frameshift_variant	1642	1642	548	Q/X	Caa/aa	HIGH
ES1051	YDL084W	2.94712	II:422114	C	IST2	YBR086C	Transcript	missense_variant	928	928	310	S/G	Agt/Ggt	MODERATE
ES1051	YDL084W	2.94712	II:434443	C	RXT2	YBR095C	Transcript	missense_variant	1256	1256	419	D/G	gAc/gGc	MODERATE
ES1051	YDL084W	2.94712	II:434444	A	RXT2	YBR095C	Transcript	missense_variant	1255	1255	419	D/Y	Gac/Tac	MODERATE
ES1051	YDL084W	2.94712	II:437657	G	VPS15	YBR097W	Transcript	missense_variant	707	707	236	E/G	gAa/gGa	MODERATE
ES1051	YDL084W	2.94712	II:486273	G	TFC1	YBR123C	Transcript	missense_variant	419	419	140	L/S	tTa/tCa	MODERATE
ES1051	YDL084W	2.94712	II:525901	T	IRA1	YBR140C	Transcript	stop_gained	728	728	243	L/*	tTg/tAg	HIGH
ES1051	YDL084W	2.94712	II:670609	G	YBR224W	YBR224W	Transcript	missense_variant	485	485	162	N/S	aAc/aGc	MODERATE
ES1051	YDL084W	2.94712	II:745402	A	EFM2	YBR271W	Transcript	missense_variant	551	551	184	C/Y	tGt/tAt	MODERATE
ES1051	YDL084W	2.94712	II:754888	T	RIF1	YBR275C	Transcript	missense_variant	2219	2219	740	V/D	gTt/gAt	MODERATE
ES1051	YDL084W	2.94712	II:762231	T	PAF1	YBR279W	Transcript	missense_variant	975	975	325	E/D	gaG/gaT	MODERATE
ES1051	YDL084W	2.94712	II:779319	A	APM3	YBR288C	Transcript	missense_variant	145	145	49	D/Y	Gat/Tat	MODERATE
ES1051	YDL084W	2.94712	III:98476	-	BUD3	YCL014W	Transcript	frameshift_variant	2196	2196	732	V/X	gtA/gt	HIGH
ES1051	YDL084W	2.94712	III:95741	T	DCC1	YCL016C	Transcript	missense_variant	23	23	8	A/E	gCa/gAa	MODERATE
ES1051	YDL084W	2.94712	III:64865	C	RRP7	YCL031C	Transcript	missense_variant	704	704	235	P/R	cCa/cGa	MODERATE
ES1051	YDL084W	2.94712	III:62039	-	LSB5	YCL034W	Transcript	frameshift_variant	382	382	128	A/X	Gct/ct	HIGH
ES1051	YDL084W	2.94712	III:129511	G	SAT4	YCR008W	Transcript	missense_variant	1042	1042	348	K/E	Aag/Gag	MODERATE
ES1051	YDL084W	2.94712	III:203513	G	TAF2	YCR042C	Transcript	missense_variant	1885	1885	629	S/P	Tct/Cct	MODERATE
ES1051	YDL084W	2.94712	III:221525	A	PWP2	YCR057C	Transcript	missense_variant	1704	1704	568	R/S	agG/agT	MODERATE
ES1051	YDL084W	2.94712	IV:419681	A	OSH2	YDL019C	Transcript	stop_gained	1834	1834	612	E/*	Gag/Tag	HIGH
ES1051	YDL084W	2.94712	IV:406788	T	RTK1	YDL025C	Transcript	missense_variant	419	419	140	S/N	aGt/aAt	MODERATE
ES1051	YDL084W	2.94712	IV:314691	T	MRK1	YDL079C	Transcript	missense_variant	58	58	20	L/I	Ctt/Att	MODERATE
ES1051	YDL084W	2.94712	IV:302528	C	YDL085C-A	YDL085C-A	Transcript	missense_variant	143	143	48	A/G	gCc/gGc	MODERATE
ES1051	YDL084W	2.94712	IV:237673	C	CDC48	YDL126C	Transcript	missense_variant	992	992	331	E/G	gAg/gGg	MODERATE
ES1051	YDL084W	2.94712	IV:146935	G	DLD1	YDL174C	Transcript	missense_variant	655	655	219	D/H	Gac/Cac	MODERATE
ES1051	YDL084W	2.94712	IV:109641	A	SEC31	YDL195W	Transcript	missense_variant	2434	2434	812	P/T	Cca/Aca	MODERATE
ES1051	YDL084W	2.94712	IV:681061	T	PDS1	YDR113C	Transcript	missense_variant	557	557	186	S/Y	tCc/tAc	MODERATE
ES1051	YDL084W	2.94712	IV:710218	T	MTC5	YDR128W	Transcript	missense_variant	670	670	224	G/W	Ggg/Tgg	MODERATE
ES1051	YDL084W	2.94712	IV:850621	G	CAB5	YDR196C	Transcript	missense_variant	379	379	127	D/H	Gat/Cat	MODERATE
ES1051	YDL084W	2.94712	IV:855325	G	VPS64	YDR200C	Transcript	missense_variant	769	769	257	I/L	Ata/Cta	MODERATE
ES1051	YDL084W	2.94712	IV:1043235	C	SRP101	YDR292C	Transcript	missense_variant	1777	1777	593	I/V	Att/Gtt	MODERATE
ES1051	YDL084W	2.94712	IV:1083085	G	SUM1	YDR310C	Transcript	missense_variant	1232	1232	411	I/T	aTt/aCt	MODERATE
ES1051	YDL084W	2.94712	IV:1263679	T	SXM1	YDR395W	Transcript	missense_variant	356	356	119	Q/L	cAg/cTg	MODERATE
ES1051	YDL084W	2.94712	IV:1400272	A	UGO1	YDR470C	Transcript	stop_gained	943	943	315	R/*	Aga/Tga	HIGH
ES1051	YDL084W	2.94712	V:57802	G	AFG1	YEL052W	Transcript	missense_variant	1232	1232	411	D/G	gAt/gGt	MODERATE
ES1051	YDL084W	2.94712	V:36885	A	CIN8	YEL061C	Transcript	missense_variant	2653	2653	885	D/Y	Gat/Tat	MODERATE
ES1051	YDL084W	2.94712	V:27102	T	HPA3	YEL066W	Transcript	missense_variant	436	436	146	A/S	Gca/Tca	MODERATE
ES1051	YDL084W	2.94712	V:227634	T	KRE29	YER038C	Transcript	missense_variant	619	619	207	C/S	Tgc/Agc	MODERATE
ES1051	YDL084W	2.94712	V:302305	A	TDA2	YER071C	Transcript	missense_variant	23	23	8	K/M	aAg/aTg	MODERATE
ES1051	YDL084W	2.94712	V:324741	A	UTP7	YER082C	Transcript	missense_variant	1196	1196	399	T/M	aCg/aTg	MODERATE
ES1051	YDL084W	2.94712	V:329678	G	ILV1	YER086W	Transcript	missense_variant	1202	1202	401	D/G	gAc/gGc	MODERATE
ES1051	YDL084W	2.94712	V:375576	-	FLO8	YER109C	Transcript	frameshift_variant	2039	2039	680	K/X	aAg/ag	HIGH
ES1051	YDL084W	2.94712	V:388311	G	TMN3	YER113C	Transcript	missense_variant	1742	1742	581	L/P	cTc/cCc	MODERATE
ES1051	YDL084W	2.94712	V:516947	C	DNF1	YER166W	Transcript	missense_variant	4204	4204	1402	F/L	Ttt/Ctt	MODERATE
ES1051	YDL084W	2.94712	V:558421	A	TOG1	YER184C	Transcript	missense_variant	260	260	87	P/L	cCg/cTg	MODERATE
ES1051	YDL084W	2.94712	VI:5076	G	YFL063W	YFL063W	Transcript	missense_variant	11	11	4	N/S	aAc/aGc	MODERATE
ES1051	YDL084W	2.94712	VI:157427	G	YFR006W	YFR006W	Transcript	missense_variant	1283	1283	428	D/G	gAc/gGc	MODERATE
ES1051	YDL084W	2.94712	VI:174911	C	GSY1	YFR015C	Transcript	missense_variant	1481	1481	494	E/G	gAg/gGg	MODERATE
ES1051	YDL084W	2.94712	VI:228352-228353	-	RSC8	YFR037C	Transcript	frameshift_variant	834-835	834-835	278-279	RD/RX	cgGGac/cgac	HIGH
ES1051	YDL084W	2.94712	VII:461960	C	KAP122	YGL016W	Transcript	missense_variant	295	295	99	S/P	Tcc/Ccc	MODERATE
ES1051	YDL084W	2.94712	VII:384546	G	YGL063C-A	YGL063C-A	Transcript	missense_variant	106	106	36	A/P	Gcg/Ccg	MODERATE
ES1051	YDL084W	2.94712	VII:384546	G	PUS2	YGL063W	Transcript	missense_variant	893	893	298	A/G	gCa/gGa	MODERATE
ES1051	YDL084W	2.94712	VII:142340	A	IME4	YGL192W	Transcript	missense_variant	95	95	32	L/Q	cTg/cAg	MODERATE
ES1051	YDL084W	2.94712	VII:134367	T	GCN1	YGL195W	Transcript	missense_variant	2843	2843	948	G/V	gGt/gTt	MODERATE
ES1051	YDL084W	2.94712	VII:546770	-	IMO32	YGR031W	Transcript	frameshift_variant	330	330	110	L/X	ctA/ct	HIGH
ES1051	YDL084W	2.94712	VII:673792	A	VAS1	YGR094W	Transcript	missense_variant	1607	1607	536	I/N	aTt/aAt	MODERATE
ES1051	YDL084W	2.94712	VII:801707	T	PTI1	YGR156W	Transcript	stop_gained	1162	1162	388	E/*	Gaa/Taa	HIGH
ES1051	YDL084W	2.94712	VII:839725	T	PSD2	YGR170W	Transcript	stop_gained	2584	2584	862	Q/*	Caa/Taa	HIGH
ES1051	YDL084W	2.94712	VII:1019643	A	MES1	YGR264C	Transcript	missense_variant	2211	2211	737	K/N	aaG/aaT	MODERATE
ES1051	YDL084W	2.94712	VIII:41758	C	ECM29	YHL030W	Transcript	missense_variant	1675	1675	559	F/L	Ttt/Ctt	MODERATE
ES1051	YDL084W	2.94712	VIII:252696	C	NMD2	YHR077C	Transcript	missense_variant	2948	2948	983	Q/R	cAa/cGa	MODERATE
ES1051	YDL084W	2.94712	VIII:302816	A	TRA1	YHR099W	Transcript	missense_variant	56	56	19	A/D	gCc/gAc	MODERATE
ES1051	YDL084W	2.94712	VIII:427287	A	DNA2	YHR164C	Transcript	missense_variant	1892	1892	631	Q/L	cAg/cTg	MODERATE
ES1051	YDL084W	2.94712	VIII:484142	A	PTH1	YHR189W	Transcript	missense_variant	115	115	39	G/S	Ggt/Agt	MODERATE
ES1051	YDL084W	2.94712	VIII:498593	C	NBL1	YHR199C-A	Transcript	missense_variant	200	200	67	Q/R	cAg/cGg	MODERATE
ES1051	YDL084W	2.94712	IX:314738	C	HIS6	YIL020C	Transcript	missense_variant	83	83	28	E/G	gAg/gGg	MODERATE
ES1051	YDL084W	2.94712	IX:283799	C	PRM2	YIL037C	Transcript	missense_variant	1201	1201	401	R/G	Aga/Gga	MODERATE
ES1051	YDL084W	2.94712	IX:234265	C	SEC6	YIL068C	Transcript	missense_variant	1210	1210	404	S/G	Agc/Ggc	MODERATE
ES1051	YDL084W	2.94712	IX:151710	G	HOS4	YIL112W	Transcript	missense_variant	116	116	39	E/G	gAa/gGa	MODERATE
ES1051	YDL084W	2.94712	X:366238	G	NSP1	YJL041W	Transcript	missense_variant	337	337	113	K/E	Aag/Gag	MODERATE
ES1051	YDL084W	2.94712	X:343247	T	MTR4	YJL050W	Transcript	missense_variant	726	726	242	L/F	ttG/ttT	MODERATE
ES1051	YDL084W	2.94712	X:342099	T	IRC8	YJL051W	Transcript	missense_variant	2313	2313	771	E/D	gaG/gaT	MODERATE
ES1051	YDL084W	2.94712	X:250942	A	BCK1	YJL095W	Transcript	missense_variant	3688	3688	1230	S/T	Tcc/Acc	MODERATE
ES1051	YDL084W	2.94712	X:173631	A	TRK1	YJL129C	Transcript	stop_gained	3676	3676	1226	R/*	Cga/Tga	HIGH
ES1051	YDL084W	2.94712	X:142354	C	MRX5	YJL147C	Transcript	missense_variant	214	214	72	I/V	Ata/Gta	MODERATE
ES1051	YDL084W	2.94712	X:39515	C	CBP1	YJL209W	Transcript	missense_variant	1511	1511	504	L/P	cTt/cCt	MODERATE
ES1051	YDL084W	2.94712	X:439046	G	MPP10	YJR002W	Transcript	missense_variant	182	182	61	Q/R	cAa/cGa	MODERATE
ES1051	YDL084W	2.94712	X:456531	A	MET3	YJR010W	Transcript	missense_variant	293	293	98	P/Q	cCa/cAa	MODERATE
ES1051	YDL084W	2.94712	X:563516	A	TOR1	YJR066W	Transcript	missense_variant	4101	4101	1367	S/R	agC/agA	MODERATE
ES1051	YDL084W	2.94712	X:616198	A	YUH1	YJR099W	Transcript	missense_variant	623	623	208	R/K	aGa/aAa	MODERATE
ES1051	YDL084W	2.94712	XI:239733	A	SEG2	YKL105C	Transcript	missense_variant	2851	2851	951	A/S	Gcc/Tcc	MODERATE
ES1051	YDL084W	2.94712	XI:224344	T	APN1	YKL114C	Transcript	missense_variant	112	112	38	G/S	Ggc/Agc	MODERATE
ES1051	YDL084W	2.94712	XI:123313	-	SNU114	YKL173W	Transcript	frameshift_variant	797	797	266	V/X	gTt/gt	HIGH
ES1051	YDL084W	2.94712	XI:6336	A	MCH2	YKL221W	Transcript	missense_variant	230	230	77	G/D	gGt/gAt	MODERATE
ES1051	YDL084W	2.94712	XI:451471	T	MEH1	YKR007W	Transcript	missense_variant	38	38	13	G/V	gGc/gTc	MODERATE
ES1051	YDL084W	2.94712	XI:487852	A	RPC37	YKR025W	Transcript	missense_variant	83	83	28	S/Y	tCt/tAt	MODERATE
ES1051	YDL084W	2.94712	XI:533155	T	MRS4	YKR052C	Transcript	missense_variant	310	310	104	F/I	Ttt/Att	MODERATE
ES1051	YDL084W	2.94712	XI:603272	T	OMA1	YKR087C	Transcript	missense_variant	961	961	321	P/T	Cca/Aca	MODERATE
ES1051	YDL084W	2.94712	XI:631503	G	PCK1	YKR097W	Transcript	missense_variant	352	352	118	I/V	Att/Gtt	MODERATE
ES1051	YDL084W	2.94712	XII:66908	G	PRP19	YLL036C	Transcript	missense_variant	1349	1349	450	F/S	tTt/tCt	MODERATE
ES1051	YDL084W	2.94712	XII:66908	G	YLL037W	YLL037W	Transcript	missense_variant	347	347	116	K/R	aAa/aGa	MODERATE
ES1051	YDL084W	2.94712	XII:329817	C	IOC2	YLR095C	Transcript	missense_variant	2299	2299	767	T/A	Act/Gct	MODERATE
ES1051	YDL084W	2.94712	XII:357874	T	MDN1	YLR106C	Transcript	stop_gained	5865	5865	1955	C/*	tgC/tgA	HIGH
ES1051	YDL084W	2.94712	XII:492377	G	MAS1	YLR163C	Transcript	missense_variant	878	878	293	G/A	gGt/gCt	MODERATE
ES1051	YDL084W	2.94712	XII:566016	T	TUB4	YLR212C	Transcript	missense_variant	266	266	89	P/Q	cCa/cAa	MODERATE
ES1051	YDL084W	2.94712	XII:664833	T	HSP60	YLR259C	Transcript	missense_variant	170	170	57	R/K	aGa/aAa	MODERATE
ES1051	YDL084W	2.94712	XII:685764	C	YCS4	YLR272C	Transcript	missense_variant	1439	1439	480	E/G	gAg/gGg	MODERATE
ES1051	YDL084W	2.94712	XII:696719	C	DBP9	YLR276C	Transcript	missense_variant	112	112	38	Q/E	Cag/Gag	MODERATE
ES1051	YDL084W	2.94712	XII:779311	T	PEX30	YLR324W	Transcript	missense_variant	97	97	33	A/S	Gct/Tct	MODERATE
ES1051	YDL084W	2.94712	XII:827744	A	DIC1	YLR348C	Transcript	missense_variant	130	130	44	A/S	Gct/Tct	MODERATE
ES1051	YDL084W	2.94712	XII:827744	A	YLR349W	YLR349W	Transcript	missense_variant	224	224	75	A/D	gCc/gAc	MODERATE
ES1051	YDL084W	2.94712	XII:921116	C	BDF1	YLR399C	Transcript	missense_variant	481	481	161	I/V	Att/Gtt	MODERATE
ES1051	YDL084W	2.94712	XII:1055491	C	YLR456W	YLR456W	Transcript	missense_variant	422	422	141	I/T	aTt/aCt	MODERATE
ES1051	YDL084W	2.94712	XIII:243352	T	TRM9	YML014W	Transcript	missense_variant	128	128	43	R/L	cGc/cTc	MODERATE
ES1051	YDL084W	2.94712	XIII:232764	A	YML020W	YML020W	Transcript	stop_gained	1616	1616	539	S/*	tCa/tAa	HIGH
ES1051	YDL084W	2.94712	XIII:158899	A	HUG1	YML058W-A	Transcript	missense_variant	140	140	47	S/Y	tCt/tAt	MODERATE
ES1051	YDL084W	2.94712	XIII:44387-44389	-	DAT1	YML113W	Transcript	inframe_deletion	343-345	343-345	115	Q/-	CAG/-	MODERATE
ES1051	YDL084W	2.94712	XIII:25301	C	PHO84	YML123C	Transcript	missense_variant	500	500	167	Y/C	tAc/tGc	MODERATE
ES1051	YDL084W	2.94712	XIII:329480	C	FAR8	YMR029C	Transcript	missense_variant	752	752	251	S/C	tCc/tGc	MODERATE
ES1051	YDL084W	2.94712	XIII:340061	A	RCH1	YMR034C	Transcript	missense_variant	662	662	221	K/M	aAg/aTg	MODERATE
ES1051	YDL084W	2.94712	XIII:349380	A	SUB1	YMR039C	Transcript	missense_variant	143	143	48	R/M	aGg/aTg	MODERATE
ES1051	YDL084W	2.94712	XIII:546836	T	RIM11	YMR139W	Transcript	missense_variant	712	712	238	P/S	Cca/Tca	MODERATE
ES1051	YDL084W	2.94712	XIII:567465	A	RIM13	YMR154C	Transcript	stop_gained	718	718	240	K/*	Aaa/Taa	HIGH
ES1051	YDL084W	2.94712	XIII:583701	A	DNF3	YMR162C	Transcript	missense_variant	221	221	74	E/V	gAg/gTg	MODERATE
ES1051	YDL084W	2.94712	XIII:622597	A	CTL1	YMR180C	Transcript	missense_variant	617	617	206	P/L	cCt/cTt	MODERATE
ES1051	YDL084W	2.94712	XIII:630334-630335	CA	RTP1	YMR185W	Transcript	frameshift_variant	1310-1311	1310-1311	437	S/SX	agc/agCAc	HIGH
ES1051	YDL084W	2.94712	XIII:835453	T	RIT1	YMR283C	Transcript	stop_gained	1415	1415	472	S/*	tCg/tAg	HIGH
ES1051	YDL084W	2.94712	XIV:625742	G	PET8	YNL003C	Transcript	missense_variant	88	88	30	T/P	Acc/Ccc	MODERATE
ES1051	YDL084W	2.94712	XIV:549154	T	BOP3	YNL042W	Transcript	missense_variant	1055	1055	352	Q/L	cAa/cTa	MODERATE
ES1051	YDL084W	2.94712	XIV:509651	A	GCD10	YNL062C	Transcript	missense_variant	562	562	188	A/S	Gcc/Tcc	MODERATE
ES1051	YDL084W	2.94712	XIV:418995	C	YNL109W	YNL109W	Transcript	missense_variant	32	32	11	F/S	tTc/tCc	MODERATE
ES1051	YDL084W	2.94712	XIV:388089	G	SPC98	YNL126W	Transcript	missense_variant	863	863	288	Y/C	tAt/tGt	MODERATE
ES1051	YDL084W	2.94712	XIV:354208	A	YNL144C	YNL144C	Transcript	stop_gained	835	835	279	G/*	Gga/Tga	HIGH
ES1051	YDL084W	2.94712	XIV:276613	T	CHS1	YNL192W	Transcript	stop_gained	112	112	38	E/*	Gaa/Taa	HIGH
ES1051	YDL084W	2.94712	XIV:706374	A	PET494	YNR045W	Transcript	missense_variant	236	236	79	T/N	aCt/aAt	MODERATE
ES1051	YDL084W	2.94712	XIV:721239	T	NOG2	YNR053C	Transcript	missense_variant	1342	1342	448	G/S	Ggt/Agt	MODERATE
ES1051	YDL084W	2.94712	XIV:734663	C	BIO3	YNR058W	Transcript	missense_variant	373	373	125	S/P	Tct/Cct	MODERATE
ES1051	YDL084W	2.94712	XV:280975	C	TSR4	YOL022C	Transcript	stop_gained	524	524	175	S/*	tCa/tGa	HIGH
ES1051	YDL084W	2.94712	XV:213561	A	PRS5	YOL061W	Transcript	missense_variant	1318	1318	440	Q/K	Caa/Aaa	MODERATE
ES1051	YDL084W	2.94712	XV:332736	A	YSP3	YOR003W	Transcript	missense_variant	1282	1282	428	D/N	Gac/Aac	MODERATE
ES1051	YDL084W	2.94712	XV:387896	G	DFG16	YOR030W	Transcript	missense_variant	1072	1072	358	I/V	Att/Gtt	MODERATE
ES1051	YDL084W	2.94712	XV:403390	A	HIR2	YOR038C	Transcript	missense_variant	1999	1999	667	S/C	Agt/Tgt	MODERATE
ES1051	YDL084W	2.94712	XV:554933	C	UBP2	YOR124C	Transcript	missense_variant	3710	3710	1237	E/G	gAg/gGg	MODERATE
ES1051	YDL084W	2.94712	XV:648054	G	SWT1	YOR166C	Transcript	missense_variant	449	449	150	R/T	aGa/aCa	MODERATE
ES1051	YDL084W	2.94712	XV:668384	A	GAC1	YOR178C	Transcript	stop_gained	1858	1858	620	E/*	Gaa/Taa	HIGH
ES1051	YDL084W	2.94712	XV:716313	A	LIP5	YOR196C	Transcript	missense_variant	525	525	175	M/I	atG/atT	MODERATE
ES1051	YDL084W	2.94712	XV:758390	A	ODC2	YOR222W	Transcript	missense_variant	61	61	21	V/I	Gtc/Atc	MODERATE
ES1051	YDL084W	2.94712	XV:781539	C	DFR1	YOR236W	Transcript	stop_lost	634	634	212	*/R	Tga/Cga	HIGH
ES1051	YDL084W	2.94712	XV:815614	G	GCD1	YOR260W	Transcript	missense_variant	1631	1631	544	E/G	gAa/gGa	MODERATE
ES1051	YDL084W	2.94712	XV:897032	G	YOR309C	YOR309C	Transcript	missense_variant	47	47	16	I/T	aTt/aCt	MODERATE
ES1051	YDL084W	2.94712	XV:897057	C	YOR309C	YOR309C	Transcript	missense_variant	22	22	8	R/G	Agg/Ggg	MODERATE
ES1051	YDL084W	2.94712	XV:897057	C	NOP58	YOR310C	Transcript	missense_variant	1304	1304	435	K/R	aAg/aGg	MODERATE
ES1051	YDL084W	2.94712	XV:935985	G	PDR10	YOR328W	Transcript	missense_variant	4183	4183	1395	M/V	Atg/Gtg	MODERATE
ES1051	YDL084W	2.94712	XV:937343-937344	GGA	SCD5	YOR329C	Transcript	inframe_insertion	2006-2007	2006-2007	669	P/PP	cca/ccTCCa	MODERATE
ES1051	YDL084W	2.94712	XV:1002807	C	MSC6	YOR354C	Transcript	missense_variant	419	419	140	A/G	gCa/gGa	MODERATE
ES1051	YDL084W	2.94712	XV:1010642	T	HAP5	YOR358W	Transcript	missense_variant	482	482	161	P/L	cCa/cTa	MODERATE
ES1051	YDL084W	2.94712	XV:1055842	T	FRE3	YOR381W	Transcript	missense_variant	298	298	100	A/S	Gca/Tca	MODERATE
ES1051	YDL084W	2.94712	XVI:498556	A	ERG10	YPL028W	Transcript	missense_variant	461	461	154	A/E	gCg/gAg	MODERATE
ES1051	YDL084W	2.94712	XVI:290167-290168	AT	UME1	YPL139C	Transcript	frameshift_variant	884-885	884-885	295	M/IX	atg/atATg	HIGH
ES1051	YDL084W	2.94712	XVI:141887	A	BMS1	YPL217C	Transcript	missense_variant	1285	1285	429	A/S	Gcc/Tcc	MODERATE
ES1051	YDL084W	2.94712	XVI:128767	G	GRE1	YPL223C	Transcript	missense_variant	372	372	124	Q/H	caG/caC	MODERATE
ES1051	YDL084W	2.94712	XVI:705266	T	MDM36	YPR083W	Transcript	missense_variant	413	413	138	A/V	gCc/gTc	MODERATE
ES1051	YDL084W	2.94712	XVI:763857	A	YPR117W	YPR117W	Transcript	missense_variant	3833	3833	1278	A/D	gCc/gAc	MODERATE
ES1053	YFR028C	27.4769	VIII:358906	G	YHR125W	YHR125W	Transcript	missense_variant	49	49	17	L/V	Ctc/Gtc	MODERATE
ES1055	YMR033W	18.0368	IV:1044383	A	SRP101	YDR292C	Transcript	missense_variant	629	629	210	W/L	tGg/tTg	MODERATE
ES1055	YMR033W	18.0368	V:283140	A	VHR2	YER064C	Transcript	missense_variant	1083	1083	361	M/I	atG/atT	MODERATE
ES1055	YMR033W	18.0368	VI:211685	G	PTR3	YFR029W	Transcript	missense_variant	749	749	250	S/C	tCc/tGc	MODERATE
ES1055	YMR033W	18.0368	IX:119129	T	STH1	YIL126W	Transcript	missense_variant	1138	1138	380	A/S	Gct/Tct	MODERATE
ES1055	YMR033W	18.0368	XIV:216929	A	PDR16	YNL231C	Transcript	missense_variant	114	114	38	K/N	aaA/aaT	MODERATE
ES1055	YMR033W	18.0368	XV:816022	T	RPN8	YOR261C	Transcript	missense_variant	910	910	304	Q/K	Caa/Aaa	MODERATE
ES1056	YBL040C	27.8206	VII:1061434	A	ERV29	YGR284C	Transcript	stop_gained	157	157	53	R/*	Aga/Tga	HIGH
ES1056	YBL040C	27.8206	XII:596365	G	YLR227W-B	YLR227W-B	Transcript	missense_variant	2927	2927	976	P/R	cCt/cGt	MODERATE
ES1056	YBL040C	27.8206	XII:596367	G	YLR227W-B	YLR227W-B	Transcript	missense_variant	2929	2929	977	I/V	Ata/Gta	MODERATE
ES1056	YBL040C	27.8206	XII:596373	A	YLR227W-B	YLR227W-B	Transcript	missense_variant	2935	2935	979	E/K	Gaa/Aaa	MODERATE
ES1056	YBL040C	27.8206	XII:596377	C	YLR227W-B	YLR227W-B	Transcript	missense_variant	2939	2939	980	I/T	aTc/aCc	MODERATE
ES1056	YBL040C	27.8206	XII:596382	A	YLR227W-B	YLR227W-B	Transcript	missense_variant	2944	2944	982	L/I	Ctt/Att	MODERATE
ES1058	YGR216C	13.1791	I:94364	G	FRT2	YAL028W	Transcript	missense_variant	1465	1465	489	M/V	Atg/Gtg	MODERATE
ES1058	YGR216C	13.1791	V:235465	A	MXR1	YER042W	Transcript	missense_variant	529	529	177	P/T	Cct/Act	MODERATE
ES1058	YGR216C	13.1791	XIII:319139	T	UBC7	YMR022W	Transcript	stop_gained	460	460	154	Q/*	Cag/Tag	HIGH
ES1058	YGR216C	13.1791	XV:470704-470705	T	SKI7	YOR076C	Transcript	frameshift_variant	916-917	916-917	306	S/KX	agc/aAgc	HIGH
ES1059	YKL203C	42.7514	IV:1253482	T	SAC7	YDR389W	Transcript	stop_gained	946	946	316	E/*	Gaa/Taa	HIGH
ES1059	YKL203C	42.7514	X:723155	G	PGU1	YJR153W	Transcript	missense_variant	341	341	114	D/G	gAt/gGt	MODERATE
ES1059	YKL203C	42.7514	XII:829289	A	ORM2	YLR350W	Transcript	missense_variant	560	560	187	T/K	aCg/aAg	MODERATE
ES1059	YKL203C	42.7514	XII:1066554-1066555	CTACATGTTTTTGTTA	YLR462W	YLR462W	Transcript	frameshift_variant	599-600	599-600	200	A/AYMFLLX	gcc/gcCTACATGTTTTTGTTAc	HIGH
ES1059	YKL203C	42.7514	XII:1066554-1066555	CTACATGTTTTTGTTA	YLR463C	YLR463C	Transcript	frameshift_variant	262-263	262-263	88	G/VTKTCRX	ggc/gTAACAAAAACATGTAGgc	HIGH
ES1062	YAR019C	46.6419	V:335752	A	YER088C-A	YER088C-A	Transcript	missense_variant	268	268	90	T/S	Act/Tct	MODERATE
ES1062	YAR019C	46.6419	V:335753	A	YER088C-A	YER088C-A	Transcript	missense_variant	267	267	89	E/D	gaA/gaT	MODERATE
ES1062	YAR019C	46.6419	V:335754	A	YER088C-A	YER088C-A	Transcript	missense_variant	266	266	89	E/V	gAa/gTa	MODERATE
ES1064	YGL093W	54.6387	IV:515098-515099	ACCACACTGTTTTATCAG	YDR034C-D	YDR034C-D	Transcript	inframe_insertion	4257-4258	4257-4258	1419-1420	-/LIKQCG	-/CTGATAAAACAGTGTGGT	MODERATE
ES1064	YGL093W	54.6387	V:299800	C	RNR1	YER070W	Transcript	missense_variant	851	851	284	R/P	cGt/cCt	MODERATE
ES1064	YGL093W	54.6387	XII:953423	A	PUN1	YLR414C	Transcript	missense_variant	722	722	241	W/L	tGg/tTg	MODERATE
ES1064	YGL093W	54.6387	XVI:664411	C	ATG11	YPR049C	Transcript	missense_variant	263	263	88	L/R	cTa/cGa	MODERATE
ES1066	YFR028C	18.4571	XVI:727328	G	YPR097W	YPR097W	Transcript	missense_variant	1935	1935	645	I/M	atT/atG	MODERATE
ES1067	YIL147C	52.8689	VII:513478	G	MCY1	YGR012W	Transcript	missense_variant	320	320	107	E/G	gAa/gGa	MODERATE
ES1067	YIL147C	52.8689	XIV:680764	G	SSK2	YNR031C	Transcript	missense_variant	4670	4670	1557	W/S	tGg/tCg	MODERATE
ES1072	YDR082W	48.8183	V:536598	-	YER172C-A	YER172C-A	Transcript	frameshift_variant	58	58	20	A/X	Gcg/cg	HIGH
ES1072	YDR082W	48.8183	V:536598	-	RAD24	YER173W	Transcript	frameshift_variant	299	299	100	A/X	gCc/gc	HIGH
ES1072	YDR082W	48.8183	VI:116521	A	CDC4	YFL009W	Transcript	missense_variant	377	377	126	S/Y	tCt/tAt	MODERATE
ES1072	YDR082W	48.8183	XII:1066554-1066555	CCACATGTTTTTGTTA	YLR462W	YLR462W	Transcript	frameshift_variant	599-600	599-600	200	A/AHMFLLX	gcc/gcCCACATGTTTTTGTTAc	HIGH
ES1072	YDR082W	48.8183	XII:1066554-1066555	CCACATGTTTTTGTTA	YLR463C	YLR463C	Transcript	frameshift_variant	262-263	262-263	88	G/VTKTCGX	ggc/gTAACAAAAACATGTGGgc	HIGH
ES1072	YDR082W	48.8183	XII:1066573-1066574	C	YLR463C	YLR463C	Transcript	frameshift_variant	243-244	243-244	81-82	-/X	-/G	HIGH
ES1072	YDR082W	48.8183	XII:1066573-1066574	C	YLR464W	YLR464W	Transcript	frameshift_variant,initiator_codon_variant	2-3	2-3	1	M/IX	atg/atCg	HIGH
ES1072	YDR082W	48.8183	XII:1066574-1066575	ATTTTTTCTGCATAC	YLR464W	YLR464W	Transcript	inframe_insertion	3-4	3-4	1-2	-/IFSAY	-/ATTTTTTCTGCATAC	MODERATE
ES1072	YDR082W	48.8183	XIV:627865	G	DOM34	YNL001W	Transcript	missense_variant	410	410	137	E/G	gAg/gGg	MODERATE
ES1079	YER147C	50.5412	IV:866874	-	UME6	YDR207C	Transcript	frameshift_variant	649	649	217	I/X	Ata/ta	HIGH
ES1079	YER147C	50.5412	IX:23185-23186	G	CSS1	YIL169C	Transcript	frameshift_variant	2921-2922	2921-2922	974	T/TX	acg/acCg	HIGH
ES1079	YER147C	50.5412	XII:24353	T	YLL058W	YLL058W	Transcript	missense_variant	785	785	262	D/V	gAc/gTc	MODERATE
ES1079	YER147C	50.5412	XII:1063168-1063170	-	PAU4	YLR461W	Transcript	inframe_deletion	250-252	250-252	84	A/-	GCC/-	MODERATE
ES1079	YER147C	50.5412	XII:1063173-1063174	GCT	PAU4	YLR461W	Transcript	inframe_insertion	255-256	255-256	85-86	-/A	-/GCT	MODERATE
ES1080	YML105C	49.3139	II:552166	A	SLI15	YBR156C	Transcript	missense_variant	1035	1035	345	K/N	aaG/aaT	MODERATE
ES1080	YML105C	49.3139	IV:872158	A	YDR210W-A	YDR210W-A	Transcript	missense_variant	47	47	16	S/N	aGc/aAc	MODERATE
ES1080	YML105C	49.3139	IV:872159	A	YDR210W-A	YDR210W-A	Transcript	missense_variant	48	48	16	S/R	agC/agA	MODERATE
ES1080	YML105C	49.3139	IV:872161	A	YDR210W-A	YDR210W-A	Transcript	missense_variant	50	50	17	A/D	gCc/gAc	MODERATE
ES1080	YML105C	49.3139	IV:872166	A	YDR210W-A	YDR210W-A	Transcript	missense_variant	55	55	19	A/T	Gct/Act	MODERATE
ES1080	YML105C	49.3139	IV:872158	A	YDR210W-B	YDR210W-B	Transcript	missense_variant	47	47	16	S/N	aGc/aAc	MODERATE
ES1080	YML105C	49.3139	IV:872159	A	YDR210W-B	YDR210W-B	Transcript	missense_variant	48	48	16	S/R	agC/agA	MODERATE
ES1080	YML105C	49.3139	IV:872161	A	YDR210W-B	YDR210W-B	Transcript	missense_variant	50	50	17	A/D	gCc/gAc	MODERATE
ES1080	YML105C	49.3139	IV:872166	A	YDR210W-B	YDR210W-B	Transcript	missense_variant	55	55	19	A/T	Gct/Act	MODERATE
ES1080	YML105C	49.3139	IV:1195968	T	BCP1	YDR361C	Transcript	missense_variant	296	296	99	T/K	aCa/aAa	MODERATE
ES1080	YML105C	49.3139	IV:1300617	G	SYF1	YDR416W	Transcript	missense_variant	2186	2186	729	Y/C	tAc/tGc	MODERATE
ES1080	YML105C	49.3139	VII:466410-466411	T	PUF4	YGL014W	Transcript	frameshift_variant	270-271	270-271	90-91	-/X	-/T	HIGH
ES1080	YML105C	49.3139	XII:896112	G	VAC14	YLR386W	Transcript	missense_variant	2485	2485	829	I/V	Att/Gtt	MODERATE
ES1080	YML105C	49.3139	XIV:340391	T	IGO1	YNL157W	Transcript	missense_variant	40	40	14	D/Y	Gat/Tat	MODERATE
ES1080	YML105C	49.3139	XV:723112	A	DED1	YOR204W	Transcript	missense_variant	202	202	68	G/S	Ggt/Agt	MODERATE
ES1081	YBL105C	48.6636	II:734590	A	RGD1	YBR260C	Transcript	missense_variant	50	50	17	S/L	tCg/tTg	MODERATE
ES1081	YBL105C	48.6636	III:81452	C	KCC4	YCL024W	Transcript	missense_variant	2291	2291	764	R/T	aGg/aCg	MODERATE
ES1081	YBL105C	48.6636	VII:685453	A	ESP1	YGR098C	Transcript	missense_variant	2006	2006	669	E/V	gAa/gTa	MODERATE
ES1081	YBL105C	48.6636	X:251377	T	BCK1	YJL095W	Transcript	missense_variant	4123	4123	1375	A/S	Gct/Tct	MODERATE
ES1081	YBL105C	48.6636	XII:1066573-1066574	C	YLR463C	YLR463C	Transcript	frameshift_variant	243-244	243-244	81-82	-/X	-/G	HIGH
ES1081	YBL105C	48.6636	XII:1066573-1066574	C	YLR464W	YLR464W	Transcript	frameshift_variant,initiator_codon_variant	2-3	2-3	1	M/IX	atg/atCg	HIGH
ES1081	YBL105C	48.6636	XII:1066574-1066575	ATTTTTTCTGCATAC	YLR464W	YLR464W	Transcript	inframe_insertion	3-4	3-4	1-2	-/IFSAY	-/ATTTTTTCTGCATAC	MODERATE
ES1081	YBL105C	48.6636	XVI:3914-3915	AAGCGTCATAACTGTTACC	YRF1-7	YPL283C	Transcript	stop_gained,frameshift_variant	1945-1946	1945-1946	649	F/W*QL*RFX	ttt/tGGTAACAGTTATGACGCTTtt	HIGH
ES1082	YBL034C	32.5693	II:432732	T	PBY1	YBR094W	Transcript	stop_gained	697	697	233	E/*	Gaa/Taa	HIGH
ES1082	YBL034C	32.5693	II:594082	A	SMP1	YBR182C	Transcript	missense_variant	783	783	261	Q/H	caA/caT	MODERATE
ES1082	YBL034C	32.5693	VI:56654	G	TUB2	YFL037W	Transcript	missense_variant	319	319	107	T/A	Aca/Gca	MODERATE
ES1082	YBL034C	32.5693	XI:633919	A	UBP11	YKR098C	Transcript	missense_variant	1261	1261	421	D/Y	Gat/Tat	MODERATE
ES1082	YBL034C	32.5693	XIII:361270	C	YMR045C	YMR045C	Transcript	missense_variant	1357	1357	453	K/E	Aaa/Gaa	MODERATE
ES1082	YBL034C	32.5693	XVI:3914-3915	AAGCGTCATAACTGTTACC	YRF1-7	YPL283C	Transcript	stop_gained,frameshift_variant	1945-1946	1945-1946	649	F/W*QL*RFX	ttt/tGGTAACAGTTATGACGCTTtt	HIGH
ES1083	YOR244W	61.5458	II:180279	C	PIM1	YBL022C	Transcript	missense_variant	997	997	333	R/G	Agg/Ggg	MODERATE
ES1083	YOR244W	61.5458	IV:1333953	C	PPM1	YDR435C	Transcript	missense_variant	17	17	6	Q/R	cAg/cGg	MODERATE
ES1083	YOR244W	61.5458	V:5197	A	YEL075W-A	YEL075W-A	Transcript	missense_variant	328	328	110	G/R	Gga/Aga	MODERATE
ES1083	YOR244W	61.5458	VIII:430008	A	PRP8	YHR165C	Transcript	missense_variant	6941	6941	2314	W/L	tGg/tTg	MODERATE
ES1083	YOR244W	61.5458	XII:127979	T	SOF1	YLL011W	Transcript	missense_variant	457	457	153	D/Y	Gat/Tat	MODERATE
ES1083	YOR244W	61.5458	XIII:114540	A	WAR1	YML076C	Transcript	missense_variant	808	808	270	H/Y	Cat/Tat	MODERATE
ES1083	YOR244W	61.5458	XIII:795126	T	SAP30	YMR263W	Transcript	stop_gained	208	208	70	Q/*	Caa/Taa	HIGH
ES1084	YNL163C	58.634	XVI:592484	A	TIF6	YPR016C	Transcript	missense_variant	586	586	196	G/C	Ggt/Tgt	MODERATE
ES1087	YDR243C	59.8144	IV:300356	T	LUC7	YDL087C	Transcript	missense_variant	644	644	215	R/K	aGa/aAa	MODERATE
ES1087	YDR243C	59.8144	XII:732277	G	YLR302C	YLR302C	Transcript	missense_variant	277	277	93	T/P	Acc/Ccc	MODERATE
ES1087	YDR243C	59.8144	XII:732282-732283	GGATCCTCAGAT	YLR302C	YLR302C	Transcript	inframe_insertion	271-272	271-272	91	L/YLRIL	ttg/tATCTGAGGATCCtg	MODERATE
ES1087	YDR243C	59.8144	XV:877368	A	MBF1	YOR298C-A	Transcript	missense_variant	318	318	106	K/N	aaG/aaT	MODERATE
ES1089	YPR088C	50.3522	IV:716316	C	FIN1	YDR130C	Transcript	missense_variant	307	307	103	I/V	Atc/Gtc	MODERATE
ES1089	YPR088C	50.3522	IX:70705	G	SLN1	YIL147C	Transcript	missense_variant	2749	2749	917	G/R	Ggt/Cgt	MODERATE
ES1091	YMR211W	54.2273	VIII:163122	G	RPN1	YHR027C	Transcript	missense_variant	1590	1590	530	L/F	ttG/ttC	MODERATE
ES1091	YMR211W	54.2273	VIII:494253	G	RIX1	YHR197W	Transcript	missense_variant	358	358	120	L/V	Ctt/Gtt	MODERATE
ES1091	YMR211W	54.2273	X:108552	T	HAL5	YJL165C	Transcript	missense_variant	910	910	304	G/R	Gga/Aga	MODERATE
ES1091	YMR211W	54.2273	XVI:388355	T	SEC16	YPL085W	Transcript	missense_variant	1289	1289	430	Q/L	cAa/cTa	MODERATE
ES1094	YGR119C	54.0635	V:4717	G	YEL076C	YEL076C	Transcript	missense_variant	398	398	133	N/T	aAc/aCc	MODERATE
ES1094	YGR119C	54.0635	V:4717	G	YEL076C-A	YEL076C-A	Transcript	missense_variant	398	398	133	N/T	aAc/aCc	MODERATE
ES1094	YGR119C	54.0635	XIV:446354-446355	C	YNL095C	YNL095C	Transcript	frameshift_variant	486-487	486-487	162-163	-/X	-/G	HIGH
ES1095	YMR079W	62.6475	II:167705	G	YBL028C	YBL028C	Transcript	missense_variant	134	134	45	K/T	aAa/aCa	MODERATE
ES1095	YMR079W	62.6475	VII:904522	-	PCT1	YGR202C	Transcript	frameshift_variant	227	227	76	R/X	cGt/ct	HIGH
ES1095	YMR079W	62.6475	X:323458	C	BNA3	YJL060W	Transcript	missense_variant	73	73	25	Y/H	Tat/Cat	MODERATE
ES1095	YMR079W	62.6475	XIII:137791	T	ITT1	YML068W	Transcript	missense_variant	242	242	81	D/V	gAc/gTc	MODERATE
ES1096	YBL040C	45.9232	VII:1060750	C	ERV29	YGR284C	Transcript	missense_variant	841	841	281	Y/D	Tac/Gac	MODERATE
ES1101	YGL093W	60.3977	VI:145674	C	SPB4	YFL002C	Transcript	missense_variant	1261	1261	421	R/G	Aga/Gga	MODERATE
ES1101	YGL093W	60.3977	XI:234485	A	SLD2	YKL108W	Transcript	missense_variant	60	60	20	F/L	ttC/ttA	MODERATE
ES1101	YGL093W	60.3977	XI:94824	T	ASH1	YKL185W	Transcript	missense_variant	326	326	109	P/L	cCa/cTa	MODERATE
ES1101	YGL093W	60.3977	XIII:362220-362223	-	YMR045C	YMR045C	Transcript	frameshift_variant	405-408	405-408	135-136	QY/X	caATAT/ca	HIGH
ES1101	YGL093W	60.3977	XIII:362225-362226	ATGA	YMR045C	YMR045C	Transcript	frameshift_variant	402-403	402-403	134-135	-/SX	-/TCAT	HIGH
ES1101	YGL093W	60.3977	XIII:362220-362223	-	YMR046C	YMR046C	Transcript	frameshift_variant	405-408	405-408	135-136	QY/X	caATAT/ca	HIGH
ES1101	YGL093W	60.3977	XIII:362225-362226	ATGA	YMR046C	YMR046C	Transcript	frameshift_variant	402-403	402-403	134-135	-/SX	-/TCAT	HIGH
ES1105	YLR310C	44.3403	II:520017-520018	T	IRA1	YBR140C	Transcript	frameshift_variant	6611-6612	6611-6612	2204	K/KX	aag/aaAg	HIGH
ES1105	YLR310C	44.3403	IV:646148	C	YDR098C-B	YDR098C-B	Transcript	missense_variant	4978	4978	1660	I/V	Att/Gtt	MODERATE
ES1105	YLR310C	44.3403	IV:646151	A	YDR098C-B	YDR098C-B	Transcript	missense_variant	4975	4975	1659	A/S	Gct/Tct	MODERATE
ES1105	YLR310C	44.3403	XII:732286	C	YLR302C	YLR302C	Transcript	missense_variant	268	268	90	H/D	Cat/Gat	MODERATE
ES1105	YLR310C	44.3403	XII:732288	A	YLR302C	YLR302C	Transcript	missense_variant	266	266	89	S/I	aGt/aTt	MODERATE
ES1105	YLR310C	44.3403	XII:732291	G	YLR302C	YLR302C	Transcript	missense_variant	263	263	88	I/T	aTt/aCt	MODERATE
ES1105	YLR310C	44.3403	XV:175125-175126	A	IRA2	YOL081W	Transcript	frameshift_variant	4056-4057	4056-4057	1352-1353	-/X	-/A	HIGH
ES1105	YLR310C	44.3403	XVI:790845	A	YPR127W	YPR127W	Transcript	missense_variant	763	763	255	L/M	Ttg/Atg	MODERATE
ES1105	YLR310C	44.3403	XVI:790846	A	YPR127W	YPR127W	Transcript	stop_gained	764	764	255	L/*	tTg/tAg	HIGH
ES1108	YPR168W	38.4019	XI:559698	A	TFA2	YKR062W	Transcript	missense_variant	33	33	11	N/K	aaT/aaA	MODERATE
ES1109	YKL018W	39.0999	XII:589886	-	BUR2	YLR226W	Transcript	frameshift_variant	533	533	178	E/X	gAa/ga	HIGH
ES1115	YJR076C	38.0442	IV:53138	-	SHS1	YDL225W	Transcript	frameshift_variant	694	694	232	K/X	Aaa/aa	HIGH
ES1115	YJR076C	38.0442	IV:985615	A	YDR261W-B	YDR261W-B	Transcript	missense_variant	4153	4153	1385	L/M	Ttg/Atg	MODERATE
ES1115	YJR076C	38.0442	IV:985630	A	YDR261W-B	YDR261W-B	Transcript	missense_variant	4168	4168	1390	L/I	Cta/Ata	MODERATE
ES1115	YJR076C	38.0442	V:5396-5397	TTTTC	YEL075C	YEL075C	Transcript	frameshift_variant	317-318	317-318	106	K/KKX	aaa/aaGAAAAa	HIGH
ES1115	YJR076C	38.0442	V:5396-5397	TTTTC	YEL075W-A	YEL075W-A	Transcript	frameshift_variant	527-528	527-528	176	V/VFX	gtt/gtTTTTCt	HIGH
ES1115	YJR076C	38.0442	VIII:175668	G	YHR033W	YHR033W	Transcript	missense_variant	121	121	41	R/G	Cgc/Ggc	MODERATE
ES1115	YJR076C	38.0442	XIII:326825	C	YMR027W	YMR027W	Transcript	missense_variant	949	949	317	S/P	Tcg/Ccg	MODERATE
ES1115	YJR076C	38.0442	XV:632920	A	PET123	YOR158W	Transcript	missense_variant	757	757	253	G/S	Ggt/Agt	MODERATE
ES1116	YPL076W	3.98767	I:45977	-	FLC2	YAL053W	Transcript	frameshift_variant	79	79	27	T/X	Aca/ca	HIGH
ES1116	YPL076W	3.98767	II:229213	A	UTP20	YBL004W	Transcript	stop_gained	1578	1578	526	Y/*	taT/taA	HIGH
ES1116	YPL076W	3.98767	III:180042	C	BPH1	YCR032W	Transcript	missense_variant	523	523	175	W/R	Tgg/Cgg	MODERATE
ES1116	YPL076W	3.98767	IV:336581	T	PEX19	YDL065C	Transcript	missense_variant	697	697	233	R/S	Cgt/Agt	MODERATE
ES1116	YPL076W	3.98767	IV:122253	A	RBS1	YDL189W	Transcript	missense_variant	38	38	13	P/H	cCc/cAc	MODERATE
ES1116	YPL076W	3.98767	IV:113375	G	SNF3	YDL194W	Transcript	missense_variant	1796	1796	599	N/S	aAt/aGt	MODERATE
ES1116	YPL076W	3.98767	IV:716214	C	FIN1	YDR130C	Transcript	missense_variant	409	409	137	R/G	Aga/Gga	MODERATE
ES1116	YPL076W	3.98767	V:344315	T	TSC11	YER093C	Transcript	missense_variant	3298	3298	1100	H/N	Cat/Aat	MODERATE
ES1116	YPL076W	3.98767	V:388458-388459	TAG	TMN3	YER113C	Transcript	inframe_insertion	1594-1595	1594-1595	532	K/TK	aaa/aCTAaa	MODERATE
ES1116	YPL076W	3.98767	VI:264381	A	IRC7	YFR055W	Transcript	missense_variant	178	178	60	G/S	Ggt/Agt	MODERATE
ES1116	YPL076W	3.98767	VII:447934	G	TRP5	YGL026C	Transcript	missense_variant	602	602	201	V/A	gTc/gCc	MODERATE
ES1116	YPL076W	3.98767	VII:646043	A	GCD2	YGR083C	Transcript	missense_variant	773	773	258	S/L	tCg/tTg	MODERATE
ES1116	YPL076W	3.98767	VII:861472	C	UBR1	YGR184C	Transcript	missense_variant	4282	4282	1428	S/G	Agt/Ggt	MODERATE
ES1116	YPL076W	3.98767	VIII:51537	T	RIM101	YHL027W	Transcript	missense_variant	427	427	143	D/Y	Gat/Tat	MODERATE
ES1116	YPL076W	3.98767	VIII:224272	T	PAN5	YHR063C	Transcript	missense_variant	898	898	300	S/T	Tcc/Acc	MODERATE
ES1116	YPL076W	3.98767	VIII:269875	T	KSP1	YHR082C	Transcript	missense_variant	1674	1674	558	N/K	aaC/aaA	MODERATE
ES1116	YPL076W	3.98767	IX:172559	T	DPH1	YIL103W	Transcript	missense_variant	809	809	270	P/L	cCg/cTg	MODERATE
ES1116	YPL076W	3.98767	X:674607	C	SGM1	YJR134C	Transcript	missense_variant	1246	1246	416	K/E	Aag/Gag	MODERATE
ES1116	YPL076W	3.98767	XI:378470	T	TTI1	YKL033W	Transcript	missense_variant	3015	3015	1005	E/D	gaA/gaT	MODERATE
ES1116	YPL076W	3.98767	XI:75425	A	YKT6	YKL196C	Transcript	missense_variant	110	110	37	G/V	gGc/gTc	MODERATE
ES1116	YPL076W	3.98767	XI:75426	A	YKT6	YKL196C	Transcript	missense_variant	109	109	37	G/C	Ggc/Tgc	MODERATE
ES1116	YPL076W	3.98767	XI:34655	C	SAC1	YKL212W	Transcript	missense_variant	113	113	38	V/A	gTt/gCt	MODERATE
ES1116	YPL076W	3.98767	XI:463795	G	YKR012C	YKR012C	Transcript	missense_variant	322	322	108	F/L	Ttc/Ctc	MODERATE
ES1116	YPL076W	3.98767	XI:508884	A	CAF4	YKR036C	Transcript	missense_variant	1750	1750	584	G/C	Ggc/Tgc	MODERATE
ES1116	YPL076W	3.98767	XII:610315	T	TOP3	YLR234W	Transcript	missense_variant	533	533	178	A/V	gCt/gTt	MODERATE
ES1116	YPL076W	3.98767	XII:843754	A	RSC2	YLR357W	Transcript	missense_variant	2424	2424	808	D/E	gaC/gaA	MODERATE
ES1116	YPL076W	3.98767	XII:1046156	C	FMP27	YLR454W	Transcript	missense_variant	2159	2159	720	I/T	aTt/aCt	MODERATE
ES1116	YPL076W	3.98767	XIII:318988	A	UBC7	YMR022W	Transcript	stop_gained	309	309	103	Y/*	taC/taA	HIGH
ES1116	YPL076W	3.98767	XIII:526154	C	ECM16	YMR128W	Transcript	missense_variant	2459	2459	820	H/P	cAt/cCt	MODERATE
ES1116	YPL076W	3.98767	XIII:780556	A	PET111	YMR257C	Transcript	missense_variant	1476	1476	492	Q/H	caA/caT	MODERATE
ES1116	YPL076W	4	XIII:848918	C	ABZ2	YMR289W	Transcript	missense_variant	234	234	78	R/S	agG/agC	MODERATE
ES1116	YPL076W	3.98767	XIV:628252	A	DOM34	YNL001W	Transcript	missense_variant	797	797	266	P/Q	cCa/cAa	MODERATE
ES1116	YPL076W	3.98767	XIV:492258	C	LAT1	YNL071W	Transcript	missense_variant	736	736	246	S/P	Tct/Cct	MODERATE
ES1116	YPL076W	3.98767	XIV:288924	G	SWT21	YNL187W	Transcript	missense_variant	931	931	311	T/A	Acg/Gcg	MODERATE
ES1116	YPL076W	3.98767	XIV:231090	C	POP1	YNL221C	Transcript	missense_variant	2606	2606	869	E/G	gAg/gGg	MODERATE
ES1116	YPL076W	3.98767	XIV:45317	C	EMW1	YNL313C	Transcript	missense_variant	2706	2706	902	S/R	agC/agG	MODERATE
ES1116	YPL076W	3.98767	XIV:755853	A	DSE4	YNR067C	Transcript	missense_variant	3247	3247	1083	A/S	Gca/Tca	MODERATE
ES1116	YPL076W	3.98767	XV:369840	C	YOR019W	YOR019W	Transcript	missense_variant	1714	1714	572	T/P	Aca/Cca	MODERATE
ES1116	YPL076W	3.98767	XV:400955	T	PEP12	YOR036W	Transcript	missense_variant	608	608	203	Q/L	cAg/cTg	MODERATE
ES1116	YPL076W	3.98767	XV:638125	G	PNS1	YOR161C	Transcript	missense_variant	434	434	145	V/A	gTt/gCt	MODERATE
ES1116	YPL076W	3.98767	XV:638125	G	YOR161W-B	YOR161W-B	Transcript	missense_variant	151	151	51	T/A	Acg/Gcg	MODERATE
ES1116	YPL076W	3.98767	XV:782295	T	HES1	YOR237W	Transcript	missense_variant	302	302	101	S/I	aGc/aTc	MODERATE
ES1116	YPL076W	3.98767	XVI:423236	T	BTS1	YPL069C	Transcript	missense_variant	657	657	219	M/I	atG/atA	MODERATE
ES1116	YPL076W	3.98767	XVI:269922	T	YPL150W	YPL150W	Transcript	stop_gained	1735	1735	579	E/*	Gag/Tag	HIGH
ES1116	YPL076W	3.98767	XVI:219098	G	SPT14	YPL175W	Transcript	missense_variant	369	369	123	D/E	gaC/gaG	MODERATE
ES1116	YPL076W	3.98767	XVI:200270	T	RTT10	YPL183C	Transcript	missense_variant	2267	2267	756	P/H	cCt/cAt	MODERATE
ES1116	YPL076W	3.98767	XVI:166599	A	TPK2	YPL203W	Transcript	missense_variant	344	344	115	T/N	aCc/aAc	MODERATE
ES1116	YPL076W	3.98767	XVI:690501	G	NOT5	YPR072W	Transcript	missense_variant	395	395	132	H/R	cAc/cGc	MODERATE
ES1116	YPL076W	3.98767	XVI:704238	-	DIB1	YPR082C	Transcript	frameshift_variant	419	419	140	K/X	aAg/ag	HIGH
ES1118	YOL022C	41.2609	VII:277999	C	RPS2	YGL123W	Transcript	missense_variant	383	383	128	G/A	gGt/gCt	MODERATE
ES1118	YOL022C	41.2609	XV:248683	A	NTG2	YOL043C	Transcript	missense_variant	852	852	284	K/N	aaG/aaT	MODERATE
ES1118	YOL022C	41.2609	XV:805898	C	SEC63	YOR254C	Transcript	missense_variant	1126	1126	376	N/D	Aac/Gac	MODERATE
ES1119	YML064C	68.9255	III:192067	G	RRP43	YCR035C	Transcript	missense_variant	952	952	318	E/Q	Gaa/Caa	MODERATE
ES1119	YML064C	68.9255	X:296474-296475	-	NET1	YJL076W	Transcript	stop_gained,frameshift_variant	1230-1231	1230-1231	410-411	YE/*	taCGaa/taaa	HIGH
ES1119	YML064C	68.9255	X:296476	T	NET1	YJL076W	Transcript	missense_variant	1232	1232	411	E/V	gAa/gTa	MODERATE
ES112	YJR022W	70.3526	I:99231	G	DRS2	YAL026C	Transcript	missense_variant	467	467	156	N/T	aAt/aCt	MODERATE
ES112	YJR022W	70.3526	VII:132170	T	GCN1	YGL195W	Transcript	missense_variant	646	646	216	V/F	Gtt/Ttt	MODERATE
ES1120	YPR034W	42.9735	IX:119132	A	STH1	YIL126W	Transcript	missense_variant	1141	1141	381	L/M	Ttg/Atg	MODERATE
ES1122	YIL147C	42.6007	XII:163407	A	SSK1	YLR006C	Transcript	stop_gained	487	487	163	E/*	Gag/Tag	HIGH
ES1122	YIL147C	42.6007	XIV:679360	A	ALG12	YNR030W	Transcript	missense_variant	562	562	188	A/T	Gct/Act	MODERATE
ES1122	YIL147C	42.6007	XIV:680971	T	SSK2	YNR031C	Transcript	missense_variant	4463	4463	1488	C/Y	tGc/tAc	MODERATE
ES1122	YIL147C	42.6007	XV:143292	G	TRM10	YOL093W	Transcript	missense_variant	478	478	160	W/G	Tgg/Ggg	MODERATE
ES1126	YGR216C	4.66741	I:94364	G	FRT2	YAL028W	Transcript	missense_variant	1465	1465	489	M/V	Atg/Gtg	MODERATE
ES1126	YGR216C	4.66741	II:599256	C	MBA1	YBR185C	Transcript	missense_variant	704	704	235	D/G	gAt/gGt	MODERATE
ES1126	YGR216C	4.66741	II:657320	G	YBP1	YBR216C	Transcript	missense_variant	281	281	94	I/T	aTt/aCt	MODERATE
ES1126	YGR216C	4.66741	IV:293106	T	SRP14	YDL092W	Transcript	missense_variant	326	326	109	Y/F	tAt/tTt	MODERATE
ES1126	YGR216C	4.66741	IV:255667	C	YDL114W	YDL114W	Transcript	missense_variant	64	64	22	S/P	Tca/Cca	MODERATE
ES1126	YGR216C	4.66741	IV:72475	T	GDH2	YDL215C	Transcript	missense_variant	1444	1444	482	S/T	Tct/Act	MODERATE
ES1126	YGR216C	4.66741	IV:737435	C	DOP1	YDR141C	Transcript	missense_variant	2563	2563	855	K/E	Aaa/Gaa	MODERATE
ES1126	YGR216C	4.66741	IV:816516	T	NGG1	YDR176W	Transcript	missense_variant	2065	2065	689	D/Y	Gat/Tat	MODERATE
ES1126	YGR216C	4.66741	IV:1069539	A	RSC3	YDR303C	Transcript	missense_variant	1848	1848	616	E/D	gaG/gaT	MODERATE
ES1126	YGR216C	4.66741	IV:1082354	C	SUM1	YDR310C	Transcript	missense_variant	1963	1963	655	S/G	Agc/Ggc	MODERATE
ES1126	YGR216C	4.66741	IV:1299702	G	SYF1	YDR416W	Transcript	missense_variant	1271	1271	424	K/R	aAg/aGg	MODERATE
ES1126	YGR216C	4.66741	IV:1467913	T	GNP1	YDR508C	Transcript	missense_variant	532	532	178	A/T	Gca/Aca	MODERATE
ES1126	YGR216C	4.66741	IV:1469731	G	YDR510C-A	YDR510C-A	Transcript	missense_variant	81	81	27	W/C	tgG/tgC	MODERATE
ES1126	YGR216C	4.66741	IV:1525148	G	YDR544C	YDR544C	Transcript	missense_variant	376	376	126	S/P	Tcc/Ccc	MODERATE
ES1126	YGR216C	4.66741	V:57357	T	AFG1	YEL052W	Transcript	stop_gained	787	787	263	K/*	Aag/Tag	HIGH
ES1126	YGR216C	4.66741	VI:145261	A	SPB4	YFL002C	Transcript	missense_variant	1674	1674	558	K/N	aaG/aaT	MODERATE
ES1126	YGR216C	4.66741	VII:444406	T	CWH41	YGL027C	Transcript	missense_variant	1738	1738	580	H/N	Cat/Aat	MODERATE
ES1126	YGR216C	4.66741	VII:160270	G	ATG1	YGL180W	Transcript	missense_variant	206	206	69	N/S	aAt/aGt	MODERATE
ES1126	YGR216C	4.66741	VII:697471	A	SRB5	YGR104C	Transcript	missense_variant	898	898	300	V/L	Gta/Tta	MODERATE
ES1126	YGR216C	4.66741	VIII:261560	G	IRE1	YHR079C	Transcript	missense_variant	32	32	11	L/S	tTg/tCg	MODERATE
ES1126	YGR216C	4.66741	IX:164611	C	PFK26	YIL107C	Transcript	missense_variant	1151	1151	384	Q/R	cAg/cGg	MODERATE
ES1126	YGR216C	4.66741	IX:117296	A	RRT14	YIL127C	Transcript	stop_gained	349	349	117	K/*	Aag/Tag	HIGH
ES1126	YGR216C	4.66741	IX:381372	A	YIR014W	YIR014W	Transcript	missense_variant	287	287	96	A/D	gCc/gAc	MODERATE
ES1126	YGR216C	4.66741	X:334039	A	YJL055W	YJL055W	Transcript	missense_variant	683	683	228	R/H	cGt/cAt	MODERATE
ES1126	YGR216C	4.66741	XI:207541	C	YPK1	YKL126W	Transcript	missense_variant	1835	1835	612	M/T	aTg/aCg	MODERATE
ES1126	YGR216C	4.66741	XI:69414-69416	-	PTK1	YKL198C	Transcript	inframe_deletion	805-807	805-807	269	P/-	CCC/-	MODERATE
ES1126	YGR216C	4.66741	XI:69416	T	PTK1	YKL198C	Transcript	missense_variant	805	805	269	P/T	Ccc/Acc	MODERATE
ES1126	YGR216C	4.66741	XI:48870	G	EMC3	YKL207W	Transcript	missense_variant	677	677	226	H/R	cAt/cGt	MODERATE
ES1126	YGR216C	4.66741	XI:41827	G	UBA1	YKL210W	Transcript	missense_variant	2665	2665	889	T/A	Aca/Gca	MODERATE
ES1126	YGR216C	4.66741	XI:585992	A	YKR078W	YKR078W	Transcript	missense_variant	1041	1041	347	F/L	ttC/ttA	MODERATE
ES1126	YGR216C	4.66741	XII:183282	C	YEH2	YLR020C	Transcript	missense_variant	124	124	42	K/E	Aaa/Gaa	MODERATE
ES1126	YGR216C	4.66741	XII:192423	G	UBR2	YLR024C	Transcript	missense_variant	859	859	287	T/P	Aca/Cca	MODERATE
ES1126	YGR216C	4.66741	XII:516784	C	VTA1	YLR181C	Transcript	missense_variant	887	887	296	Q/R	cAa/cGa	MODERATE
ES1126	YGR216C	4.66741	XII:546707	A	NOP56	YLR197W	Transcript	missense_variant	611	611	204	P/H	cCc/cAc	MODERATE
ES1126	YGR216C	4.66741	XII:847104	T	VPS38	YLR360W	Transcript	missense_variant	1002	1002	334	R/S	agG/agT	MODERATE
ES1126	YGR216C	4.66741	XII:974533	G	SPP382	YLR424W	Transcript	missense_variant	1139	1139	380	N/S	aAt/aGt	MODERATE
ES1126	YGR216C	4.66741	XII:990407	T	MAG2	YLR427W	Transcript	missense_variant	1980	1980	660	M/I	atG/atT	MODERATE
ES1126	YGR216C	4.66741	XIII:312190	C	STB4	YMR019W	Transcript	missense_variant	35	35	12	V/A	gTa/gCa	MODERATE
ES1126	YGR216C	4.66741	XIII:429185	A	NAM7	YMR080C	Transcript	missense_variant	443	443	148	C/F	tGt/tTt	MODERATE
ES1126	YGR216C	4.66741	XIII:517952-517953	TGT	STO1	YMR125W	Transcript	inframe_insertion	92-93	92-93	31	P/PV	cct/ccTGTt	MODERATE
ES1126	YGR216C	4.66741	XIII:595522	G	MLH1	YMR167W	Transcript	missense_variant	637	637	213	I/V	Att/Gtt	MODERATE
ES1126	YGR216C	4.66741	XIII:692318	T	EFR3	YMR212C	Transcript	missense_variant	726	726	242	D/E	gaT/gaA	MODERATE
ES1126	YGR216C	4.66741	XIII:781779	T	PET111	YMR257C	Transcript	missense_variant	253	253	85	D/N	Gat/Aat	MODERATE
ES1126	YGR216C	4.66741	XIII:824342-824343	-	PRM15	YMR278W	Transcript	frameshift_variant	1580-1581	1580-1581	527	R/X	cGA/c	HIGH
ES1126	YGR216C	4.66741	XIV:712118	A	YNR048W	YNR048W	Transcript	missense_variant	489	489	163	D/E	gaC/gaA	MODERATE
ES1126	YGR216C	4.66741	XV:470704-470705	T	SKI7	YOR076C	Transcript	frameshift_variant	916-917	916-917	306	S/KX	agc/aAgc	HIGH
ES1126	YGR216C	4.66741	XV:700114	G	THI72	YOR192C	Transcript	missense_variant	454	454	152	W/R	Tgg/Cgg	MODERATE
ES1126	YGR216C	4.66741	XV:711565	T	PEX27	YOR193W	Transcript	missense_variant	1120	1120	374	S/C	Agc/Tgc	MODERATE
ES1128	YHR058C	40.9916	XIII:361537	A	YMR045C	YMR045C	Transcript	missense_variant	1091	1091	364	P/L	cCg/cTg	MODERATE
ES1128	YHR058C	40.9916	XIII:361537	A	YMR046C	YMR046C	Transcript	missense_variant	1091	1091	364	P/L	cCg/cTg	MODERATE
ES1129	YKL203C	59.4007	IV:1137384	T	SWR1	YDR334W	Transcript	stop_gained	1453	1453	485	E/*	Gaa/Taa	HIGH
ES1129	YKL203C	59.4007	X:723155	G	PGU1	YJR153W	Transcript	missense_variant	341	341	114	D/G	gAt/gGt	MODERATE
ES1129	YKL203C	59.4007	XII:829014	A	ORM2	YLR350W	Transcript	stop_gained	285	285	95	Y/*	taC/taA	HIGH
ES1131	YER147C	44.8248	IV:823758	A	SCC2	YDR180W	Transcript	missense_variant	2464	2464	822	E/K	Gag/Aag	MODERATE
ES1131	YER147C	44.8248	VI:227500	G	YFR036W-A	YFR036W-A	Transcript	missense_variant	50	50	17	S/C	tCt/tGt	MODERATE
ES1132	YER147C	3.45708	II:229098	G	UTP20	YBL004W	Transcript	missense_variant	1463	1463	488	Y/C	tAt/tGt	MODERATE
ES1132	YER147C	3.45708	II:491070	T	YBR126W-B	YBR126W-B	Transcript	stop_lost	144	144	48	*/C	tgA/tgT	HIGH
ES1132	YER147C	3.45708	IV:411787	A	YDL023C	YDL023C	Transcript	missense_variant	295	295	99	G/C	Ggt/Tgt	MODERATE
ES1132	YER147C	3.45708	IV:65760	A	DTD1	YDL219W	Transcript	missense_variant	448	448	150	Q/K	Caa/Aaa	MODERATE
ES1132	YER147C	3.45708	IV:815314	G	NGG1	YDR176W	Transcript	missense_variant	863	863	288	K/R	aAa/aGa	MODERATE
ES1132	YER147C	3.45708	IV:823758	A	SCC2	YDR180W	Transcript	missense_variant	2464	2464	822	E/K	Gag/Aag	MODERATE
ES1132	YER147C	3.45708	IV:905480	C	MFB1	YDR219C	Transcript	missense_variant	1373	1373	458	D/G	gAc/gGc	MODERATE
ES1132	YER147C	3.45708	IV:968308	A	CTA1	YDR256C	Transcript	missense_variant	1373	1373	458	G/V	gGa/gTa	MODERATE
ES1132	YER147C	3.45708	IV:1033038	T	ZIP1	YDR285W	Transcript	missense_variant	603	603	201	Q/H	caG/caT	MODERATE
ES1132	YER147C	3.45708	IV:1423562	A	VPS52	YDR484W	Transcript	missense_variant	800	800	267	S/Y	tCt/tAt	MODERATE
ES1132	YER147C	3.45708	IV:1478246	C	GRH1	YDR517W	Transcript	missense_variant	1008	1008	336	L/F	ttG/ttC	MODERATE
ES1132	YER147C	3.45708	V:104253	A	YEL025C	YEL025C	Transcript	missense_variant	1895	1895	632	H/L	cAc/cTc	MODERATE
ES1132	YER147C	3.45708	VII:424234	C	YGL039W	YGL039W	Transcript	missense_variant	274	274	92	F/L	Ttc/Ctc	MODERATE
ES1132	YER147C	3.45708	VII:390121	T	YBP2	YGL060W	Transcript	missense_variant	57	57	19	L/F	ttG/ttT	MODERATE
ES1132	YER147C	3.45708	VII:617913	T	YGR064W	YGR064W	Transcript	missense_variant	293	293	98	N/I	aAt/aTt	MODERATE
ES1132	YER147C	3.45708	VII:913612	C	YGR210C	YGR210C	Transcript	missense_variant	1127	1127	376	T/S	aCc/aGc	MODERATE
ES1132	YER147C	3.45708	VII:927357	A	CCH1	YGR217W	Transcript	missense_variant	2662	2662	888	W/R	Tgg/Agg	MODERATE
ES1132	YER147C	3.45708	VII:1054700	A	YOR1	YGR281W	Transcript	missense_variant	1877	1877	626	G/D	gGt/gAt	MODERATE
ES1132	YER147C	3.45708	VIII:123203	A	SOD2	YHR008C	Transcript	missense_variant	388	388	130	A/S	Gca/Tca	MODERATE
ES1132	YER147C	3.45708	VIII:168423	G	YHI9	YHR029C	Transcript	missense_variant	139	139	47	W/R	Tgg/Cgg	MODERATE
ES1132	YER147C	3.45708	IX:236550	T	YIL067C	YIL067C	Transcript	missense_variant	1211	1211	404	P/H	cCc/cAc	MODERATE
ES1132	YER147C	3.45708	IX:66981	T	MLP2	YIL149C	Transcript	missense_variant	1087	1087	363	L/I	Cta/Ata	MODERATE
ES1132	YER147C	3.45708	X:106913	C	HAL5	YJL165C	Transcript	missense_variant	2549	2549	850	H/R	cAt/cGt	MODERATE
ES1132	YER147C	3.45708	X:39151	-	CBP1	YJL209W	Transcript	frameshift_variant	1147	1147	383	V/X	Gtc/tc	HIGH
ES1132	YER147C	3.45708	X:444223	A	SAG1	YJR004C	Transcript	missense_variant	639	639	213	K/N	aaG/aaT	MODERATE
ES1132	YER147C	3.45708	XI:56459	A	TOR2	YKL203C	Transcript	missense_variant	6901	6901	2301	D/Y	Gat/Tat	MODERATE
ES1132	YER147C	3.45708	XI:40291	C	UBA1	YKL210W	Transcript	missense_variant	1129	1129	377	A/P	Gca/Cca	MODERATE
ES1132	YER147C	3.45708	XII:149879	A	DNM1	YLL001W	Transcript	missense_variant	1990	1990	664	E/K	Gag/Aag	MODERATE
ES1132	YER147C	3.45708	XII:149890	T	DNM1	YLL001W	Transcript	missense_variant	2001	2001	667	E/D	gaA/gaT	MODERATE
ES1132	YER147C	3.45708	XII:204654	T	YLR031W	YLR031W	Transcript	missense_variant	430	430	144	A/S	Gca/Tca	MODERATE
ES1132	YER147C	3.45708	XII:632783	A	IRC20	YLR247C	Transcript	missense_variant	572	572	191	C/F	tGc/tTc	MODERATE
ES1132	YER147C	3.45708	XIV:464737	A	TCB2	YNL087W	Transcript	stop_gained	2327	2327	776	S/*	tCa/tAa	HIGH
ES1132	YER147C	3.45708	XV:306000	A	PLB3	YOL011W	Transcript	missense_variant	652	652	218	A/T	Gcc/Acc	MODERATE
ES1132	YER147C	3.45708	XV:298281	T	IRC10	YOL015W	Transcript	stop_gained	1204	1204	402	E/*	Gaa/Taa	HIGH
ES1132	YER147C	3.45708	XV:132335	T	PKH2	YOL100W	Transcript	missense_variant	3099	3099	1033	K/N	aaG/aaT	MODERATE
ES1132	YER147C	3.45708	XVI:788825	C	YLH47	YPR125W	Transcript	missense_variant	865	865	289	Y/H	Tat/Cat	MODERATE
ES1133	YBL034C	33.5643	IV:1386901	T	STP1	YDR463W	Transcript	missense_variant	86	86	29	S/I	aGc/aTc	MODERATE
ES1133	YBL034C	33.5643	VI:56342	A	TUB2	YFL037W	Transcript	missense_variant	7	7	3	E/K	Gaa/Aaa	MODERATE
ES1133	YBL034C	33.5643	XII:719131	T	GCD7	YLR291C	Transcript	missense_variant	332	332	111	T/K	aCa/aAa	MODERATE
ES1133	YBL034C	33.5643	XVI:390245	T	SEC16	YPL085W	Transcript	missense_variant	3179	3179	1060	T/I	aCc/aTc	MODERATE
ES1134	YOR244W	19.4324	VIII:135328	-	MIP6	YHR015W	Transcript	frameshift_variant	775	775	259	N/X	Aac/ac	HIGH
ES1134	YOR244W	19.4324	IX:202728	A	SDS3	YIL084C	Transcript	stop_gained	532	532	178	E/*	Gaa/Taa	HIGH
ES1134	YOR244W	19.4324	IX:202729	T	SDS3	YIL084C	Transcript	missense_variant	531	531	177	N/K	aaC/aaA	MODERATE
ES1134	YOR244W	19.4324	XVI:276662-276663	TTC	NOP53	YPL146C	Transcript	inframe_insertion	867-868	867-868	289-290	-/E	-/GAA	MODERATE
ES1135	YER009W	36.457	VII:896187	A	YPP1	YGR198W	Transcript	missense_variant	1495	1495	499	Y/N	Tac/Aac	MODERATE
ES1135	YER009W	36.457	XIII:74426	C	ARG81	YML099C	Transcript	missense_variant	2615	2615	872	D/G	gAt/gGt	MODERATE
ES1135	YER009W	36.457	XIII:361337	A	YMR045C	YMR045C	Transcript	missense_variant	1291	1291	431	H/Y	Cac/Tac	MODERATE
ES1135	YER009W	36.457	XIII:361337	A	YMR046C	YMR046C	Transcript	missense_variant	1291	1291	431	H/Y	Cac/Tac	MODERATE
ES1136	YGR119C	46.6782	X:45101	C	LAA1	YJL207C	Transcript	missense_variant	2333	2333	778	S/C	tCc/tGc	MODERATE
ES1136	YGR119C	46.6782	XIII:357743-357744	AGG	YMR045C	YMR045C	Transcript	inframe_insertion	4883-4884	4883-4884	1628	L/FL	tta/ttCCTa	MODERATE
ES1136	YGR119C	46.6782	XIII:357747-357749	-	YMR045C	YMR045C	Transcript	inframe_deletion	4878-4880	4878-4880	1626-1627	IY/I	atATAt/att	MODERATE
ES1136	YGR119C	46.6782	XIV:446354-446355	C	YNL095C	YNL095C	Transcript	frameshift_variant	486-487	486-487	162-163	-/X	-/G	HIGH
ES1137	YDL105W	48.9753	II:358201	G	AKL1	YBR059C	Transcript	missense_variant	1987	1987	663	G/R	Ggt/Cgt	MODERATE
ES1137	YDL105W	48.9753	III:117885	C	CDC10	YCR002C	Transcript	missense_variant	464	464	155	K/R	aAg/aGg	MODERATE
ES1137	YDL105W	48.9753	V:89134	G	MCM3	YEL032W	Transcript	missense_variant	2198	2198	733	L/R	cTa/cGa	MODERATE
ES1137	YDL105W	48.9753	VIII:98598-98599	A	SHU1	YHL006C	Transcript	frameshift_variant	197-198	197-198	66	L/FX	ttg/ttTg	HIGH
ES1137	YDL105W	48.9753	IX:238115	C	RNR3	YIL066C	Transcript	missense_variant	2594	2594	865	E/G	gAg/gGg	MODERATE
ES1137	YDL105W	48.9753	XIII:862936	T	PRC1	YMR297W	Transcript	stop_gained	1015	1015	339	Q/*	Caa/Taa	HIGH
ES1137	YDL105W	48.9753	XV:536637	C	AZF1	YOR113W	Transcript	missense_variant	2563	2563	855	G/R	Gga/Cga	MODERATE
ES1139	YDL003W	51.9048	XV:152233	G	HAL9	YOL089C	Transcript	missense_variant	1258	1258	420	S/P	Tct/Cct	MODERATE
ES1139	YDL003W	51.9048	XVI:871223	T	MMS1	YPR164W	Transcript	missense_variant	521	521	174	A/V	gCg/gTg	MODERATE
ES1140	YOR181W	5.78633	II:81122	T	ILS1	YBL076C	Transcript	missense_variant	3140	3140	1047	G/D	gGc/gAc	MODERATE
ES1140	YOR181W	5.78633	II:81122	T	YBL077W	YBL077W	Transcript	missense_variant	226	226	76	P/S	Ccg/Tcg	MODERATE
ES1140	YOR181W	5.78633	III:266565	T	ABP1	YCR088W	Transcript	stop_gained	1498	1498	500	E/*	Gaa/Taa	HIGH
ES1140	YOR181W	5.78633	IV:204149	A	BPL1	YDL141W	Transcript	missense_variant	1111	1111	371	F/I	Ttc/Atc	MODERATE
ES1140	YOR181W	5.78633	IV:204150	C	BPL1	YDL141W	Transcript	missense_variant	1112	1112	371	F/S	tTc/tCc	MODERATE
ES1140	YOR181W	5.78633	IV:1318050	T	CAD1	YDR423C	Transcript	missense_variant	1226	1226	409	L/Q	cTg/cAg	MODERATE
ES1140	YOR181W	5.78633	IV:1416457	C	PEX29	YDR479C	Transcript	missense_variant	418	418	140	M/V	Atg/Gtg	MODERATE
ES1140	YOR181W	5.78633	V:234013	G	YEN1	YER041W	Transcript	missense_variant	1553	1553	518	Q/R	cAg/cGg	MODERATE
ES1140	YOR181W	5.78633	VII:490390	A	COG7	YGL005C	Transcript	missense_variant	158	158	53	R/M	aGg/aTg	MODERATE
ES1140	YOR181W	5.78633	VII:623633	C	YGR067C	YGR067C	Transcript	missense_variant	1154	1154	385	N/S	aAt/aGt	MODERATE
ES1140	YOR181W	5.78633	VIII:272826	-	SAM35	YHR083W	Transcript	frameshift_variant	200	200	67	V/X	gTt/gt	HIGH
ES1140	YOR181W	5.78633	VIII:413219	T	REC104	YHR157W	Transcript	missense_variant	313	313	105	D/Y	Gat/Tat	MODERATE
ES1140	YOR181W	5.78633	VIII:485085	T	ERG9	YHR190W	Transcript	missense_variant	241	241	81	I/F	Atc/Ttc	MODERATE
ES1140	YOR181W	5.78633	VIII:493939	C	RIX1	YHR197W	Transcript	missense_variant	44	44	15	L/P	cTg/cCg	MODERATE
ES1140	YOR181W	5.78633	IX:85261	-	YIL141W	YIL141W	Transcript	frameshift_variant	209	209	70	T/X	aCc/ac	HIGH
ES1140	YOR181W	5.78633	X:513429	A	URB2	YJR041C	Transcript	missense_variant	335	335	112	P/L	cCt/cTt	MODERATE
ES1140	YOR181W	5.78633	XII:569687	A	FRE1	YLR214W	Transcript	missense_variant	1121	1121	374	A/D	gCc/gAc	MODERATE
ES1140	YOR181W	5.78633	XII:840822	A	ATG33	YLR356W	Transcript	missense_variant	502	502	168	H/N	Cat/Aat	MODERATE
ES1140	YOR181W	5.78633	XIII:841675	C	NGL2	YMR285C	Transcript	missense_variant	17	17	6	E/G	gAa/gGa	MODERATE
ES1140	YOR181W	5.78633	XIV:165530	G	FOL1	YNL256W	Transcript	missense_variant	908	908	303	A/G	gCg/gGg	MODERATE
ES1140	YOR181W	5.78633	XIV:130562	C	BNI1	YNL271C	Transcript	missense_variant	4822	4822	1608	T/A	Acc/Gcc	MODERATE
ES1140	YOR181W	5.78633	XV:187955	G	MDM20	YOL076W	Transcript	missense_variant	932	932	311	D/G	gAt/gGt	MODERATE
ES1140	YOR181W	5.78633	XV:473530	G	ATX2	YOR079C	Transcript	missense_variant	887	887	296	V/A	gTt/gCt	MODERATE
ES1140	YOR181W	5.78633	XV:808880	C	TRE2	YOR256C	Transcript	missense_variant	1804	1804	602	S/A	Tct/Gct	MODERATE
ES1140	YOR181W	5.78633	XVI:647219	C	YPR039W	YPR039W	Transcript	missense_variant	208	208	70	Y/H	Tat/Cat	MODERATE
ES1141	YPR161C	41.0006	VIII:98512	G	SHU1	YHL006C	Transcript	missense_variant	284	284	95	G/A	gGa/gCa	MODERATE
ES1141	YPR161C	41.0006	XVI:609739	G	EAF3	YPR023C	Transcript	missense_variant	293	293	98	R/P	cGg/cCg	MODERATE
ES1142	YGL093W	46.2375	IV:1525377-1525378	T	YDR544C	YDR544C	Transcript	frameshift_variant	146-147	146-147	49	P/PX	ccc/ccAc	HIGH
ES1142	YGL093W	46.2375	IV:1525383-1525385	-	YDR544C	YDR544C	Transcript	inframe_deletion	139-141	139-141	47	H/-	CAC/-	MODERATE
ES1142	YGL093W	46.2375	XII:369749	-	CCW12	YLR110C	Transcript	frameshift_variant	350	350	117	A/X	gCt/gt	HIGH
ES1142	YGL093W	46.2375	XII:953423	A	PUN1	YLR414C	Transcript	missense_variant	722	722	241	W/L	tGg/tTg	MODERATE
ES1142	YGL093W	46.2375	XV:829391	G	VPH1	YOR270C	Transcript	missense_variant	1184	1184	395	D/A	gAc/gCc	MODERATE
ES1142	YGL093W	46.2375	XV:942940	G	MIP1	YOR330C	Transcript	missense_variant	446	446	149	V/A	gTt/gCt	MODERATE
ES1142	YGL093W	46.2375	XVI:664411	C	ATG11	YPR049C	Transcript	missense_variant	263	263	88	L/R	cTa/cGa	MODERATE
ES1143	YOR122C	56.6901	IV:103678	T	GGC1	YDL198C	Transcript	missense_variant	874	874	292	P/T	Cct/Act	MODERATE
ES1143	YOR122C	56.6901	IV:1475012	T	EMI2	YDR516C	Transcript	missense_variant	1465	1465	489	S/T	Tcc/Acc	MODERATE
ES1143	YOR122C	56.6901	V:5038	G	YEL075W-A	YEL075W-A	Transcript	missense_variant	169	169	57	M/V	Atg/Gtg	MODERATE
ES1143	YOR122C	56.6901	V:5038	G	YEL076C	YEL076C	Transcript	missense_variant	77	77	26	I/T	aTt/aCt	MODERATE
ES1143	YOR122C	56.6901	V:5038	G	YEL076C-A	YEL076C-A	Transcript	missense_variant	77	77	26	I/T	aTt/aCt	MODERATE
ES1143	YOR122C	56.6901	XIII:361537	A	YMR045C	YMR045C	Transcript	missense_variant	1091	1091	364	P/L	cCg/cTg	MODERATE
ES1143	YOR122C	56.6901	XIII:361537	A	YMR046C	YMR046C	Transcript	missense_variant	1091	1091	364	P/L	cCg/cTg	MODERATE
ES1143	YOR122C	56.6901	XIII:551952	C	RPS16A	YMR143W	Transcript	splice_donor_variant	-	-	-	-	-	HIGH
ES1143	YOR122C	56.6901	XV:333682	C	UTP23	YOR004W	Transcript	missense_variant	91	91	31	D/H	Gat/Cat	MODERATE
ES1144	YNL118C	35.3522	V:381243	C	KAP123	YER110C	Transcript	stop_gained	861	861	287	Y/*	taC/taG	HIGH
ES1145	YGR172C	8.85455	III:148618-148619	GGAATAAAAATCAACTATCATCTACTAA	SRD1	YCR018C	Transcript	stop_gained,frameshift_variant	285-286	285-286	95-96	-/LVDDS*FLFX	-/TTAGTAGATGATAGTTGATTTTTATTCC	HIGH
ES1145	YGR172C	8.85455	VII:199368	G	YIP5	YGL161C	Transcript	missense_variant	775	775	259	A/P	Gct/Cct	MODERATE
ES1145	YGR172C	8.85455	VII:124039	A	YIP4	YGL198W	Transcript	missense_variant	449	449	150	S/Y	tCc/tAc	MODERATE
ES1145	YGR172C	8.85455	VII:124039	A	YGL199C	YGL199C	Transcript	stop_gained	4	4	2	E/*	Gag/Tag	HIGH
ES1145	YGR172C	8.85455	VII:116317	T	ARO8	YGL202W	Transcript	missense_variant	259	259	87	A/S	Gct/Tct	MODERATE
ES1145	YGR172C	8.85455	XIV:766589	A	PDR18	YNR070W	Transcript	missense_variant	1215	1215	405	F/L	ttT/ttA	MODERATE
ES1145	YGR172C	8.85455	XIV:766590	G	PDR18	YNR070W	Transcript	missense_variant	1216	1216	406	I/V	Atc/Gtc	MODERATE
ES1146	YNL006W	38.4108	IV:855160-855161	T	VPS64	YDR200C	Transcript	frameshift_variant	933-934	933-934	311-312	-/X	-/A	HIGH
ES1149	YNL118C	40.4905	V:379315	T	KAP123	YER110C	Transcript	stop_gained	2789	2789	930	L/*	tTg/tAg	HIGH
ES1149	YNL118C	40.4905	X:183769	T	SPT10	YJL127C	Transcript	missense_variant	452	452	151	R/Q	cGa/cAa	MODERATE
ES1149	YNL118C	40.4905	XII:412124	C	PDC5	YLR134W	Transcript	missense_variant	1402	1402	468	V/L	Gtc/Ctc	MODERATE
ES1150	YDL004W	27.3755	IV:1377597	A	TOM1	YDR457W	Transcript	stop_gained	7808	7808	2603	S/*	tCa/tAa	HIGH
ES1150	YDL004W	27.3755	V:209697	T	GAL83	YER027C	Transcript	missense_variant	536	536	179	G/E	gGg/gAg	MODERATE
ES1150	YDL004W	27.3755	VIII:449063	T	SPC97	YHR172W	Transcript	missense_variant	729	729	243	K/N	aaA/aaT	MODERATE
ES1150	YDL004W	27.3755	XII:827964-827965	-	YLR349W	YLR349W	Transcript	frameshift_variant	444-445	444-445	148-149	PY/PX	ccATat/ccat	HIGH
ES1150	YDL004W	27.3755	XVI:691430	T	NOT5	YPR072W	Transcript	missense_variant	1324	1324	442	D/Y	Gac/Tac	MODERATE
ES1152	YGL150C	46.9645	IV:692159	C	TRM1	YDR120C	Transcript	missense_variant	1103	1103	368	T/S	aCt/aGt	MODERATE
ES1152	YGL150C	46.9645	IV:754475	A	KGD2	YDR148C	Transcript	missense_variant	592	592	198	P/S	Cca/Tca	MODERATE
ES1152	YGL150C	46.9645	IV:754477	A	KGD2	YDR148C	Transcript	missense_variant	590	590	197	A/V	gCt/gTt	MODERATE
ES1152	YGL150C	46.9645	V:490566	G	YER158C	YER158C	Transcript	missense_variant	13	13	5	G/R	Ggt/Cgt	MODERATE
ES1152	YGL150C	46.9645	VII:378886	G	SGF73	YGL066W	Transcript	missense_variant	1278	1278	426	D/E	gaT/gaG	MODERATE
ES1152	YGL150C	46.9645	VIII:106868	A	OSH7	YHR001W	Transcript	missense_variant	814	814	272	D/N	Gat/Aat	MODERATE
ES1152	YGL150C	46.9645	VIII:106869	T	OSH7	YHR001W	Transcript	missense_variant	815	815	272	D/V	gAt/gTt	MODERATE
ES1152	YGL150C	46.9645	XII:982	T	YLL067C	YLL067C	Transcript	missense_variant	3221	3221	1074	R/Q	cGg/cAg	MODERATE
ES1152	YGL150C	46.9645	XII:982	T	YLL067W-A	YLL067W-A	Transcript	missense_variant	140	140	47	P/L	cCg/cTg	MODERATE
ES1152	YGL150C	46.9645	XIII:414610	-	RCO1	YMR075W	Transcript	frameshift_variant	629	629	210	S/X	tCa/ta	HIGH
ES1152	YGL150C	46.9645	XV:583199	C	SIA1	YOR137C	Transcript	missense_variant	483	483	161	S/R	agT/agG	MODERATE
ES1154	YPL242C	43.4591	V:257178	A	HOM3	YER052C	Transcript	missense_variant	781	781	261	A/S	Gct/Tct	MODERATE
ES1154	YPL242C	43.4591	XIII:373441-373442	AGG	YMR050C	YMR050C	Transcript	inframe_insertion	4883-4884	4883-4884	1628	L/FL	tta/ttCCTa	MODERATE
ES1154	YPL242C	43.4591	XIII:373445-373447	-	YMR050C	YMR050C	Transcript	inframe_deletion	4878-4880	4878-4880	1626-1627	IY/I	atATAt/att	MODERATE
ES1154	YPL242C	43.4591	XIV:447994	T	APP1	YNL094W	Transcript	missense_variant	384	384	128	L/F	ttG/ttT	MODERATE
ES1156	YPL242C	46.3537	V:257178	A	HOM3	YER052C	Transcript	missense_variant	781	781	261	A/S	Gct/Tct	MODERATE
ES1156	YPL242C	46.3537	XV:320659	T	SIN3	YOL004W	Transcript	missense_variant	3722	3722	1241	T/I	aCa/aTa	MODERATE
ES1157	YPL242C	14.6053	IV:919834	G	SIR4	YDR227W	Transcript	stop_gained	2264	2264	755	S/*	tCa/tGa	HIGH
ES1157	YPL242C	14.6053	XIV:447994	T	APP1	YNL094W	Transcript	missense_variant	384	384	128	L/F	ttG/ttT	MODERATE
ES1157	YPL242C	14.6053	XV:580163	C	IRC14	YOR135C	Transcript	missense_variant	338	338	113	Q/R	cAa/cGa	MODERATE
ES1157	YPL242C	14.6053	XV:1000818	T	SOG2	YOR353C	Transcript	missense_variant	11	11	4	T/K	aCa/aAa	MODERATE
ES1157	YPL242C	14.6053	XVI:651063	C	PUF2	YPR042C	Transcript	missense_variant	2600	2600	867	E/G	gAa/gGa	MODERATE
ES1158	YGL018C	37.9306	VII:372640	A	AFT1	YGL071W	Transcript	stop_gained	629	629	210	S/*	tCg/tAg	HIGH
ES1158	YGL018C	37.9306	XII:1067096-1067097	CTTTTTTAATCGCGAGTATGTCCGCGGCTTTTACTTTGCATGCAAGGCTCAGTTCGATAAC	BSC3	YLR465C	Transcript	stop_gained,frameshift_variant	257-258	257-258	86	S/RLSN*ALHAK*KPRTYSRLKKX	agt/agGTTATCGAACTGAGCCTTGCATGCAAAGTAAAAGCCGCGGACATACTCGCGATTAAAAAAGt	HIGH
ES1158	YGL018C	37.9306	XII:1067096-1067097	CTTTTTTAATCGCGAGTATGTCCGCGGCTTTTACTTTGCATGCAAGGCTCAGTTCGATAAC	YRF1-4	YLR466W	Transcript	frameshift_variant	10-11	10-11	4	T/TFLIASMSAAFTLHARLSSITX	act/aCTTTTTTAATCGCGAGTATGTCCGCGGCTTTTACTTTGCATGCAAGGCTCAGTTCGATAACct	HIGH
ES116	YKR004C	38.1546	IV:872158	A	YDR210W-A	YDR210W-A	Transcript	missense_variant	47	47	16	S/N	aGc/aAc	MODERATE
ES116	YKR004C	38.1546	IV:872158	A	YDR210W-B	YDR210W-B	Transcript	missense_variant	47	47	16	S/N	aGc/aAc	MODERATE
ES116	YKR004C	38.1546	XIV:545567	G	YIP3	YNL044W	Transcript	missense_variant	221	221	74	L/W	tTg/tGg	MODERATE
ES116	YKR004C	38.1546	XIV:38174	T	YNL320W	YNL320W	Transcript	missense_variant	475	475	159	G/C	Ggt/Tgt	MODERATE
ES1160	YOL120C	64.234	XII:266566	T	ENV10	YLR065C	Transcript	missense_variant	353	353	118	C/Y	tGt/tAt	MODERATE
ES1160	YOL120C	64.234	XV:412107	G	WHI2	YOR043W	Transcript	stop_gained	1238	1238	413	L/*	tTa/tGa	HIGH
ES1161	YPL143W	59.7259	IV:415256	G	RPN4	YDL020C	Transcript	missense_variant	1453	1453	485	G/R	Gga/Cga	MODERATE
ES1162	YBR002C	4.48939	II:298964	A	RKM3	YBR030W	Transcript	missense_variant	673	673	225	H/N	Cat/Aat	MODERATE
ES1162	YBR002C	4.48939	IV:191667	A	RPN5	YDL147W	Transcript	missense_variant	744	744	248	D/E	gaC/gaA	MODERATE
ES1162	YBR002C	4.48939	IV:624060	G	VTC5	YDR089W	Transcript	missense_variant	1949	1949	650	N/S	aAt/aGt	MODERATE
ES1162	YBR002C	4.48939	IV:657757	T	YDR102C	YDR102C	Transcript	stop_gained	224	224	75	S/*	tCa/tAa	HIGH
ES1162	YBR002C	4.48939	IV:670806	T	TMN2	YDR107C	Transcript	missense_variant	229	229	77	H/N	Cat/Aat	MODERATE
ES1162	YBR002C	4.48939	V:385329	T	SWI4	YER111C	Transcript	missense_variant	548	548	183	T/K	aCa/aAa	MODERATE
ES1162	YBR002C	4.48939	IX:292226	T	YIL032C	YIL032C	Transcript	missense_variant	92	92	31	R/K	aGa/aAa	MODERATE
ES1162	YBR002C	4.48939	X:212965	A	UTP10	YJL109C	Transcript	missense_variant	4345	4345	1449	D/Y	Gat/Tat	MODERATE
ES1162	YBR002C	4.48939	X:460133	T	YJR012C	YJR012C	Transcript	missense_variant	286	286	96	P/T	Cct/Act	MODERATE
ES1162	YBR002C	4.48939	XI:427514	A	LAC1	YKL008C	Transcript	missense_variant	1038	1038	346	Q/H	caG/caT	MODERATE
ES1162	YBR002C	4.48939	XI:497778	G	SET3	YKR029C	Transcript	missense_variant	2056	2056	686	S/P	Tca/Cca	MODERATE
ES1162	YBR002C	4.48939	XI:569199	G	GPT2	YKR067W	Transcript	missense_variant	1282	1282	428	M/V	Atg/Gtg	MODERATE
ES1162	YBR002C	4.48939	XI:641274	A	SIR1	YKR101W	Transcript	stop_gained	735	735	245	C/*	tgC/tgA	HIGH
ES1162	YBR002C	4.48939	XII:672524	T	RED1	YLR263W	Transcript	missense_variant	2185	2185	729	A/S	Gct/Tct	MODERATE
ES1162	YBR002C	4.48939	XII:732283-732284	TCCTCAGATATAGTCGG	YLR302C	YLR302C	Transcript	frameshift_variant	270-271	270-271	90-91	-/PTISEX	-/CCGACTATATCTGAGGA	HIGH
ES1162	YBR002C	4.48939	XII:791729	G	MID2	YLR332W	Transcript	missense_variant	1054	1054	352	S/G	Agc/Ggc	MODERATE
ES1162	YBR002C	4.48939	XII:1054422	T	PDP3	YLR455W	Transcript	missense_variant	794	794	265	A/V	gCa/gTa	MODERATE
ES1162	YBR002C	4.48939	XIV:470617	C	END3	YNL084C	Transcript	missense_variant	486	486	162	F/L	ttT/ttG	MODERATE
ES1162	YBR002C	4.48939	XV:715138	T	SLK19	YOR195W	Transcript	missense_variant	2273	2273	758	Y/F	tAt/tTt	MODERATE
ES1162	YBR002C	4.48939	XV:839433	G	RIM20	YOR275C	Transcript	missense_variant	1637	1637	546	G/A	gGc/gCc	MODERATE
ES1163	YBR002C	33.1546	III:81452	C	KCC4	YCL024W	Transcript	missense_variant	2291	2291	764	R/T	aGg/aCg	MODERATE
ES1163	YBR002C	33.1546	IV:624060	G	VTC5	YDR089W	Transcript	missense_variant	1949	1949	650	N/S	aAt/aGt	MODERATE
ES1164	YNL181W	36.4231	IV:1468234	A	GNP1	YDR508C	Transcript	stop_gained	211	211	71	E/*	Gaa/Taa	HIGH
ES1164	YNL181W	36.4231	IV:1468234	A	YDR509W	YDR509W	Transcript	missense_variant	9	9	3	F/L	ttC/ttA	MODERATE
ES1164	YNL181W	36.4231	VII:932652	A	CRM1	YGR218W	Transcript	missense_variant	112	112	38	L/M	Ttg/Atg	MODERATE
ES1164	YNL181W	36.4231	XII:339356	A	CHA4	YLR098C	Transcript	stop_gained	118	118	40	R/*	Aga/Tga	HIGH
ES1164	YNL181W	36.4231	XIII:578322	A	HLJ1	YMR161W	Transcript	stop_gained	605	605	202	L/*	tTa/tAa	HIGH
ES1165	YPL075W	27.9183	IV:327598	A	AHK1	YDL073W	Transcript	missense_variant	986	986	329	T/K	aCg/aAg	MODERATE
ES1165	YPL075W	27.9183	IV:240728	G	YDL124W	YDL124W	Transcript	missense_variant	470	470	157	S/C	tCc/tGc	MODERATE
ES1165	YPL075W	27.9183	XV:977505	G	TYE7	YOR344C	Transcript	missense_variant	565	565	189	E/Q	Gaa/Caa	MODERATE
ES1167	YOR160W	49.6012	II:305057	G	HMT1	YBR034C	Transcript	missense_variant	920	920	307	L/S	tTg/tCg	MODERATE
ES1167	YOR160W	49.6012	XIII:908179	G	YMR317W	YMR317W	Transcript	missense_variant	816	816	272	I/M	atT/atG	MODERATE
ES1167	YOR160W	49.6012	XIII:908196	C	YMR317W	YMR317W	Transcript	missense_variant	833	833	278	W/S	tGg/tCg	MODERATE
ES1167	YOR160W	49.6012	XIII:908198	T	YMR317W	YMR317W	Transcript	missense_variant	835	835	279	A/S	Gca/Tca	MODERATE
ES1172	YPL210C	65.1452	I:25527-25661	-	FLO9	YAL063C	Transcript	inframe_deletion	2308-2442	2308-2442	770-814	LISTTTEPWTGTFTSTSTEMTTVTGTNGQPTDETVIVIRTPTSEG/-	CTAATCAGCACCACCACTGAACCATGGACTGGTACTTTCACCTCTACATCCACTGAGATGACCACCGTCACCGGTACTAACGGTCAACCAACTGACGAAACCGTGATTGTTATCAGAACTCCAACCAGTGAAGGT/-	MODERATE
ES1172	YPL210C	65.1452	II:225631-225632	GGACTT	YBL005W-B	YBL005W-B	Transcript	inframe_insertion	4301-4302	4301-4302	1434	K/KDL	aaa/aaGGACTTa	MODERATE
ES1172	YPL210C	65.1452	XVI:351053	G	SSE1	YPL106C	Transcript	missense_variant	1223	1223	408	K/T	aAg/aCg	MODERATE
ES1172	YPL210C	65.1452	XVI:909393	A	ATG13	YPR185W	Transcript	missense_variant	2176	2176	726	V/I	Gta/Ata	MODERATE
ES1174	YPR144C	41.5199	IV:77483	A	NOP6	YDL213C	Transcript	stop_gained	484	484	162	E/*	Gag/Tag	HIGH
ES1174	YPR144C	41.5199	XII:562452	T	CLB4	YLR210W	Transcript	missense_variant	445	445	149	D/Y	Gat/Tat	MODERATE
ES1175	YPR169W	44.3621	IV:1375506	G	TOM1	YDR457W	Transcript	missense_variant	5717	5717	1906	M/R	aTg/aGg	MODERATE
ES1179	YGL172W	27.8716	VI:227503-227507	-	YFR036W-A	YFR036W-A	Transcript	frameshift_variant	53-57	53-57	18-19	YI/X	tATATA/t	HIGH
ES1179	YGL172W	27.8716	VIII:223260	G	RPP1	YHR062C	Transcript	missense_variant	499	499	167	V/L	Gta/Cta	MODERATE
ES1183	YPL268W	65.4313	III:195033	T	PHO87	YCR037C	Transcript	missense_variant	2153	2153	718	V/E	gTa/gAa	MODERATE
ES1183	YPL268W	65.4313	IV:1112239-1112240	A	TIM11	YDR322C-A	Transcript	frameshift_variant	54-55	54-55	18-19	-/X	-/T	HIGH
ES1183	YPL268W	65.4313	XIII:274837	A	MVP1	YMR004W	Transcript	stop_gained	821	821	274	W/*	tGg/tAg	HIGH
ES1183	YPL268W	65.4313	XV:694516	C	ULS1	YOR191W	Transcript	missense_variant	2042	2042	681	K/T	aAg/aCg	MODERATE
ES1183	YPL268W	65.4313	XVI:617407	T	ATH1	YPR026W	Transcript	missense_variant	2029	2029	677	V/F	Gtt/Ttt	MODERATE
ES1183	YPL268W	65.4313	XVI:810033-810035	-	YPR137C-A	YPR137C-A	Transcript	inframe_deletion	235-237	235-237	79	S/-	TCA/-	MODERATE
ES1183	YPL268W	65.4313	XVI:810037	G	YPR137C-A	YPR137C-A	Transcript	missense_variant	233	233	78	H/P	cAt/cCt	MODERATE
ES1183	YPL268W	65.4313	XVI:810040-810041	GT	YPR137C-A	YPR137C-A	Transcript	frameshift_variant	229-230	229-230	77	S/YX	tca/tACca	HIGH
ES1183	YPL268W	65.4313	XVI:810044-810045	A	YPR137C-A	YPR137C-A	Transcript	frameshift_variant	225-226	225-226	75-76	-/X	-/T	HIGH
ES1183	YPL268W	65.4313	XVI:810050	G	YPR137C-A	YPR137C-A	Transcript	missense_variant	220	220	74	T/P	Act/Cct	MODERATE
ES1183	YPL268W	65.4313	XVI:810033-810035	-	YPR137C-B	YPR137C-B	Transcript	inframe_deletion	235-237	235-237	79	S/-	TCA/-	MODERATE
ES1183	YPL268W	65.4313	XVI:810037	G	YPR137C-B	YPR137C-B	Transcript	missense_variant	233	233	78	H/P	cAt/cCt	MODERATE
ES1183	YPL268W	65.4313	XVI:810040-810041	GT	YPR137C-B	YPR137C-B	Transcript	frameshift_variant	229-230	229-230	77	S/YX	tca/tACca	HIGH
ES1183	YPL268W	65.4313	XVI:810044-810045	A	YPR137C-B	YPR137C-B	Transcript	frameshift_variant	225-226	225-226	75-76	-/X	-/T	HIGH
ES1183	YPL268W	65.4313	XVI:810050	G	YPR137C-B	YPR137C-B	Transcript	missense_variant	220	220	74	T/P	Act/Cct	MODERATE
ES1184	YOR182C	44.5484	VII:687103	C	ESP1	YGR098C	Transcript	missense_variant	356	356	119	L/R	cTa/cGa	MODERATE
ES1184	YOR182C	44.5484	XIII:189339-189341	-	YML045W	YML045W	Transcript	inframe_deletion	4878-4880	4878-4880	1626-1627	IY/I	atATAt/att	MODERATE
ES1184	YOR182C	44.5484	XIII:189343-189344	TCC	YML045W	YML045W	Transcript	inframe_insertion	4882-4883	4882-4883	1628	L/FL	tta/tTCCta	MODERATE
ES1184	YOR182C	44.5484	XIV:418157	C	NOP15	YNL110C	Transcript	missense_variant	332	332	111	F/C	tTt/tGt	MODERATE
ES1187	YER036C	40.5881	I:79251	T	FUN12	YAL035W	Transcript	missense_variant	2825	2825	942	R/L	cGt/cTt	MODERATE
ES1187	YER036C	40.5881	IV:496184	A	VPS54	YDR027C	Transcript	missense_variant	1135	1135	379	G/W	Ggg/Tgg	MODERATE
ES1187	YER036C	40.5881	VIII:544348-544349	AGG	YHR214C-B	YHR214C-B	Transcript	inframe_insertion	4997-4998	4997-4998	1666	L/FL	tta/ttCCTa	MODERATE
ES1187	YER036C	40.5881	VIII:544352-544354	-	YHR214C-B	YHR214C-B	Transcript	inframe_deletion	4992-4994	4992-4994	1664-1665	IY/I	atATAt/att	MODERATE
ES1190	YGL225W	35.1675	V:229265	C	YER039C-A	YER039C-A	Transcript	stop_lost	217	217	73	*/G	Tga/Gga	HIGH
ES1190	YGL225W	35.1675	VIII:396541	A	SKG6	YHR149C	Transcript	missense_variant	119	119	40	S/F	tCc/tTc	MODERATE
ES1190	YGL225W	35.1675	XIV:528783	T	VAC7	YNL054W	Transcript	missense_variant	2698	2698	900	V/F	Gtt/Ttt	MODERATE
ES1192	YDL092W	70.1236	IV:1267852	A	UTP5	YDR398W	Transcript	missense_variant	382	382	128	Q/K	Cag/Aag	MODERATE
ES1192	YDL092W	70.1236	XV:807885	A	OSW1	YOR255W	Transcript	missense_variant	615	615	205	D/E	gaC/gaA	MODERATE
ES1194	YDL235C	40.795	IV:12653	-	HXT15	YDL245C	Transcript	frameshift_variant	708	708	236	G/X	ggA/gg	HIGH
ES1194	YDL235C	40.795	IV:12658	-	HXT15	YDL245C	Transcript	frameshift_variant	703	703	235	V/X	Gtg/tg	HIGH
ES1194	YDL235C	40.795	IV:12659-12660	GGG	HXT15	YDL245C	Transcript	inframe_insertion	701-702	701-702	234	P/PP	cct/ccCCCt	MODERATE
ES1194	YDL235C	40.795	IV:12665	-	HXT15	YDL245C	Transcript	frameshift_variant	696	696	232	R/X	agG/ag	HIGH
ES1194	YDL235C	40.795	V:571474	A	YER189W	YER189W	Transcript	missense_variant	320	320	107	P/Q	cCa/cAa	MODERATE
ES1194	YDL235C	40.795	V:571477	T	YER189W	YER189W	Transcript	missense_variant	323	323	108	R/L	cGt/cTt	MODERATE
ES1194	YDL235C	40.795	VII:429066	A	YGL036W	YGL036W	Transcript	missense_variant	466	466	156	V/I	Gtt/Att	MODERATE
ES1194	YDL235C	40.795	X:178865	T	PBS2	YJL128C	Transcript	stop_gained	1239	1239	413	C/*	tgC/tgA	HIGH
ES1194	YDL235C	40.795	XIII:841087	G	NGL2	YMR285C	Transcript	missense_variant	605	605	202	E/A	gAa/gCa	MODERATE
ES1197	YDR353W	22.4876	VIII:254212	C	NMD2	YHR077C	Transcript	missense_variant	1432	1432	478	F/V	Ttt/Gtt	MODERATE
ES1197	YDR353W	22.4876	VIII:556831-556837	-	YHR217C	YHR217C	Transcript	frameshift_variant	206-212	206-212	69-71	HTT/X	cACACCACc/cc	HIGH
ES1198	YPL016W	3.83708	II:325753	C	TCM62	YBR044C	Transcript	missense_variant	307	307	103	R/G	Agg/Ggg	MODERATE
ES1198	YPL016W	3.83708	II:649338-649340	-	NGR1	YBR212W	Transcript	inframe_deletion	1453-1455	1453-1455	485	Q/-	CAG/-	MODERATE
ES1198	YPL016W	3.83708	IV:483602	-	YDR018C	YDR018C	Transcript	frameshift_variant	259	259	87	V/X	Gtc/tc	HIGH
ES1198	YPL016W	3.83708	IV:483606	G	YDR018C	YDR018C	Transcript	missense_variant	255	255	85	L/F	ttG/ttC	MODERATE
ES1198	YPL016W	3.83708	IV:561797	A	CDC34	YDR054C	Transcript	missense_variant	531	531	177	M/I	atG/atT	MODERATE
ES1198	YPL016W	3.83708	IV:901427	T	RAD9	YDR217C	Transcript	missense_variant	2054	2054	685	P/Q	cCa/cAa	MODERATE
ES1198	YPL016W	3.83708	IV:1035422	C	YDR286C	YDR286C	Transcript	missense_variant	154	154	52	N/D	Aat/Gat	MODERATE
ES1198	YPL016W	3.83708	IV:1069435	C	RSC3	YDR303C	Transcript	missense_variant	1952	1952	651	Q/R	cAa/cGa	MODERATE
ES1198	YPL016W	3.83708	IV:1266629	A	YDR396W	YDR396W	Transcript	missense_variant	335	335	112	A/D	gCc/gAc	MODERATE
ES1198	YPL016W	3.83708	IV:1266629	A	NCB2	YDR397C	Transcript	missense_variant	178	178	60	A/S	Gct/Tct	MODERATE
ES1198	YPL016W	3.83708	V:78805	T	UTR2	YEL040W	Transcript	missense_variant	753	753	251	K/N	aaG/aaT	MODERATE
ES1198	YPL016W	3.83708	VII:258835	T	ITC1	YGL133W	Transcript	stop_gained	1129	1129	377	Q/*	Cag/Tag	HIGH
ES1198	YPL016W	3.83708	VIII:209298	A	SMF2	YHR050W	Transcript	missense_variant	1645	1645	549	L/I	Ctc/Atc	MODERATE
ES1198	YPL016W	3.83708	VIII:248441	T	PPE1	YHR075C	Transcript	stop_lost	1201	1201	401	*/K	Taa/Aaa	HIGH
ES1198	YPL016W	3.83708	VIII:376925	G	ARO9	YHR137W	Transcript	missense_variant	1217	1217	406	Y/C	tAc/tGc	MODERATE
ES1198	YPL016W	3.83708	VIII:474377	T	SSP1	YHR184W	Transcript	missense_variant	1634	1634	545	S/I	aGt/aTt	MODERATE
ES1198	YPL016W	3.83708	X:305732	T	PSF2	YJL072C	Transcript	missense_variant	131	131	44	T/N	aCt/aAt	MODERATE
ES1198	YPL016W	3.83708	X:304701	A	JEM1	YJL073W	Transcript	missense_variant	1521	1521	507	F/L	ttC/ttA	MODERATE
ES1198	YPL016W	3.83708	X:520950	A	SSC1	YJR045C	Transcript	missense_variant	653	653	218	A/V	gCc/gTc	MODERATE
ES1198	YPL016W	3.83708	XI:116082	A	LST4	YKL176C	Transcript	missense_variant	1905	1905	635	L/F	ttG/ttT	MODERATE
ES1198	YPL016W	3.83708	XII:317928	T	GAA1	YLR088W	Transcript	missense_variant	1822	1822	608	R/W	Agg/Tgg	MODERATE
ES1198	YPL016W	3.83708	XII:727450	A	ECM38	YLR299W	Transcript	missense_variant	1382	1382	461	A/E	gCa/gAa	MODERATE
ES1198	YPL016W	3.83708	XII:770363	T	BUD6	YLR319C	Transcript	missense_variant	1322	1322	441	P/Q	cCa/cAa	MODERATE
ES1198	YPL016W	3.83708	XII:916149	C	SKI2	YLR398C	Transcript	stop_gained	2871	2871	957	Y/*	taC/taG	HIGH
ES1198	YPL016W	3.83708	XII:1009775	T	ECM30	YLR436C	Transcript	missense_variant	1471	1471	491	S/T	Tca/Aca	MODERATE
ES1198	YPL016W	3.83708	XIII:176027	A	RSE1	YML049C	Transcript	missense_variant	2279	2279	760	G/V	gGa/gTa	MODERATE
ES1198	YPL016W	3.83708	XIII:10603	C	YML131W	YML131W	Transcript	missense_variant	406	406	136	W/R	Tgg/Cgg	MODERATE
ES1198	YPL016W	3.83708	XIII:331441	C	RSF1	YMR030W	Transcript	missense_variant	649	649	217	D/H	Gat/Cat	MODERATE
ES1198	YPL016W	3.83708	XVI:541210	A	CHL1	YPL008W	Transcript	stop_gained	1826	1826	609	S/*	tCg/tAg	HIGH
ES1198	YPL016W	3.83708	XVI:302091	G	COX11	YPL132W	Transcript	missense_variant	376	376	126	K/E	Aaa/Gaa	MODERATE
ES1198	YPL016W	3.83708	XVI:748611	T	DBF20	YPR111W	Transcript	missense_variant	1306	1306	436	A/S	Gca/Tca	MODERATE
ES1199	YIL063C	25.7081	IV:1066190	A	CFT1	YDR301W	Transcript	missense_variant	2839	2839	947	L/I	Cta/Ata	MODERATE
ES1199	YIL063C	25.7081	XVI:300228	C	RDS2	YPL133C	Transcript	missense_variant	1001	1001	334	V/G	gTt/gGt	MODERATE
ES1200	YGL172W	14.0591	VIII:223260	G	RPP1	YHR062C	Transcript	missense_variant	499	499	167	V/L	Gta/Cta	MODERATE
ES1202	YGL172W	12.2906	IV:452162	T	NTH1	YDR001C	Transcript	missense_variant	314	314	105	T/K	aCa/aAa	MODERATE
ES1202	YGL172W	12.2906	VII:513558	A	MCY1	YGR012W	Transcript	missense_variant	400	400	134	A/T	Gca/Aca	MODERATE
ES1202	YGL172W	12.2906	VIII:199456	C	AAP1	YHR047C	Transcript	missense_variant	1855	1855	619	L/V	Ttg/Gtg	MODERATE
ES1202	YGL172W	12.2906	VIII:223260	G	RPP1	YHR062C	Transcript	missense_variant	499	499	167	V/L	Gta/Cta	MODERATE
ES1202	YGL172W	12.2906	VIII:391028	C	CRP1	YHR146W	Transcript	missense_variant	729	729	243	E/D	gaA/gaC	MODERATE
ES1202	YGL172W	12.2906	XIII:788271	T	TRM732	YMR259C	Transcript	missense_variant	613	613	205	L/I	Cta/Ata	MODERATE
ES1203	YPR104C	36.1488	IV:1054557	-	HDA2	YDR295C	Transcript	frameshift_variant	91	91	31	S/X	Tcc/cc	HIGH
ES1203	YPR104C	36.1488	VII:728056	C	NUP57	YGR119C	Transcript	missense_variant	1616	1616	539	N/S	aAt/aGt	MODERATE
ES1203	YPR104C	36.1488	VIII:167568	G	YHR028W-A	YHR028W-A	Transcript	missense_variant	217	217	73	S/A	Tcc/Gcc	MODERATE
ES1203	YPR104C	36.1488	VIII:167569	G	YHR028W-A	YHR028W-A	Transcript	missense_variant	218	218	73	S/C	tCc/tGc	MODERATE
ES1203	YPR104C	36.1488	VIII:410631	T	LAM1	YHR155W	Transcript	missense_variant	3529	3529	1177	V/L	Gta/Tta	MODERATE
ES1204	YIL051C	29.1082	I:193984-193985	ATA	SWH1	YAR042W	Transcript	inframe_insertion	1366-1367	1366-1367	456	D/DN	gat/gATAat	MODERATE
ES1204	YIL051C	29.1082	XVI:683704	T	HOS1	YPR068C	Transcript	missense_variant	650	650	217	A/E	gCa/gAa	MODERATE
ES1205	YPL143W	43.0956	IV:713754	T	SAC6	YDR129C	Transcript	missense_variant	1515	1515	505	N/K	aaC/aaA	MODERATE
ES1205	YPL143W	43.0956	XII:596367	G	YLR227W-B	YLR227W-B	Transcript	missense_variant	2929	2929	977	I/V	Ata/Gta	MODERATE
ES1205	YPL143W	43.0956	XII:596373	A	YLR227W-B	YLR227W-B	Transcript	missense_variant	2935	2935	979	E/K	Gaa/Aaa	MODERATE
ES1205	YPL143W	43.0956	XII:596377	C	YLR227W-B	YLR227W-B	Transcript	missense_variant	2939	2939	980	I/T	aTc/aCc	MODERATE
ES1205	YPL143W	43.0956	XII:596382	A	YLR227W-B	YLR227W-B	Transcript	missense_variant	2944	2944	982	L/I	Ctt/Att	MODERATE
ES1206	YNL306W	23.7397	XVI:681723	T	UBA3	YPR066W	Transcript	missense_variant	511	511	171	A/S	Gcc/Tcc	MODERATE
ES1208	YDR397C	30.5979	XV:711689	A	TOA1	YOR194C	Transcript	missense_variant	855	855	285	W/C	tgG/tgT	MODERATE
ES121	YPL242C	48.0086	V:257178	A	HOM3	YER052C	Transcript	missense_variant	781	781	261	A/S	Gct/Tct	MODERATE
ES121	YPL242C	48.0086	XV:320659	T	SIN3	YOL004W	Transcript	missense_variant	3722	3722	1241	T/I	aCa/aTa	MODERATE
ES1210	YBR192W	56.5197	XII:1066648	C	YLR463C	YLR463C	Transcript	missense_variant	169	169	57	M/V	Atg/Gtg	MODERATE
ES1210	YBR192W	56.5197	XII:1066648	C	YLR464W	YLR464W	Transcript	missense_variant	77	77	26	I/T	aTt/aCt	MODERATE
ES1217	YKR004C	47.8382	XIV:38482	G	YNL320W	YNL320W	Transcript	missense_variant	783	783	261	H/Q	caC/caG	MODERATE
ES1218	YKR004C	44.4562	IV:872158	A	YDR210W-A	YDR210W-A	Transcript	missense_variant	47	47	16	S/N	aGc/aAc	MODERATE
ES1218	YKR004C	44.4562	IV:872159	A	YDR210W-A	YDR210W-A	Transcript	missense_variant	48	48	16	S/R	agC/agA	MODERATE
ES1218	YKR004C	44.4562	IV:872158	A	YDR210W-B	YDR210W-B	Transcript	missense_variant	47	47	16	S/N	aGc/aAc	MODERATE
ES1218	YKR004C	44.4562	IV:872159	A	YDR210W-B	YDR210W-B	Transcript	missense_variant	48	48	16	S/R	agC/agA	MODERATE
ES1218	YKR004C	44.4562	XIII:814564	-	RCE1	YMR274C	Transcript	frameshift_variant	748	748	250	L/X	Ctt/tt	HIGH
ES1219	YKR004C	36.0821	XIV:38321	C	YNL320W	YNL320W	Transcript	missense_variant	622	622	208	W/R	Tgg/Cgg	MODERATE
ES1219	YKR004C	36.0821	XIV:647548-647549	A	URK1	YNR012W	Transcript	frameshift_variant	117-118	117-118	39-40	-/X	-/A	HIGH
ES1221	YNL152W	57.1922	XI:208307-208308	AA	RRN3	YKL125W	Transcript	frameshift_variant	61-62	61-62	21	Q/QX	caa/cAAaa	HIGH
ES1222	YNL152W	35.4689	II:30198	G	YBL100W-A	YBL100W-A	Transcript	missense_variant	264	264	88	H/Q	caC/caG	MODERATE
ES1222	YNL152W	35.4689	II:30199	T	YBL100W-A	YBL100W-A	Transcript	missense_variant	265	265	89	G/C	Ggc/Tgc	MODERATE
ES1222	YNL152W	35.4689	II:30198	G	YBL100W-B	YBL100W-B	Transcript	missense_variant	264	264	88	H/Q	caC/caG	MODERATE
ES1222	YNL152W	35.4689	II:30199	T	YBL100W-B	YBL100W-B	Transcript	missense_variant	265	265	89	G/C	Ggc/Tgc	MODERATE
ES1222	YNL152W	35.4689	XI:408788	G	PUT3	YKL015W	Transcript	missense_variant	245	245	82	D/G	gAc/gGc	MODERATE
ES1222	YNL152W	35.4689	XIV:32541	-	LEM3	YNL323W	Transcript	frameshift_variant	598	598	200	G/X	Ggg/gg	HIGH
ES1222	YNL152W	35.4689	XV:744994	T	SAS5	YOR213C	Transcript	missense_variant	288	288	96	N/K	aaC/aaA	MODERATE
ES1226	YGL169W	9.56319	III:148618-148619	GGAATAAAAATCAACTATCATCTA	SRD1	YCR018C	Transcript	stop_gained,inframe_insertion	285-286	285-286	95-96	-/*MIVDFYS	-/TAGATGATAGTTGATTTTTATTCC	HIGH
ES1226	YGL169W	9.56319	V:571737-571752	-	YRF1-2	YER190W	Transcript	frameshift_variant	258-273	258-273	86-91	PYMFLL/X	ccCTACATGTTTTTGTTA/cc	HIGH
ES1226	YGL169W	9.56319	XII:45872	T	YBT1	YLL048C	Transcript	missense_variant	394	394	132	G/S	Ggc/Agc	MODERATE
ES1226	YGL169W	9.56319	XII:732283-732284	TCCTCAGAT	YLR302C	YLR302C	Transcript	stop_gained,inframe_insertion	270-271	270-271	90-91	-/I*G	-/ATCTGAGGA	HIGH
ES1226	YGL169W	9.56319	XV:466452	T	SGO1	YOR073W	Transcript	missense_variant	1682	1682	561	R/I	aGa/aTa	MODERATE
ES1228	YDL212W	62.0167	I:228019	G	IMD1	YAR073W	Transcript	missense_variant	278	278	93	D/G	gAt/gGt	MODERATE
ES1228	YDL212W	62.0167	I:228870-228872	-	IMD1	YAR073W	Transcript	inframe_deletion	1129-1131	1129-1131	377	Y/-	TAT/-	MODERATE
ES1228	YDL212W	62.0167	I:228870-228872	-	YAR075W	YAR075W	Transcript	inframe_deletion	27-29	27-29	9-10	HI/H	caTATt/cat	MODERATE
ES1228	YDL212W	62.0167	II:407122	T	UBC4	YBR082C	Transcript	splice_donor_variant	-	-	-	-	-	HIGH
ES1228	YDL212W	62.0167	XII:1067133	A	BSC3	YLR465C	Transcript	missense_variant	221	221	74	A/V	gCt/gTt	MODERATE
ES1228	YDL212W	62.0167	XII:1067133	A	YRF1-4	YLR466W	Transcript	missense_variant	47	47	16	S/N	aGc/aAc	MODERATE
ES1229	YDR381W	44.6918	V:132528	C	UBC8	YEL012W	Transcript	missense_variant	634	634	212	Y/H	Tac/Cac	MODERATE
ES1229	YDR381W	44.6918	V:571738	C	YRF1-2	YER190W	Transcript	missense_variant	259	259	87	Y/H	Tac/Cac	MODERATE
ES1229	YDR381W	44.6918	VII:79231	T	COG1	YGL223C	Transcript	missense_variant	1135	1135	379	R/S	Cgc/Agc	MODERATE
ES123	YPL242C	12.9449	I:13602	C	TDA8	YAL064C-A	Transcript	missense_variant	142	142	48	N/D	Aac/Gac	MODERATE
ES123	YPL242C	12.9449	II:314290	T	CHS2	YBR038W	Transcript	missense_variant	2393	2393	798	T/I	aCa/aTa	MODERATE
ES123	YPL242C	12.9449	X:697591	G	YJR142W	YJR142W	Transcript	missense_variant	451	451	151	L/V	Ctt/Gtt	MODERATE
ES123	YPL242C	12.9449	XIV:447994	T	APP1	YNL094W	Transcript	missense_variant	384	384	128	L/F	ttG/ttT	MODERATE
ES123	YPL242C	12.9449	XV:1000818	T	SOG2	YOR353C	Transcript	missense_variant	11	11	4	T/K	aCa/aAa	MODERATE
ES1230	YDR381W	15.5277	V:132528	C	UBC8	YEL012W	Transcript	missense_variant	634	634	212	Y/H	Tac/Cac	MODERATE
ES1230	YDR381W	15.5277	V:5132-5133	-	YEL075W-A	YEL075W-A	Transcript	frameshift_variant	263-264	263-264	88	G/X	gGC/g	HIGH
ES1230	YDR381W	15.5277	V:5135	A	YEL075W-A	YEL075W-A	Transcript	missense_variant	266	266	89	C/Y	tGc/tAc	MODERATE
ES1230	YDR381W	15.5277	V:5136	A	YEL075W-A	YEL075W-A	Transcript	stop_gained	267	267	89	C/*	tgC/tgA	HIGH
ES1230	YDR381W	15.5277	X:586418	-	YJR087W	YJR087W	Transcript	frameshift_variant	19	19	7	K/X	Aaa/aa	HIGH
ES1230	YDR381W	15.5277	XI:483004	A	NTR2	YKR022C	Transcript	missense_variant	136	136	46	D/Y	Gac/Tac	MODERATE
ES1230	YDR381W	15.5277	XV:635461	A	MTR10	YOR160W	Transcript	missense_variant	1623	1623	541	F/L	ttC/ttA	MODERATE
ES1234	YDR468C	47.7747	III:229769	A	HCM1	YCR065W	Transcript	missense_variant	460	460	154	Q/K	Caa/Aaa	MODERATE
ES1234	YDR468C	47.7747	IV:1318308	A	CAD1	YDR423C	Transcript	missense_variant	968	968	323	S/L	tCg/tTg	MODERATE
ES1234	YDR468C	47.7747	VIII:38925	T	GOS1	YHL031C	Transcript	missense_variant	562	562	188	P/T	Cca/Aca	MODERATE
ES1234	YDR468C	47.7747	XIV:101178	C	YNL284C-A	YNL284C-A	Transcript	missense_variant	1055	1055	352	E/G	gAa/gGa	MODERATE
ES1234	YDR468C	47.7747	XIV:101178	C	YNL284C-B	YNL284C-B	Transcript	missense_variant	1055	1055	352	E/G	gAa/gGa	MODERATE
ES1237	YER159C	33.3531	XIII:3751	C	YML133C	YML133C	Transcript	missense_variant	835	835	279	S/G	Agt/Ggt	MODERATE
ES1237	YER159C	33.3531	XV:1050562	T	AMF1	YOR378W	Transcript	missense_variant	1052	1052	351	P/L	cCt/cTt	MODERATE
ES1237	YER159C	33.3531	XVI:95566	G	CIN2	YPL241C	Transcript	missense_variant	613	613	205	D/H	Gat/Cat	MODERATE
ES1237	YER159C	33.3531	XVI:710710	C	SUA7	YPR086W	Transcript	missense_variant	610	610	204	G/R	Ggt/Cgt	MODERATE
ES1239	YMR047C	48.7592	XII:1066573-1066574	C	YLR463C	YLR463C	Transcript	frameshift_variant	243-244	243-244	81-82	-/X	-/G	HIGH
ES1239	YMR047C	48.7592	XII:1066573-1066574	C	YLR464W	YLR464W	Transcript	frameshift_variant,initiator_codon_variant	2-3	2-3	1	M/IX	atg/atCg	HIGH
ES1239	YMR047C	48.7592	XII:1066574-1066575	ATTTTTTCTGCATAC	YLR464W	YLR464W	Transcript	inframe_insertion	3-4	3-4	1-2	-/IFSAY	-/ATTTTTTCTGCATAC	MODERATE
ES1239	YMR047C	48.7592	XV:363746	A	PET127	YOR017W	Transcript	missense_variant	2335	2335	779	R/S	Cgc/Agc	MODERATE
ES1241	YMR047C	57.2905	II:222472-222473	GT	YBL005W-A	YBL005W-A	Transcript	frameshift_variant	1143-1144	1143-1144	381-382	-/X	-/GT	HIGH
ES1241	YMR047C	57.2905	II:222474-222475	-	YBL005W-A	YBL005W-A	Transcript	frameshift_variant	1145-1146	1145-1146	382	S/X	tCC/t	HIGH
ES1241	YMR047C	57.2905	II:222472-222473	GT	YBL005W-B	YBL005W-B	Transcript	frameshift_variant	1143-1144	1143-1144	381-382	-/X	-/GT	HIGH
ES1241	YMR047C	57.2905	II:222474-222475	-	YBL005W-B	YBL005W-B	Transcript	frameshift_variant	1145-1146	1145-1146	382	S/X	tCC/t	HIGH
ES1241	YMR047C	57.2905	XII:1067096-1067097	CTGTTTAATCGCGAGTATGTCCGCGGCTTTTACTTTGCATGCAAGGCTCAGTTTGATAAC	BSC3	YLR465C	Transcript	stop_gained,inframe_insertion	257-258	257-258	86	S/RLSN*ALHAK*KPRTYSRLNS	agt/agGTTATCAAACTGAGCCTTGCATGCAAAGTAAAAGCCGCGGACATACTCGCGATTAAACAGt	HIGH
ES1241	YMR047C	57.2905	XII:1067096-1067097	CTGTTTAATCGCGAGTATGTCCGCGGCTTTTACTTTGCATGCAAGGCTCAGTTTGATAAC	YRF1-4	YLR466W	Transcript	stop_gained,inframe_insertion	10-11	10-11	4	T/TV*SRVCPRLLLCMQGSV**P	act/aCTGTTTAATCGCGAGTATGTCCGCGGCTTTTACTTTGCATGCAAGGCTCAGTTTGATAACct	HIGH
ES1242	YMR047C	51.0282	V:221097	T	ZRG8	YER033C	Transcript	missense_variant	191	191	64	G/E	gGa/gAa	MODERATE
ES1242	YMR047C	51.0282	X:528286	A	UTR1	YJR049C	Transcript	missense_variant	191	191	64	R/L	cGc/cTc	MODERATE
ES1242	YMR047C	51.0282	XIV:616363	C	ASI3	YNL008C	Transcript	missense_variant	1879	1879	627	C/G	Tgc/Ggc	MODERATE
ES1242	YMR047C	51.0282	XVI:351168	T	SSE1	YPL106C	Transcript	missense_variant	1108	1108	370	E/K	Gaa/Aaa	MODERATE
ES1243	YMR047C	31.5131	XIII:360952	G	YMR045C	YMR045C	Transcript	missense_variant	1675	1675	559	K/Q	Aaa/Caa	MODERATE
ES1244	YMR047C	6.01918	III:294593	C	YCR097W-A	YCR097W-A	Transcript	missense_variant	155	155	52	L/P	cTc/cCc	MODERATE
ES1244	YMR047C	6.01918	IV:91398	A	YDL206W	YDL206W	Transcript	stop_gained	1223	1223	408	L/*	tTg/tAg	HIGH
ES1244	YMR047C	6.01918	V:455372	A	MAG1	YER142C	Transcript	missense_variant	665	665	222	D/V	gAt/gTt	MODERATE
ES1245	YER159C	44	V:491532-491533	CGGTGTCGGTCTCGTAGTAGCGACTGAGATCAC	YER158W-A	YER158W-A	Transcript	stop_gained,inframe_insertion	46-47	46-47	16	R/TVSVS**RLRSR	agg/aCGGTGTCGGTCTCGTAGTAGCGACTGAGATCACgg	HIGH
ES1245	YER159C	43.5192	VIII:408835	G	LAM1	YHR155W	Transcript	missense_variant	1733	1733	578	D/G	gAt/gGt	MODERATE
ES1245	YER159C	43.5192	XV:616313	T	RPB2	YOR151C	Transcript	missense_variant	359	359	120	R/H	cGt/cAt	MODERATE
ES1246	YMR047C	42.4405	IV:985018-985019	CCTA	YDR261W-B	YDR261W-B	Transcript	frameshift_variant	3556-3557	3556-3557	1186	V/AYX	gtt/gCCTAtt	HIGH
ES1246	YMR047C	42.4405	IV:985020-985023	-	YDR261W-B	YDR261W-B	Transcript	frameshift_variant	3558-3561	3558-3561	1186-1187	VL/X	gtTCTG/gt	HIGH
ES1246	YMR047C	42.4405	XIV:616363	C	ASI3	YNL008C	Transcript	missense_variant	1879	1879	627	C/G	Tgc/Ggc	MODERATE
ES1247	YMR047C	37.9084	I:165630-165632	-	YAR010C	YAR010C	Transcript	inframe_deletion	235-237	235-237	79	S/-	TCA/-	MODERATE
ES1247	YMR047C	37.9084	I:165634	G	YAR010C	YAR010C	Transcript	missense_variant	233	233	78	H/P	cAt/cCt	MODERATE
ES1247	YMR047C	37.9084	I:165637-165638	GT	YAR010C	YAR010C	Transcript	frameshift_variant	229-230	229-230	77	S/YX	tca/tACca	HIGH
ES1247	YMR047C	37.9084	I:165641-165642	A	YAR010C	YAR010C	Transcript	frameshift_variant	225-226	225-226	75-76	-/X	-/T	HIGH
ES1247	YMR047C	37.9084	I:165647	G	YAR010C	YAR010C	Transcript	missense_variant	220	220	74	T/P	Act/Cct	MODERATE
ES1247	YMR047C	37.9084	IV:313945	T	MRK1	YDL079C	Transcript	missense_variant	512	512	171	G/D	gGc/gAc	MODERATE
ES1247	YMR047C	37.9084	IV:787855	T	SEC5	YDR166C	Transcript	missense_variant	1367	1367	456	T/N	aCt/aAt	MODERATE
ES1247	YMR047C	37.9084	XIV:616363	C	ASI3	YNL008C	Transcript	missense_variant	1879	1879	627	C/G	Tgc/Ggc	MODERATE
ES1247	YMR047C	37.9084	XV:363746	A	PET127	YOR017W	Transcript	missense_variant	2335	2335	779	R/S	Cgc/Agc	MODERATE
ES1248	YNL137C	46.7324	II:225351	T	YBL005W-B	YBL005W-B	Transcript	missense_variant	4021	4021	1341	H/Y	Cat/Tat	MODERATE
ES1248	YNL137C	46.7324	VI:17790	A	AGP3	YFL055W	Transcript	missense_variant	787	787	263	A/T	Gca/Aca	MODERATE
ES1248	YNL137C	46.7324	XV:960128	G	RPA43	YOR340C	Transcript	missense_variant	55	55	19	K/Q	Aaa/Caa	MODERATE
ES125	YDR397C	58.7443	XI:330371	G	TOA2	YKL058W	Transcript	missense_variant	206	206	69	Y/C	tAt/tGt	MODERATE
ES125	YDR397C	58.7443	XV:175101	A	IRA2	YOL081W	Transcript	stop_gained	4032	4032	1344	Y/*	taC/taA	HIGH
ES1251	YDL004W	34.1386	IV:1377597	A	TOM1	YDR457W	Transcript	stop_gained	7808	7808	2603	S/*	tCa/tAa	HIGH
ES1251	YDL004W	34.1386	VIII:449063	T	SPC97	YHR172W	Transcript	missense_variant	729	729	243	K/N	aaA/aaT	MODERATE
ES1251	YDL004W	34.1386	XII:827964-827965	-	YLR349W	YLR349W	Transcript	frameshift_variant	444-445	444-445	148-149	PY/PX	ccATat/ccat	HIGH
ES1251	YDL004W	34.1386	XVI:633721	C	NTO1	YPR031W	Transcript	missense_variant	2207	2207	736	G/A	gGg/gCg	MODERATE
ES1253	YGL150C	33.1457	IV:692159	C	TRM1	YDR120C	Transcript	missense_variant	1103	1103	368	T/S	aCt/aGt	MODERATE
ES1253	YGL150C	33.1457	IV:803645	A	YDR170W-A	YDR170W-A	Transcript	missense_variant	451	451	151	S/T	Tca/Aca	MODERATE
ES1253	YGL150C	33.1457	V:490566	G	YER158C	YER158C	Transcript	missense_variant	13	13	5	G/R	Ggt/Cgt	MODERATE
ES1253	YGL150C	33.1457	VII:378886	G	SGF73	YGL066W	Transcript	missense_variant	1278	1278	426	D/E	gaT/gaG	MODERATE
ES1253	YGL150C	33.1457	XII:955995	G	VPS36	YLR417W	Transcript	missense_variant	986	986	329	E/G	gAa/gGa	MODERATE
ES1253	YGL150C	33.1457	XIII:415241	A	RCO1	YMR075W	Transcript	stop_gained	1260	1260	420	C/*	tgC/tgA	HIGH
ES1254	YGL150C	47.892	V:5038	G	YEL075W-A	YEL075W-A	Transcript	missense_variant	169	169	57	M/V	Atg/Gtg	MODERATE
ES1254	YGL150C	47.892	V:5038	G	YEL076C	YEL076C	Transcript	missense_variant	77	77	26	I/T	aTt/aCt	MODERATE
ES1254	YGL150C	47.892	V:5038	G	YEL076C-A	YEL076C-A	Transcript	missense_variant	77	77	26	I/T	aTt/aCt	MODERATE
ES1254	YGL150C	47.892	VIII:283911	G	YNG2	YHR090C	Transcript	missense_variant	715	715	239	D/H	Gat/Cat	MODERATE
ES1254	YGL150C	47.892	XII:353726	T	MDN1	YLR106C	Transcript	missense_variant	10013	10013	3338	A/E	gCa/gAa	MODERATE
ES1257	YOL120C	9.10604	III:148618-148619	GGAATAAAAATCAACTATCATCTACTAA	SRD1	YCR018C	Transcript	stop_gained,frameshift_variant	285-286	285-286	95-96	-/LVDDS*FLFX	-/TTAGTAGATGATAGTTGATTTTTATTCC	HIGH
ES1257	YOL120C	9.10604	VII:467450	-	PUF4	YGL014W	Transcript	frameshift_variant	1310	1310	437	T/X	aCc/ac	HIGH
ES1257	YOL120C	9.10604	VII:611157	T	ERG25	YGR060W	Transcript	missense_variant	594	594	198	L/F	ttG/ttT	MODERATE
ES1258	YPL143W	32.6138	IV:415256	G	RPN4	YDL020C	Transcript	missense_variant	1453	1453	485	G/R	Gga/Cga	MODERATE
ES1259	YBR002C	40.2811	IV:498666	C	REG1	YDR028C	Transcript	stop_gained	2214	2214	738	Y/*	taC/taG	HIGH
ES1259	YBR002C	40.2811	IV:624060	G	VTC5	YDR089W	Transcript	missense_variant	1949	1949	650	N/S	aAt/aGt	MODERATE
ES1259	YBR002C	40.2811	XIV:18863	-	RPD3	YNL330C	Transcript	frameshift_variant	440	440	147	G/X	gGt/gt	HIGH
ES1260	YBR002C	38.4602	III:81452	C	KCC4	YCL024W	Transcript	missense_variant	2291	2291	764	R/T	aGg/aCg	MODERATE
ES1260	YBR002C	38.4602	IV:624060	G	VTC5	YDR089W	Transcript	missense_variant	1949	1949	650	N/S	aAt/aGt	MODERATE
ES1260	YBR002C	38.4602	VII:950685	C	SMI1	YGR229C	Transcript	missense_variant	215	215	72	D/G	gAc/gGc	MODERATE
ES1260	YBR002C	38.4602	XV:319997-319998	T	SIN3	YOL004W	Transcript	frameshift_variant	3060-3061	3060-3061	1020-1021	-/X	-/T	HIGH
ES1261	YGL172W	34.5087	VII:934264	A	CRM1	YGR218W	Transcript	missense_variant	1724	1724	575	T/K	aCa/aAa	MODERATE
ES1261	YGL172W	34.5087	VIII:223260	G	RPP1	YHR062C	Transcript	missense_variant	499	499	167	V/L	Gta/Cta	MODERATE
ES1261	YGL172W	34.5087	XIII:476535	T	PGM2	YMR105C	Transcript	missense_variant	1072	1072	358	P/T	Cca/Aca	MODERATE
ES1262	YOR077W	32.3232	IV:284927	T	SNU23	YDL098C	Transcript	missense_variant	239	239	80	F/Y	tTt/tAt	MODERATE
ES1262	YOR077W	32.3232	IX:346843	A	EPS1	YIL005W	Transcript	missense_variant	1152	1152	384	N/K	aaC/aaA	MODERATE
ES1262	YOR077W	32.3232	XI:518086	A	YKR040C	YKR040C	Transcript	stop_gained	481	481	161	E/*	Gaa/Taa	HIGH
ES1262	YOR077W	32.3232	XI:518088	A	YKR040C	YKR040C	Transcript	missense_variant	479	479	160	R/I	aGa/aTa	MODERATE
ES1262	YOR077W	32.3232	XVI:104043	G	RVB2	YPL235W	Transcript	missense_variant	812	812	271	D/G	gAc/gGc	MODERATE
ES1263	YDR487C	34.0514	XI:411228	T	PUT3	YKL015W	Transcript	missense_variant	2685	2685	895	L/F	ttG/ttT	MODERATE
ES1263	YDR487C	34.0514	XII:75049	A	YLL032C	YLL032C	Transcript	stop_gained	1699	1699	567	Q/*	Caa/Taa	HIGH
ES1263	YDR487C	34.0514	XII:596870	C	YLR227W-B	YLR227W-B	Transcript	missense_variant	3432	3432	1144	L/F	ttA/ttC	MODERATE
ES1263	YDR487C	34.0514	XII:596871	C	YLR227W-B	YLR227W-B	Transcript	missense_variant	3433	3433	1145	S/P	Tca/Cca	MODERATE
ES1263	YDR487C	34.0514	XV:890280	A	MCH5	YOR306C	Transcript	missense_variant	1153	1153	385	P/S	Cct/Tct	MODERATE
ES1264	YDR487C	41.4491	I:165630-165632	-	YAR010C	YAR010C	Transcript	inframe_deletion	235-237	235-237	79	S/-	TCA/-	MODERATE
ES1264	YDR487C	41.4491	I:165634	G	YAR010C	YAR010C	Transcript	missense_variant	233	233	78	H/P	cAt/cCt	MODERATE
ES1264	YDR487C	41.4491	I:165637-165638	GT	YAR010C	YAR010C	Transcript	frameshift_variant	229-230	229-230	77	S/YX	tca/tACca	HIGH
ES1264	YDR487C	41.4491	I:165641-165642	A	YAR010C	YAR010C	Transcript	frameshift_variant	225-226	225-226	75-76	-/X	-/T	HIGH
ES1264	YDR487C	41.4491	IV:1061726	T	PRO1	YDR300C	Transcript	missense_variant	1066	1066	356	E/K	Gag/Aag	MODERATE
ES1264	YDR487C	41.4491	X:733265	A	HXT16	YJR158W	Transcript	missense_variant	826	826	276	D/N	Gac/Aac	MODERATE
ES1264	YDR487C	41.4491	XII:1066648	C	YLR463C	YLR463C	Transcript	missense_variant	169	169	57	M/V	Atg/Gtg	MODERATE
ES1264	YDR487C	41.4491	XII:1066648	C	YLR464W	YLR464W	Transcript	missense_variant	77	77	26	I/T	aTt/aCt	MODERATE
ES1264	YDR487C	41.4491	XIII:300260	T	BUD22	YMR014W	Transcript	missense_variant	1393	1393	465	A/S	Gcc/Tcc	MODERATE
ES1264	YDR487C	41.4491	XIII:908179	G	YMR317W	YMR317W	Transcript	missense_variant	816	816	272	I/M	atT/atG	MODERATE
ES1264	YDR487C	41.4491	XV:272607	A	MDM38	YOL027C	Transcript	missense_variant	1118	1118	373	P/L	cCa/cTa	MODERATE
ES1264	YDR487C	41.4491	XV:890725	G	MCH5	YOR306C	Transcript	missense_variant	708	708	236	L/F	ttG/ttC	MODERATE
ES1265	YDR427W	43.7244	II:179757	C	PIM1	YBL022C	Transcript	missense_variant	1519	1519	507	M/V	Atg/Gtg	MODERATE
ES1265	YDR427W	43.7244	VI:235892	C	SAP155	YFR040W	Transcript	missense_variant	1651	1651	551	G/R	Gga/Cga	MODERATE
ES1265	YDR427W	43.7244	XII:258570	T	SHM2	YLR058C	Transcript	missense_variant	832	832	278	D/N	Gac/Aac	MODERATE
ES1265	YDR427W	43.7244	XV:849178	A	HUA2	YOR284W	Transcript	missense_variant	701	701	234	A/E	gCa/gAa	MODERATE
ES1265	YDR427W	43.7244	XVI:48715	T	FUM1	YPL262W	Transcript	missense_variant	1380	1380	460	L/F	ttG/ttT	MODERATE
ES1266	YDR427W	36.2417	IV:1237618	C	YRA1	YDR381W	Transcript	missense_variant	295	295	99	A/P	Gca/Cca	MODERATE
ES1267	YPL268W	44.7262	IV:1112239-1112240	A	TIM11	YDR322C-A	Transcript	frameshift_variant	54-55	54-55	18-19	-/X	-/T	HIGH
ES1267	YPL268W	44.7262	XV:236708	T	GAL11	YOL051W	Transcript	missense_variant	1769	1769	590	K/I	aAa/aTa	MODERATE
ES1268	YOR182C	49.4447	VII:687103	C	ESP1	YGR098C	Transcript	missense_variant	356	356	119	L/R	cTa/cGa	MODERATE
ES1268	YOR182C	49.4447	XII:1067079	G	YLR464W	YLR464W	Transcript	missense_variant	508	508	170	I/V	Ata/Gta	MODERATE
ES1268	YOR182C	49.4447	XII:1067079	G	BSC3	YLR465C	Transcript	missense_variant	275	275	92	I/T	aTa/aCa	MODERATE
ES1268	YOR182C	49.4447	XII:1067098-1067099	GTTTAATCGCGAGTATGTCCGCGGCTTTTACTTTGCATGCAAGGCTCAG	BSC3	YLR465C	Transcript	frameshift_variant	255-256	255-256	85-86	-/LSLACKVKAADILAIKX	-/CTGAGCCTTGCATGCAAAGTAAAAGCCGCGGACATACTCGCGATTAAAC	HIGH
ES1268	YOR182C	49.4447	XII:1067098-1067099	GTTTAATCGCGAGTATGTCCGCGGCTTTTACTTTGCATGCAAGGCTCAG	YRF1-4	YLR466W	Transcript	stop_gained,frameshift_variant	12-13	12-13	4-5	-/V*SRVCPRLLLCMQGSX	-/GTTTAATCGCGAGTATGTCCGCGGCTTTTACTTTGCATGCAAGGCTCAG	HIGH
ES1268	YOR182C	49.4447	XIV:418157	C	NOP15	YNL110C	Transcript	missense_variant	332	332	111	F/C	tTt/tGt	MODERATE
ES1272	YER036C	18.9082	I:79296	G	FUN12	YAL035W	Transcript	missense_variant	2870	2870	957	V/G	gTt/gGt	MODERATE
ES1277	YDL120W	37.237	VII:372593	-	AFT1	YGL071W	Transcript	frameshift_variant	582	582	194	S/X	tcG/tc	HIGH
ES1277	YDL120W	37.237	XIII:361537	A	YMR045C	YMR045C	Transcript	missense_variant	1091	1091	364	P/L	cCg/cTg	MODERATE
ES1277	YDL120W	37.237	XIII:361537	A	YMR046C	YMR046C	Transcript	missense_variant	1091	1091	364	P/L	cCg/cTg	MODERATE
ES1277	YDL120W	37.237	XIII:656764	T	YMR196W	YMR196W	Transcript	missense_variant	1689	1689	563	L/F	ttG/ttT	MODERATE
ES1279	YDL092W	38.4322	IV:1267852	A	UTP5	YDR398W	Transcript	missense_variant	382	382	128	Q/K	Cag/Aag	MODERATE
ES1279	YDL092W	38.4322	V:4593-4594	GCATGCAAAGTAAAAG	YEL076C	YEL076C	Transcript	frameshift_variant	521-522	521-522	174	G/GFYFACX	gga/ggCTTTTACTTTGCATGCa	HIGH
ES1279	YDL092W	38.4322	V:4595-4596	GCGG	YEL076C	YEL076C	Transcript	frameshift_variant	519-520	519-520	173-174	-/PX	-/CCGC	HIGH
ES1279	YDL092W	38.4322	XV:807885	A	OSW1	YOR255W	Transcript	missense_variant	615	615	205	D/E	gaC/gaA	MODERATE
ES1281	YDL235C	43.3077	VI:899	A	YFL067W	YFL067W	Transcript	missense_variant	64	64	22	A/T	Gct/Act	MODERATE
ES1281	YDL235C	43.3077	VI:902	T	YFL067W	YFL067W	Transcript	missense_variant	67	67	23	G/C	Ggc/Tgc	MODERATE
ES1281	YDL235C	43.3077	VI:903	T	YFL067W	YFL067W	Transcript	missense_variant	68	68	23	G/V	gGc/gTc	MODERATE
ES1281	YDL235C	43.3077	X:179967	G	PBS2	YJL128C	Transcript	missense_variant	137	137	46	I/T	aTc/aCc	MODERATE
ES1282	YDL235C	60.2815	XII:371935	T	HOG1	YLR113W	Transcript	missense_variant	316	316	106	D/Y	Gat/Tat	MODERATE
ES1284	YPL016W	30.0446	III:256227	A	SRB8	YCR081W	Transcript	stop_gained	1857	1857	619	Y/*	taC/taA	HIGH
ES1284	YPL016W	30.0446	XV:411978	A	WHI2	YOR043W	Transcript	stop_gained	1109	1109	370	S/*	tCg/tAg	HIGH
ES1285	YOL149W	51.7438	V:381431	-	KAP123	YER110C	Transcript	frameshift_variant	673	673	225	A/X	Gcc/cc	HIGH
ES1286	YIL063C	35.673	IV:1066190	A	CFT1	YDR301W	Transcript	missense_variant	2839	2839	947	L/I	Cta/Ata	MODERATE
ES1289	YER112W	34.6925	V:571606	T	YRF1-2	YER190W	Transcript	missense_variant	127	127	43	H/Y	Cac/Tac	MODERATE
ES1289	YER112W	34.6925	IX:181571	G	FYV10	YIL097W	Transcript	missense_variant	1145	1145	382	Y/C	tAc/tGc	MODERATE
ES1289	YER112W	34.6925	XII:352493	C	MDN1	YLR106C	Transcript	missense_variant	11246	11246	3749	L/W	tTg/tGg	MODERATE
ES1289	YER112W	34.6925	XII:481897-481898	AATAC	YLR157W-E	YLR157W-E	Transcript	frameshift_variant	25-26	25-26	9	T/KYX	act/aAATACct	HIGH
ES1289	YER112W	34.6925	XIII:797426	G	YMR265C	YMR265C	Transcript	missense_variant	500	500	167	L/P	cTa/cCa	MODERATE
ES1289	YER112W	34.6925	XIII:840241	A	NGL2	YMR285C	Transcript	missense_variant	1451	1451	484	P/L	cCg/cTg	MODERATE
ES1290	YFL024C	35.7265	II:14390	G	PKC1	YBL105C	Transcript	missense_variant	3307	3307	1103	E/Q	Gaa/Caa	MODERATE
ES1290	YFL024C	35.7265	V:4587-4588	AGGTTATCGAACTGAGCCTTGCATGCAAAGTAAAAGCCGCGGACATACTCGCGATTAAAC	YEL076C	YEL076C	Transcript	inframe_insertion	527-528	527-528	176	L/LFNREYVRGFYFACKAQFDNL	ctt/ctGTTTAATCGCGAGTATGTCCGCGGCTTTTACTTTGCATGCAAGGCTCAGTTCGATAACCTt	MODERATE
ES1290	YFL024C	35.7265	VIII:191424	C	NCP1	YHR042W	Transcript	missense_variant	882	882	294	L/F	ttG/ttC	MODERATE
ES1290	YFL024C	35.7265	IX:37702	T	SUC2	YIL162W	Transcript	missense_variant	318	318	106	M/I	atG/atT	MODERATE
ES1290	YFL024C	35.7265	XIII:795366	T	SAP30	YMR263W	Transcript	stop_gained	448	448	150	Q/*	Cag/Tag	HIGH
ES1294	YNL103W	64.3437	II:692475	T	PRP5	YBR237W	Transcript	missense_variant	507	507	169	L/F	ttG/ttT	MODERATE
ES1294	YNL103W	64.3437	VIII:66541	A	OPI1	YHL020C	Transcript	stop_gained	916	916	306	Q/*	Caa/Taa	HIGH
ES1294	YNL103W	64.3437	XII:1067096-1067097	CTTTTTTAATCGCGAGTATGTCCGCGGCTTTTACTTTGCATGCAAGGCTCAGTTCGATAAC	BSC3	YLR465C	Transcript	stop_gained,frameshift_variant	257-258	257-258	86	S/RLSN*ALHAK*KPRTYSRLKKX	agt/agGTTATCGAACTGAGCCTTGCATGCAAAGTAAAAGCCGCGGACATACTCGCGATTAAAAAAGt	HIGH
ES1294	YNL103W	64.3437	XII:1067096-1067097	CTTTTTTAATCGCGAGTATGTCCGCGGCTTTTACTTTGCATGCAAGGCTCAGTTCGATAAC	YRF1-4	YLR466W	Transcript	frameshift_variant	10-11	10-11	4	T/TFLIASMSAAFTLHARLSSITX	act/aCTTTTTTAATCGCGAGTATGTCCGCGGCTTTTACTTTGCATGCAAGGCTCAGTTCGATAACct	HIGH
ES1295	YPR104C	12.6408	V:281864	G	THO1	YER063W	Transcript	missense_variant	155	155	52	Q/R	cAa/cGa	MODERATE
ES1295	YPR104C	12.6408	VII:728056	C	NUP57	YGR119C	Transcript	missense_variant	1616	1616	539	N/S	aAt/aGt	MODERATE
ES1295	YPR104C	12.6408	XII:732283-732284	TCCTCAG	YLR302C	YLR302C	Transcript	frameshift_variant	270-271	270-271	90-91	-/LRX	-/CTGAGGA	HIGH
ES1295	YPR104C	12.6408	XII:920907	T	BDF1	YLR399C	Transcript	missense_variant	690	690	230	N/K	aaC/aaA	MODERATE
ES1296	YPL143W	47.5364	IV:713754	T	SAC6	YDR129C	Transcript	missense_variant	1515	1515	505	N/K	aaC/aaA	MODERATE
ES1296	YPL143W	47.5364	XIII:362147	C	YMR045C	YMR045C	Transcript	missense_variant	481	481	161	N/D	Aat/Gat	MODERATE
ES1296	YPL143W	47.5364	XIII:362151	G	YMR045C	YMR045C	Transcript	missense_variant	477	477	159	K/N	aaG/aaC	MODERATE
ES1296	YPL143W	47.5364	XIII:362153	C	YMR045C	YMR045C	Transcript	missense_variant	475	475	159	K/E	Aag/Gag	MODERATE
ES1296	YPL143W	47.5364	XIII:362209	G	YMR045C	YMR045C	Transcript	missense_variant	419	419	140	H/P	cAt/cCt	MODERATE
ES1296	YPL143W	47.5364	XIII:362147	C	YMR046C	YMR046C	Transcript	missense_variant	481	481	161	N/D	Aat/Gat	MODERATE
ES1296	YPL143W	47.5364	XIII:362151	G	YMR046C	YMR046C	Transcript	missense_variant	477	477	159	K/N	aaG/aaC	MODERATE
ES1296	YPL143W	47.5364	XIII:362153	C	YMR046C	YMR046C	Transcript	missense_variant	475	475	159	K/E	Aag/Gag	MODERATE
ES1296	YPL143W	47.5364	XIII:362209	G	YMR046C	YMR046C	Transcript	missense_variant	419	419	140	H/P	cAt/cCt	MODERATE
ES1296	YPL143W	47.5364	XIV:101046	T	YNL284C-A	YNL284C-A	Transcript	missense_variant	1187	1187	396	R/K	aGa/aAa	MODERATE
ES1296	YPL143W	47.5364	XIV:101046	T	YNL284C-B	YNL284C-B	Transcript	missense_variant	1187	1187	396	R/K	aGa/aAa	MODERATE
ES1297	YLR010C	45.4125	IV:1348357	C	SSN2	YDR443C	Transcript	missense_variant	1582	1582	528	N/D	Aac/Gac	MODERATE
ES1297	YLR010C	45.4125	V:5197	A	YEL075W-A	YEL075W-A	Transcript	missense_variant	328	328	110	G/R	Gga/Aga	MODERATE
ES1297	YLR010C	45.4125	V:4070-4088	-	YEL077C	YEL077C	Transcript	frameshift_variant	10-28	10-28	4-10	GNSYDAF/X	GGTAACAGTTATGACGCTTtt/tt	HIGH
ES1297	YLR010C	45.4125	VI:239177	A	IRC6	YFR043C	Transcript	missense_variant	651	651	217	E/D	gaG/gaT	MODERATE
ES1297	YLR010C	45.4125	VIII:28460	C	VMR1	YHL035C	Transcript	missense_variant	4297	4297	1433	L/V	Ctt/Gtt	MODERATE
ES1297	YLR010C	45.4125	VIII:5788	G	YHL048C-A	YHL048C-A	Transcript	missense_variant	10	10	4	I/L	Atc/Ctc	MODERATE
ES1297	YLR010C	45.4125	XIII:357743-357744	AGG	YMR045C	YMR045C	Transcript	inframe_insertion	4883-4884	4883-4884	1628	L/FL	tta/ttCCTa	MODERATE
ES1297	YLR010C	45.4125	XIII:357747-357749	-	YMR045C	YMR045C	Transcript	inframe_deletion	4878-4880	4878-4880	1626-1627	IY/I	atATAt/att	MODERATE
ES1300	YJL076W	64.5029	IX:152748	T	HOS4	YIL112W	Transcript	missense_variant	1154	1154	385	E/V	gAa/gTa	MODERATE
ES1300	YJL076W	64.5029	XII:1067100-1067101	TTAATCGCGAGTATGTCCGCGGCTTTTACTTTGCATGCAAGGCTCAGTTC	BSC3	YLR465C	Transcript	stop_gained,frameshift_variant	253-254	253-254	85	Q/RTEPCMQSKSRGHTRD*X	caa/cGAACTGAGCCTTGCATGCAAAGTAAAAGCCGCGGACATACTCGCGATTAAaa	HIGH
ES1300	YJL076W	64.5029	XII:1067100-1067101	TTAATCGCGAGTATGTCCGCGGCTTTTACTTTGCATGCAAGGCTCAGTTC	YRF1-4	YLR466W	Transcript	stop_gained,frameshift_variant	14-15	14-15	5	L/F*SRVCPRLLLCMQGSVX	ttg/ttTTAATCGCGAGTATGTCCGCGGCTTTTACTTTGCATGCAAGGCTCAGTTCg	HIGH
ES1300	YJL076W	64.5029	XV:959420	A	RPA43	YOR340C	Transcript	stop_gained	763	763	255	E/*	Gaa/Taa	HIGH
ES1301	YDR397C	60.4821	V:4593-4594	GCATGCAAAGTAAAAG	YEL076C	YEL076C	Transcript	frameshift_variant	521-522	521-522	174	G/GFYFACX	gga/ggCTTTTACTTTGCATGCa	HIGH
ES1301	YDR397C	60.4821	V:4595-4596	GCGG	YEL076C	YEL076C	Transcript	frameshift_variant	519-520	519-520	173-174	-/PX	-/CCGC	HIGH
ES1301	YDR397C	60.4821	XVI:710979-710980	ACCGCAGCG	SUA7	YPR086W	Transcript	inframe_insertion	879-880	879-880	293-294	-/TAA	-/ACCGCAGCG	MODERATE
ES1302	YBR192W	79.9302	I:165630-165632	-	YAR010C	YAR010C	Transcript	inframe_deletion	235-237	235-237	79	S/-	TCA/-	MODERATE
ES1302	YBR192W	79.9302	I:165634	G	YAR010C	YAR010C	Transcript	missense_variant	233	233	78	H/P	cAt/cCt	MODERATE
ES1302	YBR192W	79.9302	I:165637-165638	GT	YAR010C	YAR010C	Transcript	frameshift_variant	229-230	229-230	77	S/YX	tca/tACca	HIGH
ES1302	YBR192W	79.9302	I:165641-165642	A	YAR010C	YAR010C	Transcript	frameshift_variant	225-226	225-226	75-76	-/X	-/T	HIGH
ES1302	YBR192W	79.9302	I:165647	G	YAR010C	YAR010C	Transcript	missense_variant	220	220	74	T/P	Act/Cct	MODERATE
ES1302	YBR192W	79.9302	I:165655-165696	-	YAR010C	YAR010C	Transcript	inframe_deletion	171-212	171-212	57-71	TPASSAVPENPHHAS/T	acACCTGCTTCATCAGCTGTTCCAGAGAACCCCCATCATGCCTCt/act	MODERATE
ES1302	YBR192W	79.9302	II:221734-221737	-	YBL005W-A	YBL005W-A	Transcript	frameshift_variant	405-408	405-408	135-136	QY/X	caATAT/ca	HIGH
ES1302	YBR192W	79.9302	II:221734-221737	-	YBL005W-B	YBL005W-B	Transcript	frameshift_variant	405-408	405-408	135-136	QY/X	caATAT/ca	HIGH
ES1302	YBR192W	79.9302	II:65596	G	BOI1	YBL085W	Transcript	stop_gained	1721	1721	574	S/*	tCa/tGa	HIGH
ES1302	YBR192W	79.9302	II:33731	G	YBL100W-B	YBL100W-B	Transcript	missense_variant	3796	3796	1266	I/V	Att/Gtt	MODERATE
ES1302	YBR192W	79.9302	IV:1227816	G	ARH1	YDR376W	Transcript	missense_variant	995	995	332	N/S	aAc/aGc	MODERATE
ES1302	YBR192W	79.9302	V:5197	A	YEL075W-A	YEL075W-A	Transcript	missense_variant	328	328	110	G/R	Gga/Aga	MODERATE
ES1302	YBR192W	79.9302	XIII:358381	T	YMR045C	YMR045C	Transcript	missense_variant	4246	4246	1416	E/K	Gaa/Aaa	MODERATE
ES1302	YBR192W	79.9302	XVI:810032-810052	-	YPR137C-A	YPR137C-A	Transcript	inframe_deletion	218-238	218-238	73-80	QTAQSHSP/P	cAAACTGCTCAGTCACATTCACca/cca	MODERATE
ES1302	YBR192W	79.9302	XVI:810057-810077	-	YPR137C-A	YPR137C-A	Transcript	inframe_deletion	193-213	193-213	65-71	ENPHHAS/-	GAGAACCCCCATCATGCCTCT/-	MODERATE
ES1302	YBR192W	79.9302	XVI:810032-810052	-	YPR137C-B	YPR137C-B	Transcript	inframe_deletion	218-238	218-238	73-80	QTAQSHSP/P	cAAACTGCTCAGTCACATTCACca/cca	MODERATE
ES1302	YBR192W	79.9302	XVI:810057-810077	-	YPR137C-B	YPR137C-B	Transcript	inframe_deletion	193-213	193-213	65-71	ENPHHAS/-	GAGAACCCCCATCATGCCTCT/-	MODERATE
ES1302	YBR192W	79.9302	XVI:875429	C	RHO1	YPR165W	Transcript	missense_variant	62	62	21	C/S	tGt/tCt	MODERATE
ES1305	YIL051C	63.5307	I:193984-193985	ATA	SWH1	YAR042W	Transcript	inframe_insertion	1366-1367	1366-1367	456	D/DN	gat/gATAat	MODERATE
ES131	YPL242C	51.4555	XII:644	C	YLL067C	YLL067C	Transcript	missense_variant	3559	3559	1187	W/G	Tgg/Ggg	MODERATE
ES131	YPL242C	51.4555	XIII:851742-851747	-	YMR290W-A	YMR290W-A	Transcript	inframe_deletion	321-326	321-326	107-109	KQI/K	aaGCAAATa/aaa	MODERATE
ES131	YPL242C	51.4555	XIII:908174-908182	-	YMR317W	YMR317W	Transcript	inframe_deletion	811-819	811-819	271-273	VIS/-	GTAATTAGT/-	MODERATE
ES131	YPL242C	51.4555	XIV:447994	T	APP1	YNL094W	Transcript	missense_variant	384	384	128	L/F	ttG/ttT	MODERATE
ES131	YPL242C	51.4555	XIV:352504	G	MFA2	YNL145W	Transcript	missense_variant	91	91	31	W/G	Tgg/Ggg	MODERATE
ES131	YPL242C	51.4555	XV:1000818	T	SOG2	YOR353C	Transcript	missense_variant	11	11	4	T/K	aCa/aAa	MODERATE
ES1311	YDL212W	50.8119	V:158983	G	PMI40	YER003C	Transcript	missense_variant	43	43	15	Y/H	Tac/Cac	MODERATE
ES1311	YDL212W	50.8119	VI:899	A	YFL067W	YFL067W	Transcript	missense_variant	64	64	22	A/T	Gct/Act	MODERATE
ES1311	YDL212W	50.8119	VI:902	T	YFL067W	YFL067W	Transcript	missense_variant	67	67	23	G/C	Ggc/Tgc	MODERATE
ES1311	YDL212W	50.8119	VI:903	T	YFL067W	YFL067W	Transcript	missense_variant	68	68	23	G/V	gGc/gTc	MODERATE
ES1311	YDL212W	50.8119	VI:165388	-	UBP6	YFR010W	Transcript	frameshift_variant	322	322	108	P/X	Cct/ct	HIGH
ES1311	YDL212W	50.8119	VII:113289	-	KEX1	YGL203C	Transcript	frameshift_variant	1376	1376	459	N/X	aAt/at	HIGH
ES1311	YDL212W	50.8119	XIII:261010-261014	-	TRM12	YML005W	Transcript	frameshift_variant	790-794	790-794	264-265	KK/X	AAGAAa/a	HIGH
ES1316	YDL212W	45.3817	XII:493095	A	MAS1	YLR163C	Transcript	missense_variant	160	160	54	V/F	Gtc/Ttc	MODERATE
ES1316	YDL212W	45.3817	XIII:361394	T	YMR045C	YMR045C	Transcript	missense_variant	1234	1234	412	P/T	Cct/Act	MODERATE
ES1316	YDL212W	45.3817	XIII:361394	T	YMR046C	YMR046C	Transcript	missense_variant	1234	1234	412	P/T	Cct/Act	MODERATE
ES1316	YDL212W	45.3817	XIV:616466	T	ASI3	YNL008C	Transcript	stop_gained	1776	1776	592	Y/*	taC/taA	HIGH
ES1318	YDR381W	50.9571	IV:236873	T	CDC48	YDL126C	Transcript	missense_variant	1792	1792	598	G/S	Ggt/Agt	MODERATE
ES1318	YDR381W	50.9571	IV:987561-987562	TCATCACATCAGCAA	YDR261C-D	YDR261C-D	Transcript	stop_gained,inframe_insertion	4787-4788	4787-4788	1596	H/HC*CDD	cac/caTTGCTGATGTGATGAc	HIGH
ES1318	YDR381W	50.9571	IV:1309958	A	HKR1	YDR420W	Transcript	missense_variant	3692	3692	1231	P/Q	cCg/cAg	MODERATE
ES1318	YDR381W	50.9571	VII:139921	G	YGL194C-A	YGL194C-A	Transcript	missense_variant	41	41	14	I/T	aTt/aCt	MODERATE
ES1318	YDR381W	50.9571	XV:1002343	G	MSC6	YOR354C	Transcript	missense_variant	883	883	295	N/H	Aat/Cat	MODERATE
ES1319	YIL051C	42.5418	IV:1467528	C	GNP1	YDR508C	Transcript	missense_variant	917	917	306	L/R	cTc/cGc	MODERATE
ES1319	YIL051C	42.5418	XII:732286	C	YLR302C	YLR302C	Transcript	missense_variant	268	268	90	H/D	Cat/Gat	MODERATE
ES1319	YIL051C	42.5418	XII:732288	A	YLR302C	YLR302C	Transcript	missense_variant	266	266	89	S/I	aGt/aTt	MODERATE
ES1321	YMR047C	30.7358	IV:1525362-1525371	-	YDR544C	YDR544C	Transcript	frameshift_variant	153-162	153-162	51-54	PERS/X	ccAGAGAGAAGC/cc	HIGH
ES1323	YMR047C	50.4939	XIII:908179	G	YMR317W	YMR317W	Transcript	missense_variant	816	816	272	I/M	atT/atG	MODERATE
ES1323	YMR047C	50.4939	XV:363746	A	PET127	YOR017W	Transcript	missense_variant	2335	2335	779	R/S	Cgc/Agc	MODERATE
ES1324	YMR047C	8.11991	XIV:616363	C	ASI3	YNL008C	Transcript	missense_variant	1879	1879	627	C/G	Tgc/Ggc	MODERATE
ES133	YOL120C	41.1687	VII:611157	T	ERG25	YGR060W	Transcript	missense_variant	594	594	198	L/F	ttG/ttT	MODERATE
ES133	YOL120C	41.1687	VII:887071	C	XKS1	YGR194C	Transcript	missense_variant	805	805	269	M/V	Atg/Gtg	MODERATE
ES133	YOL120C	41.1687	X:546482	G	PTK2	YJR059W	Transcript	missense_variant	696	696	232	N/K	aaT/aaG	MODERATE
ES133	YOL120C	41.1687	XIV:300929-300930	AAAAAAAA	YNL179C	YNL179C	Transcript	frameshift_variant	174-175	174-175	58-59	-/FFX	-/TTTTTTTT	HIGH
ES138	YOR077W	44.0433	VIII:436513	A	PRP8	YHR165C	Transcript	missense_variant	436	436	146	H/Y	Cac/Tac	MODERATE
ES138	YOR077W	44.0433	IX:346843	A	EPS1	YIL005W	Transcript	missense_variant	1152	1152	384	N/K	aaC/aaA	MODERATE
ES138	YOR077W	44.0433	XII:1067100-1067101	TTTAATC	BSC3	YLR465C	Transcript	frameshift_variant	253-254	253-254	85	Q/RLKX	caa/cGATTAAAaa	HIGH
ES138	YOR077W	44.0433	XII:1067101-1067102	CGAGTATGTCCGCGGCTTTTACTTTGCATGCAAGGCTCAGTTTGATAACCTTTT	BSC3	YLR465C	Transcript	stop_gained,inframe_insertion	252-253	252-253	84-85	-/KRLSN*ALHAK*KPRTYS	-/AAAAGGTTATCAAACTGAGCCTTGCATGCAAAGTAAAAGCCGCGGACATACTCG	HIGH
ES138	YOR077W	44.0433	XII:1067130-1067131	CTA	BSC3	YLR465C	Transcript	inframe_insertion	223-224	223-224	75	G/VG	ggc/gTAGgc	MODERATE
ES138	YOR077W	44.0433	XII:1067133-1067134	TGGTTGATATTGACAA	BSC3	YLR465C	Transcript	frameshift_variant	220-221	220-221	74	A/VVNINHX	gct/gTTGTCAATATCAACCAct	HIGH
ES138	YOR077W	44.0433	XII:1067100-1067101	TTTAATC	YRF1-4	YLR466W	Transcript	frameshift_variant	14-15	14-15	5	L/FLIX	ttg/ttTTTAATCg	HIGH
ES138	YOR077W	44.0433	XII:1067101-1067102	CGAGTATGTCCGCGGCTTTTACTTTGCATGCAAGGCTCAGTTTGATAACCTTTT	YRF1-4	YLR466W	Transcript	stop_gained,inframe_insertion	15-16	15-16	5-6	-/RVCPRLLLCMQGSV**PF	-/CGAGTATGTCCGCGGCTTTTACTTTGCATGCAAGGCTCAGTTTGATAACCTTTT	HIGH
ES138	YOR077W	44.0433	XII:1067130-1067131	CTA	YRF1-4	YLR466W	Transcript	inframe_insertion	44-45	44-45	15	A/AY	gcc/gcCTAc	MODERATE
ES138	YOR077W	44.0433	XII:1067133-1067134	TGGTTGATATTGACAA	YRF1-4	YLR466W	Transcript	stop_gained,frameshift_variant	47-48	47-48	16	S/SG*Y*QX	agc/agTGGTTGATATTGACAAc	HIGH
ES139	YDR487C	23.1864	IX:255135	-	GPP1	YIL053W	Transcript	frameshift_variant	21	21	7	P/X	ccT/cc	HIGH
ES139	YDR487C	23.1864	XII:1066573-1066574	C	YLR463C	YLR463C	Transcript	frameshift_variant	243-244	243-244	81-82	-/X	-/G	HIGH
ES139	YDR487C	23.1864	XII:1066573-1066574	C	YLR464W	YLR464W	Transcript	frameshift_variant,initiator_codon_variant	2-3	2-3	1	M/IX	atg/atCg	HIGH
ES139	YDR487C	23.1864	XII:1066574-1066575	ATTTTTTCTGAATAC	YLR464W	YLR464W	Transcript	inframe_insertion	3-4	3-4	1-2	-/IFSEY	-/ATTTTTTCTGAATAC	MODERATE
ES139	YDR487C	23.1864	XIII:133944	C	DAK1	YML070W	Transcript	missense_variant	470	470	157	H/P	cAt/cCt	MODERATE
ES150	YLR359W	32.2207	XII:590-591	TGTACAG	YLL067C	YLL067C	Transcript	frameshift_variant	3612-3613	3612-3613	1204-1205	-/LYX	-/CTGTACA	HIGH
ES150	YLR359W	32.2207	XII:598	T	YLL067C	YLL067C	Transcript	missense_variant	3605	3605	1202	R/K	aGg/aAg	MODERATE
ES151	YLR359W	2.63155	I:10325	A	YAL066W	YAL066W	Transcript	missense_variant	235	235	79	V/I	Gta/Ata	MODERATE
ES151	YLR359W	2.63155	II:189111	A	PEP1	YBL017C	Transcript	stop_gained	2473	2473	825	Q/*	Cag/Tag	HIGH
ES151	YLR359W	2.63155	II:73954	C	PET112	YBL080C	Transcript	missense_variant	742	742	248	S/G	Agt/Ggt	MODERATE
ES151	YLR359W	2.63155	II:51340	A	TEL1	YBL088C	Transcript	missense_variant	8043	8043	2681	R/S	agA/agT	MODERATE
ES151	YLR359W	2.63155	II:366131	G	YBR062C	YBR062C	Transcript	missense_variant	388	388	130	C/R	Tgc/Cgc	MODERATE
ES151	YLR359W	2.63155	II:540612	G	ARA1	YBR149W	Transcript	missense_variant	626	626	209	K/R	aAg/aGg	MODERATE
ES151	YLR359W	2.63155	II:762992	A	SAF1	YBR280C	Transcript	missense_variant	1706	1706	569	S/L	tCa/tTa	MODERATE
ES151	YLR359W	2.63155	III:99975	C	BUD3	YCL014W	Transcript	missense_variant	3695	3695	1232	L/P	cTc/cCc	MODERATE
ES151	YLR359W	2.63155	III:17984	G	VAC17	YCL063W	Transcript	missense_variant	695	695	232	E/G	gAa/gGa	MODERATE
ES151	YLR359W	2.63155	III:126625	T	YCR007C	YCR007C	Transcript	missense_variant	106	106	36	D/N	Gac/Aac	MODERATE
ES151	YLR359W	2.63155	III:176066	A	SYP1	YCR030C	Transcript	stop_gained	373	373	125	Q/*	Caa/Taa	HIGH
ES151	YLR359W	2.63155	III:176081	C	SYP1	YCR030C	Transcript	missense_variant	358	358	120	N/D	Aac/Gac	MODERATE
ES151	YLR359W	2.63155	III:182014	G	BPH1	YCR032W	Transcript	missense_variant	2495	2495	832	H/R	cAt/cGt	MODERATE
ES151	YLR359W	2.63155	III:302786	G	YCR101C	YCR101C	Transcript	missense_variant	245	245	82	V/A	gTt/gCt	MODERATE
ES151	YLR359W	2.63155	IV:353555	G	MBP1	YDL056W	Transcript	missense_variant	679	679	227	L/V	Ctg/Gtg	MODERATE
ES151	YLR359W	2.63155	IV:303956	A	NDE2	YDL085W	Transcript	missense_variant	746	746	249	F/Y	tTt/tAt	MODERATE
ES151	YLR359W	2.63155	IV:288294	A	PMT1	YDL095W	Transcript	missense_variant	1236	1236	412	D/E	gaC/gaA	MODERATE
ES151	YLR359W	2.63155	IV:93594	C	HEM3	YDL205C	Transcript	missense_variant	152	152	51	K/R	aAa/aGa	MODERATE
ES151	YLR359W	2.63155	IV:599507	T	RAD55	YDR076W	Transcript	missense_variant	1040	1040	347	A/V	gCa/gTa	MODERATE
ES151	YLR359W	2.63155	IV:703940	G	SWF1	YDR126W	Transcript	missense_variant	707	707	236	I/S	aTt/aGt	MODERATE
ES151	YLR359W	2.63155	IV:762651	G	NUM1	YDR150W	Transcript	missense_variant	7024	7024	2342	S/G	Agt/Ggt	MODERATE
ES151	YLR359W	2.63155	IV:820654	T	NVJ3	YDR179W-A	Transcript	stop_gained	1222	1222	408	E/*	Gag/Tag	HIGH
ES151	YLR359W	2.63155	IV:846682	G	MSS116	YDR194C	Transcript	missense_variant	1265	1265	422	F/S	tTc/tCc	MODERATE
ES151	YLR359W	2.63155	IV:886412	A	GCD6	YDR211W	Transcript	missense_variant	1686	1686	562	D/E	gaT/gaA	MODERATE
ES151	YLR359W	2.63155	IV:949180	A	PRP28	YDR243C	Transcript	missense_variant	1105	1105	369	A/S	Gct/Tct	MODERATE
ES151	YLR359W	2.63155	IV:953934	G	MNN10	YDR245W	Transcript	missense_variant	1135	1135	379	M/V	Atg/Gtg	MODERATE
ES151	YLR359W	2.63155	IV:1007193	G	CCC2	YDR270W	Transcript	missense_variant	1519	1519	507	K/E	Aag/Gag	MODERATE
ES151	YLR359W	2.63155	IV:1019632	G	RNH202	YDR279W	Transcript	missense_variant	265	265	89	T/A	Act/Gct	MODERATE
ES151	YLR359W	2.63155	IV:1042866	T	HRQ1	YDR291W	Transcript	missense_variant	3139	3139	1047	H/Y	Cat/Tat	MODERATE
ES151	YLR359W	2.63155	IV:1111555	G	MRPL35	YDR322W	Transcript	missense_variant	967	967	323	R/G	Agg/Ggg	MODERATE
ES151	YLR359W	2.63155	IV:1279663	A	PDR15	YDR406W	Transcript	missense_variant	454	454	152	D/N	Gat/Aat	MODERATE
ES151	YLR359W	2.63155	IV:1475135	G	EMI2	YDR516C	Transcript	missense_variant	1342	1342	448	F/L	Ttt/Ctt	MODERATE
ES151	YLR359W	2.63155	IV:1508392-1508393	GT	STL1	YDR536W	Transcript	frameshift_variant	388-389	388-389	130	G/GX	ggt/gGTgt	HIGH
ES151	YLR359W	2.63155	V:85167	-	UTR5	YEL035C	Transcript	frameshift_variant	379	379	127	H/X	Cac/ac	HIGH
ES151	YLR359W	2.63155	V:158970	C	PMI40	YER003C	Transcript	missense_variant	56	56	19	K/R	aAa/aGa	MODERATE
ES151	YLR359W	2.63155	V:169732	C	SEC3	YER008C	Transcript	missense_variant	2087	2087	696	L/W	tTg/tGg	MODERATE
ES151	YLR359W	2.63155	V:191614	C	AFG3	YER017C	Transcript	missense_variant	175	175	59	T/A	Acc/Gcc	MODERATE
ES151	YLR359W	2.63155	V:413719	C	NSA2	YER126C	Transcript	missense_variant	461	461	154	H/R	cAc/cGc	MODERATE
ES151	YLR359W	2.63155	V:475362	T	OXA1	YER154W	Transcript	missense_variant	343	343	115	H/Y	Cac/Tac	MODERATE
ES151	YLR359W	2.63155	V:523412	T	RPH1	YER169W	Transcript	missense_variant	44	44	15	P/L	cCc/cTc	MODERATE
ES151	YLR359W	2.63155	VI:133476	G	VTC2	YFL004W	Transcript	missense_variant	1667	1667	556	K/R	aAg/aGg	MODERATE
ES151	YLR359W	2.63155	VI:166771	C	YFR010W-A	YFR010W-A	Transcript	missense_variant	44	44	15	F/S	tTc/tCc	MODERATE
ES151	YLR359W	2.63155	VI:166771	C	MIC19	YFR011C	Transcript	missense_variant	488	488	163	E/G	gAa/gGa	MODERATE
ES151	YLR359W	2.63155	VI:180194	C	YFR016C	YFR016C	Transcript	missense_variant	550	550	184	R/G	Aga/Gga	MODERATE
ES151	YLR359W	2.63155	VII:299058	C	TAF6	YGL112C	Transcript	missense_variant	671	671	224	Q/R	cAg/cGg	MODERATE
ES151	YLR359W	2.63155	VII:258629	G	ITC1	YGL133W	Transcript	missense_variant	923	923	308	N/S	aAc/aGc	MODERATE
ES151	YLR359W	2.63155	VII:526993	C	VMA7	YGR020C	Transcript	missense_variant	337	337	113	R/G	Aga/Gga	MODERATE
ES151	YLR359W	2.63155	VII:527014	A	VMA7	YGR020C	Transcript	missense_variant	316	316	106	D/Y	Gac/Tac	MODERATE
ES151	YLR359W	2.63155	VII:609032	T	SPR3	YGR059W	Transcript	missense_variant	1470	1470	490	L/F	ttA/ttT	MODERATE
ES151	YLR359W	2.63155	VII:960444	G	YHB1	YGR234W	Transcript	missense_variant	541	541	181	S/G	Agc/Ggc	MODERATE
ES151	YLR359W	2.63155	VII:966430	C	KEL2	YGR238C	Transcript	missense_variant	2258	2258	753	K/R	aAg/aGg	MODERATE
ES151	YLR359W	2.63155	VIII:83370	T	ETP1	YHL010C	Transcript	missense_variant	352	352	118	L/M	Ctg/Atg	MODERATE
ES151	YLR359W	2.63155	VIII:111245	C	TCD1	YHR003C	Transcript	missense_variant	73	73	25	S/G	Agt/Ggt	MODERATE
ES151	YLR359W	2.63155	VIII:142843	C	DED81	YHR019C	Transcript	missense_variant	716	716	239	H/R	cAt/cGt	MODERATE
ES151	YLR359W	2.63155	VIII:180720	G	BRL1	YHR036W	Transcript	missense_variant	376	376	126	S/G	Agc/Ggc	MODERATE
ES151	YLR359W	2.63155	VIII:248144	C	QNS1	YHR074W	Transcript	missense_variant	1952	1952	651	I/T	aTc/aCc	MODERATE
ES151	YLR359W	2.63155	VIII:334934	G	YHR112C	YHR112C	Transcript	missense_variant	730	730	244	S/P	Tcc/Ccc	MODERATE
ES151	YLR359W	2.63155	IX:306500	A	IRR1	YIL026C	Transcript	missense_variant	1430	1430	477	A/V	gCg/gTg	MODERATE
ES151	YLR359W	2.63155	IX:306984	-	IRR1	YIL026C	Transcript	frameshift_variant	946	946	316	Y/X	Tat/at	HIGH
ES151	YLR359W	2.63155	IX:129465	A	SIM1	YIL123W	Transcript	missense_variant	1315	1315	439	D/N	Gat/Aat	MODERATE
ES151	YLR359W	2.63155	IX:359446	A	MPH1	YIR002C	Transcript	missense_variant	951	951	317	E/D	gaG/gaT	MODERATE
ES151	YLR359W	2.63155	IX:415243	A	DAL3	YIR032C	Transcript	missense_variant	375	375	125	K/N	aaG/aaT	MODERATE
ES151	YLR359W	2.63155	X:352818	G	AIM22	YJL046W	Transcript	missense_variant	433	433	145	R/G	Aga/Gga	MODERATE
ES151	YLR359W	2.63155	X:280174	G	TAX4	YJL083W	Transcript	missense_variant	1334	1334	445	K/R	aAa/aGa	MODERATE
ES151	YLR359W	2.63155	X:155632	T	GLG2	YJL137C	Transcript	missense_variant	496	496	166	P/T	Cct/Act	MODERATE
ES151	YLR359W	2.63155	X:143608	T	IDS2	YJL146W	Transcript	missense_variant	317	317	106	E/V	gAg/gTg	MODERATE
ES151	YLR359W	2.63155	X:49328	G	YJL206C	YJL206C	Transcript	missense_variant	608	608	203	F/S	tTc/tCc	MODERATE
ES151	YLR359W	2.63155	X:470261	C	MDE1	YJR024C	Transcript	missense_variant	704	704	235	E/G	gAg/gGg	MODERATE
ES151	YLR359W	2.63155	X:521535	G	SSC1	YJR045C	Transcript	missense_variant	68	68	23	L/S	tTg/tCg	MODERATE
ES151	YLR359W	2.63155	X:539157	C	HIT1	YJR055W	Transcript	missense_variant	386	386	129	L/P	cTa/cCa	MODERATE
ES151	YLR359W	2.63155	X:580249-580251	-	YJR079W	YJR079W	Transcript	inframe_deletion	45-47	45-47	15-16	PF/P	ccTTTt/cct	MODERATE
ES151	YLR359W	2.63155	X:625024	C	ECM27	YJR106W	Transcript	missense_variant	187	187	63	G/R	Ggt/Cgt	MODERATE
ES151	YLR359W	2.63155	XI:390791	C	PAN3	YKL025C	Transcript	missense_variant	1489	1489	497	T/A	Act/Gct	MODERATE
ES151	YLR359W	2.63155	XI:388252	T	TCD2	YKL027W	Transcript	stop_gained	691	691	231	E/*	Gag/Tag	HIGH
ES151	YLR359W	2.63155	XI:374592	G	YKL033W-A	YKL033W-A	Transcript	missense_variant	88	88	30	N/D	Aat/Gat	MODERATE
ES151	YLR359W	2.63155	XI:354003	A	PRI2	YKL045W	Transcript	missense_variant	511	511	171	F/I	Ttt/Att	MODERATE
ES151	YLR359W	2.63155	XI:300807	T	STB6	YKL072W	Transcript	missense_variant	1226	1226	409	S/L	tCg/tTg	MODERATE
ES151	YLR359W	2.63155	XI:124678	T	SNU114	YKL173W	Transcript	missense_variant	2162	2162	721	Q/L	cAg/cTg	MODERATE
ES151	YLR359W	2.63155	XI:113580	G	STE3	YKL178C	Transcript	missense_variant	1048	1048	350	S/P	Tct/Cct	MODERATE
ES151	YLR359W	2.63155	XI:105974	T	FAS1	YKL182W	Transcript	missense_variant	5304	5304	1768	K/N	aaA/aaT	MODERATE
ES151	YLR359W	2.63155	XI:34005	C	DOA1	YKL213C	Transcript	missense_variant	103	103	35	T/A	Aca/Gca	MODERATE
ES151	YLR359W	2.63155	XI:444575	T	PAP1	YKR002W	Transcript	missense_variant	1344	1344	448	K/N	aaA/aaT	MODERATE
ES151	YLR359W	2.63155	XI:521063	C	SHB17	YKR043C	Transcript	missense_variant	650	650	217	K/R	aAa/aGa	MODERATE
ES151	YLR359W	2.63155	XI:568963	C	GPT2	YKR067W	Transcript	missense_variant	1046	1046	349	F/S	tTt/tCt	MODERATE
ES151	YLR359W	2.63155	XI:579964	T	YKR075C	YKR075C	Transcript	missense_variant	787	787	263	R/S	Cgt/Agt	MODERATE
ES151	YLR359W	2.63155	XI:583972	G	MSA2	YKR077W	Transcript	missense_variant	320	320	107	K/R	aAg/aGg	MODERATE
ES151	YLR359W	2.63155	XI:601796	C	PRP16	YKR086W	Transcript	missense_variant	1940	1940	647	I/T	aTt/aCt	MODERATE
ES151	YLR359W	2.63155	XII:148199	G	DNM1	YLL001W	Transcript	missense_variant	310	310	104	K/E	Aag/Gag	MODERATE
ES151	YLR359W	2.63155	XII:106882	T	KNS1	YLL019C	Transcript	missense_variant	1018	1018	340	V/M	Gtg/Atg	MODERATE
ES151	YLR359W	2.63155	XII:90498	G	HSP104	YLL026W	Transcript	missense_variant	1876	1876	626	K/E	Aaa/Gaa	MODERATE
ES151	YLR359W	2.63155	XII:33083	G	YLL054C	YLL054C	Transcript	missense_variant	2122	2122	708	S/P	Tcg/Ccg	MODERATE
ES151	YLR359W	2.63155	XII:328590	-	GIS3	YLR094C	Transcript	frameshift_variant	649	649	217	I/X	Ata/ta	HIGH
ES151	YLR359W	2.63155	XII:631038	A	IRC20	YLR247C	Transcript	missense_variant	2317	2317	773	N/Y	Aat/Tat	MODERATE
ES151	YLR359W	2.63155	XII:780026	A	PEX30	YLR324W	Transcript	stop_gained	812	812	271	S/*	tCa/tAa	HIGH
ES151	YLR359W	2.63155	XII:863866-863867	C	ROM2	YLR371W	Transcript	frameshift_variant	1153-1154	1153-1154	385	S/SX	tca/tCca	HIGH
ES151	YLR359W	2.63155	XIII:216655	G	RCF1	YML030W	Transcript	missense_variant	221	221	74	T/R	aCa/aGa	MODERATE
ES151	YLR359W	2.63155	XIII:180247	C	PRM6	YML047C	Transcript	missense_variant	829	829	277	N/D	Aat/Gat	MODERATE
ES151	YLR359W	2.63155	XIII:180247	C	YML047W-A	YML047W-A	Transcript	missense_variant	355	355	119	S/P	Tct/Cct	MODERATE
ES151	YLR359W	2.63155	XIII:92719	T	UFO1	YML088W	Transcript	missense_variant	485	485	162	A/V	gCt/gTt	MODERATE
ES151	YLR359W	2.63155	XIII:281198	T	PLB1	YMR008C	Transcript	missense_variant	1387	1387	463	P/T	Cca/Aca	MODERATE
ES151	YLR359W	2.63155	XIII:466823	C	MUB1	YMR100W	Transcript	missense_variant	524	524	175	M/T	aTg/aCg	MODERATE
ES151	YLR359W	2.63155	XIII:566274	G	RIM13	YMR154C	Transcript	missense_variant	1909	1909	637	S/P	Tca/Cca	MODERATE
ES151	YLR359W	2.63155	XIII:579332	A	DNF3	YMR162C	Transcript	missense_variant	4590	4590	1530	M/I	atG/atT	MODERATE
ES151	YLR359W	2.63155	XIII:624834	A	RGM1	YMR182C	Transcript	stop_gained	334	334	112	Q/*	Cag/Tag	HIGH
ES151	YLR359W	2.63155	XIII:767213	C	RKR1	YMR247C	Transcript	missense_variant	827	827	276	Y/C	tAc/tGc	MODERATE
ES151	YLR359W	2.63155	XIII:820572	G	FCP1	YMR277W	Transcript	missense_variant	317	317	106	N/S	aAc/aGc	MODERATE
ES151	YLR359W	2.63155	XIII:866768	G	ADE4	YMR300C	Transcript	missense_variant	324	324	108	L/F	ttG/ttC	MODERATE
ES151	YLR359W	2.63155	XIV:615952-615953	CA	IDP3	YNL009W	Transcript	frameshift_variant	1132-1133	1132-1133	378	A/AX	gca/gCAca	HIGH
ES151	YLR359W	2.63155	XIV:612292	A	YNL011C	YNL011C	Transcript	missense_variant	879	879	293	M/I	atG/atT	MODERATE
ES151	YLR359W	2.63155	XIV:588763	C	FAP1	YNL023C	Transcript	missense_variant	2398	2398	800	S/G	Agc/Ggc	MODERATE
ES151	YLR359W	2.63155	XIV:550121	A	COG6	YNL041C	Transcript	stop_gained	1867	1867	623	Q/*	Caa/Taa	HIGH
ES151	YLR359W	2.63155	XIV:535678	C	SFB2	YNL049C	Transcript	missense_variant	2234	2234	745	E/G	gAa/gGa	MODERATE
ES151	YLR359W	2.63155	XIV:512914-512915	T	ARP5	YNL059C	Transcript	frameshift_variant	2021-2022	2021-2022	674	N/KX	aat/aaAt	HIGH
ES151	YLR359W	2.63155	XIV:509599	G	GCD10	YNL062C	Transcript	missense_variant	614	614	205	L/S	tTa/tCa	MODERATE
ES151	YLR359W	2.63155	XIV:489042	-	MSK1	YNL073W	Transcript	frameshift_variant	657	657	219	Y/X	taC/ta	HIGH
ES151	YLR359W	2.63155	XIV:489395	T	MSK1	YNL073W	Transcript	missense_variant	1010	1010	337	E/V	gAa/gTa	MODERATE
ES151	YLR359W	2.63155	XIV:463359-463360	-	TCB2	YNL087W	Transcript	frameshift_variant	949-950	949-950	317	E/X	GAa/a	HIGH
ES151	YLR359W	2.63155	XIV:416207	-	DBP2	YNL112W	Transcript	frameshift_variant	1567	1567	523	G/X	Ggt/gt	HIGH
ES151	YLR359W	2.63155	XIV:369473	T	NAM9	YNL137C	Transcript	missense_variant	583	583	195	E/K	Gaa/Aaa	MODERATE
ES151	YLR359W	2.63155	XIV:367275	A	SRV2	YNL138W	Transcript	missense_variant	535	535	179	W/R	Tgg/Agg	MODERATE
ES151	YLR359W	2.63155	XIV:308498	T	YNL174W	YNL174W	Transcript	missense_variant	425	425	142	S/L	tCa/tTa	MODERATE
ES151	YLR359W	2.63155	XIV:308498	T	NOP13	YNL175C	Transcript	missense_variant	115	115	39	E/K	Gag/Aag	MODERATE
ES151	YLR359W	2.63155	XIV:297455	A	IPI3	YNL182C	Transcript	missense_variant	173	173	58	Y/F	tAc/tTc	MODERATE
ES151	YLR359W	2.63155	XIV:285848	A	SRP1	YNL189W	Transcript	missense_variant	1589	1589	530	G/D	gGc/gAc	MODERATE
ES151	YLR359W	2.63155	XIV:244600	G	IES2	YNL215W	Transcript	missense_variant	133	133	45	R/G	Aga/Gga	MODERATE
ES151	YLR359W	2.63155	XIV:167378	C	GIS2	YNL255C	Transcript	missense_variant	413	413	138	Y/C	tAc/tGc	MODERATE
ES151	YLR359W	2.63155	XIV:148528	G	POL2	YNL262W	Transcript	missense_variant	317	317	106	E/G	gAa/gGa	MODERATE
ES151	YLR359W	2.63155	XIV:137838	A	BSC4	YNL269W	Transcript	stop_gained	140	140	47	W/*	tGg/tAg	HIGH
ES151	YLR359W	2.63155	XIV:25605	-	EGT2	YNL327W	Transcript	frameshift_variant	1558	1558	520	N/X	Aat/at	HIGH
ES151	YLR359W	2.63155	XIV:651049	G	PHO91	YNR013C	Transcript	missense_variant	664	664	222	S/P	Tcc/Ccc	MODERATE
ES151	YLR359W	2.63155	XV:322186	G	PFA4	YOL003C	Transcript	missense_variant	809	809	270	L/P	cTg/cCg	MODERATE
ES151	YLR359W	2.63155	XV:42152	T	FRE7	YOL152W	Transcript	missense_variant	1405	1405	469	I/L	Ata/Tta	MODERATE
ES151	YLR359W	2.63155	XV:356749	G	YOR012W	YOR012W	Transcript	stop_gained	207	207	69	Y/*	taC/taG	HIGH
ES151	YLR359W	2.63155	XV:357142	G	IRC11	YOR013W	Transcript	missense_variant	392	392	131	E/G	gAa/gGa	MODERATE
ES151	YLR359W	2.63155	XV:383987	C	CIN5	YOR028C	Transcript	missense_variant	434	434	145	D/G	gAt/gGt	MODERATE
ES151	YLR359W	2.63155	XV:449494	T	MSA1	YOR066W	Transcript	missense_variant	59	59	20	N/I	aAt/aTt	MODERATE
ES151	YLR359W	2.63155	XV:489403	G	YVC1	YOR087W	Transcript	missense_variant	1697	1697	566	D/G	gAt/gGt	MODERATE
ES151	YLR359W	2.63155	XV:491707	T	PTC5	YOR090C	Transcript	missense_variant	1135	1135	379	D/N	Gat/Aat	MODERATE
ES151	YLR359W	2.63155	XV:604778	C	ELG1	YOR144C	Transcript	missense_variant	315	315	105	N/K	aaT/aaG	MODERATE
ES151	YLR359W	2.63155	XV:790759	T	PUS7	YOR243C	Transcript	missense_variant	1483	1483	495	D/N	Gat/Aat	MODERATE
ES151	YLR359W	2.63155	XV:801128	C	CLP1	YOR250C	Transcript	missense_variant	1180	1180	394	R/G	Agg/Ggg	MODERATE
ES151	YLR359W	2.63155	XV:893245	G	SLY41	YOR307C	Transcript	missense_variant	848	848	283	F/S	tTt/tCt	MODERATE
ES151	YLR359W	2.63155	XV:902682	A	SPS4	YOR313C	Transcript	stop_gained	193	193	65	K/*	Aaa/Taa	HIGH
ES151	YLR359W	2.63155	XV:902714	A	SPS4	YOR313C	Transcript	missense_variant	161	161	54	E/V	gAa/gTa	MODERATE
ES151	YLR359W	2.63155	XV:912984	G	HSH49	YOR319W	Transcript	missense_variant	163	163	55	I/V	Atc/Gtc	MODERATE
ES151	YLR359W	2.63155	XV:993465	C	MNE1	YOR350C	Transcript	missense_variant	1391	1391	464	Q/R	cAa/cGa	MODERATE
ES151	YLR359W	2.63155	XV:1031529	G	GPB1	YOR371C	Transcript	missense_variant	2654	2654	885	V/A	gTc/gCc	MODERATE
ES151	YLR359W	2.63155	XVI:427969	C	VPS28	YPL065W	Transcript	missense_variant	43	43	15	S/P	Tcc/Ccc	MODERATE
ES151	YLR359W	2.63155	XVI:350364	A	SSE1	YPL106C	Transcript	missense_variant	1912	1912	638	I/F	Att/Ttt	MODERATE
ES151	YLR359W	2.63155	XVI:323638	C	VPS30	YPL120W	Transcript	missense_variant	1568	1568	523	L/S	tTa/tCa	MODERATE
ES151	YLR359W	2.63155	XVI:273504	G	PXA1	YPL147W	Transcript	missense_variant	250	250	84	K/E	Aaa/Gaa	MODERATE
ES151	YLR359W	2.63155	XVI:123709	G	NEW1	YPL226W	Transcript	missense_variant	1943	1943	648	D/G	gAc/gGc	MODERATE
ES151	YLR359W	2.63155	XVI:83379	G	YPL247C	YPL247C	Transcript	missense_variant	818	818	273	L/P	cTg/cCg	MODERATE
ES151	YLR359W	2.63155	XVI:764504	C	YPR117W	YPR117W	Transcript	missense_variant	4480	4480	1494	A/P	Gca/Cca	MODERATE
ES151	YLR359W	2.63155	XVI:803480	T	RRP9	YPR137W	Transcript	missense_variant	1122	1122	374	K/N	aaA/aaT	MODERATE
ES151	YLR359W	2.63155	XVI:820111	G	NOC4	YPR144C	Transcript	missense_variant	1313	1313	438	L/P	cTg/cCg	MODERATE
ES151	YLR359W	2.63155	XVI:872755	G	MMS1	YPR164W	Transcript	missense_variant	2053	2053	685	T/A	Act/Gct	MODERATE
ES151	YLR359W	2.63155	XVI:878702	-	JIP5	YPR169W	Transcript	frameshift_variant	13	13	5	K/X	Aaa/aa	HIGH
ES152	YLR359W	33.4555	XV:565232-565233	T	ADE2	YOR128C	Transcript	frameshift_variant	959-960	959-960	320	N/KX	aat/aaAt	HIGH
ES152	YLR359W	33.4555	XV:565236	G	ADE2	YOR128C	Transcript	missense_variant	956	956	319	L/P	cTa/cCa	MODERATE
ES154	YLR359W	51.0201	IV:1525366	G	YDR544C	YDR544C	Transcript	missense_variant	158	158	53	R/T	aGa/aCa	MODERATE
ES154	YLR359W	51.0201	IV:1525368	G	YDR544C	YDR544C	Transcript	missense_variant	156	156	52	E/D	gaG/gaC	MODERATE
ES154	YLR359W	51.0201	IV:1525370	G	YDR544C	YDR544C	Transcript	missense_variant	154	154	52	E/Q	Gag/Cag	MODERATE
ES154	YLR359W	51.0201	XI:636293	A	BAS1	YKR099W	Transcript	missense_variant	443	443	148	R/K	aGa/aAa	MODERATE
ES154	YLR359W	51.0201	XII:783160-783161	CTTTCATTGTTTTGGGA	TMA10	YLR327C	Transcript	frameshift_variant	227-228	227-228	76	R/SPKTMKX	aga/agTCCCAAAACAATGAAAGa	HIGH
ES155	YER036C	34.2276	I:78891	G	FUN12	YAL035W	Transcript	missense_variant	2465	2465	822	Y/C	tAc/tGc	MODERATE
ES155	YER036C	34.2276	XIV:769178	T	PDR18	YNR070W	Transcript	missense_variant	3804	3804	1268	E/D	gaG/gaT	MODERATE
ES156	YER036C	8.40913	I:79296	A	FUN12	YAL035W	Transcript	missense_variant	2870	2870	957	V/D	gTt/gAt	MODERATE
ES156	YER036C	8.40913	V:369393	A	NUP157	YER105C	Transcript	missense_variant	2621	2621	874	N/I	aAt/aTt	MODERATE
ES156	YER036C	8.40913	X:432719	G	COX16	YJL003W	Transcript	missense_variant	76	76	26	K/E	Aaa/Gaa	MODERATE
ES156	YER036C	8.40913	XI:34675	C	SAC1	YKL212W	Transcript	missense_variant	133	133	45	E/Q	Gaa/Caa	MODERATE
ES156	YER036C	8.40913	XIII:183351	T	PRP39	YML046W	Transcript	missense_variant	1878	1878	626	K/N	aaG/aaT	MODERATE
ES156	YER036C	8.40913	XIII:61809	A	MDM1	YML104C	Transcript	missense_variant	514	514	172	D/Y	Gat/Tat	MODERATE
ES156	YER036C	8.40913	XIII:688389	C	MGL2	YMR210W	Transcript	missense_variant	874	874	292	V/L	Gtt/Ctt	MODERATE
ES156	YER036C	8.40913	XIII:702606	A	GUA1	YMR217W	Transcript	missense_variant	817	817	273	L/I	Ctt/Att	MODERATE
ES156	YER036C	8.40913	XIV:285616	T	SRP1	YNL189W	Transcript	stop_gained	1357	1357	453	E/*	Gaa/Taa	HIGH
ES156	YER036C	8.40913	XV:179823	A	IRA2	YOL081W	Transcript	missense_variant	8754	8754	2918	N/K	aaC/aaA	MODERATE
ES156	YER036C	8.40913	XVI:338171	-	PEX25	YPL112C	Transcript	frameshift_variant	450	450	150	L/X	ttG/tt	HIGH
ES157	YER036C	27.1558	I:78351	A	FUN12	YAL035W	Transcript	missense_variant	1925	1925	642	G/D	gGt/gAt	MODERATE
ES160	YOL078W	25.5115	II:16505	A	PKC1	YBL105C	Transcript	missense_variant	1192	1192	398	R/C	Cgt/Tgt	MODERATE
ES160	YOL078W	25.5115	IV:408685	T	DIA3	YDL024C	Transcript	missense_variant	1173	1173	391	N/K	aaC/aaA	MODERATE
ES160	YOL078W	25.5115	XII:828887	A	ORM2	YLR350W	Transcript	missense_variant	158	158	53	V/E	gTg/gAg	MODERATE
ES160	YOL078W	25.5115	XIII:888680	A	GAS1	YMR307W	Transcript	stop_lost	1678	1678	560	*/K	Taa/Aaa	HIGH
ES160	YOL078W	25.5115	XVI:638416	T	HTS1	YPR033C	Transcript	missense_variant	604	604	202	G/R	Gga/Aga	MODERATE
ES165	YHR070W	21	III:134026	T	ADP1	YCR011C	Transcript	missense_variant	2848	2848	950	L/M	Ctg/Atg	MODERATE
ES165	YHR070W	20.8763	XV:200376	T	HST1	YOL068C	Transcript	missense_variant	1504	1504	502	Q/K	Caa/Aaa	MODERATE
ES167	YDL092W	29.3568	IV:1267852	A	UTP5	YDR398W	Transcript	missense_variant	382	382	128	Q/K	Cag/Aag	MODERATE
ES167	YDL092W	29.3568	V:4513	T	YEL076C	YEL076C	Transcript	missense_variant	602	602	201	R/Q	cGa/cAa	MODERATE
ES167	YDL092W	29.3568	IX:177463	T	YIL100C-A	YIL100C-A	Transcript	stop_gained	219	219	73	C/*	tgC/tgA	HIGH
ES167	YDL092W	29.3568	IX:177463	T	YIL100W	YIL100W	Transcript	missense_variant	91	91	31	A/S	Gca/Tca	MODERATE
ES167	YDL092W	29.3568	XV:807885	A	OSW1	YOR255W	Transcript	missense_variant	615	615	205	D/E	gaC/gaA	MODERATE
ES168	YKL122C	25.2094	IV:803645	A	YDR170W-A	YDR170W-A	Transcript	missense_variant	451	451	151	S/T	Tca/Aca	MODERATE
ES168	YKL122C	25.2094	VIII:134887	C	MIP6	YHR015W	Transcript	missense_variant	334	334	112	S/R	Agt/Cgt	MODERATE
ES170	YKL122C	57.2678	XI:163857	T	GPM1	YKL152C	Transcript	missense_variant	529	529	177	V/I	Gtc/Atc	MODERATE
ES170	YKL122C	57.2678	XII:897108	C	REH1	YLR387C	Transcript	missense_variant	565	565	189	I/V	Ata/Gta	MODERATE
ES180	YLR010C	49.84	V:4070-4088	-	YEL077C	YEL077C	Transcript	frameshift_variant	10-28	10-28	4-10	GNSYDAF/X	GGTAACAGTTATGACGCTTtt/tt	HIGH
ES180	YLR010C	49.84	VIII:389178-389179	TGTTGGAATAGAAATCAACTATCATCTACTAACTAGTATTTAC	YHR145C	YHR145C	Transcript	stop_gained,frameshift_variant	159-160	159-160	53-54	-/VNTS**MIVDFYSNX	-/GTAAATACTAGTTAGTAGATGATAGTTGATTTCTATTCCAACA	HIGH
ES180	YLR010C	49.84	XI:337480-337497	-	DEF1	YKL054C	Transcript	inframe_deletion	1257-1274	1257-1274	419-425	QQLQQQQ/Q	caACAACTACAACAGCAACAg/cag	MODERATE
ES180	YLR010C	49.84	XIII:44481	T	DAT1	YML113W	Transcript	missense_variant	437	437	146	S/L	tCa/tTa	MODERATE
ES180	YLR010C	49.84	XIII:923636	A	YMR326C	YMR326C	Transcript	missense_variant	167	167	56	C/F	tGt/tTt	MODERATE
ES180	YLR010C	49.84	XIII:923654	C	YMR326C	YMR326C	Transcript	missense_variant	149	149	50	H/R	cAt/cGt	MODERATE
ES180	YLR010C	49.84	XIV:675652	G	BUD17	YNR027W	Transcript	missense_variant	730	730	244	L/V	Cta/Gta	MODERATE
ES180	YLR010C	49.84	XVI:190156	A	GUP2	YPL189W	Transcript	missense_variant	1003	1003	335	A/T	Gcg/Acg	MODERATE
ES184	YBR252W	32.929	IV:365219	C	KNH1	YDL049C	Transcript	missense_variant	656	656	219	T/S	aCt/aGt	MODERATE
ES184	YBR252W	32.929	X:568859	T	HAM1	YJR069C	Transcript	missense_variant	541	541	181	R/S	Cgt/Agt	MODERATE
ES184	YBR252W	32.929	XII:681426	T	DCS1	YLR270W	Transcript	stop_gained	241	241	81	G/*	Gga/Tga	HIGH
ES184	YBR252W	32.929	XV:667095	C	MPC54	YOR177C	Transcript	missense_variant	85	85	29	Y/D	Tac/Gac	MODERATE
ES184	YBR252W	32.929	XV:681497	C	GSP2	YOR185C	Transcript	missense_variant	610	610	204	M/V	Atg/Gtg	MODERATE
ES184	YBR252W	32.929	XV:687412	G	MSB1	YOR188W	Transcript	missense_variant	1646	1646	549	V/G	gTc/gGc	MODERATE
ES189	YIL051C	22.6896	III:16132	A	CHA1	YCL064C	Transcript	missense_variant	749	749	250	A/V	gCt/gTt	MODERATE
ES189	YIL051C	22.6896	V:123792	A	GTT3	YEL017W	Transcript	missense_variant	136	136	46	H/N	Cat/Aat	MODERATE
ES189	YIL051C	22.6896	V:4655	C	YEL076C	YEL076C	Transcript	missense_variant	460	460	154	T/A	Acg/Gcg	MODERATE
ES189	YIL051C	22.6896	V:4655	C	YEL076C-A	YEL076C-A	Transcript	missense_variant	460	460	154	T/A	Acg/Gcg	MODERATE
ES189	YIL051C	22.6896	XI:6915	G	MCH2	YKL221W	Transcript	missense_variant	809	809	270	S/C	tCc/tGc	MODERATE
ES189	YIL051C	22.6896	XIII:360952	G	YMR045C	YMR045C	Transcript	missense_variant	1675	1675	559	K/Q	Aaa/Caa	MODERATE
ES189	YIL051C	22.6896	XIII:541466	C	GAT2	YMR136W	Transcript	missense_variant	268	268	90	N/H	Aat/Cat	MODERATE
ES189	YIL051C	22.6896	XIV:377134	A	KRE33	YNL132W	Transcript	missense_variant	1814	1814	605	R/K	aGa/aAa	MODERATE
ES190	YIL051C	48.1635	I:193984-193985	ATA	SWH1	YAR042W	Transcript	inframe_insertion	1366-1367	1366-1367	456	D/DN	gat/gATAat	MODERATE
ES193	YKR004C	37.4963	XIV:37899	G	YNL320W	YNL320W	Transcript	missense_variant	200	200	67	L/R	cTc/cGc	MODERATE
ES194	YJL076W	61.8784	IX:152748	T	HOS4	YIL112W	Transcript	missense_variant	1154	1154	385	E/V	gAa/gTa	MODERATE
ES202	YGL169W	30.4763	XII:723168	A	YLR296W	YLR296W	Transcript	missense_variant	191	191	64	T/K	aCa/aAa	MODERATE
ES202	YGL169W	30.4763	XV:415283	A	DBP5	YOR046C	Transcript	missense_variant	625	625	209	A/S	Gct/Tct	MODERATE
ES205	YKR004C	18.2742	XIV:37899	G	YNL320W	YNL320W	Transcript	missense_variant	200	200	67	L/R	cTc/cGc	MODERATE
ES206	YKR004C	32.5741	XIV:38121	G	YNL320W	YNL320W	Transcript	stop_gained	422	422	141	S/*	tCa/tGa	HIGH
ES207	YKR004C	64.2838	XIII:814880	-	RCE1	YMR274C	Transcript	frameshift_variant	432	432	144	W/X	tgG/tg	HIGH
ES208	YKR004C	26.6553	XIV:38015	T	YNL320W	YNL320W	Transcript	stop_gained	316	316	106	G/*	Gga/Tga	HIGH
ES208	YKR004C	26.6553	XIV:6631-6656	-	YNL338W	YNL338W	Transcript	frameshift_variant	71-96	71-96	24-32	PTHHTHTPT/X	cCCACACACCACACCCACACACCCACA/c	HIGH
ES209	YKR004C	25.2016	IV:1133540	A	RQC1	YDR333C	Transcript	missense_variant	1892	1892	631	R/I	aGa/aTa	MODERATE
ES209	YKR004C	25.2016	XIV:37978	A	YNL320W	YNL320W	Transcript	stop_gained	279	279	93	Y/*	taC/taA	HIGH
ES210	YKR004C	23.2137	IV:800204	G	SEC7	YDR170C	Transcript	missense_variant	2019	2019	673	R/S	agA/agC	MODERATE
ES210	YKR004C	23.2137	XIV:38391	G	YNL320W	YNL320W	Transcript	missense_variant	692	692	231	D/G	gAt/gGt	MODERATE
ES212	YNL152W	86.0513	XII:101902	T	SPA2	YLL021W	Transcript	missense_variant	956	956	319	S/I	aGc/aTc	MODERATE
ES212	YNL152W	86.0513	XVI:156940	A	IPL1	YPL209C	Transcript	missense_variant	654	654	218	M/I	atG/atT	MODERATE
ES214	YNL152W	68.577	IV:1253177	C	SAC7	YDR389W	Transcript	missense_variant	641	641	214	R/T	aGg/aCg	MODERATE
ES214	YNL152W	68.577	XII:475956-475973	-	YLR157W-D	YLR157W-D	Transcript	inframe_deletion	193-210	193-210	65-70	QEIYPL/-	CAAGAGATTTATCCTTTG/-	MODERATE
ES214	YNL152W	68.577	XII:481897-481898	CAAACCAAGAGATTTATC	YLR157W-E	YLR157W-E	Transcript	inframe_insertion	25-26	25-26	9	T/TNQEIYP	act/aCAAACCAAGAGATTTATCct	MODERATE
ES214	YNL152W	68.577	XII:732286	C	YLR302C	YLR302C	Transcript	missense_variant	268	268	90	H/D	Cat/Gat	MODERATE
ES214	YNL152W	68.577	XII:732288	A	YLR302C	YLR302C	Transcript	missense_variant	266	266	89	S/I	aGt/aTt	MODERATE
ES214	YNL152W	68.577	XII:732291	G	YLR302C	YLR302C	Transcript	missense_variant	263	263	88	I/T	aTt/aCt	MODERATE
ES215	YNL152W	21.2606	XII:475956-475973	-	YLR157W-D	YLR157W-D	Transcript	inframe_deletion	193-210	193-210	65-70	QEIYPL/-	CAAGAGATTTATCCTTTG/-	MODERATE
ES215	YNL152W	21.2606	XII:481897-481898	CAAACCAAGAGATTTATC	YLR157W-E	YLR157W-E	Transcript	inframe_insertion	25-26	25-26	9	T/TNQEIYP	act/aCAAACCAAGAGATTTATCct	MODERATE
ES215	YNL152W	21.2606	XIV:101178	C	YNL284C-A	YNL284C-A	Transcript	missense_variant	1055	1055	352	E/G	gAa/gGa	MODERATE
ES215	YNL152W	21.2606	XIV:101178	C	YNL284C-B	YNL284C-B	Transcript	missense_variant	1055	1055	352	E/G	gAa/gGa	MODERATE
ES215	YNL152W	21.2606	XIV:32588-32589	-	LEM3	YNL323W	Transcript	frameshift_variant	645-646	645-646	215-216	NC/KX	aaTTgt/aagt	HIGH
ES217	YKL122C	3.63388	II:228085	T	UTP20	YBL004W	Transcript	missense_variant	450	450	150	W/C	tgG/tgT	MODERATE
ES217	YKL122C	3.63388	II:43051	G	BRN1	YBL097W	Transcript	missense_variant	2221	2221	741	I/V	Ata/Gta	MODERATE
ES217	YKL122C	3.63388	II:582774	C	SWD3	YBR175W	Transcript	missense_variant	367	367	123	W/R	Tgg/Cgg	MODERATE
ES217	YKL122C	3.63388	II:678855	T	ROT2	YBR229C	Transcript	missense_variant	367	367	123	Q/K	Caa/Aaa	MODERATE
ES217	YKL122C	3.63388	II:790741	T	SUL1	YBR294W	Transcript	missense_variant	1507	1507	503	D/Y	Gat/Tat	MODERATE
ES217	YKL122C	3.63388	IV:442144	C	MED2	YDL005C	Transcript	missense_variant	166	166	56	Q/E	Caa/Gaa	MODERATE
ES217	YKL122C	3.63388	IV:424647	A	CDC7	YDL017W	Transcript	missense_variant	439	439	147	L/I	Cta/Ata	MODERATE
ES217	YKL122C	3.63388	IV:108461	T	SEC31	YDL195W	Transcript	missense_variant	1254	1254	418	L/F	ttG/ttT	MODERATE
ES217	YKL122C	3.63388	IV:108475	G	SEC31	YDL195W	Transcript	missense_variant	1268	1268	423	K/R	aAa/aGa	MODERATE
ES217	YKL122C	3.63388	IV:495077	G	VPS54	YDR027C	Transcript	missense_variant	2242	2242	748	Y/H	Tat/Cat	MODERATE
ES217	YKL122C	4	IV:916973	T	ADK1	YDR226W	Transcript	missense_variant	488	488	163	A/V	gCt/gTt	MODERATE
ES217	YKL122C	3.63388	IV:939165	C	SEC26	YDR238C	Transcript	missense_variant	1652	1652	551	P/R	cCa/cGa	MODERATE
ES217	YKL122C	3.63388	IV:1255739	G	UBA2	YDR390C	Transcript	missense_variant	1109	1109	370	I/T	aTc/aCc	MODERATE
ES217	YKL122C	3.63388	IV:1260113	T	SHE9	YDR393W	Transcript	missense_variant	213	213	71	Q/H	caG/caT	MODERATE
ES217	YKL122C	3.63388	IV:1404076	T	TRS31	YDR472W	Transcript	missense_variant	755	755	252	A/V	gCa/gTa	MODERATE
ES217	YKL122C	3.63388	V:79235-79237	-	UTR2	YEL040W	Transcript	inframe_deletion	1183-1185	1183-1185	395	S/-	TCT/-	MODERATE
ES217	YKL122C	3.63388	V:166737	A	TMA20	YER007C-A	Transcript	missense_variant	46	46	16	V/F	Gtc/Ttc	MODERATE
ES217	YKL122C	3.63388	VI:175115	C	GSY1	YFR015C	Transcript	missense_variant	1277	1277	426	K/R	aAg/aGg	MODERATE
ES217	YKL122C	3.63388	VII:476539	T	LEU1	YGL009C	Transcript	missense_variant	2114	2114	705	L/H	cTc/cAc	MODERATE
ES217	YKL122C	3.63388	VII:243187	A	YGL140C	YGL140C	Transcript	missense_variant	1826	1826	609	R/I	aGa/aTa	MODERATE
ES217	YKL122C	3.63388	VII:499300	A	SWC4	YGR002C	Transcript	stop_gained	607	607	203	E/*	Gaa/Taa	HIGH
ES217	YKL122C	3.63388	VII:585674	-	TAM41	YGR046W	Transcript	frameshift_variant	780	780	260	L/X	ttG/tt	HIGH
ES217	YKL122C	3.63388	VII:605048	A	LST7	YGR057C	Transcript	stop_gained	454	454	152	E/*	Gaa/Taa	HIGH
ES217	YKL122C	3.63388	VIII:127482	A	RPL27A	YHR010W	Transcript	stop_gained	401	401	134	L/*	tTg/tAg	HIGH
ES217	YKL122C	3.63388	VIII:469243	T	YHR182W	YHR182W	Transcript	missense_variant	1025	1025	342	S/L	tCa/tTa	MODERATE
ES217	YKL122C	3.63388	VIII:472329	G	GND1	YHR183W	Transcript	missense_variant	1370	1370	457	L/W	tTg/tGg	MODERATE
ES217	YKL122C	3.63388	VIII:477441	G	KOG1	YHR186C	Transcript	missense_variant	3232	3232	1078	F/L	Ttc/Ctc	MODERATE
ES217	YKL122C	3.63388	X:332164-332165	A	ZAP1	YJL056C	Transcript	frameshift_variant	909-910	909-910	303-304	-/X	-/T	HIGH
ES217	YKL122C	3.63388	X:280047	G	TAX4	YJL083W	Transcript	missense_variant	1207	1207	403	H/D	Cat/Gat	MODERATE
ES217	YKL122C	3.63388	X:280216	C	TAX4	YJL083W	Transcript	missense_variant	1376	1376	459	L/S	tTg/tCg	MODERATE
ES217	YKL122C	3.63388	X:212052	G	UTP10	YJL109C	Transcript	missense_variant	5258	5258	1753	V/A	gTc/gCc	MODERATE
ES217	YKL122C	3.63388	X:132548	A	VPS35	YJL154C	Transcript	missense_variant	1388	1388	463	E/V	gAa/gTa	MODERATE
ES217	YKL122C	3.63388	X:609932	A	SFC1	YJR095W	Transcript	missense_variant	160	160	54	G/R	Gga/Aga	MODERATE
ES217	YKL122C	3.63388	X:701572	A	MGM101	YJR144W	Transcript	missense_variant	691	691	231	F/I	Ttc/Atc	MODERATE
ES217	YKL122C	3.63388	X:701587	G	MGM101	YJR144W	Transcript	missense_variant	706	706	236	K/E	Aaa/Gaa	MODERATE
ES217	YKL122C	3.63388	XI:594128	T	NUP133	YKR082W	Transcript	missense_variant	1304	1304	435	S/F	tCt/tTt	MODERATE
ES217	YKL122C	3.63388	XI:628258	G	ESL2	YKR096W	Transcript	missense_variant	1466	1466	489	V/G	gTt/gGt	MODERATE
ES217	YKL122C	3.63388	XII:379833	A	CFT2	YLR115W	Transcript	missense_variant	1849	1849	617	G/R	Gga/Aga	MODERATE
ES217	YKL122C	3.63388	XII:549307	C	YKE2	YLR200W	Transcript	missense_variant	296	296	99	E/A	gAg/gCg	MODERATE
ES217	YKL122C	3.63388	XII:588823	T	YLR225C	YLR225C	Transcript	missense_variant	96	96	32	D/E	gaT/gaA	MODERATE
ES217	YKL122C	3.63388	XII:621049	G	CSC1	YLR241W	Transcript	missense_variant	577	577	193	T/A	Acc/Gcc	MODERATE
ES217	YKL122C	3.63388	XII:966029	A	DCK1	YLR422W	Transcript	missense_variant	133	133	45	V/M	Gtg/Atg	MODERATE
ES217	YKL122C	3.63388	XII:985795	G	TUS1	YLR425W	Transcript	missense_variant	2902	2902	968	R/G	Aga/Gga	MODERATE
ES217	YKL122C	3.63388	XII:1054508	T	PDP3	YLR455W	Transcript	stop_gained	880	880	294	K/*	Aag/Tag	HIGH
ES217	YKL122C	3.63388	XIII:165537	T	CYB2	YML054C	Transcript	missense_variant	1772	1772	591	A/E	gCa/gAa	MODERATE
ES217	YKL122C	3.63388	XIII:298374	G	YMR013W-A	YMR013W-A	Transcript	missense_variant	64	64	22	M/V	Atg/Gtg	MODERATE
ES217	YKL122C	3.63388	XIII:317512	A	MAC1	YMR021C	Transcript	stop_gained	907	907	303	Q/*	Caa/Taa	HIGH
ES217	YKL122C	3.63388	XIII:627524	A	SSO2	YMR183C	Transcript	missense_variant	285	285	95	Q/H	caG/caT	MODERATE
ES217	YKL122C	3.63388	XIII:870599	T	YME2	YMR302C	Transcript	missense_variant	2027	2027	676	P/H	cCc/cAc	MODERATE
ES217	YKL122C	3.63388	XIV:391160	A	ESBP6	YNL125C	Transcript	missense_variant	1008	1008	336	L/F	ttG/ttT	MODERATE
ES217	YKL122C	4	XIV:656279	T	ACC1	YNR016C	Transcript	missense_variant	5096	5096	1699	G/E	gGg/gAg	MODERATE
ES217	YKL122C	3.63388	XIV:709982	G	FPK1	YNR047W	Transcript	missense_variant	1460	1460	487	Q/R	cAa/cGa	MODERATE
ES217	YKL122C	3.63388	XV:267000	A	SIL1	YOL031C	Transcript	missense_variant	530	530	177	A/V	gCc/gTc	MODERATE
ES217	YKL122C	3.63388	XV:509454	A	NUP1	YOR098C	Transcript	missense_variant	1725	1725	575	Q/H	caG/caT	MODERATE
ES217	YKL122C	3.63388	XV:674495	A	DCI1	YOR180C	Transcript	stop_gained	673	673	225	E/*	Gaa/Taa	HIGH
ES217	YKL122C	3.63388	XVI:433186	C	ALD6	YPL061W	Transcript	missense_variant	599	599	200	V/A	gTc/gCc	MODERATE
ES217	YKL122C	3.63388	XVI:122094	G	NEW1	YPL226W	Transcript	missense_variant	328	328	110	T/A	Acg/Gcg	MODERATE
ES217	YKL122C	3.63388	XVI:101321	T	SUI3	YPL237W	Transcript	stop_gained	826	826	276	Q/*	Caa/Taa	HIGH
ES217	YKL122C	3.63388	XVI:746448	C	RPC40	YPR110C	Transcript	missense_variant	388	388	130	N/D	Aat/Gat	MODERATE
ES217	YKL122C	3.63388	XVI:779912	T	THI22	YPR121W	Transcript	stop_gained	1330	1330	444	E/*	Gaa/Taa	HIGH
ES224	YER159C	39.4415	XIV:478618	G	TPM1	YNL079C	Transcript	missense_variant	548	548	183	E/A	gAa/gCa	MODERATE
ES224	YER159C	39.4415	XV:711781	C	TOA1	YOR194C	Transcript	missense_variant	763	763	255	K/E	Aag/Gag	MODERATE
ES224	YER159C	39.4415	XV:1050562	T	AMF1	YOR378W	Transcript	missense_variant	1052	1052	351	P/L	cCt/cTt	MODERATE
ES225	YER159C	15.8503	XV:1050562	T	AMF1	YOR378W	Transcript	missense_variant	1052	1052	351	P/L	cCt/cTt	MODERATE
ES225	YER159C	15.8503	XVI:710659	G	SUA7	YPR086W	Transcript	missense_variant	559	559	187	R/G	Agg/Ggg	MODERATE
ES228	YOL078W	41.4577	V:417415	T	SAK1	YER129W	Transcript	missense_variant	135	135	45	L/F	ttG/ttT	MODERATE
ES228	YOL078W	41.4577	XI:206362	A	YPK1	YKL126W	Transcript	missense_variant	656	656	219	T/K	aCa/aAa	MODERATE
ES228	YOL078W	41.4577	XVI:859194	C	KRE6	YPR159W	Transcript	missense_variant	1612	1612	538	N/H	Aat/Cat	MODERATE
ES229	YOL078W	32.5846	V:417415	T	SAK1	YER129W	Transcript	missense_variant	135	135	45	L/F	ttG/ttT	MODERATE
ES229	YOL078W	32.5846	V:547111	T	PDA1	YER178W	Transcript	missense_variant	295	295	99	D/Y	Gac/Tac	MODERATE
ES229	YOL078W	32.5846	XII:814717-814719	-	FKS1	YLR342W	Transcript	inframe_deletion	4721-4723	4721-4723	1574-1575	GC/G	gGTTgt/ggt	MODERATE
ES229	YOL078W	32.5846	XII:829180	G	ORM2	YLR350W	Transcript	missense_variant	451	451	151	Y/D	Tac/Gac	MODERATE
ES229	YOL078W	32.5846	XIV:446796	A	YNL095C	YNL095C	Transcript	missense_variant	45	45	15	K/N	aaG/aaT	MODERATE
ES229	YOL078W	32.5846	XVI:638416	T	HTS1	YPR033C	Transcript	missense_variant	604	604	202	G/R	Gga/Aga	MODERATE
ES232	YKR004C	68.8808	XII:1067133	A	BSC3	YLR465C	Transcript	missense_variant	221	221	74	A/V	gCt/gTt	MODERATE
ES232	YKR004C	68.8808	XII:1067133	A	YRF1-4	YLR466W	Transcript	missense_variant	47	47	16	S/N	aGc/aAc	MODERATE
ES232	YKR004C	68.8808	XIII:814464	T	RCE1	YMR274C	Transcript	stop_gained	848	848	283	W/*	tGg/tAg	HIGH
ES232	YKR004C	68.8808	XIII:839577	T	YKU70	YMR284W	Transcript	missense_variant	1391	1391	464	Y/F	tAt/tTt	MODERATE
ES232	YKR004C	68.8808	XIII:923636	A	YMR326C	YMR326C	Transcript	missense_variant	167	167	56	C/F	tGt/tTt	MODERATE
ES232	YKR004C	68.8808	XIII:923640	A	YMR326C	YMR326C	Transcript	stop_gained	163	163	55	Q/*	Caa/Taa	HIGH
ES232	YKR004C	68.8808	XIII:923654	C	YMR326C	YMR326C	Transcript	missense_variant	149	149	50	H/R	cAt/cGt	MODERATE
ES232	YKR004C	68.8808	XIII:923675	T	YMR326C	YMR326C	Transcript	missense_variant	128	128	43	C/Y	tGc/tAc	MODERATE
ES232	YKR004C	68.8808	XIII:923712	C	YMR326C	YMR326C	Transcript	missense_variant	91	91	31	S/G	Agc/Ggc	MODERATE
ES239	YJL076W	59.6052	IX:152748	T	HOS4	YIL112W	Transcript	missense_variant	1154	1154	385	E/V	gAa/gTa	MODERATE
ES239	YJL076W	59.6052	XV:9694	T	YOL163W	YOL163W	Transcript	missense_variant	98	98	33	G/V	gGt/gTt	MODERATE
ES243	YDR141C	17.3295	IX:165110	G	PFK26	YIL107C	Transcript	missense_variant	652	652	218	N/H	Aat/Cat	MODERATE
ES243	YDR141C	17.3295	XI:597656	C	HBS1	YKR084C	Transcript	missense_variant	1235	1235	412	K/R	aAa/aGa	MODERATE
ES243	YDR141C	17.3295	XIII:285722	T	ANY1	YMR010W	Transcript	missense_variant	623	623	208	R/I	aGa/aTa	MODERATE
ES257	YKL203C	54.7475	V:139737-139740	-	GCN4	YEL009C	Transcript	frameshift_variant	24-27	24-27	8-9	LF/X	ttATTT/tt	HIGH
ES257	YKL203C	54.7475	XII:723169	-	YLR296W	YLR296W	Transcript	frameshift_variant	192	192	64	T/X	acA/ac	HIGH
ES257	YKL203C	54.7475	XIII:860668	A	LCB1	YMR296C	Transcript	missense_variant	224	224	75	P/L	cCa/cTa	MODERATE
ES259	YEL034W	59.3211	II:393133	T	ECM33	YBR078W	Transcript	missense_variant	11	11	4	K/M	aAg/aTg	MODERATE
ES259	YEL034W	59.3211	III:268314	G	FIG2	YCR089W	Transcript	stop_gained	881	881	294	S/*	tCa/tGa	HIGH
ES259	YEL034W	59.3211	IV:1083563	A	SUM1	YDR310C	Transcript	missense_variant	754	754	252	V/L	Gta/Tta	MODERATE
ES259	YEL034W	59.3211	XVI:680559-680560	C	ROX1	YPR065W	Transcript	frameshift_variant	867-868	867-868	289-290	-/X	-/C	HIGH
ES260	YDR373W	56.974	IV:543098	G	NRG1	YDR043C	Transcript	missense_variant	272	272	91	N/T	aAt/aCt	MODERATE
ES260	YDR373W	56.974	V:48829	C	POL5	YEL055C	Transcript	missense_variant	2711	2711	904	A/G	gCc/gGc	MODERATE
ES260	YDR373W	56.974	VI:73074	A	RIM15	YFL033C	Transcript	stop_gained	1354	1354	452	E/*	Gag/Tag	HIGH
ES260	YDR373W	56.974	XIV:300929-300930	AAAAAAAAAA	YNL179C	YNL179C	Transcript	frameshift_variant	174-175	174-175	58-59	-/FFFX	-/TTTTTTTTTT	HIGH
ES260	YDR373W	56.974	XIV:143423	A	PIK1	YNL267W	Transcript	missense_variant	2546	2546	849	M/K	aTg/aAg	MODERATE
ES260	YDR373W	56.974	XV:82646	C	MDH2	YOL126C	Transcript	missense_variant	275	275	92	L/W	tTg/tGg	MODERATE
ES261	YNL006W	47.7724	XIV:686458	T	PPG1	YNR032W	Transcript	missense_variant	449	449	150	C/F	tGc/tTc	MODERATE
ES269	YER147C	38.7257	IV:866873-866874	T	UME6	YDR207C	Transcript	frameshift_variant	649-650	649-650	217	I/NX	ata/aAta	HIGH
ES269	YER147C	38.7257	XII:24353	T	YLL058W	YLL058W	Transcript	missense_variant	785	785	262	D/V	gAc/gTc	MODERATE
ES274	YBL034C	34.336	II:432732	T	PBY1	YBR094W	Transcript	stop_gained	697	697	233	E/*	Gaa/Taa	HIGH
ES274	YBL034C	34.336	II:594082	A	SMP1	YBR182C	Transcript	missense_variant	783	783	261	Q/H	caA/caT	MODERATE
ES274	YBL034C	34.336	IV:411785-411786	C	YDL023C	YDL023C	Transcript	frameshift_variant	296-297	296-297	99	G/GX	ggt/ggGt	HIGH
ES274	YBL034C	34.336	XI:633919	A	UBP11	YKR098C	Transcript	missense_variant	1261	1261	421	D/Y	Gat/Tat	MODERATE
ES274	YBL034C	34.336	XII:237495	T	STU2	YLR045C	Transcript	missense_variant	209	209	70	V/D	gTc/gAc	MODERATE
ES276	YOR244W	62.7435	II:180279	C	PIM1	YBL022C	Transcript	missense_variant	997	997	333	R/G	Agg/Ggg	MODERATE
ES276	YOR244W	62.7435	IV:1333953	C	PPM1	YDR435C	Transcript	missense_variant	17	17	6	Q/R	cAg/cGg	MODERATE
ES276	YOR244W	62.7435	XII:127979	T	SOF1	YLL011W	Transcript	missense_variant	457	457	153	D/Y	Gat/Tat	MODERATE
ES277	YIL115C	68.7824	IV:280570	A	DUN1	YDL101C	Transcript	missense_variant	1279	1279	427	P/S	Cca/Tca	MODERATE
ES277	YIL115C	68.7824	VIII:454664	T	FMO1	YHR176W	Transcript	missense_variant	436	436	146	V/F	Gtt/Ttt	MODERATE
ES277	YIL115C	68.7824	XI:313050	T	NUP100	YKL068W	Transcript	missense_variant	2852	2852	951	Y/F	tAc/tTc	MODERATE
ES277	YIL115C	68.7824	XII:725327	T	YHC1	YLR298C	Transcript	missense_variant	90	90	30	H/Q	caC/caA	MODERATE
ES278	YNL163C	55.8847	XV:175167	A	IRA2	YOL081W	Transcript	stop_gained	4098	4098	1366	W/*	tgG/tgA	HIGH
ES278	YNL163C	55.8847	XVI:592484	A	TIF6	YPR016C	Transcript	missense_variant	586	586	196	G/C	Ggt/Tgt	MODERATE
ES281	YDR243C	40.6605	V:571380	G	YER189W	YER189W	Transcript	missense_variant	226	226	76	I/V	Att/Gtt	MODERATE
ES281	YDR243C	40.6605	VI:103724-103725	ATATATGGACAAGAT	SMX2	YFL017W-A	Transcript	inframe_insertion	26-27	26-27	9	K/KYMDKI	aaa/aaATATATGGACAAGATa	MODERATE
ES281	YDR243C	40.6605	XV:877368	A	MBF1	YOR298C-A	Transcript	missense_variant	318	318	106	K/N	aaG/aaT	MODERATE
ES284	YMR211W	55.0135	VII:410721	G	RPT6	YGL048C	Transcript	missense_variant	566	566	189	G/A	gGc/gCc	MODERATE
ES284	YMR211W	55.0135	VIII:494253	G	RIX1	YHR197W	Transcript	missense_variant	358	358	120	L/V	Ctt/Gtt	MODERATE
ES284	YMR211W	55.0135	X:108552	T	HAL5	YJL165C	Transcript	missense_variant	910	910	304	G/R	Gga/Aga	MODERATE
ES284	YMR211W	55.0135	XVI:388355	T	SEC16	YPL085W	Transcript	missense_variant	1289	1289	430	Q/L	cAa/cTa	MODERATE
ES286	YJL174W	10.1453	II:672697	G	YBR225W	YBR225W	Transcript	missense_variant	2071	2071	691	K/E	Aaa/Gaa	MODERATE
ES286	YJL174W	10.1453	XVI:395741	T	BRO1	YPL084W	Transcript	missense_variant	1704	1704	568	E/D	gaG/gaT	MODERATE
ES286	YJL174W	10.1453	XVI:690210	C	NOT5	YPR072W	Transcript	missense_variant	104	104	35	D/A	gAc/gCc	MODERATE
ES287	YAR019C	10.2291	IV:445379	T	MCD1	YDL003W	Transcript	missense_variant	697	697	233	D/Y	Gac/Tac	MODERATE
ES287	YAR019C	10.2291	IV:377163	A	SIR2	YDL042C	Transcript	missense_variant	1283	1283	428	P/L	cCt/cTt	MODERATE
ES287	YAR019C	10.2291	IV:236726	A	CDC48	YDL126C	Transcript	missense_variant	1939	1939	647	G/C	Ggc/Tgc	MODERATE
ES287	YAR019C	10.2291	IV:140245	T	DLD2	YDL178W	Transcript	missense_variant	724	724	242	H/Y	Cat/Tat	MODERATE
ES287	YAR019C	10.2291	IV:833831	A	SND1	YDR186C	Transcript	missense_variant	1662	1662	554	Q/H	caG/caT	MODERATE
ES287	YAR019C	10.2291	IX:203561	A	CAB2	YIL083C	Transcript	stop_gained	1093	1093	365	K/*	Aaa/Taa	HIGH
ES287	YAR019C	10.2291	IX:203592	A	CAB2	YIL083C	Transcript	missense_variant	1062	1062	354	W/C	tgG/tgT	MODERATE
ES287	YAR019C	10.2291	IX:115654	G	MET18	YIL128W	Transcript	missense_variant	1849	1849	617	F/V	Ttt/Gtt	MODERATE
ES287	YAR019C	10.2291	X:406872	G	TPH3	YJL016W	Transcript	missense_variant	1285	1285	429	P/A	Ccc/Gcc	MODERATE
ES287	YAR019C	10.2291	X:185599	A	GCD14	YJL125C	Transcript	missense_variant	1081	1081	361	A/S	Gca/Tca	MODERATE
ES287	YAR019C	10.2291	XI:547663	G	DYN1	YKR054C	Transcript	missense_variant	263	263	88	L/S	tTg/tCg	MODERATE
ES287	YAR019C	10.2291	XIII:158231	C	NTE1	YML059C	Transcript	missense_variant	28	28	10	N/D	Aac/Gac	MODERATE
ES287	YAR019C	10.2291	XIV:369436	G	NAM9	YNL137C	Transcript	missense_variant	620	620	207	M/T	aTg/aCg	MODERATE
ES288	YKL154W	22.3925	II:741384	G	MRPL37	YBR268W	Transcript	missense_variant	86	86	29	S/W	tCg/tGg	MODERATE
ES288	YKL154W	22.3925	VII:530029-530034	-	MTL1	YGR023W	Transcript	inframe_deletion	766-771	766-771	256-257	SS/-	TCATCA/-	MODERATE
ES289	YGR119C	13.9086	IV:129333	C	VMA1	YDL185W	Transcript	missense_variant	2547	2547	849	R/S	agA/agC	MODERATE
ES289	YGR119C	13.9086	IV:972469	A	HSP78	YDR258C	Transcript	missense_variant	1775	1775	592	S/I	aGc/aTc	MODERATE
ES289	YGR119C	13.9086	XII:723169	-	YLR296W	YLR296W	Transcript	frameshift_variant	192	192	64	T/X	acA/ac	HIGH
ES289	YGR119C	13.9086	XIV:38668	A	YNL319W	YNL319W	Transcript	missense_variant	27	27	9	N/K	aaC/aaA	MODERATE
ES295	YMR079W	43.6073	I:47843	G	FLC2	YAL053W	Transcript	missense_variant	1945	1945	649	R/G	Aga/Gga	MODERATE
ES295	YMR079W	43.6073	II:167705	G	YBL028C	YBL028C	Transcript	missense_variant	134	134	45	K/T	aAa/aCa	MODERATE
ES295	YMR079W	43.6073	V:195561	C	GPA2	YER020W	Transcript	missense_variant	394	394	132	G/R	Ggt/Cgt	MODERATE
ES295	YMR079W	43.6073	VII:904668-904669	T	PCT1	YGR202C	Transcript	frameshift_variant	80-81	80-81	27	N/KX	aat/aaAt	HIGH
ES295	YMR079W	43.6073	XIII:137791	T	ITT1	YML068W	Transcript	missense_variant	242	242	81	D/V	gAc/gTc	MODERATE
ES295	YMR079W	43.6073	XVI:883098	G	YPR170C	YPR170C	Transcript	missense_variant	221	221	74	F/S	tTt/tCt	MODERATE
ES297	YBL040C	32.3182	VII:1060877	-	ERV29	YGR284C	Transcript	frameshift_variant	714	714	238	F/X	ttC/tt	HIGH
ES307	YDL084W	33.4066	XII:275421	T	RGR1	YLR071C	Transcript	missense_variant	3206	3206	1069	I/N	aTc/aAc	MODERATE
ES307	YDL084W	33.4066	XIV:721239	T	NOG2	YNR053C	Transcript	missense_variant	1342	1342	448	G/S	Ggt/Agt	MODERATE
ES307	YDL084W	33.4066	XVI:141887	A	BMS1	YPL217C	Transcript	missense_variant	1285	1285	429	A/S	Gcc/Tcc	MODERATE
ES312	YMR308C	37.0708	VII:462155	G	KAP122	YGL016W	Transcript	missense_variant	490	490	164	Q/E	Caa/Gaa	MODERATE
ES312	YMR308C	37.0708	VII:162641	G	ATG1	YGL180W	Transcript	missense_variant	2577	2577	859	D/E	gaT/gaG	MODERATE
ES315	YML064C	42.2676	III:192067	G	RRP43	YCR035C	Transcript	missense_variant	952	952	318	E/Q	Gaa/Caa	MODERATE
ES315	YML064C	42.2676	VI:210040	T	CDC14	YFR028C	Transcript	missense_variant	29	29	10	T/K	aCg/aAg	MODERATE
ES316	YPR034W	64.7355	IX:119147	A	STH1	YIL126W	Transcript	missense_variant	1156	1156	386	E/K	Gag/Aag	MODERATE
ES317	YNL118C	39.3743	V:379037	A	KAP123	YER110C	Transcript	stop_gained	3067	3067	1023	E/*	Gaa/Taa	HIGH
ES317	YNL118C	39.3743	VII:256018	A	PCL10	YGL134W	Transcript	missense_variant	356	356	119	G/E	gGa/gAa	MODERATE
ES317	YNL118C	39.3743	XII:412124	C	PDC5	YLR134W	Transcript	missense_variant	1402	1402	468	V/L	Gtc/Ctc	MODERATE
ES318	YMR033W	14.7797	IV:1044383	A	SRP101	YDR292C	Transcript	missense_variant	629	629	210	W/L	tGg/tTg	MODERATE
ES318	YMR033W	14.7797	VI:211685	G	PTR3	YFR029W	Transcript	missense_variant	749	749	250	S/C	tCc/tGc	MODERATE
ES318	YMR033W	14.7797	IX:119156	C	STH1	YIL126W	Transcript	missense_variant	1165	1165	389	Y/H	Tat/Cat	MODERATE
ES319	YIL147C	30.2324	X:178803	T	PBS2	YJL128C	Transcript	missense_variant	1301	1301	434	C/Y	tGt/tAt	MODERATE
ES322	YHR058C	22.3791	IV:1271070	G	URH1	YDR400W	Transcript	missense_variant	8	8	3	V/G	gTt/gGt	MODERATE
ES322	YHR058C	22.3791	XIV:505993	A	YDJ1	YNL064C	Transcript	stop_gained	1105	1105	369	E/*	Gaa/Taa	HIGH
ES324	YKL203C	37.2477	X:723155	G	PGU1	YJR153W	Transcript	missense_variant	341	341	114	D/G	gAt/gGt	MODERATE
ES324	YKL203C	37.2477	XIII:860668	C	LCB1	YMR296C	Transcript	missense_variant	224	224	75	P/R	cCa/cGa	MODERATE
ES324	YKL203C	37.2477	XIV:298698	T	PBR1	YNL181W	Transcript	missense_variant	364	364	122	R/C	Cgt/Tgt	MODERATE
ES325	YEL034W	25.9317	XVI:679783	T	ROX1	YPR065W	Transcript	stop_gained	91	91	31	E/*	Gaa/Taa	HIGH
ES326	YEL034W	30.8997	XIII:851742-851747	-	YMR290W-A	YMR290W-A	Transcript	inframe_deletion	321-326	321-326	107-109	KQI/K	aaGCAAATa/aaa	MODERATE
ES326	YEL034W	30.8997	XVI:679746-679747	CTGTTCAGACAG	ROX1	YPR065W	Transcript	inframe_insertion	54-55	54-55	18-19	-/LFRQ	-/CTGTTCAGACAG	MODERATE
ES329	YEL034W	23.0355	VIII:282689	A	GAR1	YHR089C	Transcript	stop_gained	610	610	204	R/*	Aga/Tga	HIGH
ES329	YEL034W	23.0355	XVI:680269	T	ROX1	YPR065W	Transcript	stop_gained	577	577	193	Q/*	Cag/Tag	HIGH
ES331	YBL034C	37.5753	VI:56781	T	TUB2	YFL037W	Transcript	missense_variant	446	446	149	T/M	aCg/aTg	MODERATE
ES331	YBL034C	37.5753	XII:719131	T	GCD7	YLR291C	Transcript	missense_variant	332	332	111	T/K	aCa/aAa	MODERATE
ES331	YBL034C	37.5753	XVI:390245	T	SEC16	YPL085W	Transcript	missense_variant	3179	3179	1060	T/I	aCc/aTc	MODERATE
ES332	YOR244W	8.1151	II:271761	C	KAP104	YBR017C	Transcript	stop_gained	1943	1943	648	S/*	tCa/tGa	HIGH
ES332	YOR244W	8.1151	IV:394334	T	DBP10	YDL031W	Transcript	missense_variant	118	118	40	D/Y	Gat/Tat	MODERATE
ES332	YOR244W	8.1151	IV:554509	A	VMS1	YDR049W	Transcript	missense_variant	1256	1256	419	F/Y	tTt/tAt	MODERATE
ES332	YOR244W	8.1151	VII:765895	T	YGR139W	YGR139W	Transcript	missense_variant	170	170	57	S/L	tCa/tTa	MODERATE
ES332	YOR244W	8.1151	VII:929285	A	CCH1	YGR217W	Transcript	missense_variant	4590	4590	1530	F/L	ttC/ttA	MODERATE
ES332	YOR244W	8.1151	IX:157131	G	HPM1	YIL110W	Transcript	missense_variant	1087	1087	363	L/V	Tta/Gta	MODERATE
ES332	YOR244W	8.1151	IX:66315	C	MLP2	YIL149C	Transcript	missense_variant	1753	1753	585	R/G	Aga/Gga	MODERATE
ES332	YOR244W	8.1151	X:699239	C	PMT4	YJR143C	Transcript	missense_variant	1376	1376	459	K/R	aAa/aGa	MODERATE
ES332	YOR244W	8.1151	XII:142748	G	ORC3	YLL004W	Transcript	missense_variant	1676	1676	559	K/R	aAa/aGa	MODERATE
ES332	YOR244W	8.1151	XII:1031276	G	FPR4	YLR449W	Transcript	missense_variant	443	443	148	Q/R	cAa/cGa	MODERATE
ES332	YOR244W	8.1151	XV:475133	-	DIA2	YOR080W	Transcript	frameshift_variant	540	540	180	A/X	gcA/gc	HIGH
ES332	YOR244W	8.1151	XVI:276662-276663	TTC	NOP53	YPL146C	Transcript	inframe_insertion	867-868	867-868	289-290	-/E	-/GAA	MODERATE
ES336	YDL003W	47.4635	V:338856	T	TRP2	YER090W	Transcript	missense_variant	908	908	303	S/L	tCg/tTg	MODERATE
ES336	YDL003W	47.4635	XII:1038158-1038159	AGA	LEU3	YLR451W	Transcript	inframe_insertion	2066-2067	2066-2067	689	G/GE	gga/ggAGAa	MODERATE
ES336	YDL003W	47.4635	XIII:707346	T	ESC1	YMR219W	Transcript	stop_gained	214	214	72	R/*	Cga/Tga	HIGH
ES337	YPR161C	25.9193	VIII:98512	G	SHU1	YHL006C	Transcript	missense_variant	284	284	95	G/A	gGa/gCa	MODERATE
ES337	YPR161C	25.9193	XIII:249922	G	SPT5	YML010W	Transcript	missense_variant	2246	2246	749	P/R	cCt/cGt	MODERATE
ES339	YOR122C	31.2974	IV:103678	T	GGC1	YDL198C	Transcript	missense_variant	874	874	292	P/T	Cct/Act	MODERATE
ES339	YOR122C	31.2974	IV:1475012	T	EMI2	YDR516C	Transcript	missense_variant	1465	1465	489	S/T	Tcc/Acc	MODERATE
ES339	YOR122C	31.2974	VII:278146	T	RPS2	YGL123W	Transcript	missense_variant	530	530	177	G/V	gGt/gTt	MODERATE
ES345	YDR141C	34.3675	XIII:285337	A	ANY1	YMR010W	Transcript	missense_variant	238	238	80	G/R	Ggg/Agg	MODERATE
ES345	YDR141C	34.3675	XV:411089-411090	T	WHI2	YOR043W	Transcript	frameshift_variant	220-221	220-221	74	V/VX	gtt/gTtt	HIGH
ES345	YDR141C	34.3675	XV:528169	-	INP53	YOR109W	Transcript	frameshift_variant	2892	2892	964	R/X	cgC/cg	HIGH
ES347	YDR141C	40.1763	III:151628	T	YCR018C-A	YCR018C-A	Transcript	missense_variant	235	235	79	F/I	Ttc/Atc	MODERATE
ES347	YDR141C	40.1763	XIII:285566	C	ANY1	YMR010W	Transcript	missense_variant	467	467	156	E/A	gAg/gCg	MODERATE
ES347	YDR141C	40.1763	XIII:285567-285568	T	ANY1	YMR010W	Transcript	frameshift_variant	468-469	468-469	156-157	-/X	-/T	HIGH
ES358	YDR081C	39.1051	I:72999	T	YAL037C-B	YAL037C-B	Transcript	missense_variant	302	302	101	T/N	aCc/aAc	MODERATE
ES358	YDR081C	39.1051	I:73248	T	YAL037C-B	YAL037C-B	Transcript	missense_variant	53	53	18	T/N	aCc/aAc	MODERATE
ES358	YDR081C	39.1051	I:72999	T	CDC19	YAL038W	Transcript	missense_variant	1214	1214	405	G/V	gGt/gTt	MODERATE
ES358	YDR081C	39.1051	I:73248	T	CDC19	YAL038W	Transcript	missense_variant	1463	1463	488	G/V	gGt/gTt	MODERATE
ES358	YDR081C	39.1051	IV:886087	G	GCD6	YDR211W	Transcript	missense_variant	1361	1361	454	D/G	gAc/gGc	MODERATE
ES358	YDR081C	39.1051	IV:1381946	A	HEH2	YDR458C	Transcript	missense_variant	101	101	34	P/L	cCt/cTt	MODERATE
ES358	YDR081C	39.1051	XII:59197	C	VPS13	YLL040C	Transcript	missense_variant	4449	4449	1483	F/L	ttT/ttG	MODERATE
ES358	YDR081C	39.1051	XII:481898-481940	-	YLR157W-E	YLR157W-E	Transcript	frameshift_variant	26-68	26-68	9-23	TLRHCETLRSQPCSL/X	aCTTTGAGACATTGTGAGACCCTCCGTTCGCAACCGTGCTCTCTg/ag	HIGH
ES362	YEL034W	34.8182	II:393133	T	ECM33	YBR078W	Transcript	missense_variant	11	11	4	K/M	aAg/aTg	MODERATE
ES362	YEL034W	34.8182	III:268314	G	FIG2	YCR089W	Transcript	stop_gained	881	881	294	S/*	tCa/tGa	HIGH
ES362	YEL034W	34.8182	X:133706	T	VPS35	YJL154C	Transcript	missense_variant	230	230	77	P/H	cCt/cAt	MODERATE
ES362	YEL034W	34.8182	XVI:680385-680386	T	ROX1	YPR065W	Transcript	frameshift_variant	693-694	693-694	231-232	-/X	-/T	HIGH
ES363	YDR373W	51.7803	IV:543098	G	NRG1	YDR043C	Transcript	missense_variant	272	272	91	N/T	aAt/aCt	MODERATE
ES363	YDR373W	51.7803	V:48829	C	POL5	YEL055C	Transcript	missense_variant	2711	2711	904	A/G	gCc/gGc	MODERATE
ES363	YDR373W	51.7803	XIII:851713-851714	AAAAA	YMR290W-A	YMR290W-A	Transcript	frameshift_variant	292-293	292-293	98	E/EKX	gaa/gAAAAAaa	HIGH
ES363	YDR373W	51.7803	XV:82646	C	MDH2	YOL126C	Transcript	missense_variant	275	275	92	L/W	tTg/tGg	MODERATE
ES364	YEL034W	39.4124	II:393133	T	ECM33	YBR078W	Transcript	missense_variant	11	11	4	K/M	aAg/aTg	MODERATE
ES364	YEL034W	39.4124	III:268314	G	FIG2	YCR089W	Transcript	stop_gained	881	881	294	S/*	tCa/tGa	HIGH
ES364	YEL034W	39.4124	XII:315038	C	CSF1	YLR087C	Transcript	missense_variant	694	694	232	R/G	Cgc/Ggc	MODERATE
ES364	YEL034W	39.4124	XVI:679727	T	ROX1	YPR065W	Transcript	missense_variant	35	35	12	R/I	aGa/aTa	MODERATE
ES364	YEL034W	39.4124	XVI:806285-806291	-	YPR137C-B	YPR137C-B	Transcript	frameshift_variant	3978-3984	3978-3984	1326-1328	YAL/X	taTGCGTTG/ta	HIGH
ES366	YOL130W	28.9483	IV:508394	A	MRH1	YDR033W	Transcript	missense_variant	248	248	83	A/D	gCt/gAt	MODERATE
ES366	YOL130W	28.9483	XV:536001	G	AZF1	YOR113W	Transcript	missense_variant	1927	1927	643	H/D	Cac/Gac	MODERATE
ES371	YBL034C	25.1456	II:432732	T	PBY1	YBR094W	Transcript	stop_gained	697	697	233	E/*	Gaa/Taa	HIGH
ES371	YBL034C	25.1456	II:594082	A	SMP1	YBR182C	Transcript	missense_variant	783	783	261	Q/H	caA/caT	MODERATE
ES371	YBL034C	25.1456	XI:633919	A	UBP11	YKR098C	Transcript	missense_variant	1261	1261	421	D/Y	Gat/Tat	MODERATE
ES371	YBL034C	25.1456	XII:236682	A	STU2	YLR045C	Transcript	missense_variant	1022	1022	341	W/L	tGg/tTg	MODERATE
ES371	YBL034C	25.1456	XII:341831	T	ERG27	YLR100W	Transcript	missense_variant	22	22	8	V/L	Gta/Tta	MODERATE
ES372	YNL163C	20.5368	III:151698	C	YCR018C-A	YCR018C-A	Transcript	missense_variant	165	165	55	I/M	atT/atG	MODERATE
ES372	YNL163C	20.5368	XVI:592762	A	TIF6	YPR016C	Transcript	missense_variant	308	308	103	A/V	gCc/gTc	MODERATE
ES381	YKL154W	23.5165	II:741384	G	MRPL37	YBR268W	Transcript	missense_variant	86	86	29	S/W	tCg/tGg	MODERATE
ES381	YKL154W	23.5165	III:148618-148619	GGAATAAAAATCAACTATCATCTA	SRD1	YCR018C	Transcript	stop_gained,inframe_insertion	285-286	285-286	95-96	-/*MIVDFYS	-/TAGATGATAGTTGATTTTTATTCC	HIGH
ES381	YKL154W	23.5165	XVI:146830	T	YPL216W	YPL216W	Transcript	stop_gained	3010	3010	1004	E/*	Gaa/Taa	HIGH
ES382	YGR119C	66.9651	V:99080-99081	TGAGAAATATGTGAATGTTGAGATAATTGTTGGGATTCCATTGTTGATA	YEL028W	YEL028W	Transcript	frameshift_variant	413-414	413-414	138	T/TEKYVNVEIIVGIPLLIX	aca/acTGAGAAATATGTGAATGTTGAGATAATTGTTGGGATTCCATTGTTGATAa	HIGH
ES382	YGR119C	66.9651	XIV:446354-446355	C	YNL095C	YNL095C	Transcript	frameshift_variant	486-487	486-487	162-163	-/X	-/G	HIGH
ES387	YMR079W	9.78265	II:120492	A	SAS3	YBL052C	Transcript	missense_variant	1383	1383	461	L/F	ttG/ttT	MODERATE
ES387	YMR079W	9.78265	II:345281	T	PRP6	YBR055C	Transcript	missense_variant	2021	2021	674	L/Q	cTg/cAg	MODERATE
ES387	YMR079W	9.78265	IV:105333	G	ASF2	YDL197C	Transcript	missense_variant	1162	1162	388	C/R	Tgt/Cgt	MODERATE
ES387	YMR079W	9.78265	IV:622705	C	VTC5	YDR089W	Transcript	missense_variant	594	594	198	L/F	ttG/ttC	MODERATE
ES387	YMR079W	9.78265	IV:673349	G	TRS85	YDR108W	Transcript	missense_variant	2081	2081	694	V/G	gTt/gGt	MODERATE
ES387	YMR079W	9.78265	XIII:137791	T	ITT1	YML068W	Transcript	missense_variant	242	242	81	D/V	gAc/gTc	MODERATE
ES387	YMR079W	9.78265	XIII:778310	T	GFD1	YMR255W	Transcript	stop_gained	310	310	104	E/*	Gag/Tag	HIGH
ES387	YMR079W	9.78265	XVI:279350	G	KES1	YPL145C	Transcript	missense_variant	350	350	117	E/A	gAg/gCg	MODERATE
ES388	YBL040C	50.9887	VII:1061112	T	ERV29	YGR284C	Transcript	stop_gained	479	479	160	S/*	tCa/tAa	HIGH
ES391	YDL003W	37.1012	I:141135	T	YAL004W	YAL004W	Transcript	missense_variant	376	376	126	R/W	Agg/Tgg	MODERATE
ES391	YDL003W	37.1012	XII:732274	G	YLR302C	YLR302C	Transcript	missense_variant	280	280	94	T/P	Acc/Ccc	MODERATE
ES391	YDL003W	37.1012	XII:732283-732284	TCCTCAGAT	YLR302C	YLR302C	Transcript	stop_gained,inframe_insertion	270-271	270-271	90-91	-/I*G	-/ATCTGAGGA	HIGH
ES391	YDL003W	37.1012	XVI:878182	A	NUT2	YPR168W	Transcript	missense_variant	107	107	36	I/K	aTa/aAa	MODERATE
ES396	YLR310C	32.6097	III:161769	A	SLM5	YCR024C	Transcript	missense_variant	454	454	152	A/S	Gca/Tca	MODERATE
ES396	YLR310C	32.6097	XIV:440510-440512	-	RAS2	YNL098C	Transcript	inframe_deletion	59-61	59-61	20-21	GV/V	gGTGtt/gtt	MODERATE
ES396	YLR310C	32.6097	XV:175449	-	IRA2	YOL081W	Transcript	frameshift_variant	4380	4380	1460	I/X	atA/at	HIGH
ES396	YLR310C	32.6097	XVI:790845	A	YPR127W	YPR127W	Transcript	missense_variant	763	763	255	L/M	Ttg/Atg	MODERATE
ES396	YLR310C	32.6097	XVI:790846	A	YPR127W	YPR127W	Transcript	stop_gained	764	764	255	L/*	tTg/tAg	HIGH
ES403	YDL165W	35.1472	XII:868116	-	ELO3	YLR372W	Transcript	frameshift_variant	763	763	255	V/X	Gtt/tt	HIGH
ES404	YMR308C	48.4198	VII:462155	G	KAP122	YGL016W	Transcript	missense_variant	490	490	164	Q/E	Caa/Gaa	MODERATE
ES404	YMR308C	48.4198	VII:162641	G	ATG1	YGL180W	Transcript	missense_variant	2577	2577	859	D/E	gaT/gaG	MODERATE
ES405	YOR122C	30.6378	XI:366518	G	RGT1	YKL038W	Transcript	missense_variant	914	914	305	P/R	cCc/cGc	MODERATE
ES405	YOR122C	30.6378	XIV:6638	-	YNL338W	YNL338W	Transcript	frameshift_variant	78	78	26	H/X	caC/ca	HIGH
ES406	YFR028C	43.5498	XIV:767820	A	PDR18	YNR070W	Transcript	missense_variant	2446	2446	816	A/T	Gct/Act	MODERATE
ES409	YOL022C	26.4396	VII:277999	C	RPS2	YGL123W	Transcript	missense_variant	383	383	128	G/A	gGt/gCt	MODERATE
ES409	YOL022C	26.4396	XV:248683	A	NTG2	YOL043C	Transcript	missense_variant	852	852	284	K/N	aaG/aaT	MODERATE
ES409	YOL022C	26.4396	XV:805898	C	SEC63	YOR254C	Transcript	missense_variant	1126	1126	376	N/D	Aac/Gac	MODERATE
ES412	YPR034W	31.8837	VIII:471690	G	GND1	YHR183W	Transcript	missense_variant	731	731	244	D/G	gAc/gGc	MODERATE
ES412	YPR034W	31.8837	IX:119129	T	STH1	YIL126W	Transcript	missense_variant	1138	1138	380	A/S	Gct/Tct	MODERATE
ES414	YMR033W	41.3546	IV:1044383	A	SRP101	YDR292C	Transcript	missense_variant	629	629	210	W/L	tGg/tTg	MODERATE
ES414	YMR033W	41.3546	VI:211685	G	PTR3	YFR029W	Transcript	missense_variant	749	749	250	S/C	tCc/tGc	MODERATE
ES414	YMR033W	41.3546	IX:119129	T	STH1	YIL126W	Transcript	missense_variant	1138	1138	380	A/S	Gct/Tct	MODERATE
ES414	YMR033W	41.3546	XII:702217	A	YLR278C	YLR278C	Transcript	missense_variant	1808	1808	603	R/L	cGa/cTa	MODERATE
ES414	YMR033W	41.3546	XII:709040	C	CTS1	YLR286C	Transcript	missense_variant	1097	1097	366	A/G	gCt/gGt	MODERATE
ES416	YIL147C	7.29171	II:38370	G	ATP1	YBL099W	Transcript	missense_variant	1318	1318	440	F/V	Ttt/Gtt	MODERATE
ES416	YIL147C	7.29171	V:382720	T	SWI4	YER111C	Transcript	missense_variant	3157	3157	1053	E/K	Gaa/Aaa	MODERATE
ES416	YIL147C	7.29171	VIII:409095	A	LAM1	YHR155W	Transcript	missense_variant	1993	1993	665	L/M	Ctg/Atg	MODERATE
ES416	YIL147C	7.29171	X:21139	-	HXT9	YJL219W	Transcript	frameshift_variant	1643	1643	548	Y/X	tAc/tc	HIGH
ES416	YIL147C	7.29171	XI:409321	T	PUT3	YKL015W	Transcript	missense_variant	778	778	260	N/Y	Aac/Tac	MODERATE
ES416	YIL147C	7.29171	XI:546965	A	DYN1	YKR054C	Transcript	missense_variant	961	961	321	V/F	Gtt/Ttt	MODERATE
ES416	YIL147C	7.29171	XII:38147	A	FRE6	YLL051C	Transcript	missense_variant	1325	1325	442	P/L	cCg/cTg	MODERATE
ES416	YIL147C	7.29171	XII:222009	T	YLR036C	YLR036C	Transcript	missense_variant	124	124	42	V/M	Gtg/Atg	MODERATE
ES416	YIL147C	7.29171	XII:528569	C	MDL1	YLR188W	Transcript	missense_variant	270	270	90	K/N	aaA/aaC	MODERATE
ES416	YIL147C	7.29171	XIV:389339	C	SPC98	YNL126W	Transcript	missense_variant	2113	2113	705	S/P	Tct/Cct	MODERATE
ES416	YIL147C	7.29171	XVI:155023	T	SRP72	YPL210C	Transcript	missense_variant	1190	1190	397	A/D	gCt/gAt	MODERATE
ES422	YKL203C	25.3151	X:723155	G	PGU1	YJR153W	Transcript	missense_variant	341	341	114	D/G	gAt/gGt	MODERATE
ES422	YKL203C	25.3151	XI:26856	T	OXP1	YKL215C	Transcript	missense_variant	3832	3832	1278	G/S	Ggt/Agt	MODERATE
ES422	YKL203C	25.3151	XIII:474738	C	YPK2	YMR104C	Transcript	missense_variant	716	716	239	D/G	gAt/gGt	MODERATE
ES423	YEL034W	44.034	XVI:680196	-	ROX1	YPR065W	Transcript	frameshift_variant	504	504	168	T/X	acT/ac	HIGH
ES429	YOR244W	28.4291	I:129607-129632	-	DEP1	YAL013W	Transcript	frameshift_variant	338-363	338-363	113-121	ESKEEEKSQ/X	gAAAGCAAGGAAGAGGAAAAGAGTCAA/g	HIGH
ES429	YOR244W	28.4291	XVI:276662-276663	TTC	NOP53	YPL146C	Transcript	inframe_insertion	867-868	867-868	289-290	-/E	-/GAA	MODERATE
ES431	YAR019C	34.2932	III:148618-148619	GGAATAAAAATCAACTATCATCTACTAA	SRD1	YCR018C	Transcript	stop_gained,frameshift_variant	285-286	285-286	95-96	-/LVDDS*FLFX	-/TTAGTAGATGATAGTTGATTTTTATTCC	HIGH
ES431	YAR019C	34.2932	X:297931	-	NET1	YJL076W	Transcript	frameshift_variant	2687	2687	896	E/X	gAa/ga	HIGH
ES432	YGR119C	33.3217	XIV:446354-446355	C	YNL095C	YNL095C	Transcript	frameshift_variant	486-487	486-487	162-163	-/X	-/G	HIGH
ES434	YER093C	42.3695	XI:51068	C	LOS1	YKL205W	Transcript	missense_variant	1018	1018	340	I/L	Att/Ctt	MODERATE
ES434	YER093C	42.3695	XII:829325	G	ORM2	YLR350W	Transcript	missense_variant	596	596	199	T/R	aCg/aGg	MODERATE
ES434	YER093C	42.3695	XIV:177210	G	RAD50	YNL250W	Transcript	missense_variant	1801	1801	601	L/V	Ttg/Gtg	MODERATE
ES434	YER093C	42.3695	XIV:74743	A	MON2	YNL297C	Transcript	missense_variant	1841	1841	614	S/L	tCa/tTa	MODERATE
ES438	YOR122C	38.6585	IV:103678	T	GGC1	YDL198C	Transcript	missense_variant	874	874	292	P/T	Cct/Act	MODERATE
ES438	YOR122C	38.6585	IV:1475012	T	EMI2	YDR516C	Transcript	missense_variant	1465	1465	489	S/T	Tcc/Acc	MODERATE
ES438	YOR122C	38.6585	XI:628366-628367	T	ESL2	YKR096W	Transcript	frameshift_variant	1574-1575	1574-1575	525	S/SX	agt/agTt	HIGH
ES447	YKL154W	34.7948	II:741384	G	MRPL37	YBR268W	Transcript	missense_variant	86	86	29	S/W	tCg/tGg	MODERATE
ES448	YMR033W	35.9118	IV:1044383	A	SRP101	YDR292C	Transcript	missense_variant	629	629	210	W/L	tGg/tTg	MODERATE
ES448	YMR033W	35.9118	VI:211685	G	PTR3	YFR029W	Transcript	missense_variant	749	749	250	S/C	tCc/tGc	MODERATE
ES448	YMR033W	35.9118	IX:119166	A	STH1	YIL126W	Transcript	missense_variant	1175	1175	392	L/H	cTt/cAt	MODERATE
ES448	YMR033W	35.9118	IX:119171	A	STH1	YIL126W	Transcript	missense_variant	1180	1180	394	D/N	Gat/Aat	MODERATE
ES448	YMR033W	35.9118	X:493865	T	RAV1	YJR033C	Transcript	missense_variant	2587	2587	863	V/I	Gtc/Atc	MODERATE
ES449	YER009W	42.7991	VII:896187	A	YPP1	YGR198W	Transcript	missense_variant	1495	1495	499	Y/N	Tac/Aac	MODERATE
ES449	YER009W	42.7991	XIII:74426	C	ARG81	YML099C	Transcript	missense_variant	2615	2615	872	D/G	gAt/gGt	MODERATE
ES945	YFL024C	39.5611	V:4585-4586	AAAGGTTATCGACCTGAGCCTTGCATGCAAAGTAAAAGCCGCGGACATACTCGCGATTAA	YEL076C	YEL076C	Transcript	inframe_insertion	529-530	529-530	177	W/FNREYVRGFYFACKAQVDNLW	tgg/tTTAATCGCGAGTATGTCCGCGGCTTTTACTTTGCATGCAAGGCTCAGGTCGATAACCTTTgg	MODERATE
ES945	YFL024C	39.5611	XIII:409478	-	MOT3	YMR070W	Transcript	frameshift_variant	325	325	109	N/X	Aac/ac	HIGH
ES947	YER165W	18.0013	III:250686	C	PAT1	YCR077C	Transcript	stop_gained	1943	1943	648	S/*	tCa/tGa	HIGH
ES947	YER165W	18.0013	VII:765774	T	YGR139W	YGR139W	Transcript	stop_gained	49	49	17	E/*	Gaa/Taa	HIGH
ES950	YML043C	10.8808	XI:381018	A	IXR1	YKL032C	Transcript	stop_gained	841	841	281	Q/*	Caa/Taa	HIGH
ES950	YML043C	10.8808	XII:490487	C	RRT15	YLR162W-A	Transcript	missense_variant	82	82	28	S/P	Tcc/Ccc	MODERATE
ES950	YML043C	10.8808	XIII:120228	-	FPR3	YML074C	Transcript	frameshift_variant	1097	1097	366	G/X	gGt/gt	HIGH
ES952	YKR038C	50.8902	X:451150	T	SUI2	YJR007W	Transcript	missense_variant	131	131	44	G/V	gGt/gTt	MODERATE
ES956	YLR153C	41.1943	IV:866968	C	UME6	YDR207C	Transcript	stop_gained	555	555	185	Y/*	taT/taG	HIGH
ES956	YLR153C	41.1943	VII:467640	A	PUF4	YGL014W	Transcript	missense_variant	1500	1500	500	D/E	gaC/gaA	MODERATE
ES956	YLR153C	41.1943	X:698351	C	PMT4	YJR143C	Transcript	missense_variant	2264	2264	755	D/G	gAc/gGc	MODERATE
ES961	YGR198W	14.1312	III:68618	C	BIK1	YCL029C	Transcript	missense_variant	1304	1304	435	D/G	gAc/gGc	MODERATE
ES961	YGR198W	14.1312	XII:707876	A	NNT1	YLR285W	Transcript	missense_variant	517	517	173	L/I	Tta/Ata	MODERATE
ES961	YGR198W	14.1312	XIII:19802	C	ERG13	YML126C	Transcript	missense_variant	734	734	245	V/G	gTc/gGc	MODERATE
ES961	YGR198W	14.1312	XV:1017961	A	PRE10	YOR362C	Transcript	missense_variant	786	786	262	M/I	atG/atT	MODERATE
ES964	YOR160W	42.4238	IV:1329363	T	NPL3	YDR432W	Transcript	missense_variant	581	581	194	K/I	aAa/aTa	MODERATE
ES965	YOR160W	30.5912	V:4513	T	YEL076C	YEL076C	Transcript	missense_variant	602	602	201	R/Q	cGa/cAa	MODERATE
ES965	YOR160W	30.5912	V:4516	C	YEL076C	YEL076C	Transcript	missense_variant	599	599	200	N/S	aAc/aGc	MODERATE
ES966	YIL031W	41.8284	I:27126	G	FLO9	YAL063C	Transcript	missense_variant	843	843	281	E/D	gaA/gaC	MODERATE
ES966	YIL031W	41.8284	V:4585-4586	AAAGGTTATCGAACTGAGCCTTGCATGCAAAGTAAAAGCCGCGGACATACTCGCGATTAAA	YEL076C	YEL076C	Transcript	stop_gained,frameshift_variant	529-530	529-530	177	W/F*SRVCPRLLLCMQGSVR*PLX	tgg/tTTTAATCGCGAGTATGTCCGCGGCTTTTACTTTGCATGCAAGGCTCAGTTCGATAACCTTTgg	HIGH
ES966	YIL031W	41.8284	XIV:182273	A	RPA49	YNL248C	Transcript	missense_variant	336	336	112	K/N	aaA/aaT	MODERATE
ES966	YIL031W	41.8284	XVI:896040	A	AOS1	YPR180W	Transcript	missense_variant	80	80	27	A/E	gCa/gAa	MODERATE
ES967	YIL031W	7.58039	II:228698	A	UTP20	YBL004W	Transcript	missense_variant	1063	1063	355	Q/K	Cag/Aag	MODERATE
ES967	YIL031W	7.58039	VII:341167	T	NUP145	YGL092W	Transcript	stop_gained	3262	3262	1088	E/*	Gaa/Taa	HIGH
ES967	YIL031W	7.58039	XI:459415	-	TOF2	YKR010C	Transcript	frameshift_variant	1825	1825	609	A/X	Gcc/cc	HIGH
ES967	YIL031W	7.58039	XIV:300553	A	RHO5	YNL180C	Transcript	missense_variant	97	97	33	V/F	Gtt/Ttt	MODERATE
ES967	YIL031W	7.58039	XV:442738	T	YOR062C	YOR062C	Transcript	missense_variant	794	794	265	I/N	aTc/aAc	MODERATE
ES969	YPL243W	29.0873	III:230274	T	HCM1	YCR065W	Transcript	missense_variant	965	965	322	K/I	aAa/aTa	MODERATE
ES969	YPL243W	29.0873	V:470784	-	UBP3	YER151C	Transcript	frameshift_variant	1641	1641	547	K/X	aaA/aa	HIGH
ES969	YPL243W	29.0873	V:571474	A	YER189W	YER189W	Transcript	missense_variant	320	320	107	P/Q	cCa/cAa	MODERATE
ES969	YPL243W	29.0873	V:571477	T	YER189W	YER189W	Transcript	missense_variant	323	323	108	R/L	cGt/cTt	MODERATE
ES969	YPL243W	29.0873	XIII:466637	A	MUB1	YMR100W	Transcript	missense_variant	338	338	113	T/K	aCa/aAa	MODERATE
ES970	YOR281C	32.5218	II:302329	G	EDS1	YBR033W	Transcript	missense_variant	386	386	129	S/W	tCg/tGg	MODERATE
ES970	YOR281C	32.5218	XII:423555	-	YLR140W	YLR140W	Transcript	frameshift_variant	82	82	28	F/X	Ttt/tt	HIGH
ES973	YOR353C	39.0161	IV:985630	A	YDR261W-B	YDR261W-B	Transcript	missense_variant	4168	4168	1390	L/I	Cta/Ata	MODERATE
ES973	YOR353C	39.0161	IV:1048321	A	SSD1	YDR293C	Transcript	stop_gained	1072	1072	358	R/*	Aga/Tga	HIGH
ES973	YOR353C	39.0161	XV:891422	C	MCH5	YOR306C	Transcript	missense_variant	11	11	4	D/G	gAc/gGc	MODERATE
ES974	YOR353C	24.5997	IV:1046696	T	SSD1	YDR293C	Transcript	stop_gained	2697	2697	899	Y/*	taC/taA	HIGH
ES974	YOR353C	24.5997	XIII:851742-851747	-	YMR290W-A	YMR290W-A	Transcript	inframe_deletion	321-326	321-326	107-109	KQI/K	aaGCAAATa/aaa	MODERATE
ES974	YOR353C	24.5997	XV:891422	C	MCH5	YOR306C	Transcript	missense_variant	11	11	4	D/G	gAc/gGc	MODERATE
ES975	YOR160W	27.7323	II:305625	-	HMT1	YBR034C	Transcript	frameshift_variant	352	352	118	D/X	Gac/ac	HIGH
ES975	YOR160W	27.7323	XII:1067100-1067101	TTAATCGCGAGTATGTCCGCGGCTTTTACTTTGCATGCAAGGCTCAGTTC	BSC3	YLR465C	Transcript	stop_gained,frameshift_variant	253-254	253-254	85	Q/RTEPCMQSKSRGHTRD*X	caa/cGAACTGAGCCTTGCATGCAAAGTAAAAGCCGCGGACATACTCGCGATTAAaa	HIGH
ES975	YOR160W	27.7323	XII:1067100-1067101	TTAATCGCGAGTATGTCCGCGGCTTTTACTTTGCATGCAAGGCTCAGTTC	YRF1-4	YLR466W	Transcript	stop_gained,frameshift_variant	14-15	14-15	5	L/F*SRVCPRLLLCMQGSVX	ttg/ttTTAATCGCGAGTATGTCCGCGGCTTTTACTTTGCATGCAAGGCTCAGTTCg	HIGH
ES978	YOR160W	18.3602	II:305130	T	HMT1	YBR034C	Transcript	missense_variant	847	847	283	H/N	Cac/Aac	MODERATE
ES978	YOR160W	18.3602	IV:515795-515798	-	YDR034C-D	YDR034C-D	Transcript	frameshift_variant	3558-3561	3558-3561	1186-1187	VL/X	gtTCTG/gt	HIGH
ES978	YOR160W	18.3602	IV:515799-515800	TAGG	YDR034C-D	YDR034C-D	Transcript	frameshift_variant	3556-3557	3556-3557	1186	V/AYX	gtt/gCCTAtt	HIGH
ES978	YOR160W	18.3602	IV:1302048	A	RPL12B	YDR418W	Transcript	missense_variant	433	433	145	F/I	Ttc/Atc	MODERATE
ES978	YOR160W	18.3602	X:275866	T	ALY2	YJL084C	Transcript	missense_variant	2137	2137	713	Q/K	Caa/Aaa	MODERATE
ES984	YEL035C	48.3564	IV:495915	T	VPS54	YDR027C	Transcript	missense_variant	1404	1404	468	N/K	aaT/aaA	MODERATE
ES984	YEL035C	48.3564	XIII:410460-410485	-	MOT3	YMR070W	Transcript	frameshift_variant	1307-1332	1307-1332	436-444	SGSGGAGAA/X	aGCGGCAGTGGCGGTGCCGGTGCCGCG/a	HIGH
ES985	YEL035C	47.8706	XVI:680056	-	ROX1	YPR065W	Transcript	frameshift_variant	364	364	122	Q/X	Caa/aa	HIGH
ES985	YEL035C	47.8706	XVI:680059	A	ROX1	YPR065W	Transcript	missense_variant	367	367	123	Q/K	Cag/Aag	MODERATE
ES986	YFL024C	35.307	XVI:502697	A	YPL025C	YPL025C	Transcript	missense_variant	334	334	112	L/F	Ctt/Ttt	MODERATE
ES986	YFL024C	35.307	XVI:894014	T	HDA3	YPR179C	Transcript	stop_gained	1751	1751	584	L/*	tTg/tAg	HIGH
ES987	YER165W	15.8924	III:250701	C	PAT1	YCR077C	Transcript	stop_gained	1928	1928	643	L/*	tTa/tGa	HIGH
ES988	YER165W	44.1887	III:282525-282530	-	CDC39	YCR093W	Transcript	inframe_deletion	2409-2414	2409-2414	803-805	NKV/N	aaTAAGGTt/aat	MODERATE
ES988	YER165W	44.1887	XIV:100949	G	YNL284C-A	YNL284C-A	Transcript	missense_variant	1284	1284	428	K/N	aaG/aaC	MODERATE
ES988	YER165W	44.1887	XIV:100949	G	YNL284C-B	YNL284C-B	Transcript	missense_variant	1284	1284	428	K/N	aaG/aaC	MODERATE
ES990	YGL111W	32.6498	IV:571902	G	MAK21	YDR060W	Transcript	missense_variant	1254	1254	418	N/K	aaT/aaG	MODERATE
ES990	YGL111W	32.6498	XIII:362447	C	YMR045C	YMR045C	Transcript	missense_variant	181	181	61	S/A	Tct/Gct	MODERATE
ES990	YGL111W	32.6498	XIII:362452	G	YMR045C	YMR045C	Transcript	missense_variant	176	176	59	L/P	cTc/cCc	MODERATE
ES990	YGL111W	32.6498	XIII:362447	C	YMR046C	YMR046C	Transcript	missense_variant	181	181	61	S/A	Tct/Gct	MODERATE
ES990	YGL111W	32.6498	XIII:362452	G	YMR046C	YMR046C	Transcript	missense_variant	176	176	59	L/P	cTc/cCc	MODERATE
ES990	YGL111W	32.6498	XV:195866	C	THP1	YOL072W	Transcript	missense_variant	897	897	299	W/C	tgG/tgC	MODERATE
ES990	YGL111W	32.6498	XVI:471547	A	NOP4	YPL043W	Transcript	missense_variant	1609	1609	537	Q/K	Caa/Aaa	MODERATE
ES991	YGL111W	28.8827	IV:374827	G	MTF2	YDL044C	Transcript	missense_variant	463	463	155	F/L	Ttt/Ctt	MODERATE
ES991	YGL111W	28.8827	XIII:458774	A	SNZ1	YMR096W	Transcript	missense_variant	367	367	123	P/T	Cca/Aca	MODERATE
ES991	YGL111W	28.8827	XV:251341	C	NOP12	YOL041C	Transcript	missense_variant	1306	1306	436	R/G	Aga/Gga	MODERATE
ES992	YIL031W	13.8944	VIII:372067-372068	A	WSS1	YHR134W	Transcript	frameshift_variant	319-320	319-320	107	E/EX	gag/gAag	HIGH
ES992	YIL031W	13.8944	X:515234	C	NUP85	YJR042W	Transcript	missense_variant	1180	1180	394	C/R	Tgc/Cgc	MODERATE
ES992	YIL031W	13.8944	XII:494127	T	SHH4	YLR164W	Transcript	missense_variant	245	245	82	T/I	aCa/aTa	MODERATE
ES992	YIL031W	13.8944	XIII:615037	T	ECM5	YMR176W	Transcript	missense_variant	3298	3298	1100	D/Y	Gac/Tac	MODERATE
ES992	YIL031W	13.8944	XV:397478	T	YOR034C-A	YOR034C-A	Transcript	stop_gained	191	191	64	S/*	tCa/tAa	HIGH
ES994	YGR065C	37.3612	IV:960644	A	PAM1	YDR251W	Transcript	missense_variant	31	31	11	G/R	Gga/Aga	MODERATE
ES994	YGR065C	37.3612	IV:1525366	G	YDR544C	YDR544C	Transcript	missense_variant	158	158	53	R/T	aGa/aCa	MODERATE
ES994	YGR065C	37.3612	V:437980	C	YER135C	YER135C	Transcript	stop_gained	365	365	122	L/*	tTa/tGa	HIGH
ES994	YGR065C	37.3612	VII:552368	T	GSC2	YGR032W	Transcript	missense_variant	4105	4105	1369	P/S	Cct/Tct	MODERATE
ES994	YGR065C	37.3612	XI:102138	G	FAS1	YKL182W	Transcript	missense_variant	1468	1468	490	W/G	Tgg/Ggg	MODERATE
ES994	YGR065C	37.3612	XII:85282	A	TPO1	YLL028W	Transcript	missense_variant	479	479	160	A/D	gCt/gAt	MODERATE
ES994	YGR065C	37.3612	XII:1067098-1067099	GTTTAATCGCGAGTATGTCCGCGGCTTTTAC	BSC3	YLR465C	Transcript	frameshift_variant	255-256	255-256	85-86	-/VKAADILAIKX	-/GTAAAAGCCGCGGACATACTCGCGATTAAAC	HIGH
ES994	YGR065C	37.3612	XII:1067098-1067099	GTTTAATCGCGAGTATGTCCGCGGCTTTTAC	YRF1-4	YLR466W	Transcript	stop_gained,frameshift_variant	12-13	12-13	4-5	-/V*SRVCPRLLX	-/GTTTAATCGCGAGTATGTCCGCGGCTTTTAC	HIGH
ES994	YGR065C	37.3612	XV:363089	G	PET127	YOR017W	Transcript	missense_variant	1678	1678	560	L/V	Ctt/Gtt	MODERATE
ES995	YGR065C	33.7478	IV:960644	A	PAM1	YDR251W	Transcript	missense_variant	31	31	11	G/R	Gga/Aga	MODERATE
ES995	YGR065C	33.7478	V:437980	C	YER135C	YER135C	Transcript	stop_gained	365	365	122	L/*	tTa/tGa	HIGH
ES995	YGR065C	33.7478	XII:85282	A	TPO1	YLL028W	Transcript	missense_variant	479	479	160	A/D	gCt/gAt	MODERATE
ES995	YGR065C	33.7478	XV:363089	G	PET127	YOR017W	Transcript	missense_variant	1678	1678	560	L/V	Ctt/Gtt	MODERATE
ES996	YPR169W	33.357	II:669666	C	TDP1	YBR223C	Transcript	missense_variant	632	632	211	L/R	cTg/cGg	MODERATE
ES996	YPR169W	33.357	IV:1376343	A	TOM1	YDR457W	Transcript	stop_gained	6554	6554	2185	S/*	tCa/tAa	HIGH
ES998	YPL075W	30.6868	XII:732283-732284	TCCTCAGATATAGTCGG	YLR302C	YLR302C	Transcript	frameshift_variant	270-271	270-271	90-91	-/PTISEX	-/CCGACTATATCTGAGGA	HIGH
ES998	YPL075W	30.6868	XV:977321	C	TYE7	YOR344C	Transcript	missense_variant	749	749	250	N/S	aAt/aGt	MODERATE
