# Supplementary material for: Systematic analysis of bypass suppression of essential genes
Source: Mol Syst Biol. 2020 Sep 17;16(9):e9828. doi: 10.15252/msb.20209828 (PMC7507402; doi:10.15252/msb.20209828)
Supplement: Supplementary file 7 — Dataset EV6 [file MSB-16-e9828-s007.xlsx]

## Sheet: ReadMe
Dataset EV6. Identified structural variants
This file contains a list of all identified structural variants, that occurred in less than 5 strains. Listed are:
Column A	StrainID
Column B-S	Manta's output format: https://github.com/Illumina/manta/blob/master/docs/userGuide/README.md

## Sheet: DatasetEV6
strainID	chrom	pos	end	type	ref	alt	length	qual	filter	insertLength	id	mateId	insertSeq	insertSeqLeft	insertSeqRight	imprecise	positionConfInterv
ES001	chrV	20689	NA	Translocation Break-end	G	G]chrXIV:775115]	NA	30	MinGQ	NA	MantaBND:1093:0:2:1:0:0:0	MantaBND:1093:0:2:1:0:0:1	NA	NA	NA	TRUE	-866	866
ES001	chrXIV	775115	NA	Translocation Break-end	A	A]chrV:20689]	NA	30	MinGQ	NA	MantaBND:1093:0:2:1:0:0:1	MantaBND:1093:0:2:1:0:0:0	NA	NA	NA	TRUE	-873	874
ES001	chrXV	1076862	NA	Translocation Break-end	A	A]chrXVI:14196]	NA	46	MinGQ	NA	MantaBND:1464:1:2:2:0:0:0	MantaBND:1464:1:2:2:0:0:1	NA	NA	NA	TRUE	-1400	1401
ES001	chrXVI	14196	NA	Translocation Break-end	A	A]chrXV:1076862]	NA	46	MinGQ	NA	MantaBND:1464:1:2:2:0:0:1	MantaBND:1464:1:2:2:0:0:0	NA	NA	NA	TRUE	-1387	1387
ES002	chrM	86	85714	Duplication	T	<DUP:TANDEM>	85628	27	MaxDepth;MinGQ	NA	MantaDUP:TANDEM:1536:0:1:0:0:0	NA	NA	NA	NA	TRUE	-86	87
ES002	chrV	20490	NA	Translocation Break-end	A	A]chrXIV:775304]	NA	31	MaxDepth;MinGQ	NA	MantaBND:413:0:1:1:0:0:1	MantaBND:413:0:1:1:0:0:0	NA	NA	NA	TRUE	-740	740
ES002	chrX	154169	NA	Translocation Break-end	T	T]chrXI:555428]	NA	49	MinGQ	NA	MantaBND:792:0:1:0:0:0:1	MantaBND:792:0:1:0:0:0:0	NA	NA	NA	TRUE	-708	708
ES002	chrXI	555428	NA	Translocation Break-end	G	G]chrX:154169]	NA	49	MinGQ	NA	MantaBND:792:0:1:0:0:0:0	MantaBND:792:0:1:0:0:0:1	NA	NA	NA	TRUE	-721	722
ES002	chrXIV	573040	599101	Inversion	T	<INV>	26061	11	MinGQ;MinQUAL	NA	MantaINV:414:0:1:0:0:0	NA	NA	NA	NA	TRUE	-525	526
ES002	chrXIV	775304	NA	Translocation Break-end	C	C]chrV:20490]	NA	31	MaxDepth;MinGQ	NA	MantaBND:413:0:1:1:0:0:0	MantaBND:413:0:1:1:0:0:1	NA	NA	NA	TRUE	-767	768
ES005	chrII	805819	NA	Translocation Break-end	T	]chrVII:1076927]T	NA	30	MinGQ	NA	MantaBND:275:0:1:3:0:0:1	MantaBND:275:0:1:3:0:0:0	NA	NA	NA	TRUE	-315	316
ES005	chrVII	1076927	NA	Translocation Break-end	A	A[chrII:805819[	NA	30	MinGQ	NA	MantaBND:275:0:1:3:0:0:0	MantaBND:275:0:1:3:0:0:1	NA	NA	NA	TRUE	-321	322
ES005	chrX	154201	NA	Translocation Break-end	A	A]chrXI:555378]	NA	13	MinGQ;MinQUAL	NA	MantaBND:1599:0:1:0:0:0:1	MantaBND:1599:0:1:0:0:0:0	NA	NA	NA	TRUE	-727	728
ES005	chrXI	555378	NA	Translocation Break-end	T	T]chrX:154201]	NA	13	MinGQ;MinQUAL	NA	MantaBND:1599:0:1:0:0:0:0	MantaBND:1599:0:1:0:0:0:1	NA	NA	NA	TRUE	-781	782
ES006	chrII	805790	NA	Translocation Break-end	A	A[chrVII:1077122[	NA	33	PASS	NA	MantaBND:202:0:1:1:0:0:0	MantaBND:202:0:1:1:0:0:1	NA	NA	NA	TRUE	-176	176
ES006	chrIII	10092	NA	Translocation Break-end	C	C]chrXI:659618]	NA	31	MinGQ	NA	MantaBND:230:0:1:0:0:0:0	MantaBND:230:0:1:0:0:0:1	NA	NA	NA	TRUE	-207	208
ES006	chrIX	206505	NA	Translocation Break-end	T	T[chrVII:708560[	NA	46	MinGQ	NA	MantaBND:908:0:1:1:0:0:1	MantaBND:908:0:1:1:0:0:0	NA	NA	NA	TRUE	-263	263
ES006	chrIX	206651	NA	Translocation Break-end	C	]chrVII:708544]C	NA	46	MinGQ	NA	MantaBND:908:0:1:0:0:0:1	MantaBND:908:0:1:0:0:0:0	NA	NA	NA	TRUE	-204	204
ES006	chrVII	708544	NA	Translocation Break-end	G	G[chrIX:206651[	NA	46	MinGQ	NA	MantaBND:908:0:1:0:0:0:0	MantaBND:908:0:1:0:0:0:1	NA	NA	NA	TRUE	-220	221
ES006	chrVII	708560	NA	Translocation Break-end	A	]chrIX:206505]A	NA	46	MinGQ	NA	MantaBND:908:0:1:1:0:0:0	MantaBND:908:0:1:1:0:0:1	NA	NA	NA	TRUE	-255	256
ES006	chrVII	1077122	NA	Translocation Break-end	G	]chrII:805790]G	NA	33	PASS	NA	MantaBND:202:0:1:1:0:0:1	MantaBND:202:0:1:1:0:0:0	NA	NA	NA	TRUE	-177	178
ES006	chrX	154175	NA	Translocation Break-end	C	C]chrXI:555402]	NA	12	MinGQ;MinQUAL	NA	MantaBND:1243:0:1:0:0:0:0	MantaBND:1243:0:1:0:0:0:1	NA	NA	NA	TRUE	-725	726
ES006	chrXI	555402	NA	Translocation Break-end	A	A]chrX:154175]	NA	12	MinGQ;MinQUAL	NA	MantaBND:1243:0:1:0:0:0:1	MantaBND:1243:0:1:0:0:0:0	NA	NA	NA	TRUE	-761	761
ES006	chrXI	659618	NA	Translocation Break-end	A	A]chrIII:10092]	NA	31	MinGQ	NA	MantaBND:230:0:1:0:0:0:1	MantaBND:230:0:1:0:0:0:0	NA	NA	NA	TRUE	-207	208
ES007	chrIX	23764	23872	Deletion	GGTGACAGTCTTGGTGTTACAGCCATTGTCGTCACAGTGGGTTACGGTGACAGTGGTGTATGATTTTGGAGAAGCAGTTGTTGCTGATGTTTCTTTGGAACATTCAGAA	G	-108	18	MinQUAL	NA	MantaDEL:963:0:0:0:1:0	NA	NA	NA	NA	FALSE	0	26
ES007	chrXV	1076943	NA	Translocation Break-end	T	T]chrXVI:14062]	NA	38	MinGQ	NA	MantaBND:1817:0:1:1:0:0:1	MantaBND:1817:0:1:1:0:0:0	NA	NA	NA	TRUE	-737	738
ES007	chrXVI	14062	NA	Translocation Break-end	A	A]chrXV:1076943]	NA	38	MinGQ	NA	MantaBND:1817:0:1:1:0:0:0	MantaBND:1817:0:1:1:0:0:1	NA	NA	NA	TRUE	-778	778
ES007	chrXVI	210584	210584	Insertion	T	<INS>	NA	999	PASS	NA	MantaINS:1840:0:0:0:3:0	NA	NA	AATAATGTTGGAATAAAAATCAACTATCATCTACTAACTAGTATTTACGTTACTAG	ATGGAATCCCAACAATTATCTAATTACCCACAAATTTCTCA	FALSE	0	5
ES008	chrII	805797	NA	Translocation Break-end	T	T[chrVII:1077132[	NA	16	MinQUAL	NA	MantaBND:208:0:1:2:0:0:0	MantaBND:208:0:1:2:0:0:1	NA	NA	NA	TRUE	-192	192
ES008	chrIII	9643	NA	Translocation Break-end	A	A]chrXI:660086]	NA	13	MinGQ;MinQUAL	NA	MantaBND:234:0:1:0:0:0:0	MantaBND:234:0:1:0:0:0:1	NA	NA	NA	TRUE	-351	352
ES008	chrIV	44715	NA	Translocation Break-end	T	]chrXIV:252638]T	NA	16	MinGQ;MinQUAL	NA	MantaBND:299:0:1:1:0:0:1	MantaBND:299:0:1:1:0:0:0	NA	NA	NA	TRUE	-855	856
ES008	chrV	20351	NA	Translocation Break-end	G	G]chrXIV:775464]	NA	27	MinGQ	NA	MantaBND:612:0:1:0:0:0:0	MantaBND:612:0:1:0:0:0:1	NA	NA	NA	TRUE	-1013	1014
ES008	chrV	20386	NA	Translocation Break-end	C	[chrXIV:775537[C	NA	27	MinGQ	NA	MantaBND:612:0:1:1:0:0:0	MantaBND:612:0:1:1:0:0:1	NA	NA	NA	TRUE	-1023	1024
ES008	chrVII	1077132	NA	Translocation Break-end	G	]chrII:805797]G	NA	16	MinQUAL	NA	MantaBND:208:0:1:2:0:0:1	MantaBND:208:0:1:2:0:0:0	NA	NA	NA	TRUE	-191	191
ES008	chrX	154215	NA	Translocation Break-end	G	G]chrXI:555408]	NA	22	MinGQ	NA	MantaBND:1173:0:1:0:0:0:0	MantaBND:1173:0:1:0:0:0:1	NA	NA	NA	TRUE	-705	705
ES008	chrXI	555408	NA	Translocation Break-end	A	A]chrX:154215]	NA	22	MinGQ	NA	MantaBND:1173:0:1:0:0:0:1	MantaBND:1173:0:1:0:0:0:0	NA	NA	NA	TRUE	-688	689
ES008	chrXI	660086	NA	Translocation Break-end	T	T]chrIII:9643]	NA	13	MinGQ;MinQUAL	NA	MantaBND:234:0:1:0:0:0:1	MantaBND:234:0:1:0:0:0:0	NA	NA	NA	TRUE	-345	345
ES008	chrXIV	252638	NA	Translocation Break-end	A	A[chrIV:44715[	NA	16	MinGQ;MinQUAL	NA	MantaBND:299:0:1:1:0:0:0	MantaBND:299:0:1:1:0:0:1	NA	NA	NA	TRUE	-857	857
ES008	chrXIV	775464	NA	Translocation Break-end	G	G]chrV:20351]	NA	27	MinGQ	NA	MantaBND:612:0:1:0:0:0:1	MantaBND:612:0:1:0:0:0:0	NA	NA	NA	TRUE	-1030	1031
ES008	chrXIV	775537	NA	Translocation Break-end	T	[chrV:20386[T	NA	27	MinGQ	NA	MantaBND:612:0:1:1:0:0:1	MantaBND:612:0:1:1:0:0:0	NA	NA	NA	TRUE	-1031	1032
ES009	chrII	805896	NA	Translocation Break-end	T	]chrVII:1077116]T	NA	18	MinQUAL	NA	MantaBND:481:0:1:2:0:0:1	MantaBND:481:0:1:2:0:0:0	NA	NA	NA	TRUE	-276	277
ES009	chrVII	1077116	NA	Translocation Break-end	A	A[chrII:805896[	NA	18	MinQUAL	NA	MantaBND:481:0:1:2:0:0:0	MantaBND:481:0:1:2:0:0:1	NA	NA	NA	TRUE	-254	254
ES010	chrII	805889	NA	Translocation Break-end	G	]chrVII:1077048]G	NA	59	PASS	NA	MantaBND:420:0:1:2:0:0:0	MantaBND:420:0:1:2:0:0:1	NA	NA	NA	TRUE	-231	231
ES010	chrIV	3608	NA	Translocation Break-end	T	T]chrX:742142]	NA	13	MinGQ;MinQUAL	NA	MantaBND:564:0:3:0:0:0:1	MantaBND:564:0:3:0:0:0:0	NA	NA	NA	TRUE	-1385	1386
ES010	chrIV	15343	NA	Translocation Break-end	A	A]chrX:730383]	NA	52	MinGQ	NA	MantaBND:562:0:1:0:0:0:0	MantaBND:562:0:1:0:0:0:1	NA	NA	NA	TRUE	-367	367
ES010	chrM	86	85709	Duplication	T	<DUP:TANDEM>	85623	37	MaxDepth;MinGQ	NA	MantaDUP:TANDEM:4465:0:1:0:0:0	NA	NA	NA	NA	TRUE	-86	87
ES010	chrVII	1077048	NA	Translocation Break-end	T	T[chrII:805889[	NA	59	PASS	NA	MantaBND:420:0:1:2:0:0:1	MantaBND:420:0:1:2:0:0:0	NA	NA	NA	TRUE	-212	212
ES010	chrX	154186	NA	Translocation Break-end	A	A]chrXI:555435]	NA	65	PASS	NA	MantaBND:2292:0:1:0:0:0:1	MantaBND:2292:0:1:0:0:0:0	NA	NA	NA	TRUE	-753	754
ES010	chrX	730383	NA	Translocation Break-end	G	G]chrIV:15343]	NA	52	MinGQ	NA	MantaBND:562:0:1:0:0:0:1	MantaBND:562:0:1:0:0:0:0	NA	NA	NA	TRUE	-361	361
ES010	chrX	742142	NA	Translocation Break-end	C	C]chrIV:3608]	NA	13	MinGQ;MinQUAL	NA	MantaBND:564:0:3:0:0:0:0	MantaBND:564:0:3:0:0:0:1	NA	NA	NA	TRUE	-1378	1378
ES010	chrXI	555435	NA	Translocation Break-end	T	T]chrX:154186]	NA	65	PASS	NA	MantaBND:2292:0:1:0:0:0:0	MantaBND:2292:0:1:0:0:0:1	NA	NA	NA	TRUE	-765	766
ES017	chrII	805802	NA	Translocation Break-end	C	C[chrVII:1077163[	NA	81	PASS	NA	MantaBND:185:0:1:2:0:0:0	MantaBND:185:0:1:2:0:0:1	NA	NA	NA	TRUE	-197	197
ES017	chrII	805915	NA	Translocation Break-end	G	]chrVII:1077044]G	NA	81	PASS	NA	MantaBND:185:0:1:3:0:0:1	MantaBND:185:0:1:3:0:0:0	NA	NA	NA	TRUE	-225	226
ES017	chrVII	1077044	NA	Translocation Break-end	T	T[chrII:805915[	NA	81	PASS	NA	MantaBND:185:0:1:3:0:0:0	MantaBND:185:0:1:3:0:0:1	NA	NA	NA	TRUE	-191	192
ES017	chrVII	1077163	NA	Translocation Break-end	G	]chrII:805802]G	NA	81	PASS	NA	MantaBND:185:0:1:2:0:0:1	MantaBND:185:0:1:2:0:0:0	NA	NA	NA	TRUE	-221	221
ES018	chrIV	14125	NA	Translocation Break-end	G	G]chrX:731604]	NA	31	MinGQ	NA	MantaBND:546:0:1:0:0:0:0	MantaBND:546:0:1:0:0:0:1	NA	NA	NA	TRUE	-1873	1873
ES018	chrM	164	85691	Duplication	T	<DUP:TANDEM>	85527	60	MaxDepth	NA	MantaDUP:TANDEM:4674:0:1:0:0:0	NA	NA	NA	NA	TRUE	-164	165
ES018	chrV	4587	4587	Insertion	A	<INS>	NA	375	PASS	NA	MantaINS:1137:0:0:0:6:0	NA	NA	AGGTTATCAAACTGAGCCTTGCATGCAAAGTAAAAGCCGCGGACAT	CTGAGCCTTGCATGCAAAGTAAAAGCCGCGGACATACTCGCGATTAAAC	FALSE	0	2
ES018	chrX	731604	NA	Translocation Break-end	G	G]chrIV:14125]	NA	31	MinGQ	NA	MantaBND:546:0:1:0:0:0:1	MantaBND:546:0:1:0:0:0:0	NA	NA	NA	TRUE	-1862	1863
ES019	chrIX	206504	NA	Translocation Break-end	T	T[chrVII:708531[	NA	21	MinGQ	NA	MantaBND:929:0:1:1:0:0:1	MantaBND:929:0:1:1:0:0:0	NA	NA	NA	TRUE	-290	290
ES019	chrV	20300	NA	Translocation Break-end	G	G]chrXIV:775510]	NA	34	MinGQ	NA	MantaBND:585:0:1:0:0:0:1	MantaBND:585:0:1:0:0:0:0	NA	NA	NA	TRUE	-982	983
ES019	chrVII	708531	NA	Translocation Break-end	T	]chrIX:206504]T	NA	21	MinGQ	NA	MantaBND:929:0:1:1:0:0:0	MantaBND:929:0:1:1:0:0:1	NA	NA	NA	TRUE	-280	280
ES019	chrX	154232	NA	Translocation Break-end	T	T]chrXI:555419]	NA	15	MinGQ;MinQUAL	NA	MantaBND:1244:0:1:0:0:0:0	MantaBND:1244:0:1:0:0:0:1	NA	NA	NA	TRUE	-722	723
ES019	chrXI	555419	NA	Translocation Break-end	G	G]chrX:154232]	NA	15	MinGQ;MinQUAL	NA	MantaBND:1244:0:1:0:0:0:1	MantaBND:1244:0:1:0:0:0:0	NA	NA	NA	TRUE	-712	712
ES019	chrXIV	775510	NA	Translocation Break-end	G	G]chrV:20300]	NA	34	MinGQ	NA	MantaBND:585:0:1:0:0:0:0	MantaBND:585:0:1:0:0:0:1	NA	NA	NA	TRUE	-971	971
ES022	chrV	20493	NA	Translocation Break-end	T	T]chrXIV:775324]	NA	23	MaxDepth;MinGQ	NA	MantaBND:227:0:1:0:0:0:1	MantaBND:227:0:1:0:0:0:0	NA	NA	NA	TRUE	-670	670
ES022	chrX	187788	187788	Insertion	T	<INS>	NA	513	PASS	NA	MantaINS:430:0:0:0:2:0	NA	NA	CACTAATTGAGAAATATGTGAATGTTGAGATAATTGTTGGGATTCCATTGTTGATAAAGG	CTAGTAATGTAAATACTAGTTAGTAGATGATAGTTGATTTCTATTCCAA	FALSE	0	7
ES022	chrXIV	775324	NA	Translocation Break-end	T	T]chrV:20493]	NA	23	MaxDepth;MinGQ	NA	MantaBND:227:0:1:0:0:0:0	MantaBND:227:0:1:0:0:0:1	NA	NA	NA	TRUE	-666	666
ES023	chrII	805862	NA	Translocation Break-end	A	]chrVII:1077028]A	NA	15	MinGQ;MinQUAL	NA	MantaBND:97:0:1:1:0:0:1	MantaBND:97:0:1:1:0:0:0	NA	NA	NA	TRUE	-168	168
ES023	chrVII	1077028	NA	Translocation Break-end	G	G[chrII:805862[	NA	15	MinGQ;MinQUAL	NA	MantaBND:97:0:1:1:0:0:0	MantaBND:97:0:1:1:0:0:1	NA	NA	NA	TRUE	-175	175
ES026	chrIII	7173	NA	Translocation Break-end	A	A]chrXI:662530]	NA	13	MinGQ;MinQUAL	NA	MantaBND:438:0:1:0:0:0:0	MantaBND:438:0:1:0:0:0:1	NA	NA	NA	TRUE	-379	380
ES026	chrXI	662530	NA	Translocation Break-end	C	C]chrIII:7173]	NA	13	MinGQ;MinQUAL	NA	MantaBND:438:0:1:0:0:0:1	MantaBND:438:0:1:0:0:0:0	NA	NA	NA	TRUE	-370	370
ES028	chrII	805885	NA	Translocation Break-end	A	]chrVII:1077052]A	NA	13	MinGQ;MinQUAL	NA	MantaBND:26:0:1:1:0:0:1	MantaBND:26:0:1:1:0:0:0	NA	NA	NA	TRUE	-169	170
ES028	chrVII	1077052	NA	Translocation Break-end	A	A[chrII:805885[	NA	13	MinGQ;MinQUAL	NA	MantaBND:26:0:1:1:0:0:0	MantaBND:26:0:1:1:0:0:1	NA	NA	NA	TRUE	-172	173
ES029	chrM	53224	55419	Duplication	A	<DUP:TANDEM>	2195	123	MaxDepth	NA	MantaDUP:TANDEM:544:0:1:0:0:0	NA	NA	NA	NA	FALSE	0	21
ES033	chrII	255228	NA	Translocation Break-end	T	T[chrV:115891[	NA	112	PASS	NA	MantaBND:9:0:1:0:0:0:0	MantaBND:9:0:1:0:0:0:1	NA	NA	NA	TRUE	-189	190
ES033	chrV	115891	NA	Translocation Break-end	A	]chrII:255228]A	NA	112	PASS	NA	MantaBND:9:0:1:0:0:0:1	MantaBND:9:0:1:0:0:0:0	NA	NA	NA	TRUE	-157	158
ES037	chrII	805750	NA	Translocation Break-end	T	T[chrVII:1077160[	NA	21	PASS	NA	MantaBND:57:0:1:0:0:0:0	MantaBND:57:0:1:0:0:0:1	NA	NA	NA	TRUE	-143	143
ES037	chrVII	1077160	NA	Translocation Break-end	A	]chrII:805750]A	NA	21	PASS	NA	MantaBND:57:0:1:0:0:0:1	MantaBND:57:0:1:0:0:0:0	NA	NA	NA	TRUE	-146	146
ES038	chrII	255274	NA	Translocation Break-end	C	C[chrV:115868[	NA	999	MinGQ	NA	MantaBND:90:0:1:0:0:0:0	MantaBND:90:0:1:0:0:0:1	NA	NA	NA	TRUE	-276	276
ES038	chrII	805802	NA	Translocation Break-end	C	C[chrVII:1077137[	NA	58	MinGQ	NA	MantaBND:172:0:1:0:0:0:0	MantaBND:172:0:1:0:0:0:1	NA	NA	NA	TRUE	-188	188
ES038	chrII	805906	NA	Translocation Break-end	T	]chrVII:1077070]T	NA	58	MinGQ	NA	MantaBND:172:0:1:1:0:0:1	MantaBND:172:0:1:1:0:0:0	NA	NA	NA	TRUE	-229	230
ES038	chrV	115868	NA	Translocation Break-end	G	]chrII:255274]G	NA	999	MinGQ	NA	MantaBND:90:0:1:0:0:0:1	MantaBND:90:0:1:0:0:0:0	NA	NA	NA	TRUE	-267	267
ES038	chrVII	1077070	NA	Translocation Break-end	T	T[chrII:805906[	NA	58	MinGQ	NA	MantaBND:172:0:1:1:0:0:0	MantaBND:172:0:1:1:0:0:1	NA	NA	NA	TRUE	-194	194
ES038	chrVII	1077137	NA	Translocation Break-end	G	]chrII:805802]G	NA	58	MinGQ	NA	MantaBND:172:0:1:0:0:0:1	MantaBND:172:0:1:0:0:0:0	NA	NA	NA	TRUE	-252	252
ES041	chrIV	5665	NA	Translocation Break-end	T	T]chrX:740023]	NA	25	MinGQ	NA	MantaBND:96:0:1:0:0:0:0	MantaBND:96:0:1:0:0:0:1	NA	NA	NA	TRUE	-497	498
ES041	chrX	740023	NA	Translocation Break-end	T	T]chrIV:5665]	NA	25	MinGQ	NA	MantaBND:96:0:1:0:0:0:1	MantaBND:96:0:1:0:0:0:0	NA	NA	NA	TRUE	-499	500
ES041	chrXI	302403	313701	Duplication	C	<DUP:TANDEM>	11298	596	MaxDepth	NA	MantaDUP:TANDEM:343:0:1:0:0:0	NA	NA	NA	NA	FALSE	0	7
ES043	chrXIII	463173	463173	Insertion	T	<INS>	NA	814	PASS	NA	MantaINS:786:2:2:3:4:0	NA	NA	AACAGCTATTGAGAAATGGGTGAATGTTGAGATAATTGTTGGGATTCCATTGTTGATAAAG	ATATACTAGTAATGTAAATACTAGTTAGTAGATGATAGTTGATTTCTATTCC	FALSE	0	9
ES045	chrII	255257	NA	Translocation Break-end	A	A[chrV:115846[	NA	733	PASS	NA	MantaBND:89:0:2:0:0:0:1	MantaBND:89:0:2:0:0:0:0	NA	NA	NA	TRUE	-261	262
ES045	chrV	115846	NA	Translocation Break-end	A	]chrII:255257]A	NA	733	PASS	NA	MantaBND:89:0:2:0:0:0:0	MantaBND:89:0:2:0:0:0:1	NA	NA	NA	TRUE	-211	212
ES047	chrI	224996	NA	Translocation Break-end	C	C[chrVIII:551742[	NA	10	MinGQ;MinQUAL	NA	MantaBND:36:0:1:0:0:0:1	MantaBND:36:0:1:0:0:0:0	NA	NA	NA	TRUE	-185	185
ES047	chrII	255254	NA	Translocation Break-end	T	T[chrV:115855[	NA	999	PASS	NA	MantaBND:102:0:1:0:0:0:0	MantaBND:102:0:1:0:0:0:1	NA	NA	NA	TRUE	-258	259
ES047	chrV	115855	NA	Translocation Break-end	A	]chrII:255254]A	NA	999	PASS	NA	MantaBND:102:0:1:0:0:0:1	MantaBND:102:0:1:0:0:0:0	NA	NA	NA	TRUE	-237	237
ES047	chrVIII	551742	NA	Translocation Break-end	T	]chrI:224996]T	NA	10	MinGQ;MinQUAL	NA	MantaBND:36:0:1:0:0:0:0	MantaBND:36:0:1:0:0:0:1	NA	NA	NA	TRUE	-176	176
ES048	chrII	255242	NA	Translocation Break-end	T	T[chrV:115892[	NA	50	PASS	NA	MantaBND:25:0:1:0:0:0:0	MantaBND:25:0:1:0:0:0:1	NA	NA	NA	TRUE	-217	217
ES048	chrV	115892	NA	Translocation Break-end	T	]chrII:255242]T	NA	50	PASS	NA	MantaBND:25:0:1:0:0:0:1	MantaBND:25:0:1:0:0:0:0	NA	NA	NA	TRUE	-238	238
ES048	chrXIV	104240	104240	Insertion	T	<INS>	NA	582	PASS	NA	MantaINS:169:2:2:1:2:0	NA	NA	GTATATGAGAAATGGGTGAATGTTGAGATAATTGTTGGGATTCCATTG	GTAATGTAAATACTAGTTAGTAGATGATAGTTGATTTCTATTCCAACA	FALSE	0	5
ES051	chrXV	427905	428025	Deletion	TTCATCGTCGTCGTCGTCGTCGTCATCATCGTCGTCATCATCGTCGTCATCATCATCATCGTCGTCGTCGTCGTCGTCGTCGTCGTCGTCGTCGTCGTCATCATCGTCATCATCATCATCG	T	-120	73	PASS	NA	MantaDEL:978:0:0:0:0:0	NA	NA	NA	NA	FALSE	0	17
ES054	chrVI	205272	205272	Insertion	G	<INS>	NA	999	PASS	NA	MantaINS:85:1:1:0:2:0	NA	NA	TATGCTGTTGGAATAAAAATCCACTATCGTCTATCAACTAATAGTTATATTATCAA	ATCAACAATGGAATCCCAACAATTATCTAATTACCCACACATTTCTCA	FALSE	0	5
ES055	chrXIV	571591	600549	Inversion	A	<INV>	28958	18	MinGQ;MinQUAL	NA	MantaINV:604:0:1:0:0:0	NA	NA	NA	NA	TRUE	-671	672
ES063	chrII	805377	NA	Translocation Break-end	A	]chrVII:1076519]A	NA	11	MinGQ;MinQUAL	NA	MantaBND:63:0:1:1:0:0:0	MantaBND:63:0:1:1:0:0:1	NA	NA	NA	TRUE	-309	310
ES063	chrVII	1076519	NA	Translocation Break-end	A	A[chrII:805377[	NA	11	MinGQ;MinQUAL	NA	MantaBND:63:0:1:1:0:0:1	MantaBND:63:0:1:1:0:0:0	NA	NA	NA	TRUE	-319	319
ES064	chrIII	295276	295277	Insertion	TT	TAGCCTTTATCAACAATGGAATCCCAACAATTATCTCAACATTCACCCATTTCTC	54	362	PASS	NA	MantaINS:73:0:0:0:0:0	NA	NA	NA	NA	FALSE	NA
ES065	chrXII	427016	427016	Insertion	T	<INS>	NA	675	PASS	NA	MantaINS:551:0:0:1:2:0	NA	NA	ACACTTGAGAAATGGGTGAATGTTGAGATAATTGTTGGGATTCCATTGTTGAT	ATGTAAATACTAGTTAGTAGATGATAGTTGATTTCTATTCCAACA	FALSE	0	5
ES068	chrIV	14207	NA	Translocation Break-end	C	C]chrX:731458]	NA	11	MinGQ;MinQUAL	NA	MantaBND:119:0:1:0:0:0:0	MantaBND:119:0:1:0:0:0:1	NA	NA	NA	TRUE	-277	277
ES068	chrX	731458	NA	Translocation Break-end	C	C]chrIV:14207]	NA	11	MinGQ;MinQUAL	NA	MantaBND:119:0:1:0:0:0:1	MantaBND:119:0:1:0:0:0:0	NA	NA	NA	TRUE	-280	281
ES069	chrII	278422	NA	Translocation Break-end	C	]chrV:117023]GCGGCCGCTCAAAACGTCGTGAGACAGTTTGGCGCGCCGCTAGC	NA	999	MaxDepth	43	MantaBND:9:0:1:0:0:0:1	MantaBND:9:0:1:0:0:0:0	GCGGCCGCTCAAAACGTCGTGAGACAGTTTGGCGCGCCGCTAG	NA	NA	FALSE	NA
ES069	chrV	117023	NA	Translocation Break-end	C	CGCGGCCGCTCAAAACGTCGTGAGACAGTTTGGCGCGCCGCTAG[chrII:278422[	NA	999	MaxDepth	43	MantaBND:9:0:1:0:0:0:0	MantaBND:9:0:1:0:0:0:1	GCGGCCGCTCAAAACGTCGTGAGACAGTTTGGCGCGCCGCTAG	NA	NA	FALSE	NA
ES080	chrII	643654	643654	Insertion	T	<INS>	NA	835	PASS	NA	MantaINS:56:0:0:0:2:0	NA	NA	CCTCATGTTGGAATAGAAATCAACTATCATCTACTAACTAGTATTTACATTACTAGTAT	TTTATCAACAATGGAATCCCAACAATTATCTCAACATTCACCCATTTCTCA	FALSE	0	6
ES095	chrII	805797	NA	Translocation Break-end	T	T[chrVII:1077174[	NA	71	PASS	NA	MantaBND:87:0:1:1:0:0:1	MantaBND:87:0:1:1:0:0:0	NA	NA	NA	TRUE	-179	180
ES095	chrII	805877	NA	Translocation Break-end	T	]chrVII:1077031]T	NA	71	PASS	NA	MantaBND:87:0:1:3:0:0:0	MantaBND:87:0:1:3:0:0:1	NA	NA	NA	TRUE	-171	172
ES095	chrVII	1077031	NA	Translocation Break-end	G	G[chrII:805877[	NA	71	PASS	NA	MantaBND:87:0:1:3:0:0:1	MantaBND:87:0:1:3:0:0:0	NA	NA	NA	TRUE	-169	169
ES095	chrVII	1077174	NA	Translocation Break-end	A	]chrII:805797]A	NA	71	PASS	NA	MantaBND:87:0:1:1:0:0:0	MantaBND:87:0:1:1:0:0:1	NA	NA	NA	TRUE	-210	210
ES098	chrIX	206648	NA	Translocation Break-end	G	]chrVII:708538]G	NA	29	MinGQ	NA	MantaBND:189:0:1:0:0:0:1	MantaBND:189:0:1:0:0:0:0	NA	NA	NA	TRUE	-215	216
ES098	chrVII	708538	NA	Translocation Break-end	T	T[chrIX:206648[	NA	29	MinGQ	NA	MantaBND:189:0:1:0:0:0:0	MantaBND:189:0:1:0:0:0:1	NA	NA	NA	TRUE	-221	221
ES100	chrXV	1076815	NA	Translocation Break-end	A	A]chrXVI:14232]	NA	10	MinGQ;MinQUAL	NA	MantaBND:535:0:1:0:0:0:0	MantaBND:535:0:1:0:0:0:1	NA	NA	NA	TRUE	-276	277
ES100	chrXVI	14232	NA	Translocation Break-end	A	A]chrXV:1076815]	NA	10	MinGQ;MinQUAL	NA	MantaBND:535:0:1:0:0:0:1	MantaBND:535:0:1:0:0:0:0	NA	NA	NA	TRUE	-267	267
ES1000	chrV	62435	62717	Deletion	TGGAATCCCAACAATTATCTCAAAATTCACCCACTCTTCAATTATCATATAGGACAGAATTAGTTGACAAAAAGTACGATGGGAAACAGCTATCAAATTTAAAGGAAGCTGAAATGCAAGAATTAATAATGTAATAGGGTAGCGAACGACAAAGTATAAAAGGAAGGAGGATGAAGTTACATAATTATGTAGCACTATCGACTTCCTTTTGGGCATTTCTATAATCTCGAGGAAATCTTCTAGTATATCCTGTATACCTAATATTATTGCCTTCAACACAGAC	T	-282	52	PASS	NA	MantaDEL:182:0:0:0:0:0	NA	NA	NA	NA	FALSE	0	32
ES1001	chrIV	14169	NA	Translocation Break-end	G	G]chrX:731556]	NA	32	MinGQ	NA	MantaBND:232:0:1:0:0:0:1	MantaBND:232:0:1:0:0:0:0	NA	NA	NA	TRUE	-417	418
ES1001	chrX	731556	NA	Translocation Break-end	A	A]chrIV:14169]	NA	32	MinGQ	NA	MantaBND:232:0:1:0:0:0:0	MantaBND:232:0:1:0:0:0:1	NA	NA	NA	TRUE	-420	420
ES1003	chrII	255162	NA	Translocation Break-end	C	C]chrXII:507303]	NA	999	PASS	NA	MantaBND:50:0:2:0:0:0:1	MantaBND:50:0:2:0:0:0:0	NA	NA	NA	FALSE	NA
ES1003	chrII	805793	NA	Translocation Break-end	C	C[chrVII:1077143[	NA	11	MinGQ;MinQUAL	NA	MantaBND:83:0:1:1:0:0:0	MantaBND:83:0:1:1:0:0:1	NA	NA	NA	TRUE	-189	190
ES1003	chrM	128	85715	Duplication	T	<DUP:TANDEM>	85587	18	MaxDepth;MinQUAL	NA	MantaDUP:TANDEM:906:0:1:0:0:0	NA	NA	NA	NA	TRUE	-128	128
ES1003	chrVII	1077143	NA	Translocation Break-end	T	]chrII:805793]T	NA	11	MinGQ;MinQUAL	NA	MantaBND:83:0:1:1:0:0:1	MantaBND:83:0:1:1:0:0:0	NA	NA	NA	TRUE	-190	191
ES1003	chrXII	507303	NA	Translocation Break-end	C	C]chrII:255162]	NA	999	PASS	NA	MantaBND:50:0:2:0:0:0:0	MantaBND:50:0:2:0:0:0:1	NA	NA	NA	FALSE	NA
ES1009	chrIII	8008	NA	Translocation Break-end	C	C]chrXI:661777]	NA	12	MinGQ;MinQUAL	NA	MantaBND:10:9:11:2:0:0:0	MantaBND:10:9:11:2:0:0:1	NA	NA	NA	TRUE	-3585	3585
ES1009	chrXI	661777	NA	Translocation Break-end	A	A]chrIII:8008]	NA	12	MinGQ;MinQUAL	NA	MantaBND:10:9:11:2:0:0:1	MantaBND:10:9:11:2:0:0:0	NA	NA	NA	TRUE	-3590	3590
ES1009	chrXV	1076630	NA	Translocation Break-end	G	G]chrXVI:14478]	NA	10	MinGQ;MinQUAL	NA	MantaBND:3184:1:7:0:0:0:1	MantaBND:3184:1:7:0:0:0:0	NA	NA	NA	TRUE	-2170	2170
ES1009	chrXVI	14478	NA	Translocation Break-end	T	T]chrXV:1076630]	NA	10	MinGQ;MinQUAL	NA	MantaBND:3184:1:7:0:0:0:0	MantaBND:3184:1:7:0:0:0:1	NA	NA	NA	TRUE	-2145	2146
ES1012	chrIV	4294	NA	Translocation Break-end	C	C]chrX:741493]	NA	28	MinGQ	NA	MantaBND:7:85:86:0:0:0:0	MantaBND:7:85:86:0:0:0:1	NA	NA	NA	TRUE	-2263	2263
ES1012	chrIX	209602	NA	Translocation Break-end	T	]chrVII:711475]T	NA	69	PASS	NA	MantaBND:52:1:2:1:0:0:0	MantaBND:52:1:2:1:0:0:1	NA	NA	NA	TRUE	-520	521
ES1012	chrVII	711475	NA	Translocation Break-end	A	A[chrIX:209602[	NA	69	PASS	NA	MantaBND:52:1:2:1:0:0:1	MantaBND:52:1:2:1:0:0:0	NA	NA	NA	TRUE	-527	527
ES1012	chrX	154225	NA	Translocation Break-end	C	C]chrXI:555429]	NA	11	MinGQ;MinQUAL	NA	MantaBND:2196:0:1:0:0:0:0	MantaBND:2196:0:1:0:0:0:1	NA	NA	NA	TRUE	-787	788
ES1012	chrX	741493	NA	Translocation Break-end	C	C]chrIV:4294]	NA	28	MinGQ	NA	MantaBND:7:85:86:0:0:0:1	MantaBND:7:85:86:0:0:0:0	NA	NA	NA	TRUE	-2260	2260
ES1012	chrXI	555429	NA	Translocation Break-end	G	G]chrX:154225]	NA	11	MinGQ;MinQUAL	NA	MantaBND:2196:0:1:0:0:0:1	MantaBND:2196:0:1:0:0:0:0	NA	NA	NA	TRUE	-783	783
ES1014	chrIX	206474	NA	Translocation Break-end	T	T[chrVII:708495[	NA	26	MinGQ	NA	MantaBND:1675:0:1:1:0:0:1	MantaBND:1675:0:1:1:0:0:0	NA	NA	NA	TRUE	-484	484
ES1014	chrM	137	85715	Duplication	A	<DUP:TANDEM>	85578	25	MaxDepth	NA	MantaDUP:TANDEM:4517:0:1:0:0:0	NA	NA	NA	NA	TRUE	-137	138
ES1014	chrVII	708495	NA	Translocation Break-end	A	]chrIX:206474]A	NA	26	MinGQ	NA	MantaBND:1675:0:1:1:0:0:0	MantaBND:1675:0:1:1:0:0:1	NA	NA	NA	TRUE	-472	473
ES1014	chrX	154189	NA	Translocation Break-end	A	A]chrXI:555453]	NA	38	MinGQ	NA	MantaBND:2494:0:1:0:0:0:0	MantaBND:2494:0:1:0:0:0:1	NA	NA	NA	TRUE	-739	740
ES1014	chrXI	555453	NA	Translocation Break-end	G	G]chrX:154189]	NA	38	MinGQ	NA	MantaBND:2494:0:1:0:0:0:1	MantaBND:2494:0:1:0:0:0:0	NA	NA	NA	TRUE	-735	735
ES1014	chrXII	64512	64740	Deletion	GAAAATTTGCATACCACCTCTCAATCTCAACACCAAATGCAACGTAGACTCTTTCTGAATGTTATAATCAGACAGCGTTCTACCGTCTTCCAGTTGCTTACCAGCAAAAATCAATCTTTGTTGATCTGGAGGAATACCTTCCTTGTCTTGAATTTTCGACTTAACGTTGTCGATAGTGTCAGAAGATTCAACCTCTAGGGTTATAGTCTTACCTGTCAGTGTCTTGACA	G	-228	104	PASS	NA	MantaDEL:2937:1:1:0:2:0	NA	NA	NA	NA	FALSE	0	22
ES1017	chrIII	7147	NA	Translocation Break-end	T	T]chrXI:662572]	NA	17	MinGQ;MinQUAL	NA	MantaBND:543:0:1:0:0:0:1	MantaBND:543:0:1:0:0:0:0	NA	NA	NA	TRUE	-211	211
ES1017	chrIII	10308	NA	Translocation Break-end	C	C]chrXI:659392]	NA	18	MinGQ;MinQUAL	NA	MantaBND:550:0:1:0:0:0:0	MantaBND:550:0:1:0:0:0:1	NA	NA	NA	TRUE	-1016	1016
ES1017	chrIX	387626	387687	Deletion	CTCATTTGATTTACGCGGTTAGAAAAGTGGAAACTCTTTCTTAACCGTGTAAATCAAGTATG	C	-61	779	PASS	NA	MantaDEL:1973:0:0:0:0:0	NA	NA	NA	NA	FALSE	0	6
ES1017	chrV	20316	NA	Translocation Break-end	C	C]chrXIV:775509]	NA	55	MinGQ	NA	MantaBND:1090:1:2:0:0:0:1	MantaBND:1090:1:2:0:0:0:0	NA	NA	NA	TRUE	-1028	1028
ES1017	chrX	154222	NA	Translocation Break-end	C	C]chrXI:555396]	NA	31	MinGQ	NA	MantaBND:2036:0:1:0:0:0:0	MantaBND:2036:0:1:0:0:0:1	NA	NA	NA	TRUE	-759	760
ES1017	chrXI	555396	NA	Translocation Break-end	T	T]chrX:154222]	NA	31	MinGQ	NA	MantaBND:2036:0:1:0:0:0:1	MantaBND:2036:0:1:0:0:0:0	NA	NA	NA	TRUE	-764	765
ES1017	chrXI	659392	NA	Translocation Break-end	A	A]chrIII:10308]	NA	18	MinGQ;MinQUAL	NA	MantaBND:550:0:1:0:0:0:1	MantaBND:550:0:1:0:0:0:0	NA	NA	NA	TRUE	-1079	1080
ES1017	chrXI	662572	NA	Translocation Break-end	G	G]chrIII:7147]	NA	17	MinGQ;MinQUAL	NA	MantaBND:543:0:1:0:0:0:0	MantaBND:543:0:1:0:0:0:1	NA	NA	NA	TRUE	-221	222
ES1017	chrXII	1067100	1067127	Insertion	T	<INS>	NA	315	PASS	NA	MantaINS:2981:0:0:0:7:0	NA	NA	TTTAATCGCGAGTATGTCCGCGGCTTTTACTTTGCATGCAAGGCTCAGTTTGA	GAATTGAACGACTGCTTTTATATGCCTACAGTGGTTGATAT	FALSE	NA
ES1017	chrXIV	775509	NA	Translocation Break-end	G	G]chrV:20316]	NA	55	MinGQ	NA	MantaBND:1090:1:2:0:0:0:0	MantaBND:1090:1:2:0:0:0:1	NA	NA	NA	TRUE	-1047	1048
ES1019	chrII	805883	NA	Translocation Break-end	C	]chrVII:1077047]C	NA	32	MinGQ	NA	MantaBND:323:0:1:3:0:0:0	MantaBND:323:0:1:3:0:0:1	NA	NA	NA	TRUE	-196	196
ES1019	chrVII	1077047	NA	Translocation Break-end	C	C[chrII:805883[	NA	32	MinGQ	NA	MantaBND:323:0:1:3:0:0:1	MantaBND:323:0:1:3:0:0:0	NA	NA	NA	TRUE	-185	186
ES1019	chrX	154156	NA	Translocation Break-end	C	C]chrXI:555457]	NA	65	PASS	NA	MantaBND:1696:0:1:0:0:0:0	MantaBND:1696:0:1:0:0:0:1	NA	NA	NA	TRUE	-730	730
ES1019	chrXI	555457	NA	Translocation Break-end	T	T]chrX:154156]	NA	65	PASS	NA	MantaBND:1696:0:1:0:0:0:1	MantaBND:1696:0:1:0:0:0:0	NA	NA	NA	TRUE	-725	726
ES1021	chrIV	14081	NA	Translocation Break-end	T	T]chrX:731675]	NA	49	MinGQ	NA	MantaBND:726:0:1:0:0:0:0	MantaBND:726:0:1:0:0:0:1	NA	NA	NA	TRUE	-1110	1111
ES1021	chrX	731675	NA	Translocation Break-end	C	C]chrIV:14081]	NA	49	MinGQ	NA	MantaBND:726:0:1:0:0:0:1	MantaBND:726:0:1:0:0:0:0	NA	NA	NA	TRUE	-1121	1121
ES1024	chrM	85	85645	Duplication	C	<DUP:TANDEM>	85560	14	MaxDepth;MinGQ;MinQUAL	NA	MantaDUP:TANDEM:6347:0:1:0:0:0	NA	NA	NA	NA	TRUE	-85	86
ES1024	chrX	154259	NA	Translocation Break-end	C	C]chrXI:555396]	NA	50	MinGQ	NA	MantaBND:3177:0:1:0:0:0:0	MantaBND:3177:0:1:0:0:0:1	NA	NA	NA	TRUE	-775	776
ES1024	chrXI	555396	NA	Translocation Break-end	T	T]chrX:154259]	NA	50	MinGQ	NA	MantaBND:3177:0:1:0:0:0:1	MantaBND:3177:0:1:0:0:0:0	NA	NA	NA	TRUE	-774	775
ES1031	chrII	805802	NA	Translocation Break-end	C	C[chrVII:1077136[	NA	13	MinGQ;MinQUAL	NA	MantaBND:240:0:1:0:0:0:1	MantaBND:240:0:1:0:0:0:0	NA	NA	NA	TRUE	-188	188
ES1031	chrVII	1077136	NA	Translocation Break-end	C	]chrII:805802]C	NA	13	MinGQ;MinQUAL	NA	MantaBND:240:0:1:0:0:0:0	MantaBND:240:0:1:0:0:0:1	NA	NA	NA	TRUE	-198	198
ES1031	chrX	154162	NA	Translocation Break-end	G	G]chrXI:555413]	NA	14	MinGQ;MinQUAL	NA	MantaBND:998:0:1:0:0:0:1	MantaBND:998:0:1:0:0:0:0	NA	NA	NA	TRUE	-733	733
ES1031	chrXI	555413	NA	Translocation Break-end	G	G]chrX:154162]	NA	14	MinGQ;MinQUAL	NA	MantaBND:998:0:1:0:0:0:0	MantaBND:998:0:1:0:0:0:1	NA	NA	NA	TRUE	-768	768
ES1033	chrIII	10793	NA	Translocation Break-end	T	T]chrXI:658975]	NA	43	MinGQ	NA	MantaBND:444:0:1:0:0:0:0	MantaBND:444:0:1:0:0:0:1	NA	NA	NA	TRUE	-754	754
ES1033	chrIX	206457	NA	Translocation Break-end	C	C[chrVII:708472[	NA	29	MinGQ	NA	MantaBND:1433:0:1:0:0:0:1	MantaBND:1433:0:1:0:0:0:0	NA	NA	NA	TRUE	-672	673
ES1033	chrV	20392	NA	Translocation Break-end	A	A]chrXIV:775426]	NA	11	MinGQ;MinQUAL	NA	MantaBND:1001:0:1:0:0:0:0	MantaBND:1001:0:1:0:0:0:1	NA	NA	NA	TRUE	-868	868
ES1033	chrVII	708472	NA	Translocation Break-end	A	]chrIX:206457]A	NA	29	MinGQ	NA	MantaBND:1433:0:1:0:0:0:0	MantaBND:1433:0:1:0:0:0:1	NA	NA	NA	TRUE	-639	639
ES1033	chrVII	764546	NA	Translocation Break-end	A	]chrXVI:838620]A	NA	10	MinGQ;MinQUAL	NA	MantaBND:1484:0:1:1:0:0:1	MantaBND:1484:0:1:1:0:0:0	NA	NA	NA	TRUE	-853	854
ES1033	chrXI	658975	NA	Translocation Break-end	A	A]chrIII:10793]	NA	43	MinGQ	NA	MantaBND:444:0:1:0:0:0:1	MantaBND:444:0:1:0:0:0:0	NA	NA	NA	TRUE	-748	748
ES1033	chrXIV	775426	NA	Translocation Break-end	T	T]chrV:20392]	NA	11	MinGQ;MinQUAL	NA	MantaBND:1001:0:1:0:0:0:1	MantaBND:1001:0:1:0:0:0:0	NA	NA	NA	TRUE	-889	889
ES1033	chrXVI	838620	NA	Translocation Break-end	C	C[chrVII:764546[	NA	10	MinGQ;MinQUAL	NA	MantaBND:1484:0:1:1:0:0:0	MantaBND:1484:0:1:1:0:0:1	NA	NA	NA	TRUE	-838	839
ES1034	chrII	805798	NA	Translocation Break-end	C	C[chrVII:1077108[	NA	43	PASS	NA	MantaBND:185:0:1:2:0:0:0	MantaBND:185:0:1:2:0:0:1	NA	NA	NA	TRUE	-190	191
ES1034	chrIX	206570	NA	Translocation Break-end	C	C[chrVII:708600[	NA	48	MinGQ	NA	MantaBND:1192:0:1:1:0:0:0	MantaBND:1192:0:1:1:0:0:1	NA	NA	NA	TRUE	-211	211
ES1034	chrIX	206656	NA	Translocation Break-end	A	]chrVII:708563]A	NA	48	MinGQ	NA	MantaBND:1192:0:1:0:0:0:0	MantaBND:1192:0:1:0:0:0:1	NA	NA	NA	TRUE	-179	179
ES1034	chrM	137	85714	Duplication	A	<DUP:TANDEM>	85577	10	MaxDepth;MinGQ;MinQUAL	NA	MantaDUP:TANDEM:2550:0:1:0:0:0	NA	NA	NA	NA	TRUE	-137	138
ES1034	chrVII	708563	NA	Translocation Break-end	A	A[chrIX:206656[	NA	48	MinGQ	NA	MantaBND:1192:0:1:0:0:0:1	MantaBND:1192:0:1:0:0:0:0	NA	NA	NA	TRUE	-186	186
ES1034	chrVII	708600	NA	Translocation Break-end	A	]chrIX:206570]A	NA	48	MinGQ	NA	MantaBND:1192:0:1:1:0:0:1	MantaBND:1192:0:1:1:0:0:0	NA	NA	NA	TRUE	-204	204
ES1034	chrVII	1077108	NA	Translocation Break-end	T	]chrII:805798]T	NA	43	PASS	NA	MantaBND:185:0:1:2:0:0:1	MantaBND:185:0:1:2:0:0:0	NA	NA	NA	TRUE	-184	184
ES1035	chrI	225040	NA	Translocation Break-end	T	T[chrVIII:551762[	NA	16	MinGQ;MinQUAL	NA	MantaBND:79:0:1:1:0:0:1	MantaBND:79:0:1:1:0:0:0	NA	NA	NA	TRUE	-195	195
ES1035	chrIV	44741	NA	Translocation Break-end	C	C[chrXIV:252766[	NA	45	MinGQ	NA	MantaBND:555:0:1:1:0:0:0	MantaBND:555:0:1:1:0:0:1	NA	NA	NA	TRUE	-621	621
ES1035	chrIX	206585	NA	Translocation Break-end	A	A[chrVII:708609[	NA	51	MinGQ	NA	MantaBND:1617:0:1:1:0:0:0	MantaBND:1617:0:1:1:0:0:1	NA	NA	NA	TRUE	-243	244
ES1035	chrVII	708609	NA	Translocation Break-end	C	]chrIX:206585]C	NA	51	MinGQ	NA	MantaBND:1617:0:1:1:0:0:1	MantaBND:1617:0:1:1:0:0:0	NA	NA	NA	TRUE	-237	237
ES1035	chrVIII	551762	NA	Translocation Break-end	G	]chrI:225040]G	NA	16	MinGQ;MinQUAL	NA	MantaBND:79:0:1:1:0:0:0	MantaBND:79:0:1:1:0:0:1	NA	NA	NA	TRUE	-253	254
ES1035	chrXIV	252766	NA	Translocation Break-end	C	]chrIV:44741]C	NA	45	MinGQ	NA	MantaBND:555:0:1:1:0:0:1	MantaBND:555:0:1:1:0:0:0	NA	NA	NA	TRUE	-583	584
ES1035	chrXV	1072261	NA	Translocation Break-end	A	A]chrXVI:18561]	NA	10	MinGQ;MinQUAL	NA	MantaBND:1405:1:2:0:0:0:0	MantaBND:1405:1:2:0:0:0:1	NA	NA	NA	TRUE	-1133	1134
ES1035	chrXVI	18561	NA	Translocation Break-end	G	G]chrXV:1072261]	NA	10	MinGQ;MinQUAL	NA	MantaBND:1405:1:2:0:0:0:1	MantaBND:1405:1:2:0:0:0:0	NA	NA	NA	TRUE	-1134	1135
ES1037	chrIV	5623	NA	Translocation Break-end	A	A]chrX:740083]	NA	56	MinGQ	NA	MantaBND:292:0:1:0:0:0:1	MantaBND:292:0:1:0:0:0:0	NA	NA	NA	TRUE	-480	480
ES1037	chrX	740083	NA	Translocation Break-end	T	T]chrIV:5623]	NA	56	MinGQ	NA	MantaBND:292:0:1:0:0:0:0	MantaBND:292:0:1:0:0:0:1	NA	NA	NA	TRUE	-481	481
ES1040	chrII	805822	NA	Translocation Break-end	T	T[chrVII:1077140[	NA	59	MinGQ	NA	MantaBND:594:0:1:2:0:0:0	MantaBND:594:0:1:2:0:0:1	NA	NA	NA	TRUE	-209	209
ES1040	chrIX	432704	NA	Translocation Break-end	C	C]chrVII:7858]	NA	11	MinGQ;MinQUAL	NA	MantaBND:3:18:57:1:0:0:0	MantaBND:3:18:57:1:0:0:1	NA	NA	NA	TRUE	-1302	1303
ES1040	chrVII	7858	NA	Translocation Break-end	T	T]chrIX:432704]	NA	11	MinGQ;MinQUAL	NA	MantaBND:3:18:57:1:0:0:1	MantaBND:3:18:57:1:0:0:0	NA	NA	NA	TRUE	-1323	1323
ES1040	chrVII	1077140	NA	Translocation Break-end	A	]chrII:805822]A	NA	59	MinGQ	NA	MantaBND:594:0:1:2:0:0:1	MantaBND:594:0:1:2:0:0:0	NA	NA	NA	TRUE	-249	250
ES1040	chrX	154237	NA	Translocation Break-end	T	T]chrXI:555410]	NA	47	MinGQ	NA	MantaBND:3212:0:1:0:0:0:1	MantaBND:3212:0:1:0:0:0:0	NA	NA	NA	TRUE	-720	720
ES1040	chrXI	555410	NA	Translocation Break-end	A	A]chrX:154237]	NA	47	MinGQ	NA	MantaBND:3212:0:1:0:0:0:0	MantaBND:3212:0:1:0:0:0:1	NA	NA	NA	TRUE	-703	703
ES1040	chrXV	1072285	NA	Translocation Break-end	G	G]chrXVI:18517]	NA	34	MinGQ	NA	MantaBND:2077:1:2:0:0:0:0	MantaBND:2077:1:2:0:0:0:1	NA	NA	NA	TRUE	-1343	1344
ES1040	chrXVI	18517	NA	Translocation Break-end	C	C]chrXV:1072285]	NA	34	MinGQ	NA	MantaBND:2077:1:2:0:0:0:1	MantaBND:2077:1:2:0:0:0:0	NA	NA	NA	TRUE	-1307	1308
ES1043	chrII	805818	NA	Translocation Break-end	T	T[chrVII:1077132[	NA	146	PASS	NA	MantaBND:267:0:1:2:0:0:0	MantaBND:267:0:1:2:0:0:1	NA	NA	NA	TRUE	-191	191
ES1043	chrII	805917	NA	Translocation Break-end	A	]chrVII:1077114]A	NA	146	PASS	NA	MantaBND:267:0:1:3:0:0:0	MantaBND:267:0:1:3:0:0:1	NA	NA	NA	TRUE	-272	272
ES1043	chrIV	44561	NA	Translocation Break-end	T	T[chrXIV:252612[	NA	12	MinGQ;MinQUAL	NA	MantaBND:424:0:1:0:0:0:1	MantaBND:424:0:1:0:0:0:0	NA	NA	NA	TRUE	-735	736
ES1043	chrVII	1077114	NA	Translocation Break-end	T	T[chrII:805917[	NA	146	PASS	NA	MantaBND:267:0:1:3:0:0:1	MantaBND:267:0:1:3:0:0:0	NA	NA	NA	TRUE	-252	253
ES1043	chrVII	1077132	NA	Translocation Break-end	G	]chrII:805818]G	NA	146	PASS	NA	MantaBND:267:0:1:2:0:0:1	MantaBND:267:0:1:2:0:0:0	NA	NA	NA	TRUE	-207	208
ES1043	chrX	154238	NA	Translocation Break-end	C	C]chrXI:555405]	NA	35	MinGQ	NA	MantaBND:1389:0:1:0:0:0:0	MantaBND:1389:0:1:0:0:0:1	NA	NA	NA	TRUE	-720	721
ES1043	chrXI	555405	NA	Translocation Break-end	C	C]chrX:154238]	NA	35	MinGQ	NA	MantaBND:1389:0:1:0:0:0:1	MantaBND:1389:0:1:0:0:0:0	NA	NA	NA	TRUE	-735	735
ES1043	chrXIV	252612	NA	Translocation Break-end	A	]chrIV:44561]A	NA	12	MinGQ;MinQUAL	NA	MantaBND:424:0:1:0:0:0:0	MantaBND:424:0:1:0:0:0:1	NA	NA	NA	TRUE	-732	732
ES1043	chrXV	1072216	NA	Translocation Break-end	T	T]chrXVI:18559]	NA	14	MaxDepth;MinGQ;MinQUAL	NA	MantaBND:929:1:2:0:0:0:0	MantaBND:929:1:2:0:0:0:1	NA	NA	NA	TRUE	-1039	1040
ES1043	chrXVI	18559	NA	Translocation Break-end	A	A]chrXV:1072216]	NA	14	MaxDepth;MinGQ;MinQUAL	NA	MantaBND:929:1:2:0:0:0:1	MantaBND:929:1:2:0:0:0:0	NA	NA	NA	TRUE	-1035	1035
ES1044	chrI	214331	NA	Translocation Break-end	G	]chrVIII:534880]G	NA	10	MinGQ;MinQUAL	NA	MantaBND:0:1:9:0:0:0:0	MantaBND:0:1:9:0:0:0:1	NA	NA	NA	TRUE	-235	235
ES1044	chrIII	10361	NA	Translocation Break-end	C	C]chrXI:659385]	NA	12	MinGQ;MinQUAL	NA	MantaBND:249:0:1:0:0:0:0	MantaBND:249:0:1:0:0:0:1	NA	NA	NA	TRUE	-1054	1054
ES1044	chrV	20223	NA	Translocation Break-end	T	T]chrXIV:775617]	NA	10	MinGQ;MinQUAL	NA	MantaBND:355:0:1:0:0:0:0	MantaBND:355:0:1:0:0:0:1	NA	NA	NA	TRUE	-905	906
ES1044	chrVIII	534880	NA	Translocation Break-end	T	T[chrI:214331[	NA	10	MinGQ;MinQUAL	NA	MantaBND:0:1:9:0:0:0:1	MantaBND:0:1:9:0:0:0:0	NA	NA	NA	TRUE	-205	205
ES1044	chrXI	659385	NA	Translocation Break-end	A	A]chrIII:10361]	NA	12	MinGQ;MinQUAL	NA	MantaBND:249:0:1:0:0:0:1	MantaBND:249:0:1:0:0:0:0	NA	NA	NA	TRUE	-1072	1072
ES1044	chrXIV	775617	NA	Translocation Break-end	T	T]chrV:20223]	NA	10	MinGQ;MinQUAL	NA	MantaBND:355:0:1:0:0:0:1	MantaBND:355:0:1:0:0:0:0	NA	NA	NA	TRUE	-932	932
ES1046	chrV	20320	NA	Translocation Break-end	T	T]chrXIV:775465]	NA	10	MinGQ;MinQUAL	NA	MantaBND:35:0:1:0:0:0:0	MantaBND:35:0:1:0:0:0:1	NA	NA	NA	TRUE	-319	320
ES1046	chrXIV	775465	NA	Translocation Break-end	A	A]chrV:20320]	NA	10	MinGQ;MinQUAL	NA	MantaBND:35:0:1:0:0:0:1	MantaBND:35:0:1:0:0:0:0	NA	NA	NA	TRUE	-319	319
ES1048	chrII	805826	NA	Translocation Break-end	G	G[chrVII:1077113[	NA	97	PASS	NA	MantaBND:364:0:2:0:0:0:0	MantaBND:364:0:2:0:0:0:1	NA	NA	NA	TRUE	-205	206
ES1048	chrII	805893	NA	Translocation Break-end	A	]chrVII:1077074]A	NA	97	PASS	NA	MantaBND:364:0:2:1:0:0:1	MantaBND:364:0:2:1:0:0:0	NA	NA	NA	TRUE	-243	243
ES1048	chrIV	14140	NA	Translocation Break-end	G	G]chrX:731616]	NA	48	MinGQ	NA	MantaBND:494:8:9:0:0:0:0	MantaBND:494:8:9:0:0:0:1	NA	NA	NA	TRUE	-2901	2902
ES1048	chrIX	432582	NA	Translocation Break-end	C	C]chrVII:7877]	NA	44	PASS	NA	MantaBND:14:11:12:0:0:0:1	MantaBND:14:11:12:0:0:0:0	NA	NA	NA	TRUE	-1251	1252
ES1048	chrVII	7877	NA	Translocation Break-end	G	G]chrIX:432582]	NA	44	PASS	NA	MantaBND:14:11:12:0:0:0:0	MantaBND:14:11:12:0:0:0:1	NA	NA	NA	TRUE	-1301	1302
ES1048	chrVII	1077074	NA	Translocation Break-end	G	G[chrII:805893[	NA	97	PASS	NA	MantaBND:364:0:2:1:0:0:0	MantaBND:364:0:2:1:0:0:1	NA	NA	NA	TRUE	-205	205
ES1048	chrVII	1077113	NA	Translocation Break-end	T	]chrII:805826]T	NA	97	PASS	NA	MantaBND:364:0:2:0:0:0:1	MantaBND:364:0:2:0:0:0:0	NA	NA	NA	TRUE	-227	228
ES1048	chrX	731616	NA	Translocation Break-end	G	G]chrIV:14140]	NA	48	MinGQ	NA	MantaBND:494:8:9:0:0:0:1	MantaBND:494:8:9:0:0:0:0	NA	NA	NA	TRUE	-2889	2889
ES1053	chrIV	43094	229536	Deletion	C	<DEL>	-186442	422	PASS	NA	MantaDEL:111:0:1:0:0:0	NA	NA	NA	NA	FALSE	0	4
ES1056	chrX	154138	NA	Translocation Break-end	T	T]chrXI:555494]	NA	26	MinGQ	NA	MantaBND:552:0:1:0:0:0:0	MantaBND:552:0:1:0:0:0:1	NA	NA	NA	TRUE	-715	716
ES1056	chrXI	555494	NA	Translocation Break-end	G	G]chrX:154138]	NA	26	MinGQ	NA	MantaBND:552:0:1:0:0:0:1	MantaBND:552:0:1:0:0:0:0	NA	NA	NA	TRUE	-723	724
ES1059	chrIX	206468	NA	Translocation Break-end	C	C[chrVII:708482[	NA	11	MinGQ;MinQUAL	NA	MantaBND:81:5:6:1:0:0:1	MantaBND:81:5:6:1:0:0:0	NA	NA	NA	TRUE	-351	352
ES1059	chrVII	708482	NA	Translocation Break-end	A	]chrIX:206468]A	NA	11	MinGQ;MinQUAL	NA	MantaBND:81:5:6:1:0:0:0	MantaBND:81:5:6:1:0:0:1	NA	NA	NA	TRUE	-389	390
ES1062	chrIV	4103	NA	Translocation Break-end	C	C]chrX:741648]	NA	12	MinGQ;MinQUAL	NA	MantaBND:265:0:1:0:0:0:0	MantaBND:265:0:1:0:0:0:1	NA	NA	NA	TRUE	-393	394
ES1062	chrX	154097	NA	Translocation Break-end	G	G]chrXI:555514]	NA	52	MinGQ	NA	MantaBND:1444:0:1:0:0:0:1	MantaBND:1444:0:1:0:0:0:0	NA	NA	NA	TRUE	-841	842
ES1062	chrX	741648	NA	Translocation Break-end	C	C]chrIV:4103]	NA	12	MinGQ;MinQUAL	NA	MantaBND:265:0:1:0:0:0:1	MantaBND:265:0:1:0:0:0:0	NA	NA	NA	TRUE	-412	412
ES1062	chrXI	555514	NA	Translocation Break-end	G	G]chrX:154097]	NA	52	MinGQ	NA	MantaBND:1444:0:1:0:0:0:0	MantaBND:1444:0:1:0:0:0:1	NA	NA	NA	TRUE	-836	836
ES1064	chrIII	10250	NA	Translocation Break-end	A	A]chrXI:659492]	NA	11	MinGQ;MinQUAL	NA	MantaBND:350:0:1:0:0:0:0	MantaBND:350:0:1:0:0:0:1	NA	NA	NA	TRUE	-956	957
ES1064	chrV	20480	NA	Translocation Break-end	G	G]chrXIV:775313]	NA	38	MinGQ	NA	MantaBND:977:0:1:0:0:0:0	MantaBND:977:0:1:0:0:0:1	NA	NA	NA	TRUE	-912	912
ES1064	chrXI	659492	NA	Translocation Break-end	G	G]chrIII:10250]	NA	11	MinGQ;MinQUAL	NA	MantaBND:350:0:1:0:0:0:1	MantaBND:350:0:1:0:0:0:0	NA	NA	NA	TRUE	-949	949
ES1064	chrXIV	775313	NA	Translocation Break-end	C	C]chrV:20480]	NA	38	MinGQ	NA	MantaBND:977:0:1:0:0:0:1	MantaBND:977:0:1:0:0:0:0	NA	NA	NA	TRUE	-888	888
ES1067	chrII	300523	NA	Translocation Break-end	T	]chrIV:472186]T	NA	16	MinQUAL	NA	MantaBND:315:0:1:1:0:0:1	MantaBND:315:0:1:1:0:0:0	NA	NA	NA	TRUE	-740	741
ES1067	chrIII	9572	NA	Translocation Break-end	G	G]chrXI:660190]	NA	17	MinQUAL	NA	MantaBND:4:18:65:0:0:0:1	MantaBND:4:18:65:0:0:0:0	NA	NA	NA	TRUE	-2018	2018
ES1067	chrIV	472186	NA	Translocation Break-end	A	A[chrII:300523[	NA	16	MinQUAL	NA	MantaBND:315:0:1:1:0:0:0	MantaBND:315:0:1:1:0:0:1	NA	NA	NA	TRUE	-769	769
ES1067	chrVIII	389379	389715	Deletion	CTTGCGTTTCAGCTTCCACTAATTTAGATGACTATTTCTCATCATTTGCGTCATCTTCTAACACCGTATATGATAATATACTAGTAACGTAAATACTAGTTAGTAGATGATAGTTGATTTTTATTCCAACACTTTTATATATTCTGTATTTGATGTTATAGCTTTATCAATTACAGAATGCCAAAAATTATCAAATTATTCACCAATATCCCAAATTTTAATGCAACCGTTATGATCCGACTATTGATAAAGGAAATTCCTATTCTACATAATGTTACTGGTATTTCTTCTTCCGTTTTTTATGTCGTCATTCGTCATCCTATTGCATTATCAATCT	C	-336	190	PASS	NA	MantaDEL:45:74:74:0:1:0	NA	NA	NA	NA	FALSE	0	17
ES1067	chrX	154248	NA	Translocation Break-end	A	A]chrXI:555405]	NA	30	PASS	NA	MantaBND:3057:0:1:0:0:0:0	MantaBND:3057:0:1:0:0:0:1	NA	NA	NA	TRUE	-731	732
ES1067	chrXI	555405	NA	Translocation Break-end	C	C]chrX:154248]	NA	30	PASS	NA	MantaBND:3057:0:1:0:0:0:1	MantaBND:3057:0:1:0:0:0:0	NA	NA	NA	TRUE	-775	776
ES1067	chrXI	660190	NA	Translocation Break-end	C	C]chrIII:9572]	NA	17	MinQUAL	NA	MantaBND:4:18:65:0:0:0:0	MantaBND:4:18:65:0:0:0:1	NA	NA	NA	TRUE	-1954	1955
ES1067	chrXV	1072363	NA	Translocation Break-end	T	T]chrXVI:18479]	NA	11	MinGQ;MinQUAL	NA	MantaBND:1977:1:2:0:0:0:1	MantaBND:1977:1:2:0:0:0:0	NA	NA	NA	TRUE	-1330	1330
ES1067	chrXVI	18479	NA	Translocation Break-end	T	T]chrXV:1072363]	NA	11	MinGQ;MinQUAL	NA	MantaBND:1977:1:2:0:0:0:0	MantaBND:1977:1:2:0:0:0:1	NA	NA	NA	TRUE	-1331	1331
ES1071	chrII	255233	NA	Translocation Break-end	T	T]chrIV:110336]	NA	999	PASS	NA	MantaBND:321:0:2:0:0:0:1	MantaBND:321:0:2:0:0:0:0	NA	NA	NA	TRUE	-363	364
ES1071	chrIV	110336	NA	Translocation Break-end	A	A]chrII:255233]	NA	999	PASS	NA	MantaBND:321:0:2:0:0:0:0	MantaBND:321:0:2:0:0:0:1	NA	NA	NA	TRUE	-303	304
ES1071	chrIX	206471	NA	Translocation Break-end	A	]chrVII:708389]A	NA	61	MinGQ	NA	MantaBND:2231:0:1:0:0:0:1	MantaBND:2231:0:1:0:0:0:0	NA	NA	NA	TRUE	-441	442
ES1071	chrM	162	85696	Duplication	A	<DUP:TANDEM>	85534	79	MaxDepth	NA	MantaDUP:TANDEM:6891:0:1:0:0:0	NA	NA	NA	NA	TRUE	-162	162
ES1071	chrVII	708389	NA	Translocation Break-end	A	A[chrIX:206471[	NA	61	MinGQ	NA	MantaBND:2231:0:1:0:0:0:0	MantaBND:2231:0:1:0:0:0:1	NA	NA	NA	TRUE	-405	405
ES1071	chrX	154141	NA	Translocation Break-end	A	A]chrXI:555521]	NA	28	MinGQ	NA	MantaBND:3389:0:1:0:0:0:0	MantaBND:3389:0:1:0:0:0:1	NA	NA	NA	TRUE	-858	859
ES1071	chrXI	555521	NA	Translocation Break-end	G	G]chrX:154141]	NA	28	MinGQ	NA	MantaBND:3389:0:1:0:0:0:1	MantaBND:3389:0:1:0:0:0:0	NA	NA	NA	TRUE	-889	889
ES1071	chrXV	1072360	NA	Translocation Break-end	A	A]chrXVI:18494]	NA	86	PASS	NA	MantaBND:2008:1:2:0:0:0:0	MantaBND:2008:1:2:0:0:0:1	NA	NA	NA	TRUE	-1338	1339
ES1071	chrXVI	18494	NA	Translocation Break-end	G	G]chrXV:1072360]	NA	86	PASS	NA	MantaBND:2008:1:2:0:0:0:1	MantaBND:2008:1:2:0:0:0:0	NA	NA	NA	TRUE	-1345	1345
ES1072	chrIII	316212	NA	Translocation Break-end	G	G[chrIV:1525063[	NA	37	PASS	NA	MantaBND:330:0:1:0:0:0:0	MantaBND:330:0:1:0:0:0:1	NA	NA	NA	FALSE	0	10
ES1072	chrIV	1525063	NA	Translocation Break-end	G	]chrIII:316212]G	NA	37	PASS	NA	MantaBND:330:0:1:0:0:0:1	MantaBND:330:0:1:0:0:0:0	NA	NA	NA	FALSE	0	10
ES1072	chrIX	206419	NA	Translocation Break-end	T	T[chrVII:708489[	NA	35	MinGQ	NA	MantaBND:1128:0:1:1:0:0:1	MantaBND:1128:0:1:1:0:0:0	NA	NA	NA	TRUE	-360	361
ES1072	chrM	95	85648	Duplication	G	<DUP:TANDEM>	85553	99	MaxDepth	NA	MantaDUP:TANDEM:3268:0:1:0:0:0	NA	NA	NA	NA	TRUE	-95	96
ES1072	chrV	20396	NA	Translocation Break-end	T	T]chrXIV:775427]	NA	10	MinGQ;MinQUAL	NA	MantaBND:730:0:1:0:0:0:0	MantaBND:730:0:1:0:0:0:1	NA	NA	NA	TRUE	-1078	1079
ES1072	chrVII	708489	NA	Translocation Break-end	A	]chrIX:206419]A	NA	35	MinGQ	NA	MantaBND:1128:0:1:1:0:0:0	MantaBND:1128:0:1:1:0:0:1	NA	NA	NA	TRUE	-382	383
ES1072	chrXII	1066721	1067244	Deletion	TATTATCTTGCGAGCATGTGCACTCAATTTCGGGGCGGGTCCCCGTGGTGGCGCTGGTGACGAAGAGGATCGATCTATTACGAATGAAGAACCCATTATTCCCTCTGTGGACGAGCATGGCCTGAAAGTATGTAAGTTGCGCAGTCCTAACACTCCACGAAGACTCAGAAAAACACTAGATGCCGTGAAAGCTTTATTGGTGTCGTCTTGTGCTTGTACCGCAAGGGATTTAGATATATTTGATGACAACAACGGCGTTGCAATGTGGAAATGGATCAAAATTCTGTACCACGAAGTAGCGCAGGAAACCACGCTGAAGGACTCTTATAGAATAACTTTGGTACCTTCTTCTGATGGTATATCAGTATGTGGAAAACTTTGGGGAGAGTTGAACAACTG…	TG	-523	106	MaxDepth	NA	MantaDEL:2081:0:0:0:1:0	NA	NA	NA	NA	FALSE	NA
ES1072	chrXIV	775427	NA	Translocation Break-end	G	G]chrV:20396]	NA	10	MinGQ;MinQUAL	NA	MantaBND:730:0:1:0:0:0:1	MantaBND:730:0:1:0:0:0:0	NA	NA	NA	TRUE	-1088	1088
ES1072	chrXV	1076970	NA	Translocation Break-end	A	A]chrXVI:14142]	NA	21	MinGQ	NA	MantaBND:3028:0:1:0:0:0:1	MantaBND:3028:0:1:0:0:0:0	NA	NA	NA	TRUE	-948	948
ES1072	chrXVI	14142	NA	Translocation Break-end	A	A]chrXV:1076970]	NA	21	MinGQ	NA	MantaBND:3028:0:1:0:0:0:0	MantaBND:3028:0:1:0:0:0:1	NA	NA	NA	TRUE	-962	963
ES1077	chrII	255159	NA	Translocation Break-end	A	A[chrVI:251288[	NA	999	MaxDepth	NA	MantaBND:118:0:2:0:0:0:1	MantaBND:118:0:2:0:0:0:0	NA	NA	NA	FALSE	0	1
ES1077	chrVI	251288	NA	Translocation Break-end	T	]chrII:255159]T	NA	999	MaxDepth	NA	MantaBND:118:0:2:0:0:0:0	MantaBND:118:0:2:0:0:0:1	NA	NA	NA	FALSE	0	1
ES1077	chrXV	1072326	NA	Translocation Break-end	C	C]chrXVI:18527]	NA	11	MinGQ;MinQUAL	NA	MantaBND:1015:1:2:0:0:0:0	MantaBND:1015:1:2:0:0:0:1	NA	NA	NA	TRUE	-1317	1317
ES1077	chrXVI	18527	NA	Translocation Break-end	A	A]chrXV:1072326]	NA	11	MinGQ;MinQUAL	NA	MantaBND:1015:1:2:0:0:0:1	MantaBND:1015:1:2:0:0:0:0	NA	NA	NA	TRUE	-1320	1320
ES1079	chrII	805835	NA	Translocation Break-end	C	C[chrVII:1077130[	NA	16	MinQUAL	NA	MantaBND:430:0:1:2:0:0:0	MantaBND:430:0:1:2:0:0:1	NA	NA	NA	TRUE	-208	209
ES1079	chrIV	44719	NA	Translocation Break-end	G	G[chrXIV:252744[	NA	61	MinGQ	NA	MantaBND:593:0:1:0:0:0:0	MantaBND:593:0:1:0:0:0:1	NA	NA	NA	TRUE	-1085	1085
ES1079	chrIV	44797	NA	Translocation Break-end	A	]chrXIV:252644]A	NA	61	MinGQ	NA	MantaBND:593:0:1:1:0:0:0	MantaBND:593:0:1:1:0:0:1	NA	NA	NA	TRUE	-1108	1108
ES1079	chrVII	1077130	NA	Translocation Break-end	G	]chrII:805835]G	NA	16	MinQUAL	NA	MantaBND:430:0:1:2:0:0:1	MantaBND:430:0:1:2:0:0:0	NA	NA	NA	TRUE	-254	254
ES1079	chrXIV	252644	NA	Translocation Break-end	A	A[chrIV:44797[	NA	61	MinGQ	NA	MantaBND:593:0:1:1:0:0:1	MantaBND:593:0:1:1:0:0:0	NA	NA	NA	TRUE	-1055	1056
ES1079	chrXIV	252744	NA	Translocation Break-end	C	]chrIV:44719]C	NA	61	MinGQ	NA	MantaBND:593:0:1:0:0:0:1	MantaBND:593:0:1:0:0:0:0	NA	NA	NA	TRUE	-1078	1079
ES1080	chrIV	2805	NA	Translocation Break-end	T	T]chrX:742951]	NA	104	PASS	NA	MantaBND:356:6:9:0:0:0:0	MantaBND:356:6:9:0:0:0:1	NA	NA	NA	TRUE	-582	582
ES1080	chrM	164	85714	Duplication	T	<DUP:TANDEM>	85550	25	MaxDepth	NA	MantaDUP:TANDEM:3852:0:1:0:0:0	NA	NA	NA	NA	TRUE	-164	165
ES1080	chrX	742951	NA	Translocation Break-end	G	G]chrIV:2805]	NA	104	PASS	NA	MantaBND:356:6:9:0:0:0:1	MantaBND:356:6:9:0:0:0:0	NA	NA	NA	TRUE	-582	582
ES1080	chrXV	1072273	NA	Translocation Break-end	A	A]chrXVI:18560]	NA	25	MinGQ	NA	MantaBND:1380:1:2:0:0:0:0	MantaBND:1380:1:2:0:0:0:1	NA	NA	NA	TRUE	-1277	1278
ES1080	chrXVI	18560	NA	Translocation Break-end	A	A]chrXV:1072273]	NA	25	MinGQ	NA	MantaBND:1380:1:2:0:0:0:1	MantaBND:1380:1:2:0:0:0:0	NA	NA	NA	TRUE	-1276	1276
ES1081	chrII	805272	NA	Translocation Break-end	A	A[chrVII:1076579[	NA	22	PASS	NA	MantaBND:372:0:1:0:0:0:0	MantaBND:372:0:1:0:0:0:1	NA	NA	NA	TRUE	-776	776
ES1081	chrIX	206672	NA	Translocation Break-end	G	]chrVII:708585]G	NA	14	MinGQ;MinQUAL	NA	MantaBND:1642:0:1:1:0:0:1	MantaBND:1642:0:1:1:0:0:0	NA	NA	NA	TRUE	-342	343
ES1081	chrVII	708585	NA	Translocation Break-end	A	A[chrIX:206672[	NA	14	MinGQ;MinQUAL	NA	MantaBND:1642:0:1:1:0:0:0	MantaBND:1642:0:1:1:0:0:1	NA	NA	NA	TRUE	-266	266
ES1081	chrVII	1076579	NA	Translocation Break-end	A	]chrII:805272]A	NA	22	PASS	NA	MantaBND:372:0:1:0:0:0:1	MantaBND:372:0:1:0:0:0:0	NA	NA	NA	TRUE	-804	805
ES1081	chrXV	1072332	NA	Translocation Break-end	A	A]chrXVI:18496]	NA	31	MinGQ	NA	MantaBND:6:42:46:0:0:0:1	MantaBND:6:42:46:0:0:0:0	NA	NA	NA	TRUE	-1352	1352
ES1081	chrXVI	18496	NA	Translocation Break-end	A	A]chrXV:1072332]	NA	31	MinGQ	NA	MantaBND:6:42:46:0:0:0:0	MantaBND:6:42:46:0:0:0:1	NA	NA	NA	TRUE	-1348	1348
ES1082	chrX	154056	NA	Translocation Break-end	G	G]chrXI:555570]	NA	13	MinGQ;MinQUAL	NA	MantaBND:1332:0:1:0:0:0:0	MantaBND:1332:0:1:0:0:0:1	NA	NA	NA	TRUE	-926	926
ES1082	chrXI	555570	NA	Translocation Break-end	C	C]chrX:154056]	NA	13	MinGQ;MinQUAL	NA	MantaBND:1332:0:1:0:0:0:1	MantaBND:1332:0:1:0:0:0:0	NA	NA	NA	TRUE	-940	940
ES1082	chrXIV	573710	598492	Inversion	G	<INV>	24782	34	PASS	NA	MantaINV:2120:0:1:3:0:0	NA	NA	NA	NA	TRUE	-621	622
ES1083	chrII	6047	NA	Translocation Break-end	T	T[chrXI:256[	NA	151	PASS	NA	MantaBND:11:146:148:0:0:0:0	MantaBND:11:146:148:0:0:0:1	NA	NA	NA	FALSE	0	24
ES1083	chrX	154151	NA	Translocation Break-end	T	T]chrXI:555510]	NA	28	MinGQ	NA	MantaBND:3305:0:1:0:0:0:0	MantaBND:3305:0:1:0:0:0:1	NA	NA	NA	TRUE	-826	826
ES1083	chrXI	256	NA	Translocation Break-end	C	]chrII:6047]C	NA	151	PASS	NA	MantaBND:11:146:148:0:0:0:1	MantaBND:11:146:148:0:0:0:0	NA	NA	NA	FALSE	0	24
ES1083	chrXI	555510	NA	Translocation Break-end	T	T]chrX:154151]	NA	28	MinGQ	NA	MantaBND:3305:0:1:0:0:0:1	MantaBND:3305:0:1:0:0:0:0	NA	NA	NA	TRUE	-827	827
ES1083	chrXV	1060708	1060960	Deletion	GTGACCGTTCTTGGTGGCAGTGATAGTGGTAGTGATACTAGAACCAGAACCTTCATCAGCAGAAGAAGTCTCAGCAGCAGAAGAAGTCTCAGCAGCAGAAGTGGTAGCGGCAGCAGAAGTGGTAGCGGCAGCAGAGGTTTCGGCGGCAGAAGTTTCGGCGGCAGAAGATTCAGCGGCAGAAGTGCTGCTGGCGTAAGAGTCTTCACCACCCCAAACAAAAGTAGCATCTTGGGTGACAGTCTTAGTGTAGACA	G	-252	55	PASS	NA	MantaDEL:6968:0:0:0:2:0	NA	NA	NA	NA	FALSE	0	23
ES1083	chrXV	1084169	NA	Translocation Break-end	A	A]chrXVI:6961]	NA	29	PASS	NA	MantaBND:11:126:167:0:0:0:1	MantaBND:11:126:167:0:0:0:0	NA	NA	NA	TRUE	-359	359
ES1083	chrXVI	6961	NA	Translocation Break-end	T	T]chrXV:1084169]	NA	29	PASS	NA	MantaBND:11:126:167:0:0:0:0	MantaBND:11:126:167:0:0:0:1	NA	NA	NA	TRUE	-365	366
ES1084	chrM	88	85687	Duplication	C	<DUP:TANDEM>	85599	80	MaxDepth;MinGQ	NA	MantaDUP:TANDEM:2809:0:1:0:0:0	NA	NA	NA	NA	TRUE	-88	88
ES1084	chrXV	1076866	NA	Translocation Break-end	T	T]chrXVI:14220]	NA	52	PASS	NA	MantaBND:2590:0:1:0:0:0:0	MantaBND:2590:0:1:0:0:0:1	NA	NA	NA	TRUE	-838	838
ES1084	chrXVI	14220	NA	Translocation Break-end	A	A]chrXV:1076866]	NA	52	PASS	NA	MantaBND:2590:0:1:0:0:0:1	MantaBND:2590:0:1:0:0:0:0	NA	NA	NA	TRUE	-855	856
ES1087	chrIII	6736	NA	Translocation Break-end	A	A]chrXI:662941]	NA	51	MinGQ	NA	MantaBND:257:0:1:0:0:0:0	MantaBND:257:0:1:0:0:0:1	NA	NA	NA	TRUE	-719	719
ES1087	chrIII	10116	NA	Translocation Break-end	C	C]chrXI:659590]	NA	55	MinGQ	NA	MantaBND:259:0:1:0:0:0:0	MantaBND:259:0:1:0:0:0:1	NA	NA	NA	TRUE	-1027	1027
ES1087	chrIV	4002	NA	Translocation Break-end	G	G]chrX:741731]	NA	45	MinGQ	NA	MantaBND:507:0:1:0:0:0:0	MantaBND:507:0:1:0:0:0:1	NA	NA	NA	TRUE	-269	269
ES1087	chrIV	11876	NA	Translocation Break-end	T	T]chrX:733832]	NA	12	MinGQ;MinQUAL	NA	MantaBND:488:0:1:0:0:0:0	MantaBND:488:0:1:0:0:0:1	NA	NA	NA	TRUE	-303	304
ES1087	chrM	85	85664	Duplication	C	<DUP:TANDEM>	85579	29	MaxDepth;MinGQ	NA	MantaDUP:TANDEM:2744:0:1:0:0:0	NA	NA	NA	NA	TRUE	-85	86
ES1087	chrV	4587	4587	Insertion	A	<INS>	NA	436	PASS	NA	MantaINS:787:0:0:0:4:0	NA	NA	AGGTTATCGAACTGAGCCTTGCATGCAAAGTAAAAGCCGCGGACAT	CCTTGCATGCAAAGTAAAAGCCGCGGACATACTCGCGATTAAAC	FALSE	0	2
ES1087	chrV	20350	NA	Translocation Break-end	T	T]chrXIV:775445]	NA	13	MinGQ;MinQUAL	NA	MantaBND:804:0:1:0:0:0:1	MantaBND:804:0:1:0:0:0:0	NA	NA	NA	TRUE	-631	632
ES1087	chrV	173743	174159	Deletion	TTCATTCCCTAATTTTCCTTTACAGATATAATTTCATGATTAAATTTCAAGGCAAAATATAAAATTATTCAGAAATAGCTTCATCACACAGTGTCTAGCGAAAATATTTGTTAAAATGCTTAACCCAAAGTGTCATTCTCGACAGTGAACCTTTCCTAAAAACTTACAATTGTTATTACAAAGTTCTTCGGGGGATAACAGTCATGGAGTTACAGCAATGATACCTTATGCGGCTAAGTTTTCTTTATTTGCACATAAAGGGTGCCTTCAACATTACTAGACTGCGTGGTGTTGTTCAATTCAAACTGGAGACATAGACTACGAAAATCTTTTAGTCAAATTTACAAGGGCGAGTAGCTTTTAATTGTGCCTTCATGTGCCAAGTAAATTGCGTACAAA…	T	-416	999	PASS	NA	MantaDEL:812:0:0:1:0:0	NA	NA	NA	NA	FALSE	0	10
ES1087	chrX	733832	NA	Translocation Break-end	A	A]chrIV:11876]	NA	12	MinGQ;MinQUAL	NA	MantaBND:488:0:1:0:0:0:1	MantaBND:488:0:1:0:0:0:0	NA	NA	NA	TRUE	-292	293
ES1087	chrX	741731	NA	Translocation Break-end	G	G]chrIV:4002]	NA	45	MinGQ	NA	MantaBND:507:0:1:0:0:0:1	MantaBND:507:0:1:0:0:0:0	NA	NA	NA	TRUE	-270	271
ES1087	chrXI	659590	NA	Translocation Break-end	A	A]chrIII:10116]	NA	55	MinGQ	NA	MantaBND:259:0:1:0:0:0:1	MantaBND:259:0:1:0:0:0:0	NA	NA	NA	TRUE	-1026	1026
ES1087	chrXI	662941	NA	Translocation Break-end	C	C]chrIII:6736]	NA	51	MinGQ	NA	MantaBND:257:0:1:0:0:0:1	MantaBND:257:0:1:0:0:0:0	NA	NA	NA	TRUE	-703	703
ES1087	chrXIV	775445	NA	Translocation Break-end	A	A]chrV:20350]	NA	13	MinGQ;MinQUAL	NA	MantaBND:804:0:1:0:0:0:0	MantaBND:804:0:1:0:0:0:1	NA	NA	NA	TRUE	-627	627
ES1089	chrM	63	85715	Duplication	A	<DUP:TANDEM>	85652	16	MaxDepth;MinGQ;MinQUAL	NA	MantaDUP:TANDEM:676:0:1:0:0:0	NA	NA	NA	NA	TRUE	-63	63
ES1091	chrIV	14827	NA	Translocation Break-end	G	G]chrX:730906]	NA	46	MinGQ	NA	MantaBND:319:5:6:0:0:0:0	MantaBND:319:5:6:0:0:0:1	NA	NA	NA	TRUE	-1756	1757
ES1091	chrM	130	85696	Duplication	A	<DUP:TANDEM>	85566	104	MaxDepth	NA	MantaDUP:TANDEM:3009:0:1:0:0:0	NA	NA	NA	NA	TRUE	-130	130
ES1091	chrX	730906	NA	Translocation Break-end	T	T]chrIV:14827]	NA	46	MinGQ	NA	MantaBND:319:5:6:0:0:0:1	MantaBND:319:5:6:0:0:0:0	NA	NA	NA	TRUE	-1763	1763
ES1094	chrII	805791	NA	Translocation Break-end	G	G[chrVII:1077133[	NA	14	MinGQ;MinQUAL	NA	MantaBND:147:0:1:2:0:0:1	MantaBND:147:0:1:2:0:0:0	NA	NA	NA	TRUE	-159	159
ES1094	chrIV	4230	NA	Translocation Break-end	G	G]chrX:741481]	NA	27	MinGQ	NA	MantaBND:210:0:1:0:0:0:0	MantaBND:210:0:1:0:0:0:1	NA	NA	NA	TRUE	-1162	1163
ES1094	chrVII	1077133	NA	Translocation Break-end	A	]chrII:805791]A	NA	14	MinGQ;MinQUAL	NA	MantaBND:147:0:1:2:0:0:0	MantaBND:147:0:1:2:0:0:1	NA	NA	NA	TRUE	-173	173
ES1094	chrX	154182	NA	Translocation Break-end	A	A]chrXI:555431]	NA	19	MinGQ;MinQUAL	NA	MantaBND:927:0:1:0:0:0:0	MantaBND:927:0:1:0:0:0:1	NA	NA	NA	TRUE	-677	678
ES1094	chrX	741481	NA	Translocation Break-end	A	A]chrIV:4230]	NA	27	MinGQ	NA	MantaBND:210:0:1:0:0:0:1	MantaBND:210:0:1:0:0:0:0	NA	NA	NA	TRUE	-1168	1169
ES1094	chrXI	555431	NA	Translocation Break-end	C	C]chrX:154182]	NA	19	MinGQ;MinQUAL	NA	MantaBND:927:0:1:0:0:0:1	MantaBND:927:0:1:0:0:0:0	NA	NA	NA	TRUE	-677	677
ES1095	chrII	805875	NA	Translocation Break-end	T	]chrVII:1077043]T	NA	87	MinGQ	NA	MantaBND:283:0:1:2:0:0:1	MantaBND:283:0:1:2:0:0:0	NA	NA	NA	TRUE	-200	200
ES1095	chrM	88	85690	Duplication	C	<DUP:TANDEM>	85602	86	MaxDepth	NA	MantaDUP:TANDEM:2597:0:1:0:0:0	NA	NA	NA	NA	TRUE	-88	88
ES1095	chrVII	1077043	NA	Translocation Break-end	A	A[chrII:805875[	NA	87	MinGQ	NA	MantaBND:283:0:1:2:0:0:0	MantaBND:283:0:1:2:0:0:1	NA	NA	NA	TRUE	-190	191
ES1096	chrV	20316	NA	Translocation Break-end	C	C]chrXIV:775489]	NA	10	MinGQ;MinQUAL	NA	MantaBND:603:0:1:0:0:0:0	MantaBND:603:0:1:0:0:0:1	NA	NA	NA	TRUE	-1036	1037
ES1096	chrXIV	775489	NA	Translocation Break-end	A	A]chrV:20316]	NA	10	MinGQ;MinQUAL	NA	MantaBND:603:0:1:0:0:0:1	MantaBND:603:0:1:0:0:0:0	NA	NA	NA	TRUE	-1024	1025
ES1099	chrIV	14091	NA	Translocation Break-end	T	T]chrX:731636]	NA	11	MinGQ;MinQUAL	NA	MantaBND:319:0:1:0:0:0:0	MantaBND:319:0:1:0:0:0:1	NA	NA	NA	TRUE	-431	431
ES1099	chrM	137	85693	Duplication	A	<DUP:TANDEM>	85556	28	MaxDepth	NA	MantaDUP:TANDEM:2508:0:1:0:0:0	NA	NA	NA	NA	TRUE	-137	138
ES1099	chrVII	364616	NA	Translocation Break-end	C	C]chrXVI:174355]	NA	36	PASS	NA	MantaBND:901:0:1:0:0:0:0	MantaBND:901:0:1:0:0:0:1	NA	NA	NA	TRUE	-588	588
ES1099	chrX	154200	NA	Translocation Break-end	G	G]chrXI:555431]	NA	37	MinGQ	NA	MantaBND:1267:0:1:0:0:0:1	MantaBND:1267:0:1:0:0:0:0	NA	NA	NA	TRUE	-681	682
ES1099	chrX	731636	NA	Translocation Break-end	C	C]chrIV:14091]	NA	11	MinGQ;MinQUAL	NA	MantaBND:319:0:1:0:0:0:1	MantaBND:319:0:1:0:0:0:0	NA	NA	NA	TRUE	-446	447
ES1099	chrXI	555431	NA	Translocation Break-end	C	C]chrX:154200]	NA	37	MinGQ	NA	MantaBND:1267:0:1:0:0:0:0	MantaBND:1267:0:1:0:0:0:1	NA	NA	NA	TRUE	-696	697
ES1099	chrXIII	837826	837826	Insertion	C	<INS>	NA	918	PASS	NA	MantaINS:263:38:38:2:2:0	NA	NA	CGTTTTGAGAAATATGTGAATGTTGAGATAATTGTTGGGATTCCATTGTTGATAAAGGC	ATTGATAATATAACTATTAGTTGATAGACGATAGTGGATTTTTATTCCAACA	FALSE	0	8
ES1099	chrXIV	572972	599194	Inversion	G	<INV>	26222	43	MinGQ	NA	MantaINV:2029:0:1:0:0:0	NA	NA	NA	NA	TRUE	-1398	1398
ES1099	chrXVI	174355	NA	Translocation Break-end	A	A]chrVII:364616]	NA	36	PASS	NA	MantaBND:901:0:1:0:0:0:1	MantaBND:901:0:1:0:0:0:0	NA	NA	NA	TRUE	-589	590
ES1101	chrIV	14096	NA	Translocation Break-end	A	A]chrX:731591]	NA	10	MinGQ;MinQUAL	NA	MantaBND:233:0:1:0:0:0:0	MantaBND:233:0:1:0:0:0:1	NA	NA	NA	TRUE	-264	265
ES1101	chrM	88	85709	Duplication	C	<DUP:TANDEM>	85621	28	MaxDepth	NA	MantaDUP:TANDEM:1926:0:1:0:0:0	NA	NA	NA	NA	TRUE	-88	88
ES1101	chrX	154045	NA	Translocation Break-end	A	A]chrXI:555497]	NA	12	MinGQ;MinQUAL	NA	MantaBND:971:0:1:0:0:0:0	MantaBND:971:0:1:0:0:0:1	NA	NA	NA	TRUE	-582	583
ES1101	chrX	731591	NA	Translocation Break-end	T	T]chrIV:14096]	NA	10	MinGQ;MinQUAL	NA	MantaBND:233:0:1:0:0:0:1	MantaBND:233:0:1:0:0:0:0	NA	NA	NA	TRUE	-258	259
ES1101	chrXI	555497	NA	Translocation Break-end	G	G]chrX:154045]	NA	12	MinGQ;MinQUAL	NA	MantaBND:971:0:1:0:0:0:1	MantaBND:971:0:1:0:0:0:0	NA	NA	NA	TRUE	-555	556
ES1105	chrIV	5738	NA	Translocation Break-end	C	C]chrX:739987]	NA	47	MinGQ	NA	MantaBND:229:0:1:0:0:0:1	MantaBND:229:0:1:0:0:0:0	NA	NA	NA	TRUE	-371	372
ES1105	chrV	20546	NA	Translocation Break-end	T	T]chrXIV:775270]	NA	24	MinGQ	NA	MantaBND:442:0:1:0:0:0:0	MantaBND:442:0:1:0:0:0:1	NA	NA	NA	TRUE	-792	793
ES1105	chrX	739987	NA	Translocation Break-end	A	A]chrIV:5738]	NA	47	MinGQ	NA	MantaBND:229:0:1:0:0:0:0	MantaBND:229:0:1:0:0:0:1	NA	NA	NA	TRUE	-379	380
ES1105	chrXIV	775270	NA	Translocation Break-end	A	A]chrV:20546]	NA	24	MinGQ	NA	MantaBND:442:0:1:0:0:0:1	MantaBND:442:0:1:0:0:0:0	NA	NA	NA	TRUE	-802	802
ES1109	chrII	805744	NA	Translocation Break-end	G	]chrVII:1076883]G	NA	12	MinGQ;MinQUAL	NA	MantaBND:86:1:2:0:0:0:1	MantaBND:86:1:2:0:0:0:0	NA	NA	NA	TRUE	-304	305
ES1109	chrIV	2692	NA	Translocation Break-end	T	T]chrX:743020]	NA	13	MinGQ;MinQUAL	NA	MantaBND:132:0:1:0:0:0:1	MantaBND:132:0:1:0:0:0:0	NA	NA	NA	TRUE	-300	300
ES1109	chrVI	181055	181055	Insertion	G	<INS>	NA	999	PASS	NA	MantaINS:232:6:6:0:2:0	NA	NA	AAGTGTTGTTGTATCTCAAAATGAGATATGTCAGTATGACAATACGTCACCCTGAACGT	ATATTAGGATTGTCAAGACACTCCGGTATTACTCGAGCCCGTAATACAAC	FALSE	0	7
ES1109	chrVII	1076883	NA	Translocation Break-end	G	G[chrII:805744[	NA	12	MinGQ;MinQUAL	NA	MantaBND:86:1:2:0:0:0:0	MantaBND:86:1:2:0:0:0:1	NA	NA	NA	TRUE	-306	307
ES1109	chrX	743020	NA	Translocation Break-end	T	T]chrIV:2692]	NA	13	MinGQ;MinQUAL	NA	MantaBND:132:0:1:0:0:0:0	MantaBND:132:0:1:0:0:0:1	NA	NA	NA	TRUE	-288	289
ES111	chrVII	114967	114967	Insertion	T	<INS>	NA	999	PASS	NA	MantaINS:91:1:1:0:3:0	NA	NA	AAACTTGAGAAATGGGTGAATGTTGAGATAATTGTTGGGATTCCATTGTTGATAAA	TGTAAATACTAGTTAGTAGATGATAGTTGATTTCTATTCCAACA	FALSE	0	5
ES111	chrX	154190	NA	Translocation Break-end	T	T]chrXI:555373]	NA	36	MinGQ	NA	MantaBND:399:0:1:0:0:0:0	MantaBND:399:0:1:0:0:0:1	NA	NA	NA	TRUE	-680	681
ES111	chrXI	555373	NA	Translocation Break-end	C	C]chrX:154190]	NA	36	MinGQ	NA	MantaBND:399:0:1:0:0:0:1	MantaBND:399:0:1:0:0:0:0	NA	NA	NA	TRUE	-743	743
ES111	chrXII	784069	784069	Insertion	C	<INS>	NA	504	MinGQ	NA	MantaINS:512:0:0:0:3:0	NA	NA	CGTTTTGAGAAATATGTGAATGTTGAGATAATTGTTGGGATTCCATTGTTG	AATATAACTATTAGTTGATAGACGATAGTGGATTTTTATTCCAACA	FALSE	0	5
ES1111	chrII	255162	NA	Translocation Break-end	C	CG]chrV:116796]	NA	999	MinGQ	1	MantaBND:5:0:1:0:0:0:0	MantaBND:5:0:1:0:0:0:1	G	NA	NA	FALSE	NA
ES1111	chrV	116796	NA	Translocation Break-end	A	AC]chrII:255162]	NA	999	MinGQ	1	MantaBND:5:0:1:0:0:0:1	MantaBND:5:0:1:0:0:0:0	C	NA	NA	FALSE	NA
ES1115	chrII	805776	NA	Translocation Break-end	T	T[chrVII:1077103[	NA	45	PASS	NA	MantaBND:85:0:1:2:0:0:1	MantaBND:85:0:1:2:0:0:0	NA	NA	NA	TRUE	-172	173
ES1115	chrIV	2655	NA	Translocation Break-end	T	T]chrX:743052]	NA	20	PASS	NA	MantaBND:121:0:1:0:0:0:1	MantaBND:121:0:1:0:0:0:0	NA	NA	NA	TRUE	-255	256
ES1115	chrIV	11879	NA	Translocation Break-end	G	G]chrX:733836]	NA	11	MinGQ;MinQUAL	NA	MantaBND:123:0:1:0:0:0:0	MantaBND:123:0:1:0:0:0:1	NA	NA	NA	TRUE	-298	298
ES1115	chrVII	1077103	NA	Translocation Break-end	A	]chrII:805776]A	NA	45	PASS	NA	MantaBND:85:0:1:2:0:0:0	MantaBND:85:0:1:2:0:0:1	NA	NA	NA	TRUE	-174	175
ES1115	chrX	733836	NA	Translocation Break-end	C	C]chrIV:11879]	NA	11	MinGQ;MinQUAL	NA	MantaBND:123:0:1:0:0:0:1	MantaBND:123:0:1:0:0:0:0	NA	NA	NA	TRUE	-290	291
ES1115	chrX	743052	NA	Translocation Break-end	A	A]chrIV:2655]	NA	20	PASS	NA	MantaBND:121:0:1:0:0:0:0	MantaBND:121:0:1:0:0:0:1	NA	NA	NA	TRUE	-259	259
ES1118	chrM	89	85717	Duplication	T	<DUP:TANDEM>	85628	21	MaxDepth;MinGQ	NA	MantaDUP:TANDEM:761:0:1:0:0:0	NA	NA	NA	NA	TRUE	-89	90
ES1118	chrXIV	570555	601589	Inversion	T	<INV>	31034	13	MinGQ;MinQUAL	NA	MantaINV:636:0:1:0:0:0	NA	NA	NA	NA	TRUE	-309	310
ES1119	chrII	805902	NA	Translocation Break-end	G	]chrVII:1077050]G	NA	12	MinGQ;MinQUAL	NA	MantaBND:227:0:1:2:0:0:0	MantaBND:227:0:1:2:0:0:1	NA	NA	NA	TRUE	-181	181
ES1119	chrIII	10099	NA	Translocation Break-end	G	G]chrXI:659593]	NA	10	MinGQ;MinQUAL	NA	MantaBND:245:0:1:0:0:0:0	MantaBND:245:0:1:0:0:0:1	NA	NA	NA	TRUE	-261	261
ES1119	chrM	85	85702	Duplication	C	<DUP:TANDEM>	85617	22	MaxDepth;MinGQ	NA	MantaDUP:TANDEM:2707:0:1:0:0:0	NA	NA	NA	NA	TRUE	-85	86
ES1119	chrV	20691	NA	Translocation Break-end	T	T]chrXIV:775092]	NA	28	MinGQ	NA	MantaBND:614:0:1:0:0:0:0	MantaBND:614:0:1:0:0:0:1	NA	NA	NA	TRUE	-298	299
ES1119	chrVII	1077050	NA	Translocation Break-end	C	C[chrII:805902[	NA	12	MinGQ;MinQUAL	NA	MantaBND:227:0:1:2:0:0:1	MantaBND:227:0:1:2:0:0:0	NA	NA	NA	TRUE	-170	170
ES1119	chrX	154218	NA	Translocation Break-end	T	T]chrXI:555365]	NA	85	PASS	NA	MantaBND:1294:0:1:0:0:0:1	MantaBND:1294:0:1:0:0:0:0	NA	NA	NA	TRUE	-700	700
ES1119	chrXI	555365	NA	Translocation Break-end	G	G]chrX:154218]	NA	85	PASS	NA	MantaBND:1294:0:1:0:0:0:0	MantaBND:1294:0:1:0:0:0:1	NA	NA	NA	TRUE	-709	710
ES1119	chrXI	659593	NA	Translocation Break-end	T	T]chrIII:10099]	NA	10	MinGQ;MinQUAL	NA	MantaBND:245:0:1:0:0:0:1	MantaBND:245:0:1:0:0:0:0	NA	NA	NA	TRUE	-253	253
ES1119	chrXIV	570455	601690	Inversion	A	<INV>	31235	63	PASS	NA	MantaINV:2271:0:2:1:0:0	NA	NA	NA	NA	TRUE	-234	235
ES1119	chrXIV	775092	NA	Translocation Break-end	C	C]chrV:20691]	NA	28	MinGQ	NA	MantaBND:614:0:1:0:0:0:1	MantaBND:614:0:1:0:0:0:0	NA	NA	NA	TRUE	-295	296
ES112	chrXVI	860271	860271	Insertion	A	<INS>	NA	999	PASS	NA	MantaINS:89:22:22:0:2:0	NA	NA	AATAATTGAGAAATGGGTGAATGTTGAGATAATTGTTGGGATTCCATTGTTGATAAAG	ATAATATAACTATTAGTTGATAGACGATAGTGGATTTTTATTCCAAC	FALSE	0	8
ES1121	chrII	255276	NA	Translocation Break-end	G	G[chrXIV:404620[	NA	593	PASS	NA	MantaBND:68:0:1:0:0:0:1	MantaBND:68:0:1:0:0:0:0	NA	NA	NA	TRUE	-269	270
ES1121	chrII	805805	NA	Translocation Break-end	A	A[chrVII:1077119[	NA	76	PASS	NA	MantaBND:148:0:1:2:0:0:1	MantaBND:148:0:1:2:0:0:0	NA	NA	NA	TRUE	-181	182
ES1121	chrII	805887	NA	Translocation Break-end	T	]chrVII:1077051]T	NA	76	PASS	NA	MantaBND:148:0:1:3:0:0:1	MantaBND:148:0:1:3:0:0:0	NA	NA	NA	TRUE	-198	199
ES1121	chrVII	1077051	NA	Translocation Break-end	A	A[chrII:805887[	NA	76	PASS	NA	MantaBND:148:0:1:3:0:0:0	MantaBND:148:0:1:3:0:0:1	NA	NA	NA	TRUE	-195	196
ES1121	chrVII	1077119	NA	Translocation Break-end	T	]chrII:805805]T	NA	76	PASS	NA	MantaBND:148:0:1:2:0:0:0	MantaBND:148:0:1:2:0:0:1	NA	NA	NA	TRUE	-173	173
ES1121	chrX	154201	NA	Translocation Break-end	A	A]chrXI:555404]	NA	83	PASS	NA	MantaBND:828:0:1:0:0:0:0	MantaBND:828:0:1:0:0:0:1	NA	NA	NA	TRUE	-715	716
ES1121	chrXI	555404	NA	Translocation Break-end	G	G]chrX:154201]	NA	83	PASS	NA	MantaBND:828:0:1:0:0:0:1	MantaBND:828:0:1:0:0:0:0	NA	NA	NA	TRUE	-717	718
ES1121	chrXIV	404620	NA	Translocation Break-end	C	]chrII:255276]C	NA	593	PASS	NA	MantaBND:68:0:1:0:0:0:0	MantaBND:68:0:1:0:0:0:1	NA	NA	NA	TRUE	-268	268
ES113	chrM	33	85714	Duplication	T	<DUP:TANDEM>	85681	39	MaxDepth	NA	MantaDUP:TANDEM:219:0:1:0:0:0	NA	NA	NA	NA	TRUE	-33	33
ES1131	chrIV	44717	NA	Translocation Break-end	G	]chrXIV:252600]G	NA	15	MinGQ;MinQUAL	NA	MantaBND:275:0:1:1:0:0:1	MantaBND:275:0:1:1:0:0:0	NA	NA	NA	TRUE	-624	624
ES1131	chrXIV	252600	NA	Translocation Break-end	C	C[chrIV:44717[	NA	15	MinGQ;MinQUAL	NA	MantaBND:275:0:1:1:0:0:0	MantaBND:275:0:1:1:0:0:1	NA	NA	NA	TRUE	-609	609
ES1133	chrM	85	85715	Duplication	C	<DUP:TANDEM>	85630	42	MaxDepth;MinGQ	NA	MantaDUP:TANDEM:346:0:1:0:0:0	NA	NA	NA	NA	TRUE	-85	86
ES1133	chrV	20379	NA	Translocation Break-end	C	C]chrXIV:775391]	NA	30	MinGQ	NA	MantaBND:100:0:1:0:0:0:0	MantaBND:100:0:1:0:0:0:1	NA	NA	NA	TRUE	-190	191
ES1133	chrXIV	775391	NA	Translocation Break-end	T	T]chrV:20379]	NA	30	MinGQ	NA	MantaBND:100:0:1:0:0:0:1	MantaBND:100:0:1:0:0:0:0	NA	NA	NA	TRUE	-183	183
ES1134	chrV	20336	NA	Translocation Break-end	C	C]chrXIV:775480]	NA	39	MinGQ	NA	MantaBND:67:0:1:0:0:0:0	MantaBND:67:0:1:0:0:0:1	NA	NA	NA	TRUE	-651	651
ES1134	chrXIV	775480	NA	Translocation Break-end	A	A]chrV:20336]	NA	39	MinGQ	NA	MantaBND:67:0:1:0:0:0:1	MantaBND:67:0:1:0:0:0:0	NA	NA	NA	TRUE	-680	681
ES1135	chrI	25451	25590	Deletion	TTCCAGTGATGGTGGTCATCTCAGTAGATGTAGAGGTGAAAGTACCGGTCCATGGCTCGGTTGTAGTTGTAACCAAACCTTCACTGGTTGGAGTTCTGATAACAATCACGGTTTCGTCAGTTGGTTGACCGTTAGTACCG	TACCT	-139	148	PASS	NA	MantaDEL:6:0:0:0:5:0	NA	NA	NA	NA	FALSE	NA
ES1136	chrII	805790	NA	Translocation Break-end	A	A[chrVII:1077149[	NA	18	MinGQ;MinQUAL	NA	MantaBND:63:0:1:2:0:0:1	MantaBND:63:0:1:2:0:0:0	NA	NA	NA	TRUE	-182	183
ES1136	chrVII	1077149	NA	Translocation Break-end	T	]chrII:805790]T	NA	18	MinGQ;MinQUAL	NA	MantaBND:63:0:1:2:0:0:0	MantaBND:63:0:1:2:0:0:1	NA	NA	NA	TRUE	-190	190
ES1137	chrIV	11865	NA	Translocation Break-end	A	A]chrX:733825]	NA	10	MinGQ;MinQUAL	NA	MantaBND:130:0:1:0:0:0:0	MantaBND:130:0:1:0:0:0:1	NA	NA	NA	TRUE	-282	283
ES1137	chrX	733825	NA	Translocation Break-end	A	A]chrIV:11865]	NA	10	MinGQ;MinQUAL	NA	MantaBND:130:0:1:0:0:0:1	MantaBND:130:0:1:0:0:0:0	NA	NA	NA	TRUE	-268	268
ES1137	chrXIV	570440	601675	Inversion	C	<INV>	31235	39	PASS	NA	MantaINV:791:0:1:0:0:0	NA	NA	NA	NA	TRUE	-293	294
ES1137	chrXV	111152	111152	Insertion	T	<INS>	NA	842	PASS	NA	MantaINS:654:7:7:0:2:0	NA	NA	AAAACTGAGAAATATGTGAATGTTGAGATAATTGTTGGGATTCCATTGTTGATAAAGG	TTGATAATATAACTATTAGTTGATAGACGATAGTGGATTTTTATTCCAACA	FALSE	0	5
ES1139	chrIV	44539	NA	Translocation Break-end	G	G[chrXIV:252628[	NA	12	MinGQ;MinQUAL	NA	MantaBND:233:0:1:0:0:0:0	MantaBND:233:0:1:0:0:0:1	NA	NA	NA	TRUE	-644	644
ES1139	chrX	154180	NA	Translocation Break-end	T	T]chrXI:555462]	NA	10	MinGQ;MinQUAL	NA	MantaBND:992:0:1:0:0:0:0	MantaBND:992:0:1:0:0:0:1	NA	NA	NA	TRUE	-687	688
ES1139	chrXI	555462	NA	Translocation Break-end	T	T]chrX:154180]	NA	10	MinGQ;MinQUAL	NA	MantaBND:992:0:1:0:0:0:1	MantaBND:992:0:1:0:0:0:0	NA	NA	NA	TRUE	-688	688
ES1139	chrXIV	252628	NA	Translocation Break-end	T	]chrIV:44539]T	NA	12	MinGQ;MinQUAL	NA	MantaBND:233:0:1:0:0:0:1	MantaBND:233:0:1:0:0:0:0	NA	NA	NA	TRUE	-652	653
ES1139	chrXV	1077300	NA	Translocation Break-end	T	T]chrXVI:13752]	NA	28	MinGQ	NA	MantaBND:1467:0:1:0:0:0:0	MantaBND:1467:0:1:0:0:0:1	NA	NA	NA	TRUE	-589	590
ES1139	chrXVI	13752	NA	Translocation Break-end	G	G]chrXV:1077300]	NA	28	MinGQ	NA	MantaBND:1467:0:1:0:0:0:1	MantaBND:1467:0:1:0:0:0:0	NA	NA	NA	TRUE	-586	586
ES1142	chrV	20470	NA	Translocation Break-end	C	C]chrXIV:775357]	NA	24	MaxDepth;MinGQ	NA	MantaBND:608:0:1:0:0:0:0	MantaBND:608:0:1:0:0:0:1	NA	NA	NA	TRUE	-1092	1092
ES1142	chrXIV	775357	NA	Translocation Break-end	A	A]chrV:20470]	NA	24	MaxDepth;MinGQ	NA	MantaBND:608:0:1:0:0:0:1	MantaBND:608:0:1:0:0:0:0	NA	NA	NA	TRUE	-1091	1092
ES1142	chrXV	1072242	NA	Translocation Break-end	T	T]chrXVI:18582]	NA	19	MinGQ;MinQUAL	NA	MantaBND:759:1:3:0:0:0:0	MantaBND:759:1:3:0:0:0:1	NA	NA	NA	TRUE	-954	954
ES1142	chrXV	1076927	NA	Translocation Break-end	T	T]chrXVI:14141]	NA	30	MinGQ	NA	MantaBND:2029:0:1:0:0:0:0	MantaBND:2029:0:1:0:0:0:1	NA	NA	NA	TRUE	-768	768
ES1142	chrXVI	14141	NA	Translocation Break-end	T	T]chrXV:1076927]	NA	30	MinGQ	NA	MantaBND:2029:0:1:0:0:0:1	MantaBND:2029:0:1:0:0:0:0	NA	NA	NA	TRUE	-750	750
ES1142	chrXVI	18582	NA	Translocation Break-end	G	G]chrXV:1072242]	NA	19	MinGQ;MinQUAL	NA	MantaBND:759:1:3:0:0:0:1	MantaBND:759:1:3:0:0:0:0	NA	NA	NA	TRUE	-957	957
ES1144	chrII	805897	NA	Translocation Break-end	G	]chrVII:1077028]G	NA	15	MinGQ;MinQUAL	NA	MantaBND:83:0:1:3:0:0:1	MantaBND:83:0:1:3:0:0:0	NA	NA	NA	TRUE	-189	189
ES1144	chrM	55443	56276	Inversion	C	<INV>	833	194	MaxDepth	NA	MantaINV:931:0:1:0:0:0	NA	NA	NA	NA	FALSE	0	20
ES1144	chrV	20478	NA	Translocation Break-end	T	T]chrXIV:775309]	NA	10	MinGQ;MinQUAL	NA	MantaBND:249:0:1:0:0:0:1	MantaBND:249:0:1:0:0:0:0	NA	NA	NA	TRUE	-288	289
ES1144	chrVII	1077028	NA	Translocation Break-end	G	G[chrII:805897[	NA	15	MinGQ;MinQUAL	NA	MantaBND:83:0:1:3:0:0:0	MantaBND:83:0:1:3:0:0:1	NA	NA	NA	TRUE	-172	173
ES1144	chrXIV	775309	NA	Translocation Break-end	A	A]chrV:20478]	NA	10	MinGQ;MinQUAL	NA	MantaBND:249:0:1:0:0:0:0	MantaBND:249:0:1:0:0:0:1	NA	NA	NA	TRUE	-292	292
ES1152	chrIV	5025	NA	Translocation Break-end	A	A]chrX:740694]	NA	24	MinGQ	NA	MantaBND:188:0:1:0:0:0:1	MantaBND:188:0:1:0:0:0:0	NA	NA	NA	TRUE	-313	314
ES1152	chrM	85	85715	Duplication	C	<DUP:TANDEM>	85630	14	MaxDepth;MinGQ;MinQUAL	NA	MantaDUP:TANDEM:1291:0:1:0:0:0	NA	NA	NA	NA	TRUE	-85	86
ES1152	chrV	20125	NA	Translocation Break-end	A	A]chrXIV:775647]	NA	17	MaxDepth;MinQUAL	NA	MantaBND:345:0:1:0:0:0:0	MantaBND:345:0:1:0:0:0:1	NA	NA	NA	TRUE	-365	365
ES1152	chrX	740694	NA	Translocation Break-end	G	G]chrIV:5025]	NA	24	MinGQ	NA	MantaBND:188:0:1:0:0:0:0	MantaBND:188:0:1:0:0:0:1	NA	NA	NA	TRUE	-306	306
ES1152	chrXIV	572824	599298	Inversion	C	<INV>	26474	15	MinQUAL	NA	MantaINV:1108:0:1:0:0:0	NA	NA	NA	NA	TRUE	-295	296
ES1152	chrXIV	775647	NA	Translocation Break-end	C	C]chrV:20125]	NA	17	MaxDepth;MinQUAL	NA	MantaBND:345:0:1:0:0:0:1	MantaBND:345:0:1:0:0:0:0	NA	NA	NA	TRUE	-383	384
ES1154	chrIV	2689	NA	Translocation Break-end	T	T]chrX:743037]	NA	27	MinGQ	NA	MantaBND:316:0:1:0:0:0:0	MantaBND:316:0:1:0:0:0:1	NA	NA	NA	TRUE	-248	248
ES1154	chrIV	14199	NA	Translocation Break-end	C	C]chrX:731513]	NA	10	MinGQ;MinQUAL	NA	MantaBND:301:0:2:0:0:0:0	MantaBND:301:0:2:0:0:0:1	NA	NA	NA	TRUE	-504	504
ES1154	chrM	84	85701	Duplication	T	<DUP:TANDEM>	85617	10	MaxDepth;MinGQ;MinQUAL	NA	MantaDUP:TANDEM:1344:0:1:0:0:0	NA	NA	NA	NA	TRUE	-84	84
ES1154	chrX	731513	NA	Translocation Break-end	T	T]chrIV:14199]	NA	10	MinGQ;MinQUAL	NA	MantaBND:301:0:2:0:0:0:1	MantaBND:301:0:2:0:0:0:0	NA	NA	NA	TRUE	-497	498
ES1154	chrX	743037	NA	Translocation Break-end	C	C]chrIV:2689]	NA	27	MinGQ	NA	MantaBND:316:0:1:0:0:0:1	MantaBND:316:0:1:0:0:0:0	NA	NA	NA	TRUE	-245	246
ES1155	chrX	355173	355268	Deletion	ACATAGACGATAGTTGATTTTTATTCCAACAGTGTTGACATATAAATACTAGTCAACTAAATGGTAATTGGTTATTATTCCTCAACATTCTGCTAC	A	-95	718	PASS	NA	MantaDEL:130:0:0:0:0:0	NA	NA	NA	NA	FALSE	0	2
ES1156	chrM	226	1041	Duplication	C	<DUP:TANDEM>	815	249	PASS	NA	MantaDUP:TANDEM:1365:0:1:0:0:0	NA	NA	NA	NA	TRUE	-226	226
ES1156	chrM	9026	11041	Duplication	T	<DUP:TANDEM>	2015	20	MaxDepth	NA	MantaDUP:TANDEM:1369:0:1:0:0:0	NA	NA	NA	NA	FALSE	0	47
ES1158	chrIV	14059	NA	Translocation Break-end	G	G]chrX:731664]	NA	29	MinGQ	NA	MantaBND:154:0:1:0:0:0:0	MantaBND:154:0:1:0:0:0:1	NA	NA	NA	TRUE	-558	559
ES1158	chrV	431476	431476	Insertion	T	<INS>	NA	197	PASS	NA	MantaINS:309:0:0:0:4:0	NA	NA	ATCTTTGAGAAATATGTGAATGTTGAGATAATTGTTGGGATTCCATTGTTGATAAAGGCTATAATATTAGGTATACAGAATATACTAGAAGTTCTCCTCGAGGATATAGGAATCCTCAAAATGGAATCTATATTTCTACATACTAATATTA	ACTATTAGTTGATAGACGATAGTGGATTTTTATTCCAACA	FALSE	0	6
ES1158	chrX	731664	NA	Translocation Break-end	A	A]chrIV:14059]	NA	29	MinGQ	NA	MantaBND:154:0:1:0:0:0:1	MantaBND:154:0:1:0:0:0:0	NA	NA	NA	TRUE	-554	554
ES1160	chrIII	9648	NA	Translocation Break-end	C	C]chrXI:660063]	NA	19	MinQUAL	NA	MantaBND:301:0:1:0:0:0:1	MantaBND:301:0:1:0:0:0:0	NA	NA	NA	TRUE	-344	345
ES1160	chrIV	5756	NA	Translocation Break-end	C	C]chrX:739973]	NA	88	PASS	NA	MantaBND:598:0:1:0:0:0:0	MantaBND:598:0:1:0:0:0:1	NA	NA	NA	TRUE	-2720	2721
ES1160	chrVI	9010	NA	Translocation Break-end	A	]chrXIV:10846]A	NA	33	PASS	NA	MantaBND:1267:0:1:1:0:0:0	MantaBND:1267:0:1:1:0:0:1	NA	NA	NA	TRUE	-374	375
ES1160	chrVI	9021	NA	Translocation Break-end	A	A[chrXIV:10992[	NA	33	PASS	NA	MantaBND:1267:0:1:0:0:0:0	MantaBND:1267:0:1:0:0:0:1	NA	NA	NA	TRUE	-463	463
ES1160	chrX	739973	NA	Translocation Break-end	C	C]chrIV:5756]	NA	88	PASS	NA	MantaBND:598:0:1:0:0:0:1	MantaBND:598:0:1:0:0:0:0	NA	NA	NA	TRUE	-2734	2734
ES1160	chrXI	660063	NA	Translocation Break-end	A	A]chrIII:9648]	NA	19	MinQUAL	NA	MantaBND:301:0:1:0:0:0:0	MantaBND:301:0:1:0:0:0:1	NA	NA	NA	TRUE	-349	350
ES1160	chrXIV	10846	NA	Translocation Break-end	C	C[chrVI:9010[	NA	33	PASS	NA	MantaBND:1267:0:1:1:0:0:1	MantaBND:1267:0:1:1:0:0:0	NA	NA	NA	TRUE	-371	372
ES1160	chrXIV	10992	NA	Translocation Break-end	A	]chrVI:9021]A	NA	33	PASS	NA	MantaBND:1267:0:1:0:0:0:1	MantaBND:1267:0:1:0:0:0:0	NA	NA	NA	TRUE	-456	457
ES1161	chrII	805778	NA	Translocation Break-end	A	A[chrVII:1077173[	NA	67	PASS	NA	MantaBND:146:0:1:0:0:0:0	MantaBND:146:0:1:0:0:0:1	NA	NA	NA	TRUE	-164	164
ES1161	chrII	805805	NA	Translocation Break-end	A	]chrVII:1076917]A	NA	67	PASS	NA	MantaBND:146:0:1:1:0:0:0	MantaBND:146:0:1:1:0:0:1	NA	NA	NA	TRUE	-266	267
ES1161	chrVII	1076917	NA	Translocation Break-end	T	T[chrII:805805[	NA	67	PASS	NA	MantaBND:146:0:1:1:0:0:1	MantaBND:146:0:1:1:0:0:0	NA	NA	NA	TRUE	-254	255
ES1161	chrVII	1077173	NA	Translocation Break-end	G	]chrII:805778]G	NA	67	PASS	NA	MantaBND:146:0:1:0:0:0:1	MantaBND:146:0:1:0:0:0:0	NA	NA	NA	TRUE	-168	168
ES1163	chrM	86	85715	Duplication	T	<DUP:TANDEM>	85629	19	MaxDepth;MinGQ;MinQUAL	NA	MantaDUP:TANDEM:406:0:1:0:0:0	NA	NA	NA	NA	TRUE	-86	87
ES1165	chrXV	113388	113388	Insertion	G	<INS>	NA	631	PASS	NA	MantaINS:209:0:0:0:2:0	NA	NA	ATGATTGTTGGAATAGAAATCAACTATCATCTACTAACTAGTATTTACATTACTAG	TTTATCAACAATGGAATCCCAACAATTATCTCAACATTCACCCATTTCTCA	FALSE	0	5
ES1167	chrIV	44393	NA	Translocation Break-end	T	T[chrXIV:252482[	NA	58	PASS	NA	MantaBND:325:0:1:0:0:0:0	MantaBND:325:0:1:0:0:0:1	NA	NA	NA	TRUE	-746	746
ES1167	chrIX	206563	NA	Translocation Break-end	T	T[chrVII:708582[	NA	23	MinGQ	NA	MantaBND:1603:0:1:2:0:0:1	MantaBND:1603:0:1:2:0:0:0	NA	NA	NA	TRUE	-210	210
ES1167	chrV	20386	NA	Translocation Break-end	C	C]chrXIV:775426]	NA	48	MinGQ	NA	MantaBND:1290:0:1:0:0:0:0	MantaBND:1290:0:1:0:0:0:1	NA	NA	NA	TRUE	-986	987
ES1167	chrV	354912	354912	Insertion	G	<INS>	NA	999	PASS	NA	MantaINS:888:11:11:0:2:0	NA	NA	CAACACATACGTGTTGTATTACGGGCTCGAGTAATACCGGAGTGTCTTGACAATCCTAATATAAAC	GTTATAAGGTTGTTTCATATGTGTTTTATGAACGTTCAGGGTGACGTATTGTCATACTGACATATCTCATTTTGAGATA	FALSE	0	14
ES1167	chrVII	708582	NA	Translocation Break-end	A	]chrIX:206563]A	NA	23	MinGQ	NA	MantaBND:1603:0:1:2:0:0:0	MantaBND:1603:0:1:2:0:0:1	NA	NA	NA	TRUE	-231	231
ES1167	chrXII	92530	92530	Insertion	A	<INS>	NA	999	PASS	NA	MantaINS:888:2:2:2:2:0	NA	NA	AGTTCATGTTGTATTACGGGCTCGAGTAATACCGGAGTGTCTTGACAATCCTAATA	GTTCAGGGTGACGTATTGTCATACTGACATATCTCATTTTGAGATACAAC	FALSE	0	6
ES1167	chrXIV	252482	NA	Translocation Break-end	G	]chrIV:44393]G	NA	58	PASS	NA	MantaBND:325:0:1:0:0:0:1	MantaBND:325:0:1:0:0:0:0	NA	NA	NA	TRUE	-761	761
ES1167	chrXIV	775426	NA	Translocation Break-end	T	T]chrV:20386]	NA	48	MinGQ	NA	MantaBND:1290:0:1:0:0:0:1	MantaBND:1290:0:1:0:0:0:0	NA	NA	NA	TRUE	-985	985
ES1168	chrM	96	85714	Duplication	G	<DUP:TANDEM>	85618	34	MaxDepth;MinGQ	NA	MantaDUP:TANDEM:752:0:1:0:0:0	NA	NA	NA	NA	TRUE	-96	96
ES1169	chrIV	12014	NA	Translocation Break-end	G	G]chrX:733689]	NA	11	MinGQ;MinQUAL	NA	MantaBND:148:0:1:0:0:0:0	MantaBND:148:0:1:0:0:0:1	NA	NA	NA	TRUE	-432	432
ES1169	chrX	733689	NA	Translocation Break-end	C	C]chrIV:12014]	NA	11	MinGQ;MinQUAL	NA	MantaBND:148:0:1:0:0:0:1	MantaBND:148:0:1:0:0:0:0	NA	NA	NA	TRUE	-429	430
ES1172	chrIV	2803	NA	Translocation Break-end	G	G]chrX:742921]	NA	47	MinGQ	NA	MantaBND:439:0:1:0:0:0:0	MantaBND:439:0:1:0:0:0:1	NA	NA	NA	TRUE	-762	763
ES1172	chrIV	1154363	1159912	Deletion	T	<DEL>	-5549	28	PASS	NA	MantaDEL:776:0:1:0:0:0	NA	NA	NA	NA	TRUE	-202	203
ES1172	chrIX	206526	NA	Translocation Break-end	A	A[chrVII:708573[	NA	26	MinGQ	NA	MantaBND:1314:0:1:0:0:0:1	MantaBND:1314:0:1:0:0:0:0	NA	NA	NA	TRUE	-266	267
ES1172	chrV	20190	NA	Translocation Break-end	C	C]chrXIV:775604]	NA	30	MinGQ	NA	MantaBND:875:0:1:0:0:0:0	MantaBND:875:0:1:0:0:0:1	NA	NA	NA	TRUE	-920	920
ES1172	chrVII	708573	NA	Translocation Break-end	A	]chrIX:206526]A	NA	26	MinGQ	NA	MantaBND:1314:0:1:0:0:0:0	MantaBND:1314:0:1:0:0:0:1	NA	NA	NA	TRUE	-265	266
ES1172	chrX	154230	NA	Translocation Break-end	G	G]chrXI:555368]	NA	29	MinGQ	NA	MantaBND:1717:0:1:0:0:0:1	MantaBND:1717:0:1:0:0:0:0	NA	NA	NA	TRUE	-720	721
ES1172	chrX	742921	NA	Translocation Break-end	A	A]chrIV:2803]	NA	47	MinGQ	NA	MantaBND:439:0:1:0:0:0:1	MantaBND:439:0:1:0:0:0:0	NA	NA	NA	TRUE	-765	766
ES1172	chrXI	555368	NA	Translocation Break-end	A	A]chrX:154230]	NA	29	MinGQ	NA	MantaBND:1717:0:1:0:0:0:0	MantaBND:1717:0:1:0:0:0:1	NA	NA	NA	TRUE	-740	740
ES1172	chrXIV	775604	NA	Translocation Break-end	A	A]chrV:20190]	NA	30	MinGQ	NA	MantaBND:875:0:1:0:0:0:1	MantaBND:875:0:1:0:0:0:0	NA	NA	NA	TRUE	-926	927
ES1174	chrII	805669	NA	Translocation Break-end	T	T[chrVII:1077024[	NA	56	PASS	NA	MantaBND:92:0:1:0:0:0:1	MantaBND:92:0:1:0:0:0:0	NA	NA	NA	TRUE	-267	267
ES1174	chrII	805889	NA	Translocation Break-end	G	]chrVII:1077037]G	NA	56	PASS	NA	MantaBND:92:0:1:1:0:0:1	MantaBND:92:0:1:1:0:0:0	NA	NA	NA	TRUE	-169	170
ES1174	chrIII	7058	NA	Translocation Break-end	G	G]chrXI:662597]	NA	27	MinGQ	NA	MantaBND:118:0:1:0:0:0:0	MantaBND:118:0:1:0:0:0:1	NA	NA	NA	TRUE	-332	333
ES1174	chrVII	1077024	NA	Translocation Break-end	T	]chrII:805669]T	NA	56	PASS	NA	MantaBND:92:0:1:0:0:0:0	MantaBND:92:0:1:0:0:0:1	NA	NA	NA	TRUE	-272	273
ES1174	chrVII	1077037	NA	Translocation Break-end	A	A[chrII:805889[	NA	56	PASS	NA	MantaBND:92:0:1:1:0:0:0	MantaBND:92:0:1:1:0:0:1	NA	NA	NA	TRUE	-175	176
ES1174	chrXI	662597	NA	Translocation Break-end	A	A]chrIII:7058]	NA	27	MinGQ	NA	MantaBND:118:0:1:0:0:0:1	MantaBND:118:0:1:0:0:0:0	NA	NA	NA	TRUE	-319	319
ES1175	chrM	63	85709	Duplication	A	<DUP:TANDEM>	85646	56	MaxDepth;MinGQ	NA	MantaDUP:TANDEM:948:0:1:0:0:0	NA	NA	NA	NA	TRUE	-63	63
ES1175	chrV	20418	NA	Translocation Break-end	A	A]chrXIV:775389]	NA	99	PASS	NA	MantaBND:259:0:1:0:0:0:1	MantaBND:259:0:1:0:0:0:0	NA	NA	NA	TRUE	-586	586
ES1175	chrXIV	775389	NA	Translocation Break-end	C	C]chrV:20418]	NA	99	PASS	NA	MantaBND:259:0:1:0:0:0:0	MantaBND:259:0:1:0:0:0:1	NA	NA	NA	TRUE	-589	589
ES1179	chrII	805789	NA	Translocation Break-end	A	A[chrVII:1077150[	NA	11	MinGQ;MinQUAL	NA	MantaBND:17:0:1:0:0:0:0	MantaBND:17:0:1:0:0:0:1	NA	NA	NA	TRUE	-175	176
ES1179	chrVII	1077150	NA	Translocation Break-end	G	]chrII:805789]G	NA	11	MinGQ;MinQUAL	NA	MantaBND:17:0:1:0:0:0:1	MantaBND:17:0:1:0:0:0:0	NA	NA	NA	TRUE	-180	181
ES1183	chrII	805881	NA	Translocation Break-end	T	]chrVII:1077056]T	NA	12	MinGQ;MinQUAL	NA	MantaBND:297:0:1:3:0:0:1	MantaBND:297:0:1:3:0:0:0	NA	NA	NA	TRUE	-183	183
ES1183	chrVII	1077056	NA	Translocation Break-end	A	A[chrII:805881[	NA	12	MinGQ;MinQUAL	NA	MantaBND:297:0:1:3:0:0:0	MantaBND:297:0:1:3:0:0:1	NA	NA	NA	TRUE	-184	184
ES1183	chrXII	475972	475972	Insertion	T	<INS>	NA	999	PASS	NA	MantaINS:2072:0:0:0:6:0	NA	NA	GAGACATTGTGAGACCCTCCGTTCGCAACCGTGCTCTCTGTTTTCATCAC	TCTACTAACTAGTGTTTACGTTACTAGTATATAATCATATACGGTGTTAGAA	FALSE	0	1
ES1183	chrXV	1077027	NA	Translocation Break-end	T	T]chrXVI:14019]	NA	11	MinGQ;MinQUAL	NA	MantaBND:2876:0:2:0:0:0:0	MantaBND:2876:0:2:0:0:0:1	NA	NA	NA	TRUE	-1010	1011
ES1183	chrXVI	14019	NA	Translocation Break-end	C	C]chrXV:1077027]	NA	11	MinGQ;MinQUAL	NA	MantaBND:2876:0:2:0:0:0:1	MantaBND:2876:0:2:0:0:0:0	NA	NA	NA	TRUE	-1001	1001
ES1184	chrIV	14117	NA	Translocation Break-end	A	A]chrX:731606]	NA	10	MinGQ;MinQUAL	NA	MantaBND:188:0:1:0:0:0:0	MantaBND:188:0:1:0:0:0:1	NA	NA	NA	TRUE	-277	278
ES1184	chrIV	1154348	1159893	Deletion	C	<DEL>	-5545	10	MinGQ;MinQUAL	NA	MantaDEL:288:0:1:0:0:0	NA	NA	NA	NA	TRUE	-221	221
ES1184	chrX	731606	NA	Translocation Break-end	C	C]chrIV:14117]	NA	10	MinGQ;MinQUAL	NA	MantaBND:188:0:1:0:0:0:1	MantaBND:188:0:1:0:0:0:0	NA	NA	NA	TRUE	-273	273
ES1187	chrIV	3792	NA	Translocation Break-end	A	A]chrX:741920]	NA	30	MinGQ	NA	MantaBND:182:0:1:0:0:0:0	MantaBND:182:0:1:0:0:0:1	NA	NA	NA	TRUE	-307	308
ES1187	chrX	741920	NA	Translocation Break-end	G	G]chrIV:3792]	NA	30	MinGQ	NA	MantaBND:182:0:1:0:0:0:1	MantaBND:182:0:1:0:0:0:0	NA	NA	NA	TRUE	-309	310
ES1189	chrII	805907	NA	Translocation Break-end	G	]chrVII:1077044]G	NA	10	MinGQ;MinQUAL	NA	MantaBND:118:0:1:1:0:0:0	MantaBND:118:0:1:1:0:0:1	NA	NA	NA	TRUE	-174	174
ES1189	chrVII	764585	NA	Translocation Break-end	A	]chrXVI:838602]A	NA	10	MinGQ;MinQUAL	NA	MantaBND:454:0:1:0:0:0:0	MantaBND:454:0:1:0:0:0:1	NA	NA	NA	TRUE	-308	309
ES1189	chrVII	1077044	NA	Translocation Break-end	T	T[chrII:805907[	NA	10	MinGQ;MinQUAL	NA	MantaBND:118:0:1:1:0:0:1	MantaBND:118:0:1:1:0:0:0	NA	NA	NA	TRUE	-164	165
ES1189	chrXVI	838602	NA	Translocation Break-end	A	A[chrVII:764585[	NA	10	MinGQ;MinQUAL	NA	MantaBND:454:0:1:0:0:0:1	MantaBND:454:0:1:0:0:0:0	NA	NA	NA	TRUE	-312	313
ES1192	chrI	25451	25590	Deletion	TTCCAGTGATGGTGGTCATCTCAGTAGATGTAGAGGTGAAAGTACCGGTCCATGGCTCGGTTGTAGTTGTAACCAAACCTTCACTGGTTGGAGTTCTGATAACAATCACGGTTTCGTCAGTTGGTTGACCGTTAGTACCG	TACCT	-139	196	PASS	NA	MantaDEL:18:0:0:0:5:0	NA	NA	NA	NA	FALSE	NA
ES1192	chrVIII	133392	133392	Insertion	T	<INS>	NA	999	PASS	NA	MantaINS:68:32:32:1:2:0	NA	NA	AAAATTGTTGGAATAGAAATCAACTATCATCTACTAACTAGTATTTACA	CAACAATGGAATCCCAACAATTATCTCAACATTCACCCATTTCTCA	FALSE	0	5
ES1203	chrIV	1154514	1159820	Duplication	T	<DUP:TANDEM>	5306	28	PASS	NA	MantaDUP:TANDEM:112:0:1:1:0:0	NA	NA	NA	NA	TRUE	-242	243
ES1203	chrIX	206507	NA	Translocation Break-end	A	A[chrVII:708576[	NA	48	MinGQ	NA	MantaBND:245:0:1:1:0:0:1	MantaBND:245:0:1:1:0:0:0	NA	NA	NA	TRUE	-262	262
ES1203	chrIX	206704	NA	Translocation Break-end	T	]chrVII:708566]T	NA	48	MinGQ	NA	MantaBND:245:0:1:0:0:0:0	MantaBND:245:0:1:0:0:0:1	NA	NA	NA	TRUE	-182	182
ES1203	chrM	89	85716	Duplication	T	<DUP:TANDEM>	85627	49	MaxDepth	NA	MantaDUP:TANDEM:581:0:1:0:0:0	NA	NA	NA	NA	TRUE	-89	90
ES1203	chrV	20745	NA	Translocation Break-end	T	T]chrXIV:775048]	NA	10	MinGQ;MinQUAL	NA	MantaBND:170:0:1:0:0:0:1	MantaBND:170:0:1:0:0:0:0	NA	NA	NA	TRUE	-260	260
ES1203	chrVII	708566	NA	Translocation Break-end	C	C[chrIX:206704[	NA	48	MinGQ	NA	MantaBND:245:0:1:0:0:0:1	MantaBND:245:0:1:0:0:0:0	NA	NA	NA	TRUE	-180	181
ES1203	chrVII	708576	NA	Translocation Break-end	A	]chrIX:206507]A	NA	48	MinGQ	NA	MantaBND:245:0:1:1:0:0:0	MantaBND:245:0:1:1:0:0:1	NA	NA	NA	TRUE	-263	263
ES1203	chrXIV	775048	NA	Translocation Break-end	G	G]chrV:20745]	NA	10	MinGQ;MinQUAL	NA	MantaBND:170:0:1:0:0:0:0	MantaBND:170:0:1:0:0:0:1	NA	NA	NA	TRUE	-251	252
ES1204	chrII	805779	NA	Translocation Break-end	C	C[chrVII:1077122[	NA	42	PASS	NA	MantaBND:79:0:1:0:0:0:1	MantaBND:79:0:1:0:0:0:0	NA	NA	NA	TRUE	-174	175
ES1204	chrII	805885	NA	Translocation Break-end	A	]chrVII:1077041]A	NA	42	PASS	NA	MantaBND:79:0:1:1:0:0:1	MantaBND:79:0:1:1:0:0:0	NA	NA	NA	TRUE	-173	174
ES1204	chrVII	1077041	NA	Translocation Break-end	C	C[chrII:805885[	NA	42	PASS	NA	MantaBND:79:0:1:1:0:0:0	MantaBND:79:0:1:1:0:0:1	NA	NA	NA	TRUE	-179	179
ES1204	chrVII	1077122	NA	Translocation Break-end	G	]chrII:805779]G	NA	42	PASS	NA	MantaBND:79:0:1:0:0:0:0	MantaBND:79:0:1:0:0:0:1	NA	NA	NA	TRUE	-185	185
ES1210	chrIV	44627	NA	Translocation Break-end	G	G[chrXIV:252724[	NA	25	MinGQ	NA	MantaBND:266:0:1:0:0:0:0	MantaBND:266:0:1:0:0:0:1	NA	NA	NA	TRUE	-587	587
ES1210	chrIV	44693	NA	Translocation Break-end	T	]chrXIV:252552]T	NA	25	MinGQ	NA	MantaBND:266:0:1:1:0:0:1	MantaBND:266:0:1:1:0:0:0	NA	NA	NA	TRUE	-315	316
ES1210	chrX	154315	NA	Translocation Break-end	C	C]chrXI:555256]	NA	25	PASS	NA	MantaBND:647:0:1:0:0:0:0	MantaBND:647:0:1:0:0:0:1	NA	NA	NA	TRUE	-552	552
ES1210	chrXI	555256	NA	Translocation Break-end	T	T]chrX:154315]	NA	25	PASS	NA	MantaBND:647:0:1:0:0:0:1	MantaBND:647:0:1:0:0:0:0	NA	NA	NA	TRUE	-548	548
ES1210	chrXIV	252552	NA	Translocation Break-end	C	C[chrIV:44693[	NA	25	MinGQ	NA	MantaBND:266:0:1:1:0:0:0	MantaBND:266:0:1:1:0:0:1	NA	NA	NA	TRUE	-324	324
ES1210	chrXIV	252724	NA	Translocation Break-end	T	]chrIV:44627]T	NA	25	MinGQ	NA	MantaBND:266:0:1:0:0:0:1	MantaBND:266:0:1:0:0:0:0	NA	NA	NA	TRUE	-580	581
ES1210	chrXV	1072138	NA	Translocation Break-end	T	T]chrXVI:18599]	NA	10	MinGQ;MinQUAL	NA	MantaBND:1061:0:1:0:0:0:0	MantaBND:1061:0:1:0:0:0:1	NA	NA	NA	TRUE	-166	167
ES1210	chrXVI	18599	NA	Translocation Break-end	T	T]chrXV:1072138]	NA	10	MinGQ;MinQUAL	NA	MantaBND:1061:0:1:0:0:0:1	MantaBND:1061:0:1:0:0:0:0	NA	NA	NA	TRUE	-161	161
ES1213	chrII	805807	NA	Translocation Break-end	A	A[chrVII:1077128[	NA	47	MinGQ	NA	MantaBND:203:0:1:3:0:0:1	MantaBND:203:0:1:3:0:0:0	NA	NA	NA	TRUE	-193	194
ES1213	chrM	92	85664	Duplication	C	<DUP:TANDEM>	85572	16	MaxDepth;MinQUAL	NA	MantaDUP:TANDEM:2106:0:1:0:0:0	NA	NA	NA	NA	TRUE	-92	92
ES1214	chrIII	10351	NA	Translocation Break-end	A	A]chrXI:659393]	NA	26	MaxDepth;MinGQ	NA	MantaBND:264:0:2:0:0:0:1	MantaBND:264:0:2:0:0:0:0	NA	NA	NA	TRUE	-1196	1196
ES1214	chrIV	44628	NA	Translocation Break-end	T	]chrXIV:252582]T	NA	84	PASS	NA	MantaBND:512:0:1:1:0:0:0	MantaBND:512:0:1:1:0:0:1	NA	NA	NA	TRUE	-706	706
ES1214	chrIX	22936	NA	Translocation Break-end	C	C[chrXV:28758[	NA	18	MinQUAL	NA	MantaBND:1532:0:1:0:0:0:0	MantaBND:1532:0:1:0:0:0:1	NA	NA	NA	TRUE	-284	284
ES1214	chrIX	206480	NA	Translocation Break-end	A	A[chrVII:708523[	NA	27	MinGQ	NA	MantaBND:1261:0:1:0:0:0:1	MantaBND:1261:0:1:0:0:0:0	NA	NA	NA	TRUE	-615	616
ES1214	chrVII	708523	NA	Translocation Break-end	T	]chrIX:206480]T	NA	27	MinGQ	NA	MantaBND:1261:0:1:0:0:0:0	MantaBND:1261:0:1:0:0:0:1	NA	NA	NA	TRUE	-598	598
ES1214	chrVII	764465	NA	Translocation Break-end	C	C[chrXVI:838688[	NA	34	MinGQ	NA	MantaBND:1270:0:1:0:0:0:0	MantaBND:1270:0:1:0:0:0:1	NA	NA	NA	TRUE	-779	780
ES1214	chrXI	659393	NA	Translocation Break-end	C	C]chrIII:10351]	NA	26	MaxDepth;MinGQ	NA	MantaBND:264:0:2:0:0:0:0	MantaBND:264:0:2:0:0:0:1	NA	NA	NA	TRUE	-1198	1199
ES1214	chrXIV	252582	NA	Translocation Break-end	T	T[chrIV:44628[	NA	84	PASS	NA	MantaBND:512:0:1:1:0:0:1	MantaBND:512:0:1:1:0:0:0	NA	NA	NA	TRUE	-722	723
ES1214	chrXV	28758	NA	Translocation Break-end	T	]chrIX:22936]T	NA	18	MinQUAL	NA	MantaBND:1532:0:1:0:0:0:1	MantaBND:1532:0:1:0:0:0:0	NA	NA	NA	TRUE	-282	282
ES1214	chrXVI	838688	NA	Translocation Break-end	A	]chrVII:764465]A	NA	34	MinGQ	NA	MantaBND:1270:0:1:0:0:0:1	MantaBND:1270:0:1:0:0:0:0	NA	NA	NA	TRUE	-794	795
ES1216	chrI	206044	206179	Deletion	CCATTACTGGAACCAATGGTCAACCAACTGACGAAACCGTTATTGTTATCAGAACTCCAACTAGTGAAGGTCTAATCAGCACTACAACGGAACCATGGACCGGTACTTTCACTTCTACATCTACTGAAATGACGCA	C	-135	10	MinGQ;MinQUAL	NA	MantaDEL:35:0:0:0:1:0	NA	NA	NA	NA	FALSE	0	1
ES1216	chrII	255125	NA	Translocation Break-end	A	A[chrXV:633265[	NA	999	MaxDepth	NA	MantaBND:187:0:2:0:0:0:0	MantaBND:187:0:2:0:0:0:1	NA	NA	NA	FALSE	NA
ES1216	chrII	805814	NA	Translocation Break-end	A	A[chrVII:1077122[	NA	102	PASS	NA	MantaBND:267:0:1:2:0:0:0	MantaBND:267:0:1:2:0:0:1	NA	NA	NA	TRUE	-187	188
ES1216	chrII	805860	NA	Translocation Break-end	T	]chrVII:1077054]T	NA	102	PASS	NA	MantaBND:267:0:1:3:0:0:0	MantaBND:267:0:1:3:0:0:1	NA	NA	NA	TRUE	-189	189
ES1216	chrIV	5970	NA	Translocation Break-end	A	A]chrX:739754]	NA	11	MinGQ;MinQUAL	NA	MantaBND:401:0:1:0:0:0:0	MantaBND:401:0:1:0:0:0:1	NA	NA	NA	TRUE	-2356	2356
ES1216	chrIV	44621	NA	Translocation Break-end	G	G[chrXIV:252682[	NA	45	MinGQ	NA	MantaBND:404:0:1:0:0:0:0	MantaBND:404:0:1:0:0:0:1	NA	NA	NA	TRUE	-608	608
ES1216	chrIV	987559	987563	Insertion	T	<INS>	NA	680	MaxDepth	NA	MantaINS:645:0:0:0:10:0	NA	NA	GGTCATTACGTCTGCAATATTCTTTTTGGTTTCGATATAGCATACGT	AAGCATCGCTTATTGCGACTAGTTTATTATCTGGCTCGGTAGGTTTGTT	FALSE	NA
ES1216	chrV	20459	NA	Translocation Break-end	G	G]chrXIV:775337]	NA	33	MinGQ	NA	MantaBND:819:0:1:0:0:0:0	MantaBND:819:0:1:0:0:0:1	NA	NA	NA	TRUE	-916	916
ES1216	chrVII	1077054	NA	Translocation Break-end	C	C[chrII:805860[	NA	102	PASS	NA	MantaBND:267:0:1:3:0:0:1	MantaBND:267:0:1:3:0:0:0	NA	NA	NA	TRUE	-198	198
ES1216	chrVII	1077122	NA	Translocation Break-end	G	]chrII:805814]G	NA	102	PASS	NA	MantaBND:267:0:1:2:0:0:1	MantaBND:267:0:1:2:0:0:0	NA	NA	NA	TRUE	-185	185
ES1216	chrX	739754	NA	Translocation Break-end	G	G]chrIV:5970]	NA	11	MinGQ;MinQUAL	NA	MantaBND:401:0:1:0:0:0:1	MantaBND:401:0:1:0:0:0:0	NA	NA	NA	TRUE	-2345	2346
ES1216	chrXIV	252682	NA	Translocation Break-end	C	]chrIV:44621]C	NA	45	MinGQ	NA	MantaBND:404:0:1:0:0:0:1	MantaBND:404:0:1:0:0:0:0	NA	NA	NA	TRUE	-622	623
ES1216	chrXIV	573318	598824	Inversion	T	<INV>	25506	14	MinGQ;MinQUAL	NA	MantaINV:2535:0:2:0:0:0	NA	NA	NA	NA	TRUE	-1001	1001
ES1216	chrXIV	775337	NA	Translocation Break-end	C	C]chrV:20459]	NA	33	MinGQ	NA	MantaBND:819:0:1:0:0:0:1	MantaBND:819:0:1:0:0:0:0	NA	NA	NA	TRUE	-911	911
ES1216	chrXV	633265	NA	Translocation Break-end	T	]chrII:255125]T	NA	999	MaxDepth	NA	MantaBND:187:0:2:0:0:0:1	MantaBND:187:0:2:0:0:0:0	NA	NA	NA	FALSE	NA
ES1216	chrXV	1076944	NA	Translocation Break-end	G	G]chrXVI:14142]	NA	58	PASS	NA	MantaBND:2849:0:2:1:0:0:0	MantaBND:2849:0:2:1:0:0:1	NA	NA	NA	TRUE	-951	952
ES1216	chrXVI	14142	NA	Translocation Break-end	A	A]chrXV:1076944]	NA	58	PASS	NA	MantaBND:2849:0:2:1:0:0:1	MantaBND:2849:0:2:1:0:0:0	NA	NA	NA	TRUE	-927	927
ES1217	chrII	805866	NA	Translocation Break-end	T	]chrVII:1077041]T	NA	17	MinQUAL	NA	MantaBND:231:0:1:2:0:0:0	MantaBND:231:0:1:2:0:0:1	NA	NA	NA	TRUE	-220	220
ES1217	chrIV	7459	NA	Translocation Break-end	C	C]chrX:738267]	NA	54	MaxDepth;MinGQ	NA	MantaBND:386:0:1:0:0:0:1	MantaBND:386:0:1:0:0:0:0	NA	NA	NA	TRUE	-2632	2633
ES1217	chrIX	206607	NA	Translocation Break-end	A	A[chrVII:708643[	NA	51	MinGQ	NA	MantaBND:1147:0:1:1:0:0:0	MantaBND:1147:0:1:1:0:0:1	NA	NA	NA	TRUE	-197	197
ES1217	chrIX	206728	NA	Translocation Break-end	A	]chrVII:708643]A	NA	51	MinGQ	NA	MantaBND:1147:0:1:0:0:0:0	MantaBND:1147:0:1:0:0:0:1	NA	NA	NA	TRUE	-240	241
ES1217	chrM	89	85714	Duplication	T	<DUP:TANDEM>	85625	91	PASS	NA	MantaDUP:TANDEM:3068:0:1:0:0:0	NA	NA	NA	NA	TRUE	-89	90
ES1217	chrVII	708643	NA	Translocation Break-end	C	C[chrIX:206728[	NA	51	MinGQ	NA	MantaBND:1147:0:1:0:0:0:1	MantaBND:1147:0:1:0:0:0:0	NA	NA	NA	TRUE	-226	226
ES1217	chrVII	708643	NA	Translocation Break-end	C	]chrIX:206607]C	NA	51	MinGQ	NA	MantaBND:1147:0:1:1:0:0:1	MantaBND:1147:0:1:1:0:0:0	NA	NA	NA	TRUE	-188	189
ES1217	chrVII	1077041	NA	Translocation Break-end	C	C[chrII:805866[	NA	17	MinQUAL	NA	MantaBND:231:0:1:2:0:0:1	MantaBND:231:0:1:2:0:0:0	NA	NA	NA	TRUE	-188	188
ES1217	chrX	738267	NA	Translocation Break-end	G	G]chrIV:7459]	NA	54	MaxDepth;MinGQ	NA	MantaBND:386:0:1:0:0:0:0	MantaBND:386:0:1:0:0:0:1	NA	NA	NA	TRUE	-2638	2638
ES1218	chrIV	44656	NA	Translocation Break-end	G	G[chrXIV:252713[	NA	23	MinGQ	NA	MantaBND:275:0:1:0:0:0:0	MantaBND:275:0:1:0:0:0:1	NA	NA	NA	TRUE	-648	649
ES1218	chrM	89	85696	Duplication	T	<DUP:TANDEM>	85607	38	MaxDepth;MinGQ	NA	MantaDUP:TANDEM:1964:0:1:0:0:0	NA	NA	NA	NA	TRUE	-89	90
ES1218	chrXIV	252713	NA	Translocation Break-end	G	]chrIV:44656]G	NA	23	MinGQ	NA	MantaBND:275:0:1:0:0:0:1	MantaBND:275:0:1:0:0:0:0	NA	NA	NA	TRUE	-620	621
ES1219	chrII	805886	NA	Translocation Break-end	G	]chrVII:1077064]G	NA	10	MinGQ;MinQUAL	NA	MantaBND:151:0:1:2:0:0:1	MantaBND:151:0:1:2:0:0:0	NA	NA	NA	TRUE	-229	230
ES1219	chrV	20502	NA	Translocation Break-end	T	T]chrXIV:775326]	NA	129	PASS	NA	MantaBND:433:0:1:1:0:0:0	MantaBND:433:0:1:1:0:0:1	NA	NA	NA	TRUE	-866	867
ES1219	chrVII	1077064	NA	Translocation Break-end	T	T[chrII:805886[	NA	10	MinGQ;MinQUAL	NA	MantaBND:151:0:1:2:0:0:0	MantaBND:151:0:1:2:0:0:1	NA	NA	NA	TRUE	-189	190
ES1219	chrXIV	775326	NA	Translocation Break-end	G	G]chrV:20502]	NA	129	PASS	NA	MantaBND:433:0:1:1:0:0:1	MantaBND:433:0:1:1:0:0:0	NA	NA	NA	TRUE	-858	858
ES1220	chrIII	48654	48654	Insertion	T	<INS>	NA	999	PASS	NA	MantaINS:283:0:0:0:6:0	NA	NA	ACGGTGTCGGTCTCGTAGCCTTGACCAGAAGCGATAACATCGATGAATTCGAGCTCGTTTTCGACACTGGATGGCGG	GTCAGGTTTCACAAGCTGGCATCCGTCAACTCTATAATAGCGCGCTGAGGAG	FALSE	0	2
ES1220	chrIV	14183	NA	Translocation Break-end	A	A]chrX:731537]	NA	13	MinGQ;MinQUAL	NA	MantaBND:351:0:1:0:0:0:0	MantaBND:351:0:1:0:0:0:1	NA	NA	NA	TRUE	-348	349
ES1220	chrIV	1154381	1159916	Deletion	A	<DEL>	-5535	55	PASS	NA	MantaDEL:595:0:1:0:0:0	NA	NA	NA	NA	TRUE	-203	203
ES1220	chrIX	209603	NA	Translocation Break-end	T	T[chrVII:711601[	NA	16	MinGQ;MinQUAL	NA	MantaBND:1000:0:1:2:0:0:1	MantaBND:1000:0:1:2:0:0:0	NA	NA	NA	TRUE	-370	370
ES1220	chrVII	711601	NA	Translocation Break-end	A	]chrIX:209603]A	NA	16	MinGQ;MinQUAL	NA	MantaBND:1000:0:1:2:0:0:0	MantaBND:1000:0:1:2:0:0:1	NA	NA	NA	TRUE	-358	359
ES1220	chrX	154384	NA	Translocation Break-end	G	G]chrXI:555221]	NA	95	PASS	NA	MantaBND:1373:0:1:0:0:0:0	MantaBND:1373:0:1:0:0:0:1	NA	NA	NA	TRUE	-496	497
ES1220	chrX	731537	NA	Translocation Break-end	G	G]chrIV:14183]	NA	13	MinGQ;MinQUAL	NA	MantaBND:351:0:1:0:0:0:1	MantaBND:351:0:1:0:0:0:0	NA	NA	NA	TRUE	-347	347
ES1220	chrXI	555221	NA	Translocation Break-end	G	G]chrX:154384]	NA	95	PASS	NA	MantaBND:1373:0:1:0:0:0:1	MantaBND:1373:0:1:0:0:0:0	NA	NA	NA	TRUE	-495	496
ES1220	chrXV	1084049	NA	Translocation Break-end	G	G]chrXVI:7034]	NA	27	MaxDepth;MinGQ	NA	MantaBND:2440:0:1:0:0:0:1	MantaBND:2440:0:1:0:0:0:0	NA	NA	NA	TRUE	-175	176
ES1220	chrXVI	7034	NA	Translocation Break-end	T	T]chrXV:1084049]	NA	27	MaxDepth;MinGQ	NA	MantaBND:2440:0:1:0:0:0:0	MantaBND:2440:0:1:0:0:0:1	NA	NA	NA	TRUE	-173	173
ES1221	chrII	805804	NA	Translocation Break-end	A	A[chrVII:1077123[	NA	13	MinGQ;MinQUAL	NA	MantaBND:270:0:1:3:0:0:1	MantaBND:270:0:1:3:0:0:0	NA	NA	NA	TRUE	-190	191
ES1221	chrIV	3990	NA	Translocation Break-end	A	A]chrX:741720]	NA	53	MinGQ	NA	MantaBND:388:1:2:0:0:0:0	MantaBND:388:1:2:0:0:0:1	NA	NA	NA	TRUE	-257	257
ES1221	chrVII	1077123	NA	Translocation Break-end	T	]chrII:805804]T	NA	13	MinGQ;MinQUAL	NA	MantaBND:270:0:1:3:0:0:0	MantaBND:270:0:1:3:0:0:1	NA	NA	NA	TRUE	-189	189
ES1221	chrX	741720	NA	Translocation Break-end	A	A]chrIV:3990]	NA	53	MinGQ	NA	MantaBND:388:1:2:0:0:0:1	MantaBND:388:1:2:0:0:0:0	NA	NA	NA	TRUE	-266	267
ES1222	chrIII	10269	NA	Translocation Break-end	A	A]chrXI:659442]	NA	13	MinGQ;MinQUAL	NA	MantaBND:158:0:1:0:0:0:0	MantaBND:158:0:1:0:0:0:1	NA	NA	NA	TRUE	-977	977
ES1222	chrIV	5686	NA	Translocation Break-end	G	G]chrX:740058]	NA	47	MinGQ	NA	MantaBND:221:0:1:0:0:0:1	MantaBND:221:0:1:0:0:0:0	NA	NA	NA	TRUE	-993	993
ES1222	chrIV	1154389	1159914	Deletion	G	<DEL>	-5525	22	PASS	NA	MantaDEL:285:0:1:0:0:0	NA	NA	NA	NA	TRUE	-196	196
ES1222	chrX	740058	NA	Translocation Break-end	G	G]chrIV:5686]	NA	47	MinGQ	NA	MantaBND:221:0:1:0:0:0:0	MantaBND:221:0:1:0:0:0:1	NA	NA	NA	TRUE	-999	1000
ES1222	chrXI	659442	NA	Translocation Break-end	C	C]chrIII:10269]	NA	13	MinGQ;MinQUAL	NA	MantaBND:158:0:1:0:0:0:1	MantaBND:158:0:1:0:0:0:0	NA	NA	NA	TRUE	-986	986
ES1222	chrXV	1076851	NA	Translocation Break-end	C	C]chrXVI:14182]	NA	40	MinGQ	NA	MantaBND:1499:0:1:0:0:0:1	MantaBND:1499:0:1:0:0:0:0	NA	NA	NA	TRUE	-1274	1274
ES1222	chrXVI	14182	NA	Translocation Break-end	T	T]chrXV:1076851]	NA	40	MinGQ	NA	MantaBND:1499:0:1:0:0:0:0	MantaBND:1499:0:1:0:0:0:1	NA	NA	NA	TRUE	-1244	1244
ES1227	chrII	805792	NA	Translocation Break-end	C	C[chrVII:1077078[	NA	69	PASS	NA	MantaBND:347:0:1:2:0:0:0	MantaBND:347:0:1:2:0:0:1	NA	NA	NA	TRUE	-203	203
ES1227	chrII	805900	NA	Translocation Break-end	T	]chrVII:1077050]T	NA	69	PASS	NA	MantaBND:347:0:1:3:0:0:0	MantaBND:347:0:1:3:0:0:1	NA	NA	NA	TRUE	-215	216
ES1227	chrIV	44623	NA	Translocation Break-end	C	C[chrXIV:252686[	NA	10	MinGQ;MinQUAL	NA	MantaBND:491:0:1:0:0:0:0	MantaBND:491:0:1:0:0:0:1	NA	NA	NA	TRUE	-826	827
ES1227	chrM	86	85689	Duplication	T	<DUP:TANDEM>	85603	81	MaxDepth;MinGQ	NA	MantaDUP:TANDEM:3731:0:1:0:0:0	NA	NA	NA	NA	TRUE	-86	87
ES1227	chrVII	1077050	NA	Translocation Break-end	C	C[chrII:805900[	NA	69	PASS	NA	MantaBND:347:0:1:3:0:0:1	MantaBND:347:0:1:3:0:0:0	NA	NA	NA	TRUE	-197	198
ES1227	chrVII	1077078	NA	Translocation Break-end	T	]chrII:805792]T	NA	69	PASS	NA	MantaBND:347:0:1:2:0:0:1	MantaBND:347:0:1:2:0:0:0	NA	NA	NA	TRUE	-204	204
ES1227	chrX	154183	NA	Translocation Break-end	T	T]chrXI:555417]	NA	50	MinGQ	NA	MantaBND:2069:0:1:0:0:0:0	MantaBND:2069:0:1:0:0:0:1	NA	NA	NA	TRUE	-763	763
ES1227	chrXI	555417	NA	Translocation Break-end	T	T]chrX:154183]	NA	50	MinGQ	NA	MantaBND:2069:0:1:0:0:0:1	MantaBND:2069:0:1:0:0:0:0	NA	NA	NA	TRUE	-747	748
ES1227	chrXIV	252686	NA	Translocation Break-end	G	]chrIV:44623]G	NA	10	MinGQ;MinQUAL	NA	MantaBND:491:0:1:0:0:0:1	MantaBND:491:0:1:0:0:0:0	NA	NA	NA	TRUE	-818	819
ES1228	chrII	805858	NA	Translocation Break-end	A	A[chrVII:1077188[	NA	21	MinGQ	NA	MantaBND:436:0:1:2:0:0:0	MantaBND:436:0:1:2:0:0:1	NA	NA	NA	TRUE	-244	245
ES1228	chrIV	3996	NA	Translocation Break-end	T	T]chrX:741729]	NA	12	MinGQ;MinQUAL	NA	MantaBND:585:0:1:0:0:0:0	MantaBND:585:0:1:0:0:0:1	NA	NA	NA	TRUE	-715	715
ES1228	chrIV	1154422	1159947	Deletion	C	<DEL>	-5525	23	PASS	NA	MantaDEL:1014:0:1:0:0:0	NA	NA	NA	NA	TRUE	-159	159
ES1228	chrV	20335	NA	Translocation Break-end	G	G]chrXIV:775495]	NA	61	PASS	NA	MantaBND:1197:0:1:0:0:0:0	MantaBND:1197:0:1:0:0:0:1	NA	NA	NA	TRUE	-1004	1005
ES1228	chrVII	1077188	NA	Translocation Break-end	A	]chrII:805858]A	NA	21	MinGQ	NA	MantaBND:436:0:1:2:0:0:1	MantaBND:436:0:1:2:0:0:0	NA	NA	NA	TRUE	-253	254
ES1228	chrX	154204	NA	Translocation Break-end	T	T]chrXI:555407]	NA	47	MinGQ	NA	MantaBND:2338:0:1:0:0:0:1	MantaBND:2338:0:1:0:0:0:0	NA	NA	NA	TRUE	-749	749
ES1228	chrX	741729	NA	Translocation Break-end	A	A]chrIV:3996]	NA	12	MinGQ;MinQUAL	NA	MantaBND:585:0:1:0:0:0:1	MantaBND:585:0:1:0:0:0:0	NA	NA	NA	TRUE	-724	725
ES1228	chrXI	555407	NA	Translocation Break-end	C	C]chrX:154204]	NA	47	MinGQ	NA	MantaBND:2338:0:1:0:0:0:0	MantaBND:2338:0:1:0:0:0:1	NA	NA	NA	TRUE	-759	760
ES1228	chrXIV	775495	NA	Translocation Break-end	G	G]chrV:20335]	NA	61	PASS	NA	MantaBND:1197:0:1:0:0:0:1	MantaBND:1197:0:1:0:0:0:0	NA	NA	NA	TRUE	-1002	1003
ES1229	chrII	805809	NA	Translocation Break-end	T	T[chrVII:1077126[	NA	24	PASS	NA	MantaBND:319:0:1:2:0:0:0	MantaBND:319:0:1:2:0:0:1	NA	NA	NA	TRUE	-195	195
ES1229	chrIV	14372	NA	Translocation Break-end	C	C]chrX:731368]	NA	28	MinGQ	NA	MantaBND:577:0:1:0:0:0:0	MantaBND:577:0:1:0:0:0:1	NA	NA	NA	TRUE	-1244	1245
ES1229	chrIV	44647	NA	Translocation Break-end	G	]chrXIV:252559]G	NA	11	MinGQ;MinQUAL	NA	MantaBND:598:0:1:1:0:0:0	MantaBND:598:0:1:1:0:0:1	NA	NA	NA	TRUE	-769	769
ES1229	chrV	20323	NA	Translocation Break-end	T	T]chrXIV:775500]	NA	84	PASS	NA	MantaBND:866:0:1:0:0:0:0	MantaBND:866:0:1:0:0:0:1	NA	NA	NA	TRUE	-923	923
ES1229	chrVII	1077126	NA	Translocation Break-end	G	]chrII:805809]G	NA	24	PASS	NA	MantaBND:319:0:1:2:0:0:1	MantaBND:319:0:1:2:0:0:0	NA	NA	NA	TRUE	-212	213
ES1229	chrX	731368	NA	Translocation Break-end	G	G]chrIV:14372]	NA	28	MinGQ	NA	MantaBND:577:0:1:0:0:0:1	MantaBND:577:0:1:0:0:0:0	NA	NA	NA	TRUE	-1250	1250
ES1229	chrXIV	252559	NA	Translocation Break-end	T	T[chrIV:44647[	NA	11	MinGQ;MinQUAL	NA	MantaBND:598:0:1:1:0:0:1	MantaBND:598:0:1:1:0:0:0	NA	NA	NA	TRUE	-764	765
ES1229	chrXIV	570287	601886	Inversion	A	<INV>	31599	100	PASS	NA	MantaINV:2341:0:1:0:0:0	NA	NA	NA	NA	TRUE	-599	599
ES1229	chrXIV	775500	NA	Translocation Break-end	T	T]chrV:20323]	NA	84	PASS	NA	MantaBND:866:0:1:0:0:0:1	MantaBND:866:0:1:0:0:0:0	NA	NA	NA	TRUE	-912	913
ES1229	chrXV	1072337	NA	Translocation Break-end	T	T]chrXVI:18466]	NA	11	MinGQ;MinQUAL	NA	MantaBND:2549:0:1:0:0:0:0	MantaBND:2549:0:1:0:0:0:1	NA	NA	NA	TRUE	-1200	1201
ES1229	chrXVI	18466	NA	Translocation Break-end	G	G]chrXV:1072337]	NA	11	MinGQ;MinQUAL	NA	MantaBND:2549:0:1:0:0:0:1	MantaBND:2549:0:1:0:0:0:0	NA	NA	NA	TRUE	-1207	1208
ES1230	chrIV	44654	NA	Translocation Break-end	A	A[chrXIV:252727[	NA	10	MinGQ;MinQUAL	NA	MantaBND:43:0:1:0:0:0:0	MantaBND:43:0:1:0:0:0:1	NA	NA	NA	TRUE	-539	539
ES1230	chrV	20244	NA	Translocation Break-end	A	A]chrXIV:775572]	NA	13	MaxDepth;MinGQ;MinQUAL	NA	MantaBND:58:0:1:0:0:0:1	MantaBND:58:0:1:0:0:0:0	NA	NA	NA	TRUE	-424	424
ES1230	chrXIV	252727	NA	Translocation Break-end	A	]chrIV:44654]A	NA	10	MinGQ;MinQUAL	NA	MantaBND:43:0:1:0:0:0:1	MantaBND:43:0:1:0:0:0:0	NA	NA	NA	TRUE	-519	519
ES1230	chrXIV	775572	NA	Translocation Break-end	T	T]chrV:20244]	NA	13	MaxDepth;MinGQ;MinQUAL	NA	MantaBND:58:0:1:0:0:0:0	MantaBND:58:0:1:0:0:0:1	NA	NA	NA	TRUE	-431	432
ES1232	chrIV	14117	NA	Translocation Break-end	A	A]chrX:731605]	NA	89	PASS	NA	MantaBND:164:0:1:0:0:0:0	MantaBND:164:0:1:0:0:0:1	NA	NA	NA	TRUE	-331	331
ES1232	chrM	92	85651	Duplication	C	<DUP:TANDEM>	85559	31	MaxDepth;MinGQ	NA	MantaDUP:TANDEM:1090:0:1:0:0:0	NA	NA	NA	NA	TRUE	-92	92
ES1232	chrX	154091	NA	Translocation Break-end	A	A]chrXI:555518]	NA	25	MinGQ	NA	MantaBND:570:0:1:0:0:0:0	MantaBND:570:0:1:0:0:0:1	NA	NA	NA	TRUE	-579	579
ES1232	chrX	731605	NA	Translocation Break-end	A	A]chrIV:14117]	NA	89	PASS	NA	MantaBND:164:0:1:0:0:0:1	MantaBND:164:0:1:0:0:0:0	NA	NA	NA	TRUE	-349	349
ES1232	chrXI	555518	NA	Translocation Break-end	T	T]chrX:154091]	NA	25	MinGQ	NA	MantaBND:570:0:1:0:0:0:1	MantaBND:570:0:1:0:0:0:0	NA	NA	NA	TRUE	-569	569
ES1232	chrXIII	918844	NA	Translocation Break-end	G	G]chrXVI:12068]	NA	18	MinGQ;MinQUAL	NA	MantaBND:820:0:1:0:0:0:0	MantaBND:820:0:1:0:0:0:1	NA	NA	NA	TRUE	-316	317
ES1232	chrXV	1076824	NA	Translocation Break-end	A	A]chrXVI:14235]	NA	31	MinGQ	NA	MantaBND:1002:0:1:0:0:0:1	MantaBND:1002:0:1:0:0:0:0	NA	NA	NA	TRUE	-625	625
ES1232	chrXVI	12068	NA	Translocation Break-end	T	T]chrXIII:918844]	NA	18	MinGQ;MinQUAL	NA	MantaBND:820:0:1:0:0:0:1	MantaBND:820:0:1:0:0:0:0	NA	NA	NA	TRUE	-291	292
ES1232	chrXVI	14235	NA	Translocation Break-end	T	T]chrXV:1076824]	NA	31	MinGQ	NA	MantaBND:1002:0:1:0:0:0:0	MantaBND:1002:0:1:0:0:0:1	NA	NA	NA	TRUE	-625	625
ES1233	chrIII	8070	NA	Translocation Break-end	T	T]chrXI:661663]	NA	29	PASS	NA	MantaBND:348:0:1:0:0:0:0	MantaBND:348:0:1:0:0:0:1	NA	NA	NA	TRUE	-461	462
ES1233	chrIII	10233	NA	Translocation Break-end	T	T]chrXI:659498]	NA	13	MinGQ;MinQUAL	NA	MantaBND:349:0:1:0:0:0:0	MantaBND:349:0:1:0:0:0:1	NA	NA	NA	TRUE	-921	922
ES1233	chrV	20194	NA	Translocation Break-end	A	A]chrXIV:775641]	NA	45	MinGQ	NA	MantaBND:932:0:1:1:0:0:0	MantaBND:932:0:1:1:0:0:1	NA	NA	NA	TRUE	-433	433
ES1233	chrV	20981	NA	Translocation Break-end	T	T]chrXIV:774849]	NA	42	PASS	NA	MantaBND:932:0:1:2:0:0:0	MantaBND:932:0:1:2:0:0:1	NA	NA	NA	TRUE	-345	345
ES1233	chrVII	364640	NA	Translocation Break-end	T	T]chrXVI:174345]	NA	15	MinQUAL	NA	MantaBND:1326:0:1:0:0:0:0	MantaBND:1326:0:1:0:0:0:1	NA	NA	NA	TRUE	-591	591
ES1233	chrXI	659498	NA	Translocation Break-end	T	T]chrIII:10233]	NA	13	MinGQ;MinQUAL	NA	MantaBND:349:0:1:0:0:0:1	MantaBND:349:0:1:0:0:0:0	NA	NA	NA	TRUE	-939	939
ES1233	chrXI	661663	NA	Translocation Break-end	T	T]chrIII:8070]	NA	29	PASS	NA	MantaBND:348:0:1:0:0:0:1	MantaBND:348:0:1:0:0:0:0	NA	NA	NA	TRUE	-446	446
ES1233	chrXIV	774849	NA	Translocation Break-end	T	T]chrV:20981]	NA	42	PASS	NA	MantaBND:932:0:1:2:0:0:1	MantaBND:932:0:1:2:0:0:0	NA	NA	NA	TRUE	-355	356
ES1233	chrXIV	775641	NA	Translocation Break-end	A	A]chrV:20194]	NA	45	MinGQ	NA	MantaBND:932:0:1:1:0:0:1	MantaBND:932:0:1:1:0:0:0	NA	NA	NA	TRUE	-442	443
ES1233	chrXVI	174345	NA	Translocation Break-end	A	A]chrVII:364640]	NA	15	MinQUAL	NA	MantaBND:1326:0:1:0:0:0:1	MantaBND:1326:0:1:0:0:0:0	NA	NA	NA	TRUE	-565	565
ES1234	chrII	805813	NA	Translocation Break-end	A	A[chrVII:1077110[	NA	69	PASS	NA	MantaBND:330:0:1:2:0:0:0	MantaBND:330:0:1:2:0:0:1	NA	NA	NA	TRUE	-199	199
ES1234	chrII	805903	NA	Translocation Break-end	A	]chrVII:1077076]A	NA	69	PASS	NA	MantaBND:330:0:1:3:0:0:0	MantaBND:330:0:1:3:0:0:1	NA	NA	NA	TRUE	-188	188
ES1234	chrIX	206706	NA	Translocation Break-end	C	]chrVII:708625]C	NA	43	PASS	NA	MantaBND:1509:0:1:1:0:0:0	MantaBND:1509:0:1:1:0:0:1	NA	NA	NA	TRUE	-232	232
ES1234	chrV	20363	NA	Translocation Break-end	A	A]chrXIV:775464]	NA	69	PASS	NA	MantaBND:1008:0:1:0:0:0:1	MantaBND:1008:0:1:0:0:0:0	NA	NA	NA	TRUE	-1019	1019
ES1234	chrVII	708625	NA	Translocation Break-end	T	T[chrIX:206706[	NA	43	PASS	NA	MantaBND:1509:0:1:1:0:0:1	MantaBND:1509:0:1:1:0:0:0	NA	NA	NA	TRUE	-238	238
ES1234	chrVII	1077076	NA	Translocation Break-end	G	G[chrII:805903[	NA	69	PASS	NA	MantaBND:330:0:1:3:0:0:1	MantaBND:330:0:1:3:0:0:0	NA	NA	NA	TRUE	-193	194
ES1234	chrVII	1077110	NA	Translocation Break-end	A	]chrII:805813]A	NA	69	PASS	NA	MantaBND:330:0:1:2:0:0:1	MantaBND:330:0:1:2:0:0:0	NA	NA	NA	TRUE	-213	213
ES1234	chrXIV	101519	101519	Insertion	T	<INS>	NA	999	PASS	NA	MantaINS:3132:0:0:0:2:0	NA	NA	TTAACTGAGAAATGGGTGAATGTTGAGATAATTGTTGGGATTCCATTGTTGATAAA	AGTAATGTAAATACTAGTTAGTAGATGATAGTTGATTTCTATTCCAACA	FALSE	0	5
ES1234	chrXIV	101524	102191	Deletion	CCCAGGTGGGTAAGAATTGAGATGGAGCAAATAGTTGAAAGGTGTGACATAAGAAGGTGAGTTCGTCATCAGTCATCTGACGTACGGCTTTTCTTGTTGCTGTCGGAATAATATCACCGAGATTCGAATTTTGTAAAAATTTGATGTATGTTTTAACCCAATTTAGAAAGTCATTAGGTGAGGTTAACATTGGTGGTGGTCTGACATATTTTTTAGTGGATGTCATATCAGAGTCCGCTGAGGATGAATCAGTAAATGTATTACCTGACTCAGGTGATGGAGTGCTCAGAGGCGTTCCAACTGATGATGGATACTGCGGAAACTGTGAATGTGGCCCAGGTGGAAAGTACATAGGCGACATTTGATAAGGTGTATACGGAATCATAGATGGGCGTCCGT…	C	-667	442	NoPairSupport	NA	MantaDEL:3132:0:0:0:1:0	NA	NA	NA	NA	FALSE	NA
ES1234	chrXIV	775464	NA	Translocation Break-end	G	G]chrV:20363]	NA	69	PASS	NA	MantaBND:1008:0:1:0:0:0:0	MantaBND:1008:0:1:0:0:0:1	NA	NA	NA	TRUE	-1011	1012
ES1236	chrII	805813	NA	Translocation Break-end	A	A[chrVII:1077118[	NA	32	MinGQ	NA	MantaBND:300:0:1:2:0:0:0	MantaBND:300:0:1:2:0:0:1	NA	NA	NA	TRUE	-208	208
ES1236	chrIII	6952	NA	Translocation Break-end	T	T]chrXI:662764]	NA	30	MinGQ	NA	MantaBND:72:4:5:0:0:0:0	MantaBND:72:4:5:0:0:0:1	NA	NA	NA	TRUE	-2175	2175
ES1236	chrIV	44583	NA	Translocation Break-end	T	]chrXIV:252530]T	NA	17	MinQUAL	NA	MantaBND:429:0:1:1:0:0:1	MantaBND:429:0:1:1:0:0:0	NA	NA	NA	TRUE	-716	717
ES1236	chrVII	1077118	NA	Translocation Break-end	C	]chrII:805813]C	NA	32	MinGQ	NA	MantaBND:300:0:1:2:0:0:1	MantaBND:300:0:1:2:0:0:0	NA	NA	NA	TRUE	-265	266
ES1236	chrXI	662764	NA	Translocation Break-end	C	C]chrIII:6952]	NA	30	MinGQ	NA	MantaBND:72:4:5:0:0:0:1	MantaBND:72:4:5:0:0:0:0	NA	NA	NA	TRUE	-2175	2175
ES1236	chrXIV	252530	NA	Translocation Break-end	C	C[chrIV:44583[	NA	17	MinQUAL	NA	MantaBND:429:0:1:1:0:0:0	MantaBND:429:0:1:1:0:0:1	NA	NA	NA	TRUE	-718	719
ES1237	chrIV	4334	NA	Translocation Break-end	T	T]chrX:741425]	NA	27	MinGQ	NA	MantaBND:371:0:1:0:0:0:1	MantaBND:371:0:1:0:0:0:0	NA	NA	NA	TRUE	-1918	1919
ES1237	chrM	83	85709	Duplication	T	<DUP:TANDEM>	85626	11	MinGQ;MinQUAL	NA	MantaDUP:TANDEM:3005:0:1:0:0:0	NA	NA	NA	NA	TRUE	-83	84
ES1237	chrX	154214	NA	Translocation Break-end	T	T]chrXI:555414]	NA	10	MinGQ;MinQUAL	NA	MantaBND:1565:0:1:0:0:0:0	MantaBND:1565:0:1:0:0:0:1	NA	NA	NA	TRUE	-791	791
ES1237	chrX	741425	NA	Translocation Break-end	T	T]chrIV:4334]	NA	27	MinGQ	NA	MantaBND:371:0:1:0:0:0:0	MantaBND:371:0:1:0:0:0:1	NA	NA	NA	TRUE	-1914	1915
ES1237	chrXI	555414	NA	Translocation Break-end	T	T]chrX:154214]	NA	10	MinGQ;MinQUAL	NA	MantaBND:1565:0:1:0:0:0:1	MantaBND:1565:0:1:0:0:0:0	NA	NA	NA	TRUE	-773	774
ES1238	chrIV	2597	NA	Translocation Break-end	T	T]chrX:743156]	NA	50	PASS	NA	MantaBND:556:0:1:0:0:0:0	MantaBND:556:0:1:0:0:0:1	NA	NA	NA	TRUE	-369	370
ES1238	chrIV	3940	NA	Translocation Break-end	A	A]chrX:741808]	NA	59	PASS	NA	MantaBND:561:0:1:0:0:0:0	MantaBND:561:0:1:0:0:0:1	NA	NA	NA	TRUE	-872	873
ES1238	chrV	20280	NA	Translocation Break-end	T	T]chrXIV:775557]	NA	27	MinGQ	NA	MantaBND:1138:0:1:0:0:0:0	MantaBND:1138:0:1:0:0:0:1	NA	NA	NA	TRUE	-992	993
ES1238	chrX	741808	NA	Translocation Break-end	T	T]chrIV:3940]	NA	59	PASS	NA	MantaBND:561:0:1:0:0:0:1	MantaBND:561:0:1:0:0:0:0	NA	NA	NA	TRUE	-867	868
ES1238	chrX	743156	NA	Translocation Break-end	C	C]chrIV:2597]	NA	50	PASS	NA	MantaBND:556:0:1:0:0:0:1	MantaBND:556:0:1:0:0:0:0	NA	NA	NA	TRUE	-369	370
ES1238	chrXIV	775557	NA	Translocation Break-end	T	T]chrV:20280]	NA	27	MinGQ	NA	MantaBND:1138:0:1:0:0:0:1	MantaBND:1138:0:1:0:0:0:0	NA	NA	NA	TRUE	-988	988
ES1238	chrXV	1072087	NA	Translocation Break-end	T	T]chrXVI:18744]	NA	22	MinGQ	NA	MantaBND:1446:1:2:0:0:0:0	MantaBND:1446:1:2:0:0:0:1	NA	NA	NA	TRUE	-1067	1068
ES1238	chrXV	1077133	NA	Translocation Break-end	A	A]chrXVI:13939]	NA	11	MinGQ;MinQUAL	NA	MantaBND:4106:0:1:0:0:0:0	MantaBND:4106:0:1:0:0:0:1	NA	NA	NA	TRUE	-851	851
ES1238	chrXVI	13939	NA	Translocation Break-end	A	A]chrXV:1077133]	NA	11	MinGQ;MinQUAL	NA	MantaBND:4106:0:1:0:0:0:1	MantaBND:4106:0:1:0:0:0:0	NA	NA	NA	TRUE	-847	847
ES1238	chrXVI	18744	NA	Translocation Break-end	T	T]chrXV:1072087]	NA	22	MinGQ	NA	MantaBND:1446:1:2:0:0:0:1	MantaBND:1446:1:2:0:0:0:0	NA	NA	NA	TRUE	-1063	1064
ES1239	chrII	805810	NA	Translocation Break-end	T	T[chrVII:1077144[	NA	22	MinGQ	NA	MantaBND:318:0:1:3:0:0:1	MantaBND:318:0:1:3:0:0:0	NA	NA	NA	TRUE	-202	203
ES1239	chrIII	6998	NA	Translocation Break-end	T	T]chrXI:662719]	NA	45	MinGQ	NA	MantaBND:68:4:5:1:0:0:1	MantaBND:68:4:5:1:0:0:0	NA	NA	NA	TRUE	-2149	2149
ES1239	chrIV	44642	NA	Translocation Break-end	A	A[chrXIV:252673[	NA	16	MinGQ;MinQUAL	NA	MantaBND:459:0:1:0:0:0:0	MantaBND:459:0:1:0:0:0:1	NA	NA	NA	TRUE	-633	634
ES1239	chrIV	1154395	1159920	Deletion	C	<DEL>	-5525	36	PASS	NA	MantaDEL:720:0:3:0:0:0	NA	NA	NA	NA	TRUE	-211	211
ES1239	chrIX	208430	NA	Translocation Break-end	T	T[chrVII:710388[	NA	12	MinGQ;MinQUAL	NA	MantaBND:1334:0:1:0:0:0:1	MantaBND:1334:0:1:0:0:0:0	NA	NA	NA	TRUE	-850	851
ES1239	chrV	20411	NA	Translocation Break-end	C	C]chrXIV:775434]	NA	57	PASS	NA	MantaBND:935:0:1:0:0:0:0	MantaBND:935:0:1:0:0:0:1	NA	NA	NA	TRUE	-1087	1087
ES1239	chrVII	710388	NA	Translocation Break-end	C	]chrIX:208430]C	NA	12	MinGQ;MinQUAL	NA	MantaBND:1334:0:1:0:0:0:0	MantaBND:1334:0:1:0:0:0:1	NA	NA	NA	TRUE	-860	860
ES1239	chrVII	1077144	NA	Translocation Break-end	T	]chrII:805810]T	NA	22	MinGQ	NA	MantaBND:318:0:1:3:0:0:0	MantaBND:318:0:1:3:0:0:1	NA	NA	NA	TRUE	-239	240
ES1239	chrX	154203	NA	Translocation Break-end	C	C]chrXI:555422]	NA	64	PASS	NA	MantaBND:2299:0:1:0:0:0:0	MantaBND:2299:0:1:0:0:0:1	NA	NA	NA	TRUE	-767	767
ES1239	chrXI	219894	517987	Duplication	A	<DUP:TANDEM>	298093	691	PASS	NA	MantaDUP:TANDEM:2461:0:1:0:0:0	NA	NA	NA	NA	FALSE	0	73
ES1239	chrXI	555422	NA	Translocation Break-end	A	A]chrX:154203]	NA	64	PASS	NA	MantaBND:2299:0:1:0:0:0:1	MantaBND:2299:0:1:0:0:0:0	NA	NA	NA	TRUE	-777	777
ES1239	chrXI	662719	NA	Translocation Break-end	T	T]chrIII:6998]	NA	45	MinGQ	NA	MantaBND:68:4:5:1:0:0:0	MantaBND:68:4:5:1:0:0:1	NA	NA	NA	TRUE	-2135	2135
ES1239	chrXIV	252673	NA	Translocation Break-end	T	]chrIV:44642]T	NA	16	MinGQ;MinQUAL	NA	MantaBND:459:0:1:0:0:0:1	MantaBND:459:0:1:0:0:0:0	NA	NA	NA	TRUE	-612	613
ES1239	chrXIV	775434	NA	Translocation Break-end	A	A]chrV:20411]	NA	57	PASS	NA	MantaBND:935:0:1:0:0:0:1	MantaBND:935:0:1:0:0:0:0	NA	NA	NA	TRUE	-1117	1117
ES1241	chrII	805810	NA	Translocation Break-end	T	T[chrVII:1077129[	NA	34	MinGQ	NA	MantaBND:318:0:1:2:0:0:0	MantaBND:318:0:1:2:0:0:1	NA	NA	NA	TRUE	-196	197
ES1241	chrIII	35595	35595	Insertion	T	<INS>	NA	680	PASS	NA	MantaINS:345:0:0:2:3:0	NA	NA	GTTAGTGTTGGAATAAAAATCCACTATCGTCTATCAACTAATAGTTATATTATCAATATA	TTTATCAACAATGGAATCCCAACAATTATCTCAACATTCACATATTTCTCA	FALSE	0	8
ES1241	chrIV	3703	NA	Translocation Break-end	A	A]chrX:742034]	NA	28	MinGQ	NA	MantaBND:457:0:1:0:0:0:0	MantaBND:457:0:1:0:0:0:1	NA	NA	NA	TRUE	-554	555
ES1241	chrV	20670	NA	Translocation Break-end	A	A]chrXIV:775155]	NA	99	MinGQ	NA	MantaBND:439:2:3:0:0:0:0	MantaBND:439:2:3:0:0:0:1	NA	NA	NA	TRUE	-1402	1402
ES1241	chrVII	1077129	NA	Translocation Break-end	T	]chrII:805810]T	NA	34	MinGQ	NA	MantaBND:318:0:1:2:0:0:1	MantaBND:318:0:1:2:0:0:0	NA	NA	NA	TRUE	-205	205
ES1241	chrX	154188	NA	Translocation Break-end	G	G]chrXI:555425]	NA	87	PASS	NA	MantaBND:2073:0:1:0:0:0:0	MantaBND:2073:0:1:0:0:0:1	NA	NA	NA	TRUE	-755	755
ES1241	chrX	742034	NA	Translocation Break-end	A	A]chrIV:3703]	NA	28	MinGQ	NA	MantaBND:457:0:1:0:0:0:1	MantaBND:457:0:1:0:0:0:0	NA	NA	NA	TRUE	-562	562
ES1241	chrXI	555425	NA	Translocation Break-end	C	C]chrX:154188]	NA	87	PASS	NA	MantaBND:2073:0:1:0:0:0:1	MantaBND:2073:0:1:0:0:0:0	NA	NA	NA	TRUE	-738	739
ES1241	chrXIV	775155	NA	Translocation Break-end	A	A]chrV:20670]	NA	99	MinGQ	NA	MantaBND:439:2:3:0:0:0:1	MantaBND:439:2:3:0:0:0:0	NA	NA	NA	TRUE	-1396	1397
ES1241	chrXV	1076903	NA	Translocation Break-end	C	C]chrXVI:14183]	NA	43	MinGQ	NA	MantaBND:3999:1:2:0:0:0:1	MantaBND:3999:1:2:0:0:0:0	NA	NA	NA	TRUE	-881	882
ES1241	chrXVI	14183	NA	Translocation Break-end	G	G]chrXV:1076903]	NA	43	MinGQ	NA	MantaBND:3999:1:2:0:0:0:0	MantaBND:3999:1:2:0:0:0:1	NA	NA	NA	TRUE	-889	889
ES1242	chrII	805893	NA	Translocation Break-end	A	]chrVII:1077064]A	NA	17	MinQUAL	NA	MantaBND:440:0:1:2:0:0:0	MantaBND:440:0:1:2:0:0:1	NA	NA	NA	TRUE	-232	233
ES1242	chrM	97	85661	Duplication	T	<DUP:TANDEM>	85564	26	MaxDepth;MinGQ	NA	MantaDUP:TANDEM:5544:0:1:0:0:0	NA	NA	NA	NA	TRUE	-97	98
ES1242	chrV	20198	NA	Translocation Break-end	G	G]chrXIV:775632]	NA	83	MaxDepth;MinGQ	NA	MantaBND:1264:0:1:0:0:0:1	MantaBND:1264:0:1:0:0:0:0	NA	NA	NA	TRUE	-1159	1159
ES1242	chrVII	764467	NA	Translocation Break-end	G	]chrXVI:838555]G	NA	76	MinGQ	NA	MantaBND:1964:0:1:1:0:0:1	MantaBND:1964:0:1:1:0:0:0	NA	NA	NA	TRUE	-873	874
ES1242	chrVII	764610	NA	Translocation Break-end	T	T[chrXVI:838827[	NA	76	MinGQ	NA	MantaBND:1964:0:1:2:0:0:0	MantaBND:1964:0:1:2:0:0:1	NA	NA	NA	TRUE	-435	436
ES1242	chrVII	1077064	NA	Translocation Break-end	T	T[chrII:805893[	NA	17	MinQUAL	NA	MantaBND:440:0:1:2:0:0:1	MantaBND:440:0:1:2:0:0:0	NA	NA	NA	TRUE	-205	205
ES1242	chrXIV	775632	NA	Translocation Break-end	G	G]chrV:20198]	NA	83	MaxDepth;MinGQ	NA	MantaBND:1264:0:1:0:0:0:0	MantaBND:1264:0:1:0:0:0:1	NA	NA	NA	TRUE	-1144	1144
ES1242	chrXVI	838555	NA	Translocation Break-end	G	G[chrVII:764467[	NA	76	MinGQ	NA	MantaBND:1964:0:1:1:0:0:0	MantaBND:1964:0:1:1:0:0:1	NA	NA	NA	TRUE	-879	880
ES1242	chrXVI	838827	NA	Translocation Break-end	G	]chrVII:764610]G	NA	76	MinGQ	NA	MantaBND:1964:0:1:2:0:0:1	MantaBND:1964:0:1:2:0:0:0	NA	NA	NA	TRUE	-443	443
ES1245	chrII	805809	NA	Translocation Break-end	T	T[chrVII:1077114[	NA	70	PASS	NA	MantaBND:291:0:1:2:0:0:1	MantaBND:291:0:1:2:0:0:0	NA	NA	NA	TRUE	-201	201
ES1245	chrII	805870	NA	Translocation Break-end	C	]chrVII:1077057]C	NA	70	PASS	NA	MantaBND:291:0:1:3:0:0:0	MantaBND:291:0:1:3:0:0:1	NA	NA	NA	TRUE	-188	189
ES1245	chrV	20267	NA	Translocation Break-end	A	A]chrXIV:775574]	NA	74	PASS	NA	MantaBND:736:0:1:0:0:0:1	MantaBND:736:0:1:0:0:0:0	NA	NA	NA	TRUE	-997	997
ES1245	chrVII	1077057	NA	Translocation Break-end	T	T[chrII:805870[	NA	70	PASS	NA	MantaBND:291:0:1:3:0:0:1	MantaBND:291:0:1:3:0:0:0	NA	NA	NA	TRUE	-201	201
ES1245	chrVII	1077114	NA	Translocation Break-end	T	]chrII:805809]T	NA	70	PASS	NA	MantaBND:291:0:1:2:0:0:0	MantaBND:291:0:1:2:0:0:1	NA	NA	NA	TRUE	-193	193
ES1245	chrXIV	570463	601732	Inversion	T	<INV>	31269	54	PASS	NA	MantaINV:2409:0:1:0:0:0	NA	NA	NA	NA	TRUE	-1025	1026
ES1245	chrXIV	775574	NA	Translocation Break-end	G	G]chrV:20267]	NA	74	PASS	NA	MantaBND:736:0:1:0:0:0:0	MantaBND:736:0:1:0:0:0:1	NA	NA	NA	TRUE	-974	974
ES1245	chrXV	1079715	NA	Translocation Break-end	C	C]chrXVI:11351]	NA	11	MinGQ;MinQUAL	NA	MantaBND:2252:1:2:0:0:0:1	MantaBND:2252:1:2:0:0:0:0	NA	NA	NA	TRUE	-236	237
ES1245	chrXV	1084159	NA	Translocation Break-end	T	T]chrXVI:6921]	NA	10	MaxDepth;MinGQ;MinQUAL	NA	MantaBND:2686:0:1:0:0:0:1	MantaBND:2686:0:1:0:0:0:0	NA	NA	NA	TRUE	-331	332
ES1245	chrXVI	6921	NA	Translocation Break-end	A	A]chrXV:1084159]	NA	10	MaxDepth;MinGQ;MinQUAL	NA	MantaBND:2686:0:1:0:0:0:0	MantaBND:2686:0:1:0:0:0:1	NA	NA	NA	TRUE	-343	343
ES1245	chrXVI	11351	NA	Translocation Break-end	A	A]chrXV:1079715]	NA	11	MinGQ;MinQUAL	NA	MantaBND:2252:1:2:0:0:0:0	MantaBND:2252:1:2:0:0:0:1	NA	NA	NA	TRUE	-238	239
ES1246	chrII	805807	NA	Translocation Break-end	A	A[chrVII:1077112[	NA	15	MinGQ;MinQUAL	NA	MantaBND:160:0:1:2:0:0:0	MantaBND:160:0:1:2:0:0:1	NA	NA	NA	TRUE	-199	199
ES1246	chrIV	44720	NA	Translocation Break-end	T	]chrXIV:252667]T	NA	65	PASS	NA	MantaBND:298:0:1:1:0:0:1	MantaBND:298:0:1:1:0:0:0	NA	NA	NA	TRUE	-614	614
ES1246	chrIV	44723	NA	Translocation Break-end	A	A[chrXIV:252815[	NA	65	PASS	NA	MantaBND:298:0:1:0:0:0:1	MantaBND:298:0:1:0:0:0:0	NA	NA	NA	TRUE	-687	688
ES1246	chrIV	1154444	1159962	Deletion	A	<DEL>	-5518	10	MinGQ;MinQUAL	NA	MantaDEL:450:3:4:0:0:0	NA	NA	NA	NA	TRUE	-172	172
ES1246	chrV	20397	NA	Translocation Break-end	T	T]chrXIV:775430]	NA	28	MinGQ	NA	MantaBND:527:0:1:0:0:0:0	MantaBND:527:0:1:0:0:0:1	NA	NA	NA	TRUE	-637	637
ES1246	chrVII	1077112	NA	Translocation Break-end	T	]chrII:805807]T	NA	15	MinGQ;MinQUAL	NA	MantaBND:160:0:1:2:0:0:1	MantaBND:160:0:1:2:0:0:0	NA	NA	NA	TRUE	-191	191
ES1246	chrXIV	252667	NA	Translocation Break-end	G	G[chrIV:44720[	NA	65	PASS	NA	MantaBND:298:0:1:1:0:0:0	MantaBND:298:0:1:1:0:0:1	NA	NA	NA	TRUE	-633	633
ES1246	chrXIV	252815	NA	Translocation Break-end	G	]chrIV:44723]G	NA	65	PASS	NA	MantaBND:298:0:1:0:0:0:0	MantaBND:298:0:1:0:0:0:1	NA	NA	NA	TRUE	-707	708
ES1246	chrXIV	775430	NA	Translocation Break-end	C	C]chrV:20397]	NA	28	MinGQ	NA	MantaBND:527:0:1:0:0:0:1	MantaBND:527:0:1:0:0:0:0	NA	NA	NA	TRUE	-630	630
ES1247	chrIV	12596	NA	Translocation Break-end	G	G]chrX:733141]	NA	31	MaxDepth;MinGQ	NA	MantaBND:302:0:1:0:0:0:0	MantaBND:302:0:1:0:0:0:1	NA	NA	NA	TRUE	-1135	1136
ES1247	chrX	733141	NA	Translocation Break-end	T	T]chrIV:12596]	NA	31	MaxDepth;MinGQ	NA	MantaBND:302:0:1:0:0:0:1	MantaBND:302:0:1:0:0:0:0	NA	NA	NA	TRUE	-1131	1132
ES1248	chrI	26699	26934	Deletion	AGGTAAAAGTGTCGTTCCATGGCTGAGTTGTAGTCATGGCAGTAGTGGCTGTTGTTGGTGTTCTGATGACAATGATGGTCTCATCAGTTGGCAAACCATTGGTACCGGTGACTGTGGTCAATTCGGTAGAAGTAGAGGTAAAAGTGCTGTTCCATGGCTCAGTTGTAGTTATGGCAGTAGTGGCTGTTGTTGGTGTTCTGATTACAATGATGGTTTCGTCAGTTCGTACACCATTG	AAGTGGAA	-235	53	MaxDepth;MaxMQ0Frac	NA	MantaDEL:2:4:4:0:3:0	NA	NA	NA	NA	FALSE	NA
ES1248	chrI	182460	182460	Insertion	G	<INS>	NA	999	PASS	NA	MantaINS:17:0:0:3:3:0	NA	NA	AATCCTGAGAAATGGGTGAATGTTGAGATAATTGTTGGGATTCCATTGTTGATAAAG	TGTAAATACTAGTTAGTAGATGATAGTTGATTTCTATTCCAACA	FALSE	0	5
ES1248	chrV	20322	NA	Translocation Break-end	G	G]chrXIV:775500]	NA	121	PASS	NA	MantaBND:773:0:1:0:0:0:0	MantaBND:773:0:1:0:0:0:1	NA	NA	NA	TRUE	-951	952
ES1248	chrXIV	775500	NA	Translocation Break-end	T	T]chrV:20322]	NA	121	PASS	NA	MantaBND:773:0:1:0:0:0:1	MantaBND:773:0:1:0:0:0:0	NA	NA	NA	TRUE	-954	954
ES1249	chrIV	5760	NA	Translocation Break-end	G	G]chrX:739971]	NA	28	MinGQ	NA	MantaBND:512:0:1:0:0:0:0	MantaBND:512:0:1:0:0:0:1	NA	NA	NA	TRUE	-2518	2518
ES1249	chrIX	206460	NA	Translocation Break-end	C	]chrVII:708345]C	NA	19	MinGQ;MinQUAL	NA	MantaBND:1489:0:1:1:0:0:1	MantaBND:1489:0:1:1:0:0:0	NA	NA	NA	TRUE	-368	369
ES1249	chrIX	206479	NA	Translocation Break-end	C	C[chrVII:708532[	NA	19	MinGQ;MinQUAL	NA	MantaBND:1489:0:1:2:0:0:1	MantaBND:1489:0:1:2:0:0:0	NA	NA	NA	TRUE	-282	283
ES1249	chrV	20203	NA	Translocation Break-end	C	C]chrXIV:775604]	NA	51	MaxDepth;MinGQ	NA	MantaBND:984:0:1:0:0:0:1	MantaBND:984:0:1:0:0:0:0	NA	NA	NA	TRUE	-917	917
ES1249	chrVII	708345	NA	Translocation Break-end	T	T[chrIX:206460[	NA	19	MinGQ;MinQUAL	NA	MantaBND:1489:0:1:1:0:0:0	MantaBND:1489:0:1:1:0:0:1	NA	NA	NA	TRUE	-371	371
ES1249	chrVII	708532	NA	Translocation Break-end	G	]chrIX:206479]G	NA	19	MinGQ;MinQUAL	NA	MantaBND:1489:0:1:2:0:0:0	MantaBND:1489:0:1:2:0:0:1	NA	NA	NA	TRUE	-277	278
ES1249	chrVII	764577	NA	Translocation Break-end	A	A[chrXVI:838775[	NA	40	MinGQ	NA	MantaBND:1486:0:1:1:0:0:0	MantaBND:1486:0:1:1:0:0:1	NA	NA	NA	TRUE	-698	698
ES1249	chrX	154172	NA	Translocation Break-end	C	C]chrXI:555410]	NA	96	PASS	NA	MantaBND:1946:0:1:0:0:0:0	MantaBND:1946:0:1:0:0:0:1	NA	NA	NA	TRUE	-749	749
ES1249	chrX	739971	NA	Translocation Break-end	A	A]chrIV:5760]	NA	28	MinGQ	NA	MantaBND:512:0:1:0:0:0:1	MantaBND:512:0:1:0:0:0:0	NA	NA	NA	TRUE	-2525	2526
ES1249	chrXI	555410	NA	Translocation Break-end	A	A]chrX:154172]	NA	96	PASS	NA	MantaBND:1946:0:1:0:0:0:1	MantaBND:1946:0:1:0:0:0:0	NA	NA	NA	TRUE	-716	717
ES1249	chrXIV	775604	NA	Translocation Break-end	A	A]chrV:20203]	NA	51	MaxDepth;MinGQ	NA	MantaBND:984:0:1:0:0:0:0	MantaBND:984:0:1:0:0:0:1	NA	NA	NA	TRUE	-934	935
ES1249	chrXV	1076860	NA	Translocation Break-end	G	G]chrXVI:14199]	NA	53	MinGQ	NA	MantaBND:3630:0:1:0:0:0:0	MantaBND:3630:0:1:0:0:0:1	NA	NA	NA	TRUE	-787	787
ES1249	chrXVI	14199	NA	Translocation Break-end	G	G]chrXV:1076860]	NA	53	MinGQ	NA	MantaBND:3630:0:1:0:0:0:1	MantaBND:3630:0:1:0:0:0:0	NA	NA	NA	TRUE	-777	777
ES1249	chrXVI	838775	NA	Translocation Break-end	C	]chrVII:764577]C	NA	40	MinGQ	NA	MantaBND:1486:0:1:1:0:0:1	MantaBND:1486:0:1:1:0:0:0	NA	NA	NA	TRUE	-675	676
ES1250	chrII	805881	NA	Translocation Break-end	T	]chrVII:1077065]T	NA	68	PASS	NA	MantaBND:276:0:1:3:0:0:1	MantaBND:276:0:1:3:0:0:0	NA	NA	NA	TRUE	-212	212
ES1250	chrIV	5659	NA	Translocation Break-end	T	T]chrX:740061]	NA	54	MinGQ	NA	MantaBND:330:0:1:0:0:0:1	MantaBND:330:0:1:0:0:0:0	NA	NA	NA	TRUE	-456	456
ES1250	chrIV	12913	NA	Translocation Break-end	T	T]chrX:732826]	NA	10	MinGQ;MinQUAL	NA	MantaBND:315:0:1:0:0:0:0	MantaBND:315:0:1:0:0:0:1	NA	NA	NA	TRUE	-1608	1609
ES1250	chrVII	1077065	NA	Translocation Break-end	C	C[chrII:805881[	NA	68	PASS	NA	MantaBND:276:0:1:3:0:0:0	MantaBND:276:0:1:3:0:0:1	NA	NA	NA	TRUE	-203	203
ES1250	chrX	154180	NA	Translocation Break-end	T	T]chrXI:555454]	NA	54	PASS	NA	MantaBND:1501:0:1:0:0:0:0	MantaBND:1501:0:1:0:0:0:1	NA	NA	NA	TRUE	-707	707
ES1250	chrX	732826	NA	Translocation Break-end	T	T]chrIV:12913]	NA	10	MinGQ;MinQUAL	NA	MantaBND:315:0:1:0:0:0:1	MantaBND:315:0:1:0:0:0:0	NA	NA	NA	TRUE	-1594	1594
ES1250	chrX	740061	NA	Translocation Break-end	G	G]chrIV:5659]	NA	54	MinGQ	NA	MantaBND:330:0:1:0:0:0:0	MantaBND:330:0:1:0:0:0:1	NA	NA	NA	TRUE	-459	460
ES1250	chrXI	555454	NA	Translocation Break-end	A	A]chrX:154180]	NA	54	PASS	NA	MantaBND:1501:0:1:0:0:0:1	MantaBND:1501:0:1:0:0:0:0	NA	NA	NA	TRUE	-678	679
ES1251	chrI	182691	183140	Deletion	ACAACCTTATAACAAAACGAACAACATGAGACAAAACCCGACCTTCCCTAGCTGAACTACCCAAAGTATAAATGCCTGAACAATTAGTTTAGATCCGAGATTCCGCGCTTCCACCACTTAGTATGATTCATATTTTATATAATATATAAGATAAGTAACATTCCGTGAATTAATCTGATAAACTGTTTTGACAACTGGTTACTTCCCTAAGACTGTTTATATTAGGATTGTCAAGACACTCCGGTATTACTCGAGCCCGTAATACAACATTATTTTCAGTGATAAAATATGTAAACCAATTATAAGAAAAAGGATTGCGTTGCATCACAACTGTAAACCATTAATTAAAAAGAGCAATTGCTATTTAGATTTGTTGCTGAGAATTGGCTAAAAAATCTG…	A	-449	557	PASS	NA	MantaDEL:18:0:0:0:0:0	NA	NA	NA	NA	FALSE	0	1
ES1251	chrII	805793	NA	Translocation Break-end	C	C[chrVII:1077107[	NA	43	MinGQ	NA	MantaBND:61:0:1:0:0:0:0	MantaBND:61:0:1:0:0:0:1	NA	NA	NA	TRUE	-189	190
ES1251	chrII	805889	NA	Translocation Break-end	G	]chrVII:1077058]G	NA	43	MinGQ	NA	MantaBND:61:0:1:1:0:0:0	MantaBND:61:0:1:1:0:0:1	NA	NA	NA	TRUE	-180	180
ES1251	chrIII	7039	NA	Translocation Break-end	A	A]chrXI:662642]	NA	10	MinGQ;MinQUAL	NA	MantaBND:67:0:1:0:0:0:0	MantaBND:67:0:1:0:0:0:1	NA	NA	NA	TRUE	-271	272
ES1251	chrIV	82844	82844	Insertion	G	<INS>	NA	999	PASS	NA	MantaINS:99:0:0:0:2:0	NA	NA	CAGTGTGAGAAATTTGTGGGTAATTAGATAATTGTTGGGATTCCATTGTTGATAAAG	ATTGATAATATAACTATTAGTTGATAGACGATAGTGGATTTTTATTCCAACA	FALSE	0	5
ES1251	chrVII	1077058	NA	Translocation Break-end	T	T[chrII:805889[	NA	43	MinGQ	NA	MantaBND:61:0:1:1:0:0:1	MantaBND:61:0:1:1:0:0:0	NA	NA	NA	TRUE	-173	173
ES1251	chrVII	1077107	NA	Translocation Break-end	A	]chrII:805793]A	NA	43	MinGQ	NA	MantaBND:61:0:1:0:0:0:1	MantaBND:61:0:1:0:0:0:0	NA	NA	NA	TRUE	-164	165
ES1251	chrXI	662642	NA	Translocation Break-end	T	T]chrIII:7039]	NA	10	MinGQ;MinQUAL	NA	MantaBND:67:0:1:0:0:0:1	MantaBND:67:0:1:0:0:0:0	NA	NA	NA	TRUE	-281	282
ES1254	chrIV	2709	NA	Translocation Break-end	G	G]chrX:743021]	NA	30	PASS	NA	MantaBND:224:0:2:0:0:0:1	MantaBND:224:0:2:0:0:0:0	NA	NA	NA	TRUE	-473	474
ES1254	chrIV	7455	NA	Translocation Break-end	A	A]chrX:738273]	NA	22	MaxDepth;MinGQ	NA	MantaBND:216:0:1:0:0:0:0	MantaBND:216:0:1:0:0:0:1	NA	NA	NA	TRUE	-419	420
ES1254	chrIV	14112	NA	Translocation Break-end	A	A]chrX:731608]	NA	10	MinGQ;MinQUAL	NA	MantaBND:237:0:1:0:0:0:0	MantaBND:237:0:1:0:0:0:1	NA	NA	NA	TRUE	-465	466
ES1254	chrM	85	85715	Duplication	C	<DUP:TANDEM>	85630	13	MaxDepth;MinGQ;MinQUAL	NA	MantaDUP:TANDEM:1626:0:1:0:0:0	NA	NA	NA	NA	TRUE	-85	86
ES1254	chrV	20376	NA	Translocation Break-end	G	G]chrXIV:775423]	NA	129	MaxDepth	NA	MantaBND:449:0:1:0:0:0:0	MantaBND:449:0:1:0:0:0:1	NA	NA	NA	TRUE	-643	643
ES1254	chrVII	779310	779310	Insertion	T	<INS>	NA	769	PASS	NA	MantaINS:198:1:1:3:3:0	NA	NA	ATATCTGTTGGAATAGAAATCAACTATCATCTACTAACTAGTATTTACATTACTAGTAT	CTTCTAGTATATTCTGTATACCTAATATTATAGCCTTTATCAACAATGGAATCCCAACAATTATCTCAACATTCACCCATTTCTCA	FALSE	0	6
ES1254	chrX	731608	NA	Translocation Break-end	T	T]chrIV:14112]	NA	10	MinGQ;MinQUAL	NA	MantaBND:237:0:1:0:0:0:1	MantaBND:237:0:1:0:0:0:0	NA	NA	NA	TRUE	-467	467
ES1254	chrX	738273	NA	Translocation Break-end	A	A]chrIV:7455]	NA	22	MaxDepth;MinGQ	NA	MantaBND:216:0:1:0:0:0:1	MantaBND:216:0:1:0:0:0:0	NA	NA	NA	TRUE	-419	420
ES1254	chrX	743021	NA	Translocation Break-end	T	T]chrIV:2709]	NA	30	PASS	NA	MantaBND:224:0:2:0:0:0:0	MantaBND:224:0:2:0:0:0:1	NA	NA	NA	TRUE	-475	476
ES1254	chrXIV	775423	NA	Translocation Break-end	A	A]chrV:20376]	NA	129	MaxDepth	NA	MantaBND:449:0:1:0:0:0:1	MantaBND:449:0:1:0:0:0:0	NA	NA	NA	TRUE	-654	654
ES1255	chrIX	206541	NA	Translocation Break-end	C	C[chrVII:708566[	NA	105	PASS	NA	MantaBND:2255:0:1:2:0:0:1	MantaBND:2255:0:1:2:0:0:0	NA	NA	NA	TRUE	-344	345
ES1255	chrM	89	85664	Duplication	T	<DUP:TANDEM>	85575	20	MaxDepth;MinGQ	NA	MantaDUP:TANDEM:6733:0:1:0:0:0	NA	NA	NA	NA	TRUE	-89	90
ES1255	chrV	116197	NA	Translocation Break-end	G	[chrXII:246205[G	NA	37	PASS	NA	MantaBND:1528:0:2:0:0:0:1	MantaBND:1528:0:2:0:0:0:0	NA	NA	NA	TRUE	-226	227
ES1255	chrVII	708566	NA	Translocation Break-end	C	]chrIX:206541]C	NA	105	PASS	NA	MantaBND:2255:0:1:2:0:0:0	MantaBND:2255:0:1:2:0:0:1	NA	NA	NA	TRUE	-346	347
ES1255	chrX	154210	NA	Translocation Break-end	G	G]chrXI:555392]	NA	12	MinGQ;MinQUAL	NA	MantaBND:3547:0:1:0:0:0:1	MantaBND:3547:0:1:0:0:0:0	NA	NA	NA	TRUE	-693	693
ES1255	chrXI	555392	NA	Translocation Break-end	G	G]chrX:154210]	NA	12	MinGQ;MinQUAL	NA	MantaBND:3547:0:1:0:0:0:0	MantaBND:3547:0:1:0:0:0:1	NA	NA	NA	TRUE	-744	744
ES1255	chrXII	246205	NA	Translocation Break-end	C	[chrV:116197[C	NA	37	PASS	NA	MantaBND:1528:0:2:0:0:0:0	MantaBND:1528:0:2:0:0:0:1	NA	NA	NA	TRUE	-279	280
ES1258	chrII	805870	NA	Translocation Break-end	C	]chrVII:1077056]C	NA	32	MinGQ	NA	MantaBND:256:0:1:3:0:0:0	MantaBND:256:0:1:3:0:0:1	NA	NA	NA	TRUE	-193	194
ES1258	chrIII	7099	NA	Translocation Break-end	T	T]chrXI:662617]	NA	59	PASS	NA	MantaBND:260:0:1:2:0:0:0	MantaBND:260:0:1:2:0:0:1	NA	NA	NA	TRUE	-422	422
ES1258	chrIV	14107	NA	Translocation Break-end	T	T]chrX:731630]	NA	72	PASS	NA	MantaBND:323:0:1:0:0:0:0	MantaBND:323:0:1:0:0:0:1	NA	NA	NA	TRUE	-413	413
ES1258	chrVII	701301	701301	Insertion	G	<INS>	NA	461	PASS	NA	MantaINS:705:0:0:1:3:0	NA	NA	TTTACTGTTGGAATAGAAATCAACTATCATCTACTAACTAGTATTTACA	CAACAATGGAATCCCAACAATTATCTCAACATTCACCCATTTCTCA	FALSE	0	5
ES1258	chrVII	1077056	NA	Translocation Break-end	A	A[chrII:805870[	NA	32	MinGQ	NA	MantaBND:256:0:1:3:0:0:1	MantaBND:256:0:1:3:0:0:0	NA	NA	NA	TRUE	-203	203
ES1258	chrX	731630	NA	Translocation Break-end	C	C]chrIV:14107]	NA	72	PASS	NA	MantaBND:323:0:1:0:0:0:1	MantaBND:323:0:1:0:0:0:0	NA	NA	NA	TRUE	-402	402
ES1258	chrXI	662617	NA	Translocation Break-end	T	T]chrIII:7099]	NA	59	PASS	NA	MantaBND:260:0:1:2:0:0:1	MantaBND:260:0:1:2:0:0:0	NA	NA	NA	TRUE	-429	430
ES1259	chrIV	44452	NA	Translocation Break-end	A	A[chrXIV:252517[	NA	57	PASS	NA	MantaBND:189:0:1:0:0:0:0	MantaBND:189:0:1:0:0:0:1	NA	NA	NA	TRUE	-334	335
ES1259	chrIV	44671	NA	Translocation Break-end	T	]chrXIV:252599]T	NA	57	PASS	NA	MantaBND:189:0:1:1:0:0:0	MantaBND:189:0:1:1:0:0:1	NA	NA	NA	TRUE	-685	685
ES1259	chrV	20290	NA	Translocation Break-end	T	T]chrXIV:775540]	NA	42	PASS	NA	MantaBND:365:0:1:0:0:0:0	MantaBND:365:0:1:0:0:0:1	NA	NA	NA	TRUE	-972	972
ES1259	chrXIV	252517	NA	Translocation Break-end	C	]chrIV:44452]C	NA	57	PASS	NA	MantaBND:189:0:1:0:0:0:1	MantaBND:189:0:1:0:0:0:0	NA	NA	NA	TRUE	-335	336
ES1259	chrXIV	252599	NA	Translocation Break-end	G	G[chrIV:44671[	NA	57	PASS	NA	MantaBND:189:0:1:1:0:0:1	MantaBND:189:0:1:1:0:0:0	NA	NA	NA	TRUE	-714	714
ES1259	chrXIV	775540	NA	Translocation Break-end	G	G]chrV:20290]	NA	42	PASS	NA	MantaBND:365:0:1:0:0:0:1	MantaBND:365:0:1:0:0:0:0	NA	NA	NA	TRUE	-980	980
ES1259	chrXV	1077044	NA	Translocation Break-end	T	T]chrXVI:14011]	NA	29	MinGQ	NA	MantaBND:1259:0:1:0:0:0:0	MantaBND:1259:0:1:0:0:0:1	NA	NA	NA	TRUE	-863	864
ES1259	chrXVI	14011	NA	Translocation Break-end	G	G]chrXV:1077044]	NA	29	MinGQ	NA	MantaBND:1259:0:1:0:0:0:1	MantaBND:1259:0:1:0:0:0:0	NA	NA	NA	TRUE	-850	850
ES1260	chrIV	1154373	1159714	Duplication	A	<DUP:TANDEM>	5341	12	MinGQ;MinQUAL	NA	MantaDUP:TANDEM:554:0:1:1:0:0	NA	NA	NA	NA	TRUE	-332	332
ES1261	chrII	805790	NA	Translocation Break-end	A	A[chrVII:1077114[	NA	42	PASS	NA	MantaBND:168:0:1:2:0:0:0	MantaBND:168:0:1:2:0:0:1	NA	NA	NA	TRUE	-185	186
ES1261	chrIII	9600	NA	Translocation Break-end	T	T]chrXI:660138]	NA	64	PASS	NA	MantaBND:179:0:1:0:0:0:0	MantaBND:179:0:1:0:0:0:1	NA	NA	NA	TRUE	-292	292
ES1261	chrIV	14259	NA	Translocation Break-end	A	A]chrX:731478]	NA	47	MinGQ	NA	MantaBND:235:0:1:0:0:0:1	MantaBND:235:0:1:0:0:0:0	NA	NA	NA	TRUE	-203	203
ES1261	chrIX	209539	NA	Translocation Break-end	C	]chrVII:711364]C	NA	69	PASS	NA	MantaBND:590:0:1:0:0:0:1	MantaBND:590:0:1:0:0:0:0	NA	NA	NA	TRUE	-589	589
ES1261	chrV	20267	NA	Translocation Break-end	A	A]chrXIV:775543]	NA	55	MinGQ	NA	MantaBND:398:0:1:0:0:0:0	MantaBND:398:0:1:0:0:0:1	NA	NA	NA	TRUE	-867	867
ES1261	chrVII	711364	NA	Translocation Break-end	A	A[chrIX:209539[	NA	69	PASS	NA	MantaBND:590:0:1:0:0:0:0	MantaBND:590:0:1:0:0:0:1	NA	NA	NA	TRUE	-577	578
ES1261	chrVII	1077114	NA	Translocation Break-end	T	]chrII:805790]T	NA	42	PASS	NA	MantaBND:168:0:1:2:0:0:1	MantaBND:168:0:1:2:0:0:0	NA	NA	NA	TRUE	-188	189
ES1261	chrX	731478	NA	Translocation Break-end	A	A]chrIV:14259]	NA	47	MinGQ	NA	MantaBND:235:0:1:0:0:0:0	MantaBND:235:0:1:0:0:0:1	NA	NA	NA	TRUE	-192	192
ES1261	chrXI	660138	NA	Translocation Break-end	T	T]chrIII:9600]	NA	64	PASS	NA	MantaBND:179:0:1:0:0:0:1	MantaBND:179:0:1:0:0:0:0	NA	NA	NA	TRUE	-284	285
ES1261	chrXIII	908173	908283	Deletion	CGTAATTAGTTCAGAAGCTTCATGGGCAACGTCTAGCTCAGTGAGCTCGGAAGCTCCATTGGCAACGTCTAGCGTAGTGAGTTCAGAAGCTCCATCGTCAACGTCTAGCGT	CTC	-110	354	PASS	NA	MantaDEL:1109:0:0:0:0:0	NA	NA	NA	NA	FALSE	NA
ES1261	chrXIV	775543	NA	Translocation Break-end	A	A]chrV:20267]	NA	55	MinGQ	NA	MantaBND:398:0:1:0:0:0:1	MantaBND:398:0:1:0:0:0:0	NA	NA	NA	TRUE	-865	865
ES1262	chrIII	6665	NA	Translocation Break-end	G	G]chrXI:663047]	NA	29	PASS	NA	MantaBND:72:4:5:0:0:0:0	MantaBND:72:4:5:0:0:0:1	NA	NA	NA	TRUE	-2387	2387
ES1262	chrX	154229	NA	Translocation Break-end	G	G]chrXI:555379]	NA	34	MinGQ	NA	MantaBND:1384:0:1:0:0:0:0	MantaBND:1384:0:1:0:0:0:1	NA	NA	NA	TRUE	-719	719
ES1262	chrXI	555379	NA	Translocation Break-end	T	T]chrX:154229]	NA	34	MinGQ	NA	MantaBND:1384:0:1:0:0:0:1	MantaBND:1384:0:1:0:0:0:0	NA	NA	NA	TRUE	-738	738
ES1262	chrXI	663047	NA	Translocation Break-end	A	A]chrIII:6665]	NA	29	PASS	NA	MantaBND:72:4:5:0:0:0:1	MantaBND:72:4:5:0:0:0:0	NA	NA	NA	TRUE	-2373	2374
ES1263	chrII	805813	NA	Translocation Break-end	A	A[chrVII:1077114[	NA	147	MinGQ	NA	MantaBND:246:0:1:0:0:0:1	MantaBND:246:0:1:0:0:0:0	NA	NA	NA	TRUE	-205	206
ES1263	chrII	805864	NA	Translocation Break-end	T	]chrVII:1077066]T	NA	147	MinGQ	NA	MantaBND:246:0:1:1:0:0:0	MantaBND:246:0:1:1:0:0:1	NA	NA	NA	TRUE	-195	195
ES1263	chrIV	2568	NA	Translocation Break-end	G	G]chrX:743185]	NA	45	PASS	NA	MantaBND:359:0:1:0:0:0:1	MantaBND:359:0:1:0:0:0:0	NA	NA	NA	TRUE	-377	377
ES1263	chrIV	5002	NA	Translocation Break-end	A	A]chrX:740736]	NA	33	MinGQ	NA	MantaBND:364:0:1:0:0:0:0	MantaBND:364:0:1:0:0:0:1	NA	NA	NA	TRUE	-2002	2002
ES1263	chrIX	206710	NA	Translocation Break-end	A	]chrVII:708606]A	NA	26	MinGQ	NA	MantaBND:1036:0:2:0:0:0:1	MantaBND:1036:0:2:0:0:0:0	NA	NA	NA	TRUE	-724	724
ES1263	chrV	20370	NA	Translocation Break-end	A	A]chrXIV:775477]	NA	41	MinGQ	NA	MantaBND:731:0:1:0:0:0:0	MantaBND:731:0:1:0:0:0:1	NA	NA	NA	TRUE	-921	921
ES1263	chrVII	708606	NA	Translocation Break-end	A	A[chrIX:206710[	NA	26	MinGQ	NA	MantaBND:1036:0:2:0:0:0:0	MantaBND:1036:0:2:0:0:0:1	NA	NA	NA	TRUE	-687	687
ES1263	chrVII	1077066	NA	Translocation Break-end	T	T[chrII:805864[	NA	147	MinGQ	NA	MantaBND:246:0:1:1:0:0:1	MantaBND:246:0:1:1:0:0:0	NA	NA	NA	TRUE	-204	204
ES1263	chrVII	1077114	NA	Translocation Break-end	T	]chrII:805813]T	NA	147	MinGQ	NA	MantaBND:246:0:1:0:0:0:0	MantaBND:246:0:1:0:0:0:1	NA	NA	NA	TRUE	-219	220
ES1263	chrX	740736	NA	Translocation Break-end	C	C]chrIV:5002]	NA	33	MinGQ	NA	MantaBND:364:0:1:0:0:0:1	MantaBND:364:0:1:0:0:0:0	NA	NA	NA	TRUE	-2001	2002
ES1263	chrX	743185	NA	Translocation Break-end	A	A]chrIV:2568]	NA	45	PASS	NA	MantaBND:359:0:1:0:0:0:0	MantaBND:359:0:1:0:0:0:1	NA	NA	NA	TRUE	-364	365
ES1263	chrXIV	775477	NA	Translocation Break-end	A	A]chrV:20370]	NA	41	MinGQ	NA	MantaBND:731:0:1:0:0:0:1	MantaBND:731:0:1:0:0:0:0	NA	NA	NA	TRUE	-945	946
ES1263	chrXV	1072185	NA	Translocation Break-end	T	T]chrXVI:18640]	NA	28	MinGQ	NA	MantaBND:2582:0:1:0:0:0:0	MantaBND:2582:0:1:0:0:0:1	NA	NA	NA	TRUE	-975	975
ES1263	chrXVI	18640	NA	Translocation Break-end	A	A]chrXV:1072185]	NA	28	MinGQ	NA	MantaBND:2582:0:1:0:0:0:1	MantaBND:2582:0:1:0:0:0:0	NA	NA	NA	TRUE	-958	958
ES1264	chrIX	206566	NA	Translocation Break-end	A	A[chrVII:708584[	NA	29	MinGQ	NA	MantaBND:608:0:1:1:0:0:0	MantaBND:608:0:1:1:0:0:1	NA	NA	NA	TRUE	-228	228
ES1264	chrV	20341	NA	Translocation Break-end	A	A]chrXIV:775468]	NA	85	PASS	NA	MantaBND:410:0:1:0:0:0:0	MantaBND:410:0:1:0:0:0:1	NA	NA	NA	TRUE	-871	872
ES1264	chrVII	708584	NA	Translocation Break-end	A	]chrIX:206566]A	NA	29	MinGQ	NA	MantaBND:608:0:1:1:0:0:1	MantaBND:608:0:1:1:0:0:0	NA	NA	NA	TRUE	-219	220
ES1264	chrX	154218	NA	Translocation Break-end	T	T]chrXI:555405]	NA	23	MinGQ	NA	MantaBND:800:0:1:0:0:0:0	MantaBND:800:0:1:0:0:0:1	NA	NA	NA	TRUE	-768	768
ES1264	chrXI	555405	NA	Translocation Break-end	C	C]chrX:154218]	NA	23	MinGQ	NA	MantaBND:800:0:1:0:0:0:1	MantaBND:800:0:1:0:0:0:0	NA	NA	NA	TRUE	-775	776
ES1264	chrXII	11199	11346	Deletion	CCACACCCACACACCACACCCACACACACACACCCACACCCACACCCACACACACACACCCACACACACCACACCCACACACCACACCCACACCCACACCACACCCACACACCCACACCCACACACCCACACCACACCCACACCCACA	C	-147	14	MaxDepth;MinGQ;MinQUAL	NA	MantaDEL:1010:0:0:0:0:0	NA	NA	NA	NA	FALSE	0	12
ES1264	chrXIV	775468	NA	Translocation Break-end	T	T]chrV:20341]	NA	85	PASS	NA	MantaBND:410:0:1:0:0:0:1	MantaBND:410:0:1:0:0:0:0	NA	NA	NA	TRUE	-869	869
ES1265	chrI	25449	25584	Deletion	GGTTCCAGTGATGGTGGTCATCTCAGTAGATGTAGAGGTGAAAGTACCGGTCCATGGCTCGGTTGTAGTTGTAACCAAACCTTCACTGGTTGGAGTTCTGATAACAATCACGGTTTCGTCAGTTGGTTGACCGTTA	G	-135	69	PASS	NA	MantaDEL:33:0:0:0:3:0	NA	NA	NA	NA	FALSE	0	2
ES1265	chrI	138985	138985	Insertion	T	<INS>	NA	688	PASS	NA	MantaINS:18:0:0:0:2:0	NA	NA	ATTTGTGTTGGAATAGAAATCAACTATCATCTACTAACTAGTATTTACATTACTAG	CCTTTATCAACAATGGAATCCCAACAATTATCTCAACATTCACATATTTCTCA	FALSE	0	5
ES1265	chrIV	5739	NA	Translocation Break-end	A	A]chrX:739997]	NA	43	MinGQ	NA	MantaBND:258:0:1:0:0:0:0	MantaBND:258:0:1:0:0:0:1	NA	NA	NA	TRUE	-776	776
ES1265	chrIV	12633	NA	Translocation Break-end	A	A]chrX:733088]	NA	11	MaxDepth;MinGQ;MinQUAL	NA	MantaBND:240:0:1:0:0:0:0	MantaBND:240:0:1:0:0:0:1	NA	NA	NA	TRUE	-1061	1061
ES1265	chrIX	206502	NA	Translocation Break-end	T	T[chrVII:708565[	NA	11	MinGQ;MinQUAL	NA	MantaBND:704:0:1:1:0:0:1	MantaBND:704:0:1:1:0:0:0	NA	NA	NA	TRUE	-305	306
ES1265	chrM	120	85709	Duplication	C	<DUP:TANDEM>	85589	16	MaxDepth;MinGQ;MinQUAL	NA	MantaDUP:TANDEM:1924:0:1:0:0:0	NA	NA	NA	NA	TRUE	-120	120
ES1265	chrV	20345	NA	Translocation Break-end	G	G]chrXIV:775468]	NA	47	MinGQ	NA	MantaBND:539:0:1:0:0:0:0	MantaBND:539:0:1:0:0:0:1	NA	NA	NA	TRUE	-660	660
ES1265	chrVII	708565	NA	Translocation Break-end	A	]chrIX:206502]A	NA	11	MinGQ;MinQUAL	NA	MantaBND:704:0:1:1:0:0:0	MantaBND:704:0:1:1:0:0:1	NA	NA	NA	TRUE	-299	299
ES1265	chrX	154179	NA	Translocation Break-end	T	T]chrXI:555450]	NA	20	MinGQ	NA	MantaBND:979:0:1:0:0:0:0	MantaBND:979:0:1:0:0:0:1	NA	NA	NA	TRUE	-660	660
ES1265	chrX	733088	NA	Translocation Break-end	T	T]chrIV:12633]	NA	11	MaxDepth;MinGQ;MinQUAL	NA	MantaBND:240:0:1:0:0:0:1	MantaBND:240:0:1:0:0:0:0	NA	NA	NA	TRUE	-1078	1078
ES1265	chrX	739997	NA	Translocation Break-end	C	C]chrIV:5739]	NA	43	MinGQ	NA	MantaBND:258:0:1:0:0:0:1	MantaBND:258:0:1:0:0:0:0	NA	NA	NA	TRUE	-774	774
ES1265	chrXI	555450	NA	Translocation Break-end	A	A]chrX:154179]	NA	20	MinGQ	NA	MantaBND:979:0:1:0:0:0:1	MantaBND:979:0:1:0:0:0:0	NA	NA	NA	TRUE	-675	676
ES1265	chrXIV	775468	NA	Translocation Break-end	T	T]chrV:20345]	NA	47	MinGQ	NA	MantaBND:539:0:1:0:0:0:1	MantaBND:539:0:1:0:0:0:0	NA	NA	NA	TRUE	-671	671
ES1266	chrII	805865	NA	Translocation Break-end	T	]chrVII:1077054]T	NA	104	PASS	NA	MantaBND:282:0:1:1:0:0:0	MantaBND:282:0:1:1:0:0:1	NA	NA	NA	TRUE	-239	239
ES1266	chrII	805890	NA	Translocation Break-end	T	T[chrVII:1077183[	NA	104	PASS	NA	MantaBND:282:0:1:0:0:0:0	MantaBND:282:0:1:0:0:0:1	NA	NA	NA	TRUE	-266	267
ES1266	chrIV	2655	NA	Translocation Break-end	T	T]chrX:743104]	NA	11	MinGQ;MinQUAL	NA	MantaBND:413:0:1:0:0:0:0	MantaBND:413:0:1:0:0:0:1	NA	NA	NA	TRUE	-414	415
ES1266	chrIV	3987	NA	Translocation Break-end	T	T]chrX:741769]	NA	25	MinGQ	NA	MantaBND:422:0:1:0:0:0:0	MantaBND:422:0:1:0:0:0:1	NA	NA	NA	TRUE	-757	757
ES1266	chrIV	12111	NA	Translocation Break-end	G	G]chrX:733632]	NA	12	MinGQ;MinQUAL	NA	MantaBND:404:0:1:0:0:0:0	MantaBND:404:0:1:0:0:0:1	NA	NA	NA	TRUE	-993	993
ES1266	chrIV	14262	NA	Translocation Break-end	C	C]chrX:731481]	NA	74	PASS	NA	MantaBND:405:0:1:0:0:0:0	MantaBND:405:0:1:0:0:0:1	NA	NA	NA	TRUE	-1142	1143
ES1266	chrV	20417	NA	Translocation Break-end	G	G]chrXIV:775426]	NA	45	MinGQ	NA	MantaBND:818:0:1:0:0:0:0	MantaBND:818:0:1:0:0:0:1	NA	NA	NA	TRUE	-1152	1153
ES1266	chrVII	1077054	NA	Translocation Break-end	C	C[chrII:805865[	NA	104	PASS	NA	MantaBND:282:0:1:1:0:0:1	MantaBND:282:0:1:1:0:0:0	NA	NA	NA	TRUE	-215	216
ES1266	chrVII	1077183	NA	Translocation Break-end	C	]chrII:805890]C	NA	104	PASS	NA	MantaBND:282:0:1:0:0:0:1	MantaBND:282:0:1:0:0:0:0	NA	NA	NA	TRUE	-289	289
ES1266	chrX	731481	NA	Translocation Break-end	G	G]chrIV:14262]	NA	74	PASS	NA	MantaBND:405:0:1:0:0:0:1	MantaBND:405:0:1:0:0:0:0	NA	NA	NA	TRUE	-1152	1153
ES1266	chrX	733632	NA	Translocation Break-end	T	T]chrIV:12111]	NA	12	MinGQ;MinQUAL	NA	MantaBND:404:0:1:0:0:0:1	MantaBND:404:0:1:0:0:0:0	NA	NA	NA	TRUE	-996	997
ES1266	chrX	741769	NA	Translocation Break-end	A	A]chrIV:3987]	NA	25	MinGQ	NA	MantaBND:422:0:1:0:0:0:1	MantaBND:422:0:1:0:0:0:0	NA	NA	NA	TRUE	-747	747
ES1266	chrX	743104	NA	Translocation Break-end	T	T]chrIV:2655]	NA	11	MinGQ;MinQUAL	NA	MantaBND:413:0:1:0:0:0:1	MantaBND:413:0:1:0:0:0:0	NA	NA	NA	TRUE	-409	410
ES1266	chrXIV	775426	NA	Translocation Break-end	T	T]chrV:20417]	NA	45	MinGQ	NA	MantaBND:818:0:1:0:0:0:1	MantaBND:818:0:1:0:0:0:0	NA	NA	NA	TRUE	-1135	1135
ES1266	chrXV	1084048	NA	Translocation Break-end	T	T]chrXVI:7044]	NA	10	MaxDepth;MinGQ;MinQUAL	NA	MantaBND:2968:0:1:0:0:0:1	MantaBND:2968:0:1:0:0:0:0	NA	NA	NA	TRUE	-318	318
ES1266	chrXVI	7044	NA	Translocation Break-end	T	T]chrXV:1084048]	NA	10	MaxDepth;MinGQ;MinQUAL	NA	MantaBND:2968:0:1:0:0:0:0	MantaBND:2968:0:1:0:0:0:1	NA	NA	NA	TRUE	-319	320
ES1267	chrIV	5462	NA	Translocation Break-end	G	G]chrX:740283]	NA	12	MinGQ;MinQUAL	NA	MantaBND:366:0:1:0:0:0:0	MantaBND:366:0:1:0:0:0:1	NA	NA	NA	TRUE	-3058	3059
ES1267	chrIX	206428	NA	Translocation Break-end	G	G[chrVII:708455[	NA	72	PASS	NA	MantaBND:1151:0:1:1:0:0:1	MantaBND:1151:0:1:1:0:0:0	NA	NA	NA	TRUE	-353	353
ES1267	chrIX	206490	NA	Translocation Break-end	A	]chrVII:708432]A	NA	72	PASS	NA	MantaBND:1151:0:1:0:0:0:1	MantaBND:1151:0:1:0:0:0:0	NA	NA	NA	TRUE	-337	337
ES1267	chrIX	432755	NA	Translocation Break-end	T	T]chrVII:7763]	NA	28	MinGQ	NA	MantaBND:975:0:1:0:0:0:0	MantaBND:975:0:1:0:0:0:1	NA	NA	NA	TRUE	-742	742
ES1267	chrVII	7763	NA	Translocation Break-end	G	G]chrIX:432755]	NA	28	MinGQ	NA	MantaBND:975:0:1:0:0:0:1	MantaBND:975:0:1:0:0:0:0	NA	NA	NA	TRUE	-755	755
ES1267	chrVII	708432	NA	Translocation Break-end	C	C[chrIX:206490[	NA	72	PASS	NA	MantaBND:1151:0:1:0:0:0:0	MantaBND:1151:0:1:0:0:0:1	NA	NA	NA	TRUE	-349	349
ES1267	chrVII	708455	NA	Translocation Break-end	A	]chrIX:206428]A	NA	72	PASS	NA	MantaBND:1151:0:1:1:0:0:0	MantaBND:1151:0:1:1:0:0:1	NA	NA	NA	TRUE	-348	349
ES1267	chrX	740283	NA	Translocation Break-end	C	C]chrIV:5462]	NA	12	MinGQ;MinQUAL	NA	MantaBND:366:0:1:0:0:0:1	MantaBND:366:0:1:0:0:0:0	NA	NA	NA	TRUE	-3052	3053
ES1268	chrIV	5797	NA	Translocation Break-end	G	G]chrX:739940]	NA	66	PASS	NA	MantaBND:357:0:1:0:0:0:0	MantaBND:357:0:1:0:0:0:1	NA	NA	NA	TRUE	-2731	2732
ES1268	chrIV	1352808	1352808	Insertion	C	<INS>	NA	504	PASS	NA	MantaINS:679:0:0:0:3:0	NA	NA	ATATATGTTGGAATAGAAATCAACTATCATCTACTAACTAGTATTTACATTACTAGTATATTATCATATAC	TTATCAACAATGGAATCCCAACAATTATCTCAACATTCACCCATTTCTCA	FALSE	0	5
ES1268	chrV	20587	NA	Translocation Break-end	C	C]chrXIV:775229]	NA	12	MinGQ;MinQUAL	NA	MantaBND:723:0:1:1:0:0:0	MantaBND:723:0:1:1:0:0:1	NA	NA	NA	TRUE	-755	755
ES1268	chrX	154231	NA	Translocation Break-end	A	A]chrXI:555384]	NA	65	PASS	NA	MantaBND:1795:0:1:0:0:0:0	MantaBND:1795:0:1:0:0:0:1	NA	NA	NA	TRUE	-738	739
ES1268	chrX	739940	NA	Translocation Break-end	C	C]chrIV:5797]	NA	66	PASS	NA	MantaBND:357:0:1:0:0:0:1	MantaBND:357:0:1:0:0:0:0	NA	NA	NA	TRUE	-2737	2737
ES1268	chrXI	555384	NA	Translocation Break-end	A	A]chrX:154231]	NA	65	PASS	NA	MantaBND:1795:0:1:0:0:0:1	MantaBND:1795:0:1:0:0:0:0	NA	NA	NA	TRUE	-749	750
ES1268	chrXIV	775229	NA	Translocation Break-end	C	C]chrV:20587]	NA	12	MinGQ;MinQUAL	NA	MantaBND:723:0:1:1:0:0:1	MantaBND:723:0:1:1:0:0:0	NA	NA	NA	TRUE	-767	767
ES1272	chrII	805880	NA	Translocation Break-end	T	]chrVII:1077051]T	NA	24	MinGQ	NA	MantaBND:6:0:1:1:0:0:1	MantaBND:6:0:1:1:0:0:0	NA	NA	NA	TRUE	-184	184
ES1272	chrVII	1077051	NA	Translocation Break-end	A	A[chrII:805880[	NA	24	MinGQ	NA	MantaBND:6:0:1:1:0:0:0	MantaBND:6:0:1:1:0:0:1	NA	NA	NA	TRUE	-171	172
ES1272	chrXII	314	557	Deletion	TTATCCTACTCTTTCCCACTTGTCTCTCGCTACTGCCGTGCAACAAACACTAAATCAAAACAGTGAAATACTACTACATCAAAACGCATATTCCCTAGAAAAAAAAATTTCTTACAATATACTATACTACACAATACATAATCACTGACTTTCGTAACAACAATTTCCTTCACTCTCCAACTTCTCTGCTCGAATCTCTACATAGTAATATTATATCAAATCTACCGTCTGGAACATCATTCGC	T	-243	75	PASS	NA	MantaDEL:107:0:0:0:1:0	NA	NA	NA	NA	FALSE	0	5
ES1277	chrIII	10200	NA	Translocation Break-end	C	C]chrXI:659520]	NA	59	MinGQ	NA	MantaBND:208:0:1:0:0:0:0	MantaBND:208:0:1:0:0:0:1	NA	NA	NA	TRUE	-892	893
ES1277	chrXI	659520	NA	Translocation Break-end	C	C]chrIII:10200]	NA	59	MinGQ	NA	MantaBND:208:0:1:0:0:0:1	MantaBND:208:0:1:0:0:0:0	NA	NA	NA	TRUE	-910	911
ES1279	chrX	154232	NA	Translocation Break-end	T	T]chrXI:555361]	NA	62	MinGQ	NA	MantaBND:1107:0:1:0:0:0:1	MantaBND:1107:0:1:0:0:0:0	NA	NA	NA	TRUE	-722	722
ES1279	chrXI	555361	NA	Translocation Break-end	C	C]chrX:154232]	NA	62	MinGQ	NA	MantaBND:1107:0:1:0:0:0:0	MantaBND:1107:0:1:0:0:0:1	NA	NA	NA	TRUE	-731	732
ES1281	chrM	112	85708	Duplication	C	<DUP:TANDEM>	85596	18	MinGQ;MinQUAL	NA	MantaDUP:TANDEM:2123:0:1:0:0:0	NA	NA	NA	NA	TRUE	-112	112
ES1282	chrM	84	85709	Duplication	T	<DUP:TANDEM>	85625	47	MaxDepth;MinGQ	NA	MantaDUP:TANDEM:3309:0:1:0:0:0	NA	NA	NA	NA	TRUE	-84	84
ES1282	chrV	20134	NA	Translocation Break-end	G	G]chrXIV:775675]	NA	16	MinGQ;MinQUAL	NA	MantaBND:851:0:1:0:0:0:0	MantaBND:851:0:1:0:0:0:1	NA	NA	NA	TRUE	-866	866
ES1282	chrX	154235	NA	Translocation Break-end	T	T]chrXI:555353]	NA	52	PASS	NA	MantaBND:1648:0:1:0:0:0:0	MantaBND:1648:0:1:0:0:0:1	NA	NA	NA	TRUE	-802	803
ES1282	chrXI	555353	NA	Translocation Break-end	G	G]chrX:154235]	NA	52	PASS	NA	MantaBND:1648:0:1:0:0:0:1	MantaBND:1648:0:1:0:0:0:0	NA	NA	NA	TRUE	-808	808
ES1282	chrXIV	775675	NA	Translocation Break-end	G	G]chrV:20134]	NA	16	MinGQ;MinQUAL	NA	MantaBND:851:0:1:0:0:0:1	MantaBND:851:0:1:0:0:0:0	NA	NA	NA	TRUE	-878	879
ES1282	chrXV	1072060	NA	Translocation Break-end	A	A]chrXVI:18763]	NA	19	MinGQ;MinQUAL	NA	MantaBND:3051:0:1:0:0:0:0	MantaBND:3051:0:1:0:0:0:1	NA	NA	NA	TRUE	-982	983
ES1282	chrXV	1076899	NA	Translocation Break-end	T	T]chrXVI:14162]	NA	10	MinGQ;MinQUAL	NA	MantaBND:3020:0:1:2:0:0:1	MantaBND:3020:0:1:2:0:0:0	NA	NA	NA	TRUE	-787	787
ES1282	chrXVI	14162	NA	Translocation Break-end	A	A]chrXV:1076899]	NA	10	MinGQ;MinQUAL	NA	MantaBND:3020:0:1:2:0:0:0	MantaBND:3020:0:1:2:0:0:1	NA	NA	NA	TRUE	-803	803
ES1282	chrXVI	18763	NA	Translocation Break-end	G	G]chrXV:1072060]	NA	19	MinGQ;MinQUAL	NA	MantaBND:3051:0:1:0:0:0:1	MantaBND:3051:0:1:0:0:0:0	NA	NA	NA	TRUE	-1002	1002
ES1284	chrIII	10071	NA	Translocation Break-end	A	A]chrXI:659664]	NA	28	MinGQ	NA	MantaBND:159:0:1:0:0:0:0	MantaBND:159:0:1:0:0:0:1	NA	NA	NA	TRUE	-772	772
ES1284	chrV	438586	438586	Insertion	T	<INS>	NA	685	PASS	NA	MantaINS:63:6:6:1:3:0	NA	NA	ACACGTGTTGGAATAAAAATCCACTATCGTCTATCAACTAATAGTTATATTATCAAT	CTTTATCAACAATGGAATCCCAACAATTATCTCAACATTCACCCATTTCTCA	FALSE	0	5
ES1284	chrXI	659664	NA	Translocation Break-end	C	C]chrIII:10071]	NA	28	MinGQ	NA	MantaBND:159:0:1:0:0:0:1	MantaBND:159:0:1:0:0:0:0	NA	NA	NA	TRUE	-771	771
ES1285	chrII	805800	NA	Translocation Break-end	T	T[chrVII:1077120[	NA	11	MinGQ;MinQUAL	NA	MantaBND:202:1:2:1:0:0:1	MantaBND:202:1:2:1:0:0:0	NA	NA	NA	TRUE	-192	192
ES1285	chrIV	3886	NA	Translocation Break-end	T	T]chrX:741827]	NA	11	MinGQ;MinQUAL	NA	MantaBND:327:0:1:0:0:0:0	MantaBND:327:0:1:0:0:0:1	NA	NA	NA	TRUE	-281	281
ES1285	chrIV	14244	NA	Translocation Break-end	T	T]chrX:731484]	NA	10	MinGQ;MinQUAL	NA	MantaBND:304:0:1:0:0:0:0	MantaBND:304:0:1:0:0:0:1	NA	NA	NA	TRUE	-1116	1116
ES1285	chrIX	206622	NA	Translocation Break-end	G	]chrVII:708539]G	NA	18	MinGQ;MinQUAL	NA	MantaBND:920:0:1:0:0:0:1	MantaBND:920:0:1:0:0:0:0	NA	NA	NA	TRUE	-242	242
ES1285	chrM	89	85715	Duplication	T	<DUP:TANDEM>	85626	29	MaxDepth;MinGQ	NA	MantaDUP:TANDEM:2345:0:1:0:0:0	NA	NA	NA	NA	TRUE	-89	90
ES1285	chrV	4558	4585	Insertion	A	<INS>	NA	108	PASS	NA	MantaINS:611:0:0:0:5:0	NA	NA	ATATCAACCACTGTAGGCATATAAAAGCAGTCGTTCAATTCTTCCCAAAGG	TCAAACTGAGCCATGCATGCAAAGTAAAAGCCGCGGACATACTCGCGATTAAA	FALSE	NA
ES1285	chrVII	364666	NA	Translocation Break-end	G	G]chrXVI:174293]	NA	33	PASS	NA	MantaBND:876:0:1:0:0:0:0	MantaBND:876:0:1:0:0:0:1	NA	NA	NA	TRUE	-576	577
ES1285	chrVII	708539	NA	Translocation Break-end	A	A[chrIX:206622[	NA	18	MinGQ;MinQUAL	NA	MantaBND:920:0:1:0:0:0:0	MantaBND:920:0:1:0:0:0:1	NA	NA	NA	TRUE	-220	220
ES1285	chrVII	1077120	NA	Translocation Break-end	C	]chrII:805800]C	NA	11	MinGQ;MinQUAL	NA	MantaBND:202:1:2:1:0:0:0	MantaBND:202:1:2:1:0:0:1	NA	NA	NA	TRUE	-183	183
ES1285	chrX	154180	NA	Translocation Break-end	T	T]chrXI:555420]	NA	27	MinGQ	NA	MantaBND:1180:0:1:0:0:0:0	MantaBND:1180:0:1:0:0:0:1	NA	NA	NA	TRUE	-740	740
ES1285	chrX	731484	NA	Translocation Break-end	A	A]chrIV:14244]	NA	10	MinGQ;MinQUAL	NA	MantaBND:304:0:1:0:0:0:1	MantaBND:304:0:1:0:0:0:0	NA	NA	NA	TRUE	-1113	1114
ES1285	chrX	741827	NA	Translocation Break-end	A	A]chrIV:3886]	NA	11	MinGQ;MinQUAL	NA	MantaBND:327:0:1:0:0:0:1	MantaBND:327:0:1:0:0:0:0	NA	NA	NA	TRUE	-272	273
ES1285	chrXI	555420	NA	Translocation Break-end	G	G]chrX:154180]	NA	27	MinGQ	NA	MantaBND:1180:0:1:0:0:0:1	MantaBND:1180:0:1:0:0:0:0	NA	NA	NA	TRUE	-733	734
ES1285	chrXVI	174293	NA	Translocation Break-end	C	C]chrVII:364666]	NA	33	PASS	NA	MantaBND:876:0:1:0:0:0:1	MantaBND:876:0:1:0:0:0:0	NA	NA	NA	TRUE	-606	607
ES1286	chrIII	10019	NA	Translocation Break-end	C	C]chrXI:659720]	NA	68	PASS	NA	MantaBND:114:0:1:0:0:0:0	MantaBND:114:0:1:0:0:0:1	NA	NA	NA	TRUE	-320	321
ES1286	chrXI	659720	NA	Translocation Break-end	T	T]chrIII:10019]	NA	68	PASS	NA	MantaBND:114:0:1:0:0:0:1	MantaBND:114:0:1:0:0:0:0	NA	NA	NA	TRUE	-313	313
ES1289	chrM	32100	36353	Duplication	T	<DUP:TANDEM>	4253	387	MaxDepth	NA	MantaDUP:TANDEM:1400:3:4:0:0:0	NA	NA	NA	NA	FALSE	0	4
ES129	chrII	255262	NA	Translocation Break-end	T	T]chrV:251153]	NA	392	PASS	NA	MantaBND:67:0:2:0:0:0:0	MantaBND:67:0:2:0:0:0:1	NA	NA	NA	TRUE	-263	263
ES129	chrV	251153	NA	Translocation Break-end	A	A]chrII:255262]	NA	392	PASS	NA	MantaBND:67:0:2:0:0:0:1	MantaBND:67:0:2:0:0:0:0	NA	NA	NA	TRUE	-220	221
ES1290	chrII	805808	NA	Translocation Break-end	A	A[chrVII:1077137[	NA	13	MinGQ;MinQUAL	NA	MantaBND:177:0:1:3:0:0:1	MantaBND:177:0:1:3:0:0:0	NA	NA	NA	TRUE	-203	204
ES1290	chrIV	8005	NA	Translocation Break-end	C	C]chrX:737729]	NA	10	MinGQ;MinQUAL	NA	MantaBND:263:0:1:0:0:0:0	MantaBND:263:0:1:0:0:0:1	NA	NA	NA	TRUE	-660	660
ES1290	chrM	42	85714	Duplication	A	<DUP:TANDEM>	85672	29	MinGQ	NA	MantaDUP:TANDEM:2135:0:1:0:0:0	NA	NA	NA	NA	TRUE	-42	43
ES1290	chrVII	1077137	NA	Translocation Break-end	G	]chrII:805808]G	NA	13	MinGQ;MinQUAL	NA	MantaBND:177:0:1:3:0:0:0	MantaBND:177:0:1:3:0:0:1	NA	NA	NA	TRUE	-247	247
ES1290	chrX	737729	NA	Translocation Break-end	G	G]chrIV:8005]	NA	10	MinGQ;MinQUAL	NA	MantaBND:263:0:1:0:0:0:1	MantaBND:263:0:1:0:0:0:0	NA	NA	NA	TRUE	-642	643
ES1292	chrIII	10401	NA	Translocation Break-end	C	C]chrXI:659347]	NA	26	MinGQ	NA	MantaBND:633:0:1:0:0:0:0	MantaBND:633:0:1:0:0:0:1	NA	NA	NA	TRUE	-1109	1109
ES1292	chrV	20223	NA	Translocation Break-end	T	T]chrXIV:775617]	NA	104	PASS	NA	MantaBND:1736:0:1:0:0:0:0	MantaBND:1736:0:1:0:0:0:1	NA	NA	NA	TRUE	-1069	1069
ES1292	chrX	154214	NA	Translocation Break-end	T	T]chrXI:555404]	NA	29	MinGQ	NA	MantaBND:3645:0:1:0:0:0:0	MantaBND:3645:0:1:0:0:0:1	NA	NA	NA	TRUE	-764	765
ES1292	chrXI	555404	NA	Translocation Break-end	G	G]chrX:154214]	NA	29	MinGQ	NA	MantaBND:3645:0:1:0:0:0:1	MantaBND:3645:0:1:0:0:0:0	NA	NA	NA	TRUE	-796	796
ES1292	chrXI	659347	NA	Translocation Break-end	C	C]chrIII:10401]	NA	26	MinGQ	NA	MantaBND:633:0:1:0:0:0:1	MantaBND:633:0:1:0:0:0:0	NA	NA	NA	TRUE	-1111	1111
ES1292	chrXIV	775617	NA	Translocation Break-end	T	T]chrV:20223]	NA	104	PASS	NA	MantaBND:1736:0:1:0:0:0:1	MantaBND:1736:0:1:0:0:0:0	NA	NA	NA	TRUE	-1070	1070
ES1294	chrIII	6885	NA	Translocation Break-end	A	A]chrXI:662834]	NA	31	MinGQ	NA	MantaBND:647:0:1:0:0:0:0	MantaBND:647:0:1:0:0:0:1	NA	NA	NA	TRUE	-2200	2201
ES1294	chrIV	5667	NA	Translocation Break-end	T	T]chrX:740083]	NA	23	MinGQ	NA	MantaBND:784:0:1:0:0:0:0	MantaBND:784:0:1:0:0:0:1	NA	NA	NA	TRUE	-2691	2691
ES1294	chrIV	44576	NA	Translocation Break-end	T	]chrXIV:252509]T	NA	69	PASS	NA	MantaBND:807:0:1:1:0:0:1	MantaBND:807:0:1:1:0:0:0	NA	NA	NA	TRUE	-773	774
ES1294	chrIV	44798	NA	Translocation Break-end	A	A[chrXIV:252842[	NA	69	PASS	NA	MantaBND:807:0:1:0:0:0:0	MantaBND:807:0:1:0:0:0:1	NA	NA	NA	TRUE	-972	973
ES1294	chrIV	1154495	1159800	Duplication	C	<DUP:TANDEM>	5305	32	PASS	NA	MantaDUP:TANDEM:1347:0:1:1:0:0	NA	NA	NA	NA	TRUE	-265	265
ES1294	chrV	20167	NA	Translocation Break-end	T	T]chrXIV:775653]	NA	149	PASS	NA	MantaBND:789:2:4:0:0:0:1	MantaBND:789:2:4:0:0:0:0	NA	NA	NA	TRUE	-1319	1319
ES1294	chrX	740083	NA	Translocation Break-end	T	T]chrIV:5667]	NA	23	MinGQ	NA	MantaBND:784:0:1:0:0:0:1	MantaBND:784:0:1:0:0:0:0	NA	NA	NA	TRUE	-2688	2688
ES1294	chrXI	662834	NA	Translocation Break-end	A	A]chrIII:6885]	NA	31	MinGQ	NA	MantaBND:647:0:1:0:0:0:1	MantaBND:647:0:1:0:0:0:0	NA	NA	NA	TRUE	-2194	2194
ES1294	chrXIV	252509	NA	Translocation Break-end	T	T[chrIV:44576[	NA	69	PASS	NA	MantaBND:807:0:1:1:0:0:0	MantaBND:807:0:1:1:0:0:1	NA	NA	NA	TRUE	-793	794
ES1294	chrXIV	252842	NA	Translocation Break-end	G	]chrIV:44798]G	NA	69	PASS	NA	MantaBND:807:0:1:0:0:0:1	MantaBND:807:0:1:0:0:0:0	NA	NA	NA	TRUE	-972	973
ES1294	chrXIV	775653	NA	Translocation Break-end	C	C]chrV:20167]	NA	149	PASS	NA	MantaBND:789:2:4:0:0:0:0	MantaBND:789:2:4:0:0:0:1	NA	NA	NA	TRUE	-1316	1316
ES1294	chrXV	1072101	NA	Translocation Break-end	T	T]chrXVI:18720]	NA	26	MinGQ	NA	MantaBND:5785:0:1:0:0:0:0	MantaBND:5785:0:1:0:0:0:1	NA	NA	NA	TRUE	-964	965
ES1294	chrXVI	18720	NA	Translocation Break-end	A	A]chrXV:1072101]	NA	26	MinGQ	NA	MantaBND:5785:0:1:0:0:0:1	MantaBND:5785:0:1:0:0:0:0	NA	NA	NA	TRUE	-960	960
ES1296	chrIV	1154439	1159950	Deletion	A	<DEL>	-5511	93	PASS	NA	MantaDEL:907:1:3:1:0:0	NA	NA	NA	NA	TRUE	-214	214
ES1296	chrIX	206601	NA	Translocation Break-end	A	]chrVII:708483]A	NA	59	MinGQ	NA	MantaBND:1600:0:1:0:0:0:0	MantaBND:1600:0:1:0:0:0:1	NA	NA	NA	TRUE	-779	780
ES1296	chrV	20466	NA	Translocation Break-end	T	T]chrXIV:775331]	NA	16	MinGQ;MinQUAL	NA	MantaBND:1088:0:1:1:0:0:0	MantaBND:1088:0:1:1:0:0:1	NA	NA	NA	TRUE	-898	899
ES1296	chrVII	708483	NA	Translocation Break-end	A	A[chrIX:206601[	NA	59	MinGQ	NA	MantaBND:1600:0:1:0:0:0:1	MantaBND:1600:0:1:0:0:0:0	NA	NA	NA	TRUE	-738	739
ES1296	chrXIV	775331	NA	Translocation Break-end	A	A]chrV:20466]	NA	16	MinGQ;MinQUAL	NA	MantaBND:1088:0:1:1:0:0:1	MantaBND:1088:0:1:1:0:0:0	NA	NA	NA	TRUE	-866	866
ES1297	chrII	805882	NA	Translocation Break-end	G	]chrVII:1077055]G	NA	47	MinGQ	NA	MantaBND:85:0:1:1:0:0:0	MantaBND:85:0:1:1:0:0:1	NA	NA	NA	TRUE	-190	191
ES1297	chrIV	12043	NA	Translocation Break-end	A	A]chrX:733672]	NA	10	MinGQ;MinQUAL	NA	MantaBND:173:0:1:0:0:0:0	MantaBND:173:0:1:0:0:0:1	NA	NA	NA	TRUE	-520	521
ES1297	chrV	20105	NA	Translocation Break-end	C	C]chrXIV:775693]	NA	10	MaxDepth;MinGQ;MinQUAL	NA	MantaBND:301:0:2:1:0:0:1	MantaBND:301:0:2:1:0:0:0	NA	NA	NA	TRUE	-309	309
ES1297	chrV	20749	NA	Translocation Break-end	C	C]chrXIV:775053]	NA	22	PASS	NA	MantaBND:301:0:1:0:0:0:0	MantaBND:301:0:1:0:0:0:1	NA	NA	NA	TRUE	-261	261
ES1297	chrVII	764702	NA	Translocation Break-end	A	A[chrXVI:838903[	NA	28	PASS	NA	MantaBND:460:0:1:0:0:0:1	MantaBND:460:0:1:0:0:0:0	NA	NA	NA	TRUE	-438	438
ES1297	chrVII	1077055	NA	Translocation Break-end	A	A[chrII:805882[	NA	47	MinGQ	NA	MantaBND:85:0:1:1:0:0:1	MantaBND:85:0:1:1:0:0:0	NA	NA	NA	TRUE	-183	184
ES1297	chrX	154228	NA	Translocation Break-end	T	T]chrXI:555369]	NA	46	MinGQ	NA	MantaBND:565:0:1:0:0:0:1	MantaBND:565:0:1:0:0:0:0	NA	NA	NA	TRUE	-711	712
ES1297	chrX	733672	NA	Translocation Break-end	T	T]chrIV:12043]	NA	10	MinGQ;MinQUAL	NA	MantaBND:173:0:1:0:0:0:1	MantaBND:173:0:1:0:0:0:0	NA	NA	NA	TRUE	-533	534
ES1297	chrXI	555369	NA	Translocation Break-end	C	C]chrX:154228]	NA	46	MinGQ	NA	MantaBND:565:0:1:0:0:0:0	MantaBND:565:0:1:0:0:0:1	NA	NA	NA	TRUE	-721	721
ES1297	chrXIV	775053	NA	Translocation Break-end	A	A]chrV:20749]	NA	22	PASS	NA	MantaBND:301:0:1:0:0:0:1	MantaBND:301:0:1:0:0:0:0	NA	NA	NA	TRUE	-258	258
ES1297	chrXIV	775693	NA	Translocation Break-end	T	T]chrV:20105]	NA	10	MaxDepth;MinGQ;MinQUAL	NA	MantaBND:301:0:2:1:0:0:0	MantaBND:301:0:2:1:0:0:1	NA	NA	NA	TRUE	-299	299
ES1297	chrXV	282026	282026	Insertion	T	<INS>	NA	902	PASS	NA	MantaINS:1033:0:0:1:2:0	NA	NA	GTTTTTGAGAAATGGGTGAATGTTGAGATAATTGTTGGGATTCCATTGTTGATAAA	CGTAAATACTAGTTAGTAGATGATAGTTGATTTTTATTCCAACA	FALSE	0	5
ES1297	chrXVI	838903	NA	Translocation Break-end	G	]chrVII:764702]G	NA	28	PASS	NA	MantaBND:460:0:1:0:0:0:0	MantaBND:460:0:1:0:0:0:1	NA	NA	NA	TRUE	-426	426
ES1299	chrM	137	85698	Duplication	A	<DUP:TANDEM>	85561	17	MaxDepth;MinQUAL	NA	MantaDUP:TANDEM:2322:0:1:0:0:0	NA	NA	NA	NA	TRUE	-137	138
ES1299	chrV	20302	NA	Translocation Break-end	G	G]chrXIV:775522]	NA	23	MinGQ	NA	MantaBND:571:0:1:0:0:0:0	MantaBND:571:0:1:0:0:0:1	NA	NA	NA	TRUE	-1261	1262
ES1299	chrXIV	775522	NA	Translocation Break-end	T	T]chrV:20302]	NA	23	MinGQ	NA	MantaBND:571:0:1:0:0:0:1	MantaBND:571:0:1:0:0:0:0	NA	NA	NA	TRUE	-1260	1260
ES1300	chrIV	44635	NA	Translocation Break-end	A	]chrXIV:252563]A	NA	62	PASS	NA	MantaBND:461:0:1:1:0:0:1	MantaBND:461:0:1:1:0:0:0	NA	NA	NA	TRUE	-715	715
ES1300	chrV	20166	NA	Translocation Break-end	C	C]chrXIV:775654]	NA	68	PASS	NA	MantaBND:871:0:1:0:0:0:0	MantaBND:871:0:1:0:0:0:1	NA	NA	NA	TRUE	-850	851
ES1300	chrVII	764441	NA	Translocation Break-end	C	C[chrXVI:838617[	NA	41	MinGQ	NA	MantaBND:1341:0:1:0:0:0:0	MantaBND:1341:0:1:0:0:0:1	NA	NA	NA	TRUE	-820	820
ES1300	chrVII	764653	NA	Translocation Break-end	A	]chrXVI:838754]A	NA	41	MinGQ	NA	MantaBND:1341:0:1:2:0:0:0	MantaBND:1341:0:1:2:0:0:1	NA	NA	NA	TRUE	-369	369
ES1300	chrXIV	252563	NA	Translocation Break-end	T	T[chrIV:44635[	NA	62	PASS	NA	MantaBND:461:0:1:1:0:0:0	MantaBND:461:0:1:1:0:0:1	NA	NA	NA	TRUE	-731	731
ES1300	chrXIV	775654	NA	Translocation Break-end	T	T]chrV:20166]	NA	68	PASS	NA	MantaBND:871:0:1:0:0:0:1	MantaBND:871:0:1:0:0:0:0	NA	NA	NA	TRUE	-857	858
ES1300	chrXV	1072224	NA	Translocation Break-end	C	C]chrXVI:18593]	NA	39	MinGQ	NA	MantaBND:3328:0:1:0:0:0:0	MantaBND:3328:0:1:0:0:0:1	NA	NA	NA	TRUE	-961	961
ES1300	chrXVI	18593	NA	Translocation Break-end	T	T]chrXV:1072224]	NA	39	MinGQ	NA	MantaBND:3328:0:1:0:0:0:1	MantaBND:3328:0:1:0:0:0:0	NA	NA	NA	TRUE	-979	980
ES1300	chrXVI	838617	NA	Translocation Break-end	T	]chrVII:764441]T	NA	41	MinGQ	NA	MantaBND:1341:0:1:0:0:0:1	MantaBND:1341:0:1:0:0:0:0	NA	NA	NA	TRUE	-830	830
ES1300	chrXVI	838754	NA	Translocation Break-end	T	T[chrVII:764653[	NA	41	MinGQ	NA	MantaBND:1341:0:1:2:0:0:1	MantaBND:1341:0:1:2:0:0:0	NA	NA	NA	TRUE	-382	383
ES1301	chrII	805256	NA	Translocation Break-end	T	T[chrVII:1076593[	NA	28	PASS	NA	MantaBND:672:0:1:0:0:0:0	MantaBND:672:0:1:0:0:0:1	NA	NA	NA	TRUE	-766	766
ES1301	chrII	805869	NA	Translocation Break-end	C	]chrVII:1077063]C	NA	90	MinGQ	NA	MantaBND:672:0:1:2:0:0:0	MantaBND:672:0:1:2:0:0:1	NA	NA	NA	TRUE	-222	222
ES1301	chrIII	6614	NA	Translocation Break-end	C	C]chrXI:663094]	NA	27	PASS	NA	MantaBND:6:55:56:1:0:0:0	MantaBND:6:55:56:1:0:0:1	NA	NA	NA	TRUE	-2539	2539
ES1301	chrIV	44716	NA	Translocation Break-end	G	]chrXIV:252665]G	NA	33	MinGQ	NA	MantaBND:921:0:1:1:0:0:1	MantaBND:921:0:1:1:0:0:0	NA	NA	NA	TRUE	-865	865
ES1301	chrIV	44898	NA	Translocation Break-end	T	T[chrXIV:252948[	NA	33	MinGQ	NA	MantaBND:921:0:1:0:0:0:0	MantaBND:921:0:1:0:0:0:1	NA	NA	NA	TRUE	-885	886
ES1301	chrIX	206649	NA	Translocation Break-end	A	]chrVII:708555]A	NA	54	MinGQ	NA	MantaBND:2888:0:1:2:0:0:1	MantaBND:2888:0:1:2:0:0:0	NA	NA	NA	TRUE	-231	231
ES1301	chrIX	432660	NA	Translocation Break-end	A	A]chrVII:7875]	NA	11	MinGQ;MinQUAL	NA	MantaBND:6:38:41:0:0:0:1	MantaBND:6:38:41:0:0:0:0	NA	NA	NA	TRUE	-1338	1338
ES1301	chrM	130	85706	Duplication	A	<DUP:TANDEM>	85576	108	MinGQ	NA	MantaDUP:TANDEM:7828:0:1:0:0:0	NA	NA	NA	NA	TRUE	-130	130
ES1301	chrV	4587	4587	Insertion	A	<INS>	NA	429	MaxDepth	NA	MantaINS:1760:0:0:0:9:0	NA	NA	AGGTTATCAAACTGAGCCTTGCATGCAAAGTAAAAGCCGCGGACATA	CCTTGCATGCAAAGTAAAAGCCGCGGACATACTCGCGATTAAAC	FALSE	0	2
ES1301	chrV	20328	NA	Translocation Break-end	A	A]chrXIV:775516]	NA	43	MinGQ	NA	MantaBND:6:18:19:0:0:0:0	MantaBND:6:18:19:0:0:0:1	NA	NA	NA	TRUE	-1058	1059
ES1301	chrVI	4682	4863	Deletion	ATACCCACACACCCACACACACCACACCCACACACCCACACCCACACACCACACCCACACCACACCCACACACCACACCCACACCACACCACACCCACACCACACCCACCACACCCACACCCACACACCACACCCACACCCTAATACTACCTCAACCCTACCCTAATCCAACCCTTCCATCC	A	-181	110	MaxDepth	NA	MantaDEL:6:26:26:0:0:0	NA	NA	NA	NA	FALSE	0	1
ES1301	chrVII	7875	NA	Translocation Break-end	G	G]chrIX:432660]	NA	11	MinGQ;MinQUAL	NA	MantaBND:6:38:41:0:0:0:0	MantaBND:6:38:41:0:0:0:1	NA	NA	NA	TRUE	-1330	1331
ES1301	chrVII	708555	NA	Translocation Break-end	G	G[chrIX:206649[	NA	54	MinGQ	NA	MantaBND:2888:0:1:2:0:0:0	MantaBND:2888:0:1:2:0:0:1	NA	NA	NA	TRUE	-231	232
ES1301	chrVII	1076593	NA	Translocation Break-end	A	]chrII:805256]A	NA	28	PASS	NA	MantaBND:672:0:1:0:0:0:1	MantaBND:672:0:1:0:0:0:0	NA	NA	NA	TRUE	-808	808
ES1301	chrVII	1077063	NA	Translocation Break-end	A	A[chrII:805869[	NA	90	MinGQ	NA	MantaBND:672:0:1:2:0:0:1	MantaBND:672:0:1:2:0:0:0	NA	NA	NA	TRUE	-207	207
ES1301	chrXI	663094	NA	Translocation Break-end	G	G]chrIII:6614]	NA	27	PASS	NA	MantaBND:6:55:56:1:0:0:1	MantaBND:6:55:56:1:0:0:0	NA	NA	NA	TRUE	-2530	2531
ES1301	chrXIV	252665	NA	Translocation Break-end	T	T[chrIV:44716[	NA	33	MinGQ	NA	MantaBND:921:0:1:1:0:0:0	MantaBND:921:0:1:1:0:0:1	NA	NA	NA	TRUE	-884	885
ES1301	chrXIV	252948	NA	Translocation Break-end	A	]chrIV:44898]A	NA	33	MinGQ	NA	MantaBND:921:0:1:0:0:0:1	MantaBND:921:0:1:0:0:0:0	NA	NA	NA	TRUE	-896	897
ES1301	chrXIV	775516	NA	Translocation Break-end	T	T]chrV:20328]	NA	43	MinGQ	NA	MantaBND:6:18:19:0:0:0:1	MantaBND:6:18:19:0:0:0:0	NA	NA	NA	TRUE	-1052	1053
ES1301	chrXV	1079677	NA	Translocation Break-end	C	C]chrXVI:11383]	NA	15	MinQUAL	NA	MantaBND:5816:1:2:2:0:0:0	MantaBND:5816:1:2:2:0:0:1	NA	NA	NA	TRUE	-252	252
ES1301	chrXVI	11383	NA	Translocation Break-end	T	T]chrXV:1079677]	NA	15	MinQUAL	NA	MantaBND:5816:1:2:2:0:0:1	MantaBND:5816:1:2:2:0:0:0	NA	NA	NA	TRUE	-270	271
ES1302	chrI	204436	204536	Deletion	CCAATGGTGTACGAACTGACGAAACCATCATTGTAATCAGAACACCAACAACAGCCACTACTGCCATAACTACAACTGAGCCATGGAACAGCACTTTTACC	CTTCCACT	-100	548	PASS	NA	MantaDEL:18:1:1:1:2:0	NA	NA	NA	NA	FALSE	NA
ES1302	chrIII	10241	NA	Translocation Break-end	T	T]chrXI:659502]	NA	10	MinGQ;MinQUAL	NA	MantaBND:2010:0:1:0:0:0:0	MantaBND:2010:0:1:0:0:0:1	NA	NA	NA	TRUE	-947	948
ES1302	chrV	20368	NA	Translocation Break-end	A	A]chrXIV:775465]	NA	65	PASS	NA	MantaBND:2295:3:5:0:0:0:0	MantaBND:2295:3:5:0:0:0:1	NA	NA	NA	TRUE	-1098	1098
ES1302	chrVII	764443	NA	Translocation Break-end	A	A[chrXVI:838613[	NA	199	PASS	NA	MantaBND:5118:0:1:0:0:0:0	MantaBND:5118:0:1:0:0:0:1	NA	NA	NA	TRUE	-849	850
ES1302	chrVII	764544	NA	Translocation Break-end	A	]chrXVI:838622]A	NA	199	PASS	NA	MantaBND:5118:0:1:1:0:0:1	MantaBND:5118:0:1:1:0:0:0	NA	NA	NA	TRUE	-871	871
ES1302	chrXI	659502	NA	Translocation Break-end	G	G]chrIII:10241]	NA	10	MinGQ;MinQUAL	NA	MantaBND:2010:0:1:0:0:0:1	MantaBND:2010:0:1:0:0:0:0	NA	NA	NA	TRUE	-937	937
ES1302	chrXIV	775465	NA	Translocation Break-end	A	A]chrV:20368]	NA	65	PASS	NA	MantaBND:2295:3:5:0:0:0:1	MantaBND:2295:3:5:0:0:0:0	NA	NA	NA	TRUE	-1115	1115
ES1302	chrXV	1076925	NA	Translocation Break-end	A	A]chrXVI:14173]	NA	194	PASS	NA	MantaBND:11066:0:1:1:0:0:1	MantaBND:11066:0:1:1:0:0:0	NA	NA	NA	TRUE	-972	973
ES1302	chrXVI	14173	NA	Translocation Break-end	C	C]chrXV:1076925]	NA	194	PASS	NA	MantaBND:11066:0:1:1:0:0:0	MantaBND:11066:0:1:1:0:0:1	NA	NA	NA	TRUE	-957	958
ES1302	chrXVI	838613	NA	Translocation Break-end	C	]chrVII:764443]C	NA	199	PASS	NA	MantaBND:5118:0:1:0:0:0:1	MantaBND:5118:0:1:0:0:0:0	NA	NA	NA	TRUE	-871	872
ES1302	chrXVI	838622	NA	Translocation Break-end	C	C[chrVII:764544[	NA	199	PASS	NA	MantaBND:5118:0:1:1:0:0:0	MantaBND:5118:0:1:1:0:0:1	NA	NA	NA	TRUE	-843	843
ES1304	chrIII	10344	NA	Translocation Break-end	A	A]chrXI:659369]	NA	15	MinGQ;MinQUAL	NA	MantaBND:392:0:1:0:0:0:0	MantaBND:392:0:1:0:0:0:1	NA	NA	NA	TRUE	-1036	1037
ES1304	chrIV	3847	NA	Translocation Break-end	C	C]chrX:741885]	NA	19	MinGQ;MinQUAL	NA	MantaBND:510:0:1:0:0:0:0	MantaBND:510:0:1:0:0:0:1	NA	NA	NA	TRUE	-1754	1755
ES1304	chrIV	44536	NA	Translocation Break-end	C	C[chrXIV:252596[	NA	56	PASS	NA	MantaBND:547:0:1:0:0:0:0	MantaBND:547:0:1:0:0:0:1	NA	NA	NA	TRUE	-715	716
ES1304	chrIV	44625	NA	Translocation Break-end	A	]chrXIV:252583]A	NA	56	PASS	NA	MantaBND:547:0:1:1:0:0:1	MantaBND:547:0:1:1:0:0:0	NA	NA	NA	TRUE	-709	710
ES1304	chrIV	1154411	1159910	Deletion	G	<DEL>	-5499	15	MinQUAL	NA	MantaDEL:837:0:3:0:0:0	NA	NA	NA	NA	TRUE	-245	246
ES1304	chrM	137	85706	Duplication	A	<DUP:TANDEM>	85569	17	MinQUAL	NA	MantaDUP:TANDEM:4161:0:1:0:0:0	NA	NA	NA	NA	TRUE	-137	138
ES1304	chrV	20419	NA	Translocation Break-end	C	C]chrXIV:775388]	NA	98	PASS	NA	MantaBND:1046:0:1:1:0:0:1	MantaBND:1046:0:1:1:0:0:0	NA	NA	NA	TRUE	-851	852
ES1304	chrX	154155	NA	Translocation Break-end	A	A]chrXI:555450]	NA	142	PASS	NA	MantaBND:2088:0:1:0:0:0:0	MantaBND:2088:0:1:0:0:0:1	NA	NA	NA	TRUE	-749	749
ES1304	chrX	741885	NA	Translocation Break-end	G	G]chrIV:3847]	NA	19	MinGQ;MinQUAL	NA	MantaBND:510:0:1:0:0:0:1	MantaBND:510:0:1:0:0:0:0	NA	NA	NA	TRUE	-1750	1750
ES1304	chrXI	555450	NA	Translocation Break-end	A	A]chrX:154155]	NA	142	PASS	NA	MantaBND:2088:0:1:0:0:0:1	MantaBND:2088:0:1:0:0:0:0	NA	NA	NA	TRUE	-732	733
ES1304	chrXI	659369	NA	Translocation Break-end	C	C]chrIII:10344]	NA	15	MinGQ;MinQUAL	NA	MantaBND:392:0:1:0:0:0:1	MantaBND:392:0:1:0:0:0:0	NA	NA	NA	TRUE	-1066	1067
ES1304	chrXIV	252583	NA	Translocation Break-end	C	C[chrIV:44625[	NA	56	PASS	NA	MantaBND:547:0:1:1:0:0:0	MantaBND:547:0:1:1:0:0:1	NA	NA	NA	TRUE	-742	742
ES1304	chrXIV	252596	NA	Translocation Break-end	G	]chrIV:44536]G	NA	56	PASS	NA	MantaBND:547:0:1:0:0:0:1	MantaBND:547:0:1:0:0:0:0	NA	NA	NA	TRUE	-732	733
ES1304	chrXIV	775388	NA	Translocation Break-end	A	A]chrV:20419]	NA	98	PASS	NA	MantaBND:1046:0:1:1:0:0:0	MantaBND:1046:0:1:1:0:0:1	NA	NA	NA	TRUE	-869	870
ES1304	chrXV	1072258	NA	Translocation Break-end	A	A]chrXVI:18536]	NA	14	MinGQ;MinQUAL	NA	MantaBND:1340:1:2:0:0:0:0	MantaBND:1340:1:2:0:0:0:1	NA	NA	NA	TRUE	-1268	1268
ES1304	chrXVI	18536	NA	Translocation Break-end	C	C]chrXV:1072258]	NA	14	MinGQ;MinQUAL	NA	MantaBND:1340:1:2:0:0:0:1	MantaBND:1340:1:2:0:0:0:0	NA	NA	NA	TRUE	-1279	1280
ES1305	chrV	20439	NA	Translocation Break-end	C	C]chrXIV:775388]	NA	82	PASS	NA	MantaBND:1621:0:1:0:0:0:0	MantaBND:1621:0:1:0:0:0:1	NA	NA	NA	TRUE	-730	731
ES1305	chrX	154149	NA	Translocation Break-end	C	C]chrXI:555461]	NA	45	MinGQ	NA	MantaBND:2621:0:1:0:0:0:1	MantaBND:2621:0:1:0:0:0:0	NA	NA	NA	TRUE	-686	686
ES1305	chrXI	555461	NA	Translocation Break-end	T	T]chrX:154149]	NA	45	MinGQ	NA	MantaBND:2621:0:1:0:0:0:0	MantaBND:2621:0:1:0:0:0:1	NA	NA	NA	TRUE	-690	690
ES1305	chrXIV	775388	NA	Translocation Break-end	A	A]chrV:20439]	NA	82	PASS	NA	MantaBND:1621:0:1:0:0:0:1	MantaBND:1621:0:1:0:0:0:0	NA	NA	NA	TRUE	-725	726
ES1306	chrII	805858	NA	Translocation Break-end	A	A[chrVII:1077180[	NA	56	MinGQ	NA	MantaBND:440:0:1:2:0:0:0	MantaBND:440:0:1:2:0:0:1	NA	NA	NA	TRUE	-253	253
ES1306	chrIV	2705	NA	Translocation Break-end	G	G]chrX:743048]	NA	32	MinGQ	NA	MantaBND:624:6:8:0:0:0:1	MantaBND:624:6:8:0:0:0:0	NA	NA	NA	TRUE	-271	271
ES1306	chrIV	44685	NA	Translocation Break-end	T	T[chrXIV:252738[	NA	52	MinGQ	NA	MantaBND:637:0:1:0:0:0:0	MantaBND:637:0:1:0:0:0:1	NA	NA	NA	TRUE	-626	627
ES1306	chrIV	44816	NA	Translocation Break-end	A	]chrXIV:252736]A	NA	52	MinGQ	NA	MantaBND:637:0:1:1:0:0:1	MantaBND:637:0:1:1:0:0:0	NA	NA	NA	TRUE	-1042	1043
ES1306	chrM	90	85698	Duplication	T	<DUP:TANDEM>	85608	59	MaxDepth	NA	MantaDUP:TANDEM:5436:0:1:0:0:0	NA	NA	NA	NA	TRUE	-90	90
ES1306	chrV	20465	NA	Translocation Break-end	G	G]chrXIV:775377]	NA	120	PASS	NA	MantaBND:1285:0:1:1:0:0:0	MantaBND:1285:0:1:1:0:0:1	NA	NA	NA	TRUE	-788	789
ES1306	chrVII	764461	NA	Translocation Break-end	C	C[chrXVI:838627[	NA	16	MinGQ;MinQUAL	NA	MantaBND:2000:0:1:0:0:0:0	MantaBND:2000:0:1:0:0:0:1	NA	NA	NA	TRUE	-827	828
ES1306	chrVII	1077180	NA	Translocation Break-end	A	]chrII:805858]A	NA	56	MinGQ	NA	MantaBND:440:0:1:2:0:0:1	MantaBND:440:0:1:2:0:0:0	NA	NA	NA	TRUE	-256	257
ES1306	chrX	743048	NA	Translocation Break-end	A	A]chrIV:2705]	NA	32	MinGQ	NA	MantaBND:624:6:8:0:0:0:0	MantaBND:624:6:8:0:0:0:1	NA	NA	NA	TRUE	-276	277
ES1306	chrXIV	252736	NA	Translocation Break-end	C	C[chrIV:44816[	NA	52	MinGQ	NA	MantaBND:637:0:1:1:0:0:0	MantaBND:637:0:1:1:0:0:1	NA	NA	NA	TRUE	-1045	1046
ES1306	chrXIV	252738	NA	Translocation Break-end	G	]chrIV:44685]G	NA	52	MinGQ	NA	MantaBND:637:0:1:0:0:0:1	MantaBND:637:0:1:0:0:0:0	NA	NA	NA	TRUE	-617	618
ES1306	chrXIV	775377	NA	Translocation Break-end	A	A]chrV:20465]	NA	120	PASS	NA	MantaBND:1285:0:1:1:0:0:1	MantaBND:1285:0:1:1:0:0:0	NA	NA	NA	TRUE	-820	821
ES1306	chrXV	1072143	NA	Translocation Break-end	T	T]chrXVI:18665]	NA	11	MinGQ;MinQUAL	NA	MantaBND:1669:1:2:0:0:0:1	MantaBND:1669:1:2:0:0:0:0	NA	NA	NA	TRUE	-1148	1149
ES1306	chrXV	1076699	NA	Translocation Break-end	A	A]chrXVI:14360]	NA	43	PASS	NA	MantaBND:4952:0:1:1:0:0:0	MantaBND:4952:0:1:1:0:0:1	NA	NA	NA	TRUE	-1322	1323
ES1306	chrXVI	14360	NA	Translocation Break-end	G	G]chrXV:1076699]	NA	43	PASS	NA	MantaBND:4952:0:1:1:0:0:1	MantaBND:4952:0:1:1:0:0:0	NA	NA	NA	TRUE	-1290	1291
ES1306	chrXVI	18665	NA	Translocation Break-end	T	T]chrXV:1072143]	NA	11	MinGQ;MinQUAL	NA	MantaBND:1669:1:2:0:0:0:0	MantaBND:1669:1:2:0:0:0:1	NA	NA	NA	TRUE	-1141	1141
ES1306	chrXVI	838627	NA	Translocation Break-end	T	]chrVII:764461]T	NA	16	MinGQ;MinQUAL	NA	MantaBND:2000:0:1:0:0:0:1	MantaBND:2000:0:1:0:0:0:0	NA	NA	NA	TRUE	-809	810
ES1307	chrII	255087	NA	Translocation Break-end	T	T]chrV:116085]	NA	999	MaxDepth	NA	MantaBND:259:0:2:0:0:0:0	MantaBND:259:0:2:0:0:0:1	NA	NA	NA	FALSE	0	1
ES1307	chrII	805862	NA	Translocation Break-end	A	A[chrVII:1077177[	NA	36	PASS	NA	MantaBND:445:0:1:2:0:0:0	MantaBND:445:0:1:2:0:0:1	NA	NA	NA	TRUE	-257	257
ES1307	chrIV	2631	NA	Translocation Break-end	A	A]chrX:743116]	NA	48	PASS	NA	MantaBND:640:0:1:0:0:0:1	MantaBND:640:0:1:0:0:0:0	NA	NA	NA	TRUE	-398	399
ES1307	chrIV	7870	NA	Translocation Break-end	T	T]chrX:737891]	NA	26	MaxDepth;MinGQ	NA	MantaBND:628:0:1:0:0:0:0	MantaBND:628:0:1:0:0:0:1	NA	NA	NA	TRUE	-1317	1317
ES1307	chrIX	206407	NA	Translocation Break-end	G	G[chrVII:708426[	NA	72	MinGQ	NA	MantaBND:98:4:5:1:0:0:1	MantaBND:98:4:5:1:0:0:0	NA	NA	NA	TRUE	-402	402
ES1307	chrIX	206560	NA	Translocation Break-end	C	]chrVII:708506]C	NA	72	MinGQ	NA	MantaBND:98:4:5:0:0:0:0	MantaBND:98:4:5:0:0:0:1	NA	NA	NA	TRUE	-275	276
ES1307	chrV	20144	NA	Translocation Break-end	A	A]chrXIV:775667]	NA	13	MinGQ;MinQUAL	NA	MantaBND:1337:0:1:0:0:0:0	MantaBND:1337:0:1:0:0:0:1	NA	NA	NA	TRUE	-992	992
ES1307	chrV	116084	NA	Translocation Break-end	G	G]chrII:255088]	NA	999	MaxDepth	NA	MantaBND:259:0:2:0:0:0:1	MantaBND:259:0:2:0:0:0:0	NA	NA	NA	FALSE	0	1
ES1307	chrVII	708426	NA	Translocation Break-end	G	]chrIX:206407]G	NA	72	MinGQ	NA	MantaBND:98:4:5:1:0:0:0	MantaBND:98:4:5:1:0:0:1	NA	NA	NA	TRUE	-385	385
ES1307	chrVII	708506	NA	Translocation Break-end	C	C[chrIX:206560[	NA	72	MinGQ	NA	MantaBND:98:4:5:0:0:0:1	MantaBND:98:4:5:0:0:0:0	NA	NA	NA	TRUE	-285	285
ES1307	chrVII	1077177	NA	Translocation Break-end	G	]chrII:805862]G	NA	36	PASS	NA	MantaBND:445:0:1:2:0:0:1	MantaBND:445:0:1:2:0:0:0	NA	NA	NA	TRUE	-264	265
ES1307	chrX	737891	NA	Translocation Break-end	T	T]chrIV:7870]	NA	26	MaxDepth;MinGQ	NA	MantaBND:628:0:1:0:0:0:1	MantaBND:628:0:1:0:0:0:0	NA	NA	NA	TRUE	-1318	1318
ES1307	chrX	743116	NA	Translocation Break-end	A	A]chrIV:2631]	NA	48	PASS	NA	MantaBND:640:0:1:0:0:0:0	MantaBND:640:0:1:0:0:0:1	NA	NA	NA	TRUE	-418	419
ES1307	chrXIV	775667	NA	Translocation Break-end	C	C]chrV:20144]	NA	13	MinGQ;MinQUAL	NA	MantaBND:1337:0:1:0:0:0:1	MantaBND:1337:0:1:0:0:0:0	NA	NA	NA	TRUE	-1000	1000
ES1307	chrXV	1072282	NA	Translocation Break-end	C	C]chrXVI:18525]	NA	13	MinGQ;MinQUAL	NA	MantaBND:1696:1:2:0:0:0:0	MantaBND:1696:1:2:0:0:0:1	NA	NA	NA	TRUE	-1267	1268
ES1307	chrXV	1077011	NA	Translocation Break-end	A	A]chrXVI:14067]	NA	48	MinGQ	NA	MantaBND:4972:0:1:4:0:0:0	MantaBND:4972:0:1:4:0:0:1	NA	NA	NA	TRUE	-891	891
ES1307	chrXVI	14067	NA	Translocation Break-end	A	A]chrXV:1077011]	NA	48	MinGQ	NA	MantaBND:4972:0:1:4:0:0:1	MantaBND:4972:0:1:4:0:0:0	NA	NA	NA	TRUE	-885	885
ES1307	chrXVI	18525	NA	Translocation Break-end	T	T]chrXV:1072282]	NA	13	MinGQ;MinQUAL	NA	MantaBND:1696:1:2:0:0:0:1	MantaBND:1696:1:2:0:0:0:0	NA	NA	NA	TRUE	-1279	1280
ES1308	chrIII	9639	NA	Translocation Break-end	G	G]chrXI:660072]	NA	53	PASS	NA	MantaBND:261:0:1:0:0:0:0	MantaBND:261:0:1:0:0:0:1	NA	NA	NA	TRUE	-340	340
ES1308	chrIX	209733	NA	Translocation Break-end	T	]chrVII:711546]T	NA	15	MinGQ;MinQUAL	NA	MantaBND:1002:0:1:1:0:0:0	MantaBND:1002:0:1:1:0:0:1	NA	NA	NA	TRUE	-387	388
ES1308	chrV	20227	NA	Translocation Break-end	A	A]chrXIV:775582]	NA	27	MaxDepth	NA	MantaBND:665:0:1:0:0:0:0	MantaBND:665:0:1:0:0:0:1	NA	NA	NA	TRUE	-926	926
ES1308	chrVII	711546	NA	Translocation Break-end	T	T[chrIX:209733[	NA	15	MinGQ;MinQUAL	NA	MantaBND:1002:0:1:1:0:0:1	MantaBND:1002:0:1:1:0:0:0	NA	NA	NA	TRUE	-379	380
ES1308	chrX	154357	NA	Translocation Break-end	G	G]chrXI:555245]	NA	42	PASS	NA	MantaBND:1320:0:1:1:0:0:0	MantaBND:1320:0:1:1:0:0:1	NA	NA	NA	TRUE	-564	565
ES1308	chrXI	555245	NA	Translocation Break-end	T	T]chrX:154357]	NA	42	PASS	NA	MantaBND:1320:0:1:1:0:0:1	MantaBND:1320:0:1:1:0:0:0	NA	NA	NA	TRUE	-549	549
ES1308	chrXI	660072	NA	Translocation Break-end	A	A]chrIII:9639]	NA	53	PASS	NA	MantaBND:261:0:1:0:0:0:1	MantaBND:261:0:1:0:0:0:0	NA	NA	NA	TRUE	-344	345
ES1308	chrXIV	775582	NA	Translocation Break-end	C	C]chrV:20227]	NA	27	MaxDepth	NA	MantaBND:665:0:1:0:0:0:1	MantaBND:665:0:1:0:0:0:0	NA	NA	NA	TRUE	-915	916
ES1311	chrII	805849	NA	Translocation Break-end	G	]chrVII:1077056]G	NA	30	PASS	NA	MantaBND:365:0:1:2:0:0:1	MantaBND:365:0:1:2:0:0:0	NA	NA	NA	TRUE	-237	237
ES1311	chrIX	206497	NA	Translocation Break-end	A	A[chrVII:708539[	NA	36	MinGQ	NA	MantaBND:1663:0:1:1:0:0:1	MantaBND:1663:0:1:1:0:0:0	NA	NA	NA	TRUE	-268	268
ES1311	chrIX	206802	NA	Translocation Break-end	G	]chrVII:708693]G	NA	36	MinGQ	NA	MantaBND:1663:0:1:0:0:0:1	MantaBND:1663:0:1:0:0:0:0	NA	NA	NA	TRUE	-412	412
ES1311	chrV	20288	NA	Translocation Break-end	C	C]chrXIV:775537]	NA	67	PASS	NA	MantaBND:1105:0:1:0:0:0:0	MantaBND:1105:0:1:0:0:0:1	NA	NA	NA	TRUE	-1000	1001
ES1311	chrVII	708539	NA	Translocation Break-end	A	]chrIX:206497]A	NA	36	MinGQ	NA	MantaBND:1663:0:1:1:0:0:0	MantaBND:1663:0:1:1:0:0:1	NA	NA	NA	TRUE	-265	265
ES1311	chrVII	708693	NA	Translocation Break-end	A	A[chrIX:206802[	NA	36	MinGQ	NA	MantaBND:1663:0:1:0:0:0:0	MantaBND:1663:0:1:0:0:0:1	NA	NA	NA	TRUE	-374	374
ES1311	chrVII	1077056	NA	Translocation Break-end	A	A[chrII:805849[	NA	30	PASS	NA	MantaBND:365:0:1:2:0:0:0	MantaBND:365:0:1:2:0:0:1	NA	NA	NA	TRUE	-203	203
ES1311	chrXIV	570491	601693	Inversion	C	<INV>	31202	48	PASS	NA	MantaINV:3716:0:1:4:0:0	NA	NA	NA	NA	TRUE	-1005	1006
ES1311	chrXIV	775537	NA	Translocation Break-end	T	T]chrV:20288]	NA	67	PASS	NA	MantaBND:1105:0:1:0:0:0:1	MantaBND:1105:0:1:0:0:0:0	NA	NA	NA	TRUE	-1012	1013
ES1311	chrXV	1072140	NA	Translocation Break-end	T	T]chrXVI:18654]	NA	77	PASS	NA	MantaBND:4225:0:1:0:0:0:1	MantaBND:4225:0:1:0:0:0:0	NA	NA	NA	TRUE	-920	920
ES1311	chrXVI	18654	NA	Translocation Break-end	T	T]chrXV:1072140]	NA	77	PASS	NA	MantaBND:4225:0:1:0:0:0:0	MantaBND:4225:0:1:0:0:0:1	NA	NA	NA	TRUE	-929	930
ES1314	chrII	805805	NA	Translocation Break-end	A	A[chrVII:1077122[	NA	83	PASS	NA	MantaBND:125:0:1:2:0:0:0	MantaBND:125:0:1:2:0:0:1	NA	NA	NA	TRUE	-191	191
ES1314	chrII	805875	NA	Translocation Break-end	T	]chrVII:1077051]T	NA	83	PASS	NA	MantaBND:125:0:1:3:0:0:1	MantaBND:125:0:1:3:0:0:0	NA	NA	NA	TRUE	-201	202
ES1314	chrIX	206578	NA	Translocation Break-end	G	]chrVII:708465]G	NA	10	MinGQ;MinQUAL	NA	MantaBND:522:0:1:0:0:0:1	MantaBND:522:0:1:0:0:0:0	NA	NA	NA	TRUE	-269	270
ES1314	chrM	89	85715	Duplication	T	<DUP:TANDEM>	85626	37	MaxDepth;MinGQ	NA	MantaDUP:TANDEM:1461:0:1:0:0:0	NA	NA	NA	NA	TRUE	-89	90
ES1314	chrV	20340	NA	Translocation Break-end	A	A]chrXIV:775469]	NA	51	MinGQ	NA	MantaBND:372:0:1:1:0:0:1	MantaBND:372:0:1:1:0:0:0	NA	NA	NA	TRUE	-670	670
ES1314	chrVII	708465	NA	Translocation Break-end	A	A[chrIX:206578[	NA	10	MinGQ;MinQUAL	NA	MantaBND:522:0:1:0:0:0:0	MantaBND:522:0:1:0:0:0:1	NA	NA	NA	TRUE	-261	261
ES1314	chrVII	1077051	NA	Translocation Break-end	A	A[chrII:805875[	NA	83	PASS	NA	MantaBND:125:0:1:3:0:0:0	MantaBND:125:0:1:3:0:0:1	NA	NA	NA	TRUE	-195	195
ES1314	chrVII	1077122	NA	Translocation Break-end	G	]chrII:805805]G	NA	83	PASS	NA	MantaBND:125:0:1:2:0:0:1	MantaBND:125:0:1:2:0:0:0	NA	NA	NA	TRUE	-187	187
ES1314	chrXIV	775469	NA	Translocation Break-end	T	T]chrV:20340]	NA	51	MinGQ	NA	MantaBND:372:0:1:1:0:0:0	MantaBND:372:0:1:1:0:0:1	NA	NA	NA	TRUE	-672	672
ES1315	chrII	805806	NA	Translocation Break-end	C	C[chrVII:1077096[	NA	21	MinGQ	NA	MantaBND:219:0:1:3:0:0:1	MantaBND:219:0:1:3:0:0:0	NA	NA	NA	TRUE	-198	199
ES1315	chrIV	2702	NA	Translocation Break-end	C	C]chrX:743043]	NA	30	PASS	NA	MantaBND:438:0:1:0:0:0:0	MantaBND:438:0:1:0:0:0:1	NA	NA	NA	TRUE	-288	288
ES1315	chrV	20329	NA	Translocation Break-end	T	T]chrXIV:775494]	NA	49	MinGQ	NA	MantaBND:162:0:1:0:0:0:0	MantaBND:162:0:1:0:0:0:1	NA	NA	NA	TRUE	-801	801
ES1315	chrVII	1077096	NA	Translocation Break-end	T	]chrII:805806]T	NA	21	MinGQ	NA	MantaBND:219:0:1:3:0:0:0	MantaBND:219:0:1:3:0:0:1	NA	NA	NA	TRUE	-203	204
ES1315	chrX	743043	NA	Translocation Break-end	C	C]chrIV:2702]	NA	30	PASS	NA	MantaBND:438:0:1:0:0:0:1	MantaBND:438:0:1:0:0:0:0	NA	NA	NA	TRUE	-282	283
ES1315	chrXIV	775494	NA	Translocation Break-end	A	A]chrV:20329]	NA	49	MinGQ	NA	MantaBND:162:0:1:0:0:0:1	MantaBND:162:0:1:0:0:0:0	NA	NA	NA	TRUE	-821	822
ES1315	chrXV	1076739	NA	Translocation Break-end	G	G]chrXVI:14300]	NA	16	MinQUAL	NA	MantaBND:2718:0:1:0:0:0:1	MantaBND:2718:0:1:0:0:0:0	NA	NA	NA	TRUE	-1222	1222
ES1315	chrXVI	14300	NA	Translocation Break-end	A	A]chrXV:1076739]	NA	16	MinQUAL	NA	MantaBND:2718:0:1:0:0:0:0	MantaBND:2718:0:1:0:0:0:1	NA	NA	NA	TRUE	-1165	1165
ES1316	chrIV	44692	NA	Translocation Break-end	G	]chrXIV:252586]G	NA	85	PASS	NA	MantaBND:508:0:1:2:0:0:0	MantaBND:508:0:1:2:0:0:1	NA	NA	NA	TRUE	-837	837
ES1316	chrV	20221	NA	Translocation Break-end	T	T]chrXIV:775597]	NA	50	MinGQ	NA	MantaBND:1000:0:1:0:0:0:0	MantaBND:1000:0:1:0:0:0:1	NA	NA	NA	TRUE	-933	934
ES1316	chrVI	158261	158261	Insertion	C	<INS>	NA	999	PASS	NA	MantaINS:1221:0:0:1:2:0	NA	NA	ATAATTGAGAAATTTGTGGGTAATTAGATAATTGTTGGGATTCCATTGTTGATAAA	TACTAGTAATGTAAATACTAGTTAGTAGATGATAGTTGATTTCTATTCCAACA	FALSE	0	5
ES1316	chrVII	254887	NA	Translocation Break-end	G	G[chrXVI:136101[	NA	16	MinQUAL	NA	MantaBND:1352:0:1:0:0:0:1	MantaBND:1352:0:1:0:0:0:0	NA	NA	NA	TRUE	-581	582
ES1316	chrX	154242	NA	Translocation Break-end	A	A]chrXI:555419]	NA	26	MinGQ	NA	MantaBND:1991:0:1:0:0:0:0	MantaBND:1991:0:1:0:0:0:1	NA	NA	NA	TRUE	-732	732
ES1316	chrXI	555419	NA	Translocation Break-end	G	G]chrX:154242]	NA	26	MinGQ	NA	MantaBND:1991:0:1:0:0:0:1	MantaBND:1991:0:1:0:0:0:0	NA	NA	NA	TRUE	-736	737
ES1316	chrXII	1065041	1065139	Deletion	TGTGTGGGTGTGGTGTGTGGGTGTGTGGGTGTGGTGTGGTGTGTGTGTGTGTGGTGTGTGGGTGTGGTGGGTGTGGTGTGGGTGTGGGTGTGGGTGTGG	T	-98	25	PASS	NA	MantaDEL:979:2:2:1:2:0	NA	NA	NA	NA	FALSE	0	17
ES1316	chrXIV	252586	NA	Translocation Break-end	C	C[chrIV:44692[	NA	85	PASS	NA	MantaBND:508:0:1:2:0:0:1	MantaBND:508:0:1:2:0:0:0	NA	NA	NA	TRUE	-803	804
ES1316	chrXIV	775597	NA	Translocation Break-end	T	T]chrV:20221]	NA	50	MinGQ	NA	MantaBND:1000:0:1:0:0:0:1	MantaBND:1000:0:1:0:0:0:0	NA	NA	NA	TRUE	-929	929
ES1316	chrXVI	136101	NA	Translocation Break-end	T	]chrVII:254887]T	NA	16	MinQUAL	NA	MantaBND:1352:0:1:0:0:0:0	MantaBND:1352:0:1:0:0:0:1	NA	NA	NA	TRUE	-571	571
ES1318	chrII	327042	NA	Translocation Break-end	A	]chrXII:651156]A	NA	244	MaxDepth	NA	MantaBND:247:0:1:0:0:0:0	MantaBND:247:0:1:0:0:0:1	NA	NA	NA	FALSE	0	1
ES1318	chrII	805819	NA	Translocation Break-end	T	T[chrVII:1077121[	NA	83	PASS	NA	MantaBND:293:0:1:0:0:0:1	MantaBND:293:0:1:0:0:0:0	NA	NA	NA	TRUE	-195	196
ES1318	chrIII	6859	NA	Translocation Break-end	C	C]chrXI:662864]	NA	28	MinGQ	NA	MantaBND:6:6:9:0:0:0:1	MantaBND:6:6:9:0:0:0:0	NA	NA	NA	TRUE	-2224	2225
ES1318	chrIV	12728	NA	Translocation Break-end	A	A]chrX:733030]	NA	24	MaxDepth;MinGQ	NA	MantaBND:487:5:6:0:0:0:0	MantaBND:487:5:6:0:0:0:1	NA	NA	NA	TRUE	-4278	4279
ES1318	chrIV	44759	NA	Translocation Break-end	G	]chrXIV:252647]G	NA	41	MinGQ	NA	MantaBND:520:0:1:1:0:0:0	MantaBND:520:0:1:1:0:0:1	NA	NA	NA	TRUE	-896	896
ES1318	chrIV	1154387	1159714	Duplication	T	<DUP:TANDEM>	5327	15	MinQUAL	NA	MantaDUP:TANDEM:831:0:1:1:0:0	NA	NA	NA	NA	TRUE	-400	401
ES1318	chrIV	1154402	1159897	Deletion	A	<DEL>	-5495	29	PASS	NA	MantaDEL:831:0:1:0:0:0	NA	NA	NA	NA	TRUE	-236	237
ES1318	chrIX	210514	210514	Insertion	T	<INS>	NA	698	MinGQ	NA	MantaINS:1866:0:0:0:2:0	NA	NA	ATATATGTTGGAATAAAAATCCACTATCGTCTATCAACTAATAGTTATATTATC	CTTTATCAACAATGGAATCCCAACAATTATCTCAACATTCACCCATTTCTCA	FALSE	0	5
ES1318	chrM	85	85706	Duplication	C	<DUP:TANDEM>	85621	51	MinGQ	NA	MantaDUP:TANDEM:4819:0:1:0:0:0	NA	NA	NA	NA	TRUE	-85	86
ES1318	chrV	20329	NA	Translocation Break-end	T	T]chrXIV:775502]	NA	10	MinGQ;MinQUAL	NA	MantaBND:997:0:1:0:0:0:1	MantaBND:997:0:1:0:0:0:0	NA	NA	NA	TRUE	-1041	1041
ES1318	chrVII	1077121	NA	Translocation Break-end	C	]chrII:805819]C	NA	83	PASS	NA	MantaBND:293:0:1:0:0:0:0	MantaBND:293:0:1:0:0:0:1	NA	NA	NA	TRUE	-206	206
ES1318	chrX	154186	NA	Translocation Break-end	A	A]chrXI:555454]	NA	42	MinGQ	NA	MantaBND:2018:0:1:0:0:0:0	MantaBND:2018:0:1:0:0:0:1	NA	NA	NA	TRUE	-740	741
ES1318	chrX	733030	NA	Translocation Break-end	A	A]chrIV:12728]	NA	24	MaxDepth;MinGQ	NA	MantaBND:487:5:6:0:0:0:1	MantaBND:487:5:6:0:0:0:0	NA	NA	NA	TRUE	-4259	4259
ES1318	chrXI	555454	NA	Translocation Break-end	A	A]chrX:154186]	NA	42	MinGQ	NA	MantaBND:2018:0:1:0:0:0:1	MantaBND:2018:0:1:0:0:0:0	NA	NA	NA	TRUE	-724	725
ES1318	chrXI	662864	NA	Translocation Break-end	A	A]chrIII:6859]	NA	28	MinGQ	NA	MantaBND:6:6:9:0:0:0:0	MantaBND:6:6:9:0:0:0:1	NA	NA	NA	TRUE	-2227	2227
ES1318	chrXII	651156	NA	Translocation Break-end	C	C[chrII:327042[	NA	244	MaxDepth	NA	MantaBND:247:0:1:0:0:0:1	MantaBND:247:0:1:0:0:0:0	NA	NA	NA	FALSE	0	1
ES1318	chrXIV	252647	NA	Translocation Break-end	C	C[chrIV:44759[	NA	41	MinGQ	NA	MantaBND:520:0:1:1:0:0:1	MantaBND:520:0:1:1:0:0:0	NA	NA	NA	TRUE	-864	864
ES1318	chrXIV	775502	NA	Translocation Break-end	C	C]chrV:20329]	NA	10	MinGQ;MinQUAL	NA	MantaBND:997:0:1:0:0:0:0	MantaBND:997:0:1:0:0:0:1	NA	NA	NA	TRUE	-1038	1039
ES1319	chrII	805885	NA	Translocation Break-end	A	]chrVII:1077055]A	NA	27	PASS	NA	MantaBND:455:0:1:2:0:0:0	MantaBND:455:0:1:2:0:0:1	NA	NA	NA	TRUE	-206	206
ES1319	chrIII	6837	NA	Translocation Break-end	C	C]chrXI:662873]	NA	26	MinGQ	NA	MantaBND:475:0:1:0:0:0:0	MantaBND:475:0:1:0:0:0:1	NA	NA	NA	TRUE	-538	538
ES1319	chrIV	5578	NA	Translocation Break-end	A	A]chrX:740161]	NA	26	MinGQ	NA	MantaBND:558:0:1:0:0:0:1	MantaBND:558:0:1:0:0:0:0	NA	NA	NA	TRUE	-352	352
ES1319	chrIV	7555	NA	Translocation Break-end	C	C]chrX:738168]	NA	27	MinGQ	NA	MantaBND:541:0:1:0:0:0:0	MantaBND:541:0:1:0:0:0:1	NA	NA	NA	TRUE	-581	581
ES1319	chrV	20331	NA	Translocation Break-end	A	A]chrXIV:775486]	NA	109	PASS	NA	MantaBND:779:0:1:0:0:0:1	MantaBND:779:0:1:0:0:0:0	NA	NA	NA	TRUE	-763	763
ES1319	chrVII	1077055	NA	Translocation Break-end	A	A[chrII:805885[	NA	27	PASS	NA	MantaBND:455:0:1:2:0:0:1	MantaBND:455:0:1:2:0:0:0	NA	NA	NA	TRUE	-193	193
ES1319	chrX	738168	NA	Translocation Break-end	C	C]chrIV:7555]	NA	27	MinGQ	NA	MantaBND:541:0:1:0:0:0:1	MantaBND:541:0:1:0:0:0:0	NA	NA	NA	TRUE	-570	571
ES1319	chrX	740161	NA	Translocation Break-end	G	G]chrIV:5578]	NA	26	MinGQ	NA	MantaBND:558:0:1:0:0:0:0	MantaBND:558:0:1:0:0:0:1	NA	NA	NA	TRUE	-348	349
ES1319	chrXI	662873	NA	Translocation Break-end	C	C]chrIII:6837]	NA	26	MinGQ	NA	MantaBND:475:0:1:0:0:0:1	MantaBND:475:0:1:0:0:0:0	NA	NA	NA	TRUE	-537	537
ES1319	chrXIV	573333	598820	Inversion	T	<INV>	25487	12	MinGQ;MinQUAL	NA	MantaINV:1652:0:1:3:0:0	NA	NA	NA	NA	TRUE	-818	818
ES1319	chrXIV	775486	NA	Translocation Break-end	T	T]chrV:20331]	NA	109	PASS	NA	MantaBND:779:0:1:0:0:0:0	MantaBND:779:0:1:0:0:0:1	NA	NA	NA	TRUE	-781	782
ES1320	chrIII	6709	NA	Translocation Break-end	C	C]chrXI:662997]	NA	39	MinGQ	NA	MantaBND:0:10:11:0:0:0:0	MantaBND:0:10:11:0:0:0:1	NA	NA	NA	TRUE	-2382	2383
ES1320	chrM	89	85693	Duplication	T	<DUP:TANDEM>	85604	32	MaxDepth;MinGQ	NA	MantaDUP:TANDEM:4754:0:1:0:0:0	NA	NA	NA	NA	TRUE	-89	90
ES1320	chrV	20350	NA	Translocation Break-end	T	T]chrXIV:775498]	NA	78	MinGQ	NA	MantaBND:1234:0:1:0:0:0:1	MantaBND:1234:0:1:0:0:0:0	NA	NA	NA	TRUE	-1062	1062
ES1320	chrVI	8069	NA	Translocation Break-end	G	G[chrXIV:10014[	NA	14	MinGQ;MinQUAL	NA	MantaBND:421:2:6:0:0:0:0	MantaBND:421:2:6:0:0:0:1	NA	NA	NA	TRUE	-374	375
ES1320	chrX	154194	NA	Translocation Break-end	C	C]chrXI:555456]	NA	18	MinGQ;MinQUAL	NA	MantaBND:2369:0:1:0:0:0:0	MantaBND:2369:0:1:0:0:0:1	NA	NA	NA	TRUE	-771	772
ES1320	chrXI	555456	NA	Translocation Break-end	G	G]chrX:154194]	NA	18	MinGQ;MinQUAL	NA	MantaBND:2369:0:1:0:0:0:1	MantaBND:2369:0:1:0:0:0:0	NA	NA	NA	TRUE	-769	770
ES1320	chrXI	662997	NA	Translocation Break-end	A	A]chrIII:6709]	NA	39	MinGQ	NA	MantaBND:0:10:11:0:0:0:1	MantaBND:0:10:11:0:0:0:0	NA	NA	NA	TRUE	-2371	2372
ES1320	chrXIV	10014	NA	Translocation Break-end	G	]chrVI:8069]G	NA	14	MinGQ;MinQUAL	NA	MantaBND:421:2:6:0:0:0:1	MantaBND:421:2:6:0:0:0:0	NA	NA	NA	TRUE	-372	373
ES1320	chrXIV	775498	NA	Translocation Break-end	T	T]chrV:20350]	NA	78	MinGQ	NA	MantaBND:1234:0:1:0:0:0:0	MantaBND:1234:0:1:0:0:0:1	NA	NA	NA	TRUE	-1069	1069
ES1321	chrM	88	85700	Duplication	C	<DUP:TANDEM>	85612	10	MaxDepth;MinGQ;MinQUAL	NA	MantaDUP:TANDEM:576:0:1:0:0:0	NA	NA	NA	NA	TRUE	-88	89
ES1321	chrV	20508	NA	Translocation Break-end	T	T]chrXIV:775283]	NA	11	MaxDepth;MinGQ;MinQUAL	NA	MantaBND:128:0:1:0:0:0:0	MantaBND:128:0:1:0:0:0:1	NA	NA	NA	TRUE	-415	416
ES1321	chrXIV	775283	NA	Translocation Break-end	T	T]chrV:20508]	NA	11	MaxDepth;MinGQ;MinQUAL	NA	MantaBND:128:0:1:0:0:0:1	MantaBND:128:0:1:0:0:0:0	NA	NA	NA	TRUE	-419	420
ES1323	chrII	805806	NA	Translocation Break-end	C	C[chrVII:1077137[	NA	56	PASS	NA	MantaBND:180:0:1:2:0:0:1	MantaBND:180:0:1:2:0:0:0	NA	NA	NA	TRUE	-192	193
ES1323	chrII	805896	NA	Translocation Break-end	T	]chrVII:1077065]T	NA	56	PASS	NA	MantaBND:180:0:1:3:0:0:0	MantaBND:180:0:1:3:0:0:1	NA	NA	NA	TRUE	-230	230
ES1323	chrIV	14286	NA	Translocation Break-end	C	C]chrX:731447]	NA	46	MinGQ	NA	MantaBND:292:0:1:0:0:0:0	MantaBND:292:0:1:0:0:0:1	NA	NA	NA	TRUE	-433	433
ES1323	chrIX	206565	NA	Translocation Break-end	T	T[chrVII:708610[	NA	49	PASS	NA	MantaBND:823:0:1:1:0:0:0	MantaBND:823:0:1:1:0:0:1	NA	NA	NA	TRUE	-201	202
ES1323	chrIX	206595	NA	Translocation Break-end	C	]chrVII:708471]C	NA	49	PASS	NA	MantaBND:823:0:1:0:0:0:1	MantaBND:823:0:1:0:0:0:0	NA	NA	NA	TRUE	-321	321
ES1323	chrM	87	85714	Duplication	C	<DUP:TANDEM>	85627	34	MaxDepth;MinGQ	NA	MantaDUP:TANDEM:2282:0:1:0:0:0	NA	NA	NA	NA	TRUE	-87	88
ES1323	chrVII	708471	NA	Translocation Break-end	A	A[chrIX:206595[	NA	49	PASS	NA	MantaBND:823:0:1:0:0:0:0	MantaBND:823:0:1:0:0:0:1	NA	NA	NA	TRUE	-299	299
ES1323	chrVII	708610	NA	Translocation Break-end	C	]chrIX:206565]C	NA	49	PASS	NA	MantaBND:823:0:1:1:0:0:1	MantaBND:823:0:1:1:0:0:0	NA	NA	NA	TRUE	-191	192
ES1323	chrVII	1077065	NA	Translocation Break-end	C	C[chrII:805896[	NA	56	PASS	NA	MantaBND:180:0:1:3:0:0:1	MantaBND:180:0:1:3:0:0:0	NA	NA	NA	TRUE	-185	185
ES1323	chrVII	1077137	NA	Translocation Break-end	G	]chrII:805806]G	NA	56	PASS	NA	MantaBND:180:0:1:2:0:0:0	MantaBND:180:0:1:2:0:0:1	NA	NA	NA	TRUE	-203	204
ES1323	chrX	731447	NA	Translocation Break-end	T	T]chrIV:14286]	NA	46	MinGQ	NA	MantaBND:292:0:1:0:0:0:1	MantaBND:292:0:1:0:0:0:0	NA	NA	NA	TRUE	-442	442
ES1323	chrXV	1076866	NA	Translocation Break-end	T	T]chrXVI:14209]	NA	27	MinGQ	NA	MantaBND:2146:0:2:1:0:0:1	MantaBND:2146:0:2:1:0:0:0	NA	NA	NA	TRUE	-820	821
ES1323	chrXVI	14209	NA	Translocation Break-end	A	A]chrXV:1076866]	NA	27	MinGQ	NA	MantaBND:2146:0:2:1:0:0:0	MantaBND:2146:0:2:1:0:0:1	NA	NA	NA	TRUE	-823	824
ES1325	chrII	300612	NA	Translocation Break-end	A	]chrIV:472210]A	NA	11	MinGQ;MinQUAL	NA	MantaBND:70:0:1:1:0:0:0	MantaBND:70:0:1:1:0:0:1	NA	NA	NA	TRUE	-324	324
ES1325	chrIII	9587	NA	Translocation Break-end	A	A]chrXI:660121]	NA	32	PASS	NA	MantaBND:100:0:1:0:0:0:0	MantaBND:100:0:1:0:0:0:1	NA	NA	NA	TRUE	-288	289
ES1325	chrIV	472210	NA	Translocation Break-end	T	T[chrII:300612[	NA	11	MinGQ;MinQUAL	NA	MantaBND:70:0:1:1:0:0:1	MantaBND:70:0:1:1:0:0:0	NA	NA	NA	TRUE	-307	308
ES1325	chrXI	660121	NA	Translocation Break-end	C	C]chrIII:9587]	NA	32	PASS	NA	MantaBND:100:0:1:0:0:0:1	MantaBND:100:0:1:0:0:0:0	NA	NA	NA	TRUE	-294	294
ES134	chrII	255248	NA	Translocation Break-end	T	T[chrV:413339[	NA	880	PASS	NA	MantaBND:26:0:1:0:0:0:1	MantaBND:26:0:1:0:0:0:0	NA	NA	NA	TRUE	-274	275
ES134	chrII	805785	NA	Translocation Break-end	A	A[chrVII:1077115[	NA	17	MinGQ;MinQUAL	NA	MantaBND:57:0:1:0:0:0:0	MantaBND:57:0:1:0:0:0:1	NA	NA	NA	TRUE	-171	172
ES134	chrV	413339	NA	Translocation Break-end	T	]chrII:255248]T	NA	880	PASS	NA	MantaBND:26:0:1:0:0:0:0	MantaBND:26:0:1:0:0:0:1	NA	NA	NA	TRUE	-293	294
ES134	chrVII	1077115	NA	Translocation Break-end	T	]chrII:805785]T	NA	17	MinGQ;MinQUAL	NA	MantaBND:57:0:1:0:0:0:1	MantaBND:57:0:1:0:0:0:0	NA	NA	NA	TRUE	-173	174
ES135	chrXIV	570516	601622	Inversion	A	<INV>	31106	23	PASS	NA	MantaINV:731:0:1:0:0:0	NA	NA	NA	NA	TRUE	-270	271
ES139	chrII	805857	NA	Translocation Break-end	A	]chrVII:1077056]A	NA	12	MinGQ;MinQUAL	NA	MantaBND:52:0:1:1:0:0:1	MantaBND:52:0:1:1:0:0:0	NA	NA	NA	TRUE	-202	202
ES139	chrV	19864	NA	Translocation Break-end	C	C]chrXIV:775958]	NA	31	PASS	NA	MantaBND:229:0:1:0:0:0:1	MantaBND:229:0:1:0:0:0:0	NA	NA	NA	TRUE	-330	330
ES139	chrV	20747	NA	Translocation Break-end	G	G]chrXIV:775083]	NA	66	MinGQ	NA	MantaBND:229:0:1:2:0:0:0	MantaBND:229:0:1:2:0:0:1	NA	NA	NA	TRUE	-536	536
ES139	chrVII	1077056	NA	Translocation Break-end	A	A[chrII:805857[	NA	12	MinGQ;MinQUAL	NA	MantaBND:52:0:1:1:0:0:0	MantaBND:52:0:1:1:0:0:1	NA	NA	NA	TRUE	-203	203
ES139	chrXIV	775083	NA	Translocation Break-end	T	T]chrV:20747]	NA	66	MinGQ	NA	MantaBND:229:0:1:2:0:0:1	MantaBND:229:0:1:2:0:0:0	NA	NA	NA	TRUE	-546	546
ES139	chrXIV	775958	NA	Translocation Break-end	A	A]chrV:19864]	NA	31	PASS	NA	MantaBND:229:0:1:0:0:0:0	MantaBND:229:0:1:0:0:0:1	NA	NA	NA	TRUE	-325	325
ES141	chrII	255244	NA	Translocation Break-end	T	T]chrV:116704]	NA	711	PASS	NA	MantaBND:56:0:1:0:0:0:0	MantaBND:56:0:1:0:0:0:1	NA	NA	NA	TRUE	-267	267
ES141	chrII	805881	NA	Translocation Break-end	T	]chrVII:1077029]T	NA	25	MinGQ	NA	MantaBND:70:0:1:2:0:0:1	MantaBND:70:0:1:2:0:0:0	NA	NA	NA	TRUE	-168	168
ES141	chrV	116704	NA	Translocation Break-end	A	A]chrII:255244]	NA	711	PASS	NA	MantaBND:56:0:1:0:0:0:1	MantaBND:56:0:1:0:0:0:0	NA	NA	NA	TRUE	-292	292
ES141	chrVII	1077029	NA	Translocation Break-end	C	C[chrII:805881[	NA	25	MinGQ	NA	MantaBND:70:0:1:2:0:0:0	MantaBND:70:0:1:2:0:0:1	NA	NA	NA	TRUE	-177	177
ES153	chrIX	206712	NA	Translocation Break-end	C	]chrVII:708603]C	NA	13	MinGQ;MinQUAL	NA	MantaBND:1929:0:1:2:0:0:1	MantaBND:1929:0:1:2:0:0:0	NA	NA	NA	TRUE	-644	644
ES153	chrVII	708603	NA	Translocation Break-end	A	A[chrIX:206712[	NA	13	MinGQ;MinQUAL	NA	MantaBND:1929:0:1:2:0:0:0	MantaBND:1929:0:1:2:0:0:1	NA	NA	NA	TRUE	-613	613
ES153	chrX	154205	NA	Translocation Break-end	T	T]chrXI:555454]	NA	32	MinGQ	NA	MantaBND:2552:0:1:0:0:0:1	MantaBND:2552:0:1:0:0:0:0	NA	NA	NA	TRUE	-732	733
ES153	chrXI	555454	NA	Translocation Break-end	A	A]chrX:154205]	NA	32	MinGQ	NA	MantaBND:2552:0:1:0:0:0:0	MantaBND:2552:0:1:0:0:0:1	NA	NA	NA	TRUE	-724	725
ES153	chrXII	651157	NA	Translocation Break-end	A	A]chrXIII:867164]	NA	999	MaxDepth	NA	MantaBND:1425:2:5:0:0:0:1	MantaBND:1425:2:5:0:0:0:0	NA	NA	NA	FALSE	0	1
ES153	chrXIII	867163	NA	Translocation Break-end	G	G]chrXII:651158]	NA	999	MaxDepth	NA	MantaBND:1425:2:5:0:0:0:0	MantaBND:1425:2:5:0:0:0:1	NA	NA	NA	FALSE	0	1
ES153	chrXV	1072086	NA	Translocation Break-end	C	C]chrXVI:18728]	NA	28	MinGQ	NA	MantaBND:1651:1:2:0:0:0:0	MantaBND:1651:1:2:0:0:0:1	NA	NA	NA	TRUE	-1005	1006
ES153	chrXVI	18728	NA	Translocation Break-end	C	C]chrXV:1072086]	NA	28	MinGQ	NA	MantaBND:1651:1:2:0:0:0:1	MantaBND:1651:1:2:0:0:0:0	NA	NA	NA	TRUE	-1022	1023
ES154	chrII	805795	NA	Translocation Break-end	A	A[chrVII:1077169[	NA	40	PASS	NA	MantaBND:131:0:1:0:0:0:0	MantaBND:131:0:1:0:0:0:1	NA	NA	NA	TRUE	-181	181
ES154	chrIV	2657	NA	Translocation Break-end	A	A]chrX:743039]	NA	10	MinGQ;MinQUAL	NA	MantaBND:184:0:1:0:0:0:0	MantaBND:184:0:1:0:0:0:1	NA	NA	NA	TRUE	-267	268
ES154	chrVII	1077169	NA	Translocation Break-end	T	]chrII:805795]T	NA	40	PASS	NA	MantaBND:131:0:1:0:0:0:1	MantaBND:131:0:1:0:0:0:0	NA	NA	NA	TRUE	-215	215
ES154	chrX	154223	NA	Translocation Break-end	G	G]chrXI:555377]	NA	39	MinGQ	NA	MantaBND:711:0:1:0:0:0:1	MantaBND:711:0:1:0:0:0:0	NA	NA	NA	TRUE	-653	653
ES154	chrX	743039	NA	Translocation Break-end	C	C]chrIV:2657]	NA	10	MinGQ;MinQUAL	NA	MantaBND:184:0:1:0:0:0:1	MantaBND:184:0:1:0:0:0:0	NA	NA	NA	TRUE	-250	250
ES154	chrXI	555377	NA	Translocation Break-end	G	G]chrX:154223]	NA	39	MinGQ	NA	MantaBND:711:0:1:0:0:0:0	MantaBND:711:0:1:0:0:0:1	NA	NA	NA	TRUE	-647	647
ES155	chrIV	14236	NA	Translocation Break-end	A	A]chrX:731456]	NA	11	MinGQ;MinQUAL	NA	MantaBND:95:0:2:0:0:0:0	MantaBND:95:0:2:0:0:0:1	NA	NA	NA	TRUE	-252	253
ES155	chrX	731456	NA	Translocation Break-end	C	C]chrIV:14236]	NA	11	MinGQ;MinQUAL	NA	MantaBND:95:0:2:0:0:0:1	MantaBND:95:0:2:0:0:0:0	NA	NA	NA	TRUE	-257	257
ES167	chrII	805807	NA	Translocation Break-end	A	A[chrVII:1077115[	NA	16	MinGQ;MinQUAL	NA	MantaBND:107:0:1:2:0:0:0	MantaBND:107:0:1:2:0:0:1	NA	NA	NA	TRUE	-193	194
ES167	chrVII	1077115	NA	Translocation Break-end	T	]chrII:805807]T	NA	16	MinGQ;MinQUAL	NA	MantaBND:107:0:1:2:0:0:1	MantaBND:107:0:1:2:0:0:0	NA	NA	NA	TRUE	-188	188
ES180	chrVII	1083968	NA	Translocation Break-end	C	C[chrXVI:942704[	NA	261	MaxDepth	NA	MantaBND:32:1:2:0:0:0:0	MantaBND:32:1:2:0:0:0:1	NA	NA	NA	FALSE	0	37
ES180	chrXVI	942704	NA	Translocation Break-end	T	]chrVII:1083968]T	NA	261	MaxDepth	NA	MantaBND:32:1:2:0:0:0:1	MantaBND:32:1:2:0:0:0:0	NA	NA	NA	FALSE	0	37
ES184	chrVII	661580	661580	Insertion	T	<INS>	NA	751	PASS	NA	MantaINS:212:0:0:2:2:0	NA	NA	GAAAATGTTGGAATAGAAATCAACTATCATCTACTAACTAGTATTTACATTACTAG	TTTATCAACAATGGAATCCCAACAATTATCTCAACATTCACCCATTTCTCA	FALSE	0	5
ES192	chrIV	14089	NA	Translocation Break-end	A	A]chrX:731656]	NA	13	MinGQ;MinQUAL	NA	MantaBND:283:0:1:7:0:0:0	MantaBND:283:0:1:7:0:0:1	NA	NA	NA	TRUE	-396	396
ES192	chrX	154221	NA	Translocation Break-end	A	A]chrXI:555405]	NA	31	MinGQ	NA	MantaBND:998:0:1:0:0:0:0	MantaBND:998:0:1:0:0:0:1	NA	NA	NA	TRUE	-774	775
ES192	chrX	731656	NA	Translocation Break-end	A	A]chrIV:14089]	NA	13	MinGQ;MinQUAL	NA	MantaBND:283:0:1:7:0:0:1	MantaBND:283:0:1:7:0:0:0	NA	NA	NA	TRUE	-388	388
ES192	chrXI	555405	NA	Translocation Break-end	C	C]chrX:154221]	NA	31	MinGQ	NA	MantaBND:998:0:1:0:0:0:1	MantaBND:998:0:1:0:0:0:0	NA	NA	NA	TRUE	-775	775
ES194	chrM	89	85709	Duplication	T	<DUP:TANDEM>	85620	14	MaxDepth;MinGQ;MinQUAL	NA	MantaDUP:TANDEM:499:0:1:0:0:0	NA	NA	NA	NA	TRUE	-89	90
ES194	chrM	80830	81611	Inversion	T	<INV>	781	114	MaxDepth	NA	MantaINV:512:0:1:0:0:0	NA	NA	NA	NA	TRUE	-308	309
ES203	chrIV	14195	NA	Translocation Break-end	T	T]chrX:731482]	NA	10	MinGQ;MinQUAL	NA	MantaBND:169:0:1:0:0:0:0	MantaBND:169:0:1:0:0:0:1	NA	NA	NA	TRUE	-207	207
ES203	chrX	731482	NA	Translocation Break-end	T	T]chrIV:14195]	NA	10	MinGQ;MinQUAL	NA	MantaBND:169:0:1:0:0:0:1	MantaBND:169:0:1:0:0:0:0	NA	NA	NA	TRUE	-193	193
ES205	chrI	25451	25590	Deletion	TTCCAGTGATGGTGGTCATCTCAGTAGATGTAGAGGTGAAAGTACCGGTCCATGGCTCGGTTGTAGTTGTAACCAAACCTTCACTGGTTGGAGTTCTGATAACAATCACGGTTTCGTCAGTTGGTTGACCGTTAGTACCG	TACCT	-139	85	PASS	NA	MantaDEL:6:0:0:0:3:0	NA	NA	NA	NA	FALSE	NA
ES206	chrII	805862	NA	Translocation Break-end	A	]chrVII:1077031]A	NA	29	MinGQ	NA	MantaBND:139:0:1:1:0:0:0	MantaBND:139:0:1:1:0:0:1	NA	NA	NA	TRUE	-179	179
ES206	chrIX	209553	NA	Translocation Break-end	G	]chrVII:711379]G	NA	12	MinGQ;MinQUAL	NA	MantaBND:374:0:1:0:0:0:1	MantaBND:374:0:1:0:0:0:0	NA	NA	NA	TRUE	-239	240
ES206	chrVII	711379	NA	Translocation Break-end	T	T[chrIX:209553[	NA	12	MinGQ;MinQUAL	NA	MantaBND:374:0:1:0:0:0:0	MantaBND:374:0:1:0:0:0:1	NA	NA	NA	TRUE	-230	231
ES206	chrVII	1077031	NA	Translocation Break-end	G	G[chrII:805862[	NA	29	MinGQ	NA	MantaBND:139:0:1:1:0:0:1	MantaBND:139:0:1:1:0:0:0	NA	NA	NA	TRUE	-169	169
ES210	chrXIV	571728	600432	Inversion	T	<INV>	28704	18	MinQUAL	NA	MantaINV:444:0:1:2:0:0	NA	NA	NA	NA	TRUE	-325	325
ES215	chrX	154230	NA	Translocation Break-end	G	G]chrXI:555344]	NA	10	MinGQ;MinQUAL	NA	MantaBND:160:0:1:0:0:0:0	MantaBND:160:0:1:0:0:0:1	NA	NA	NA	TRUE	-240	241
ES215	chrXI	555344	NA	Translocation Break-end	A	A]chrX:154230]	NA	10	MinGQ;MinQUAL	NA	MantaBND:160:0:1:0:0:0:1	MantaBND:160:0:1:0:0:0:0	NA	NA	NA	TRUE	-246	246
ES219	chrII	805898	NA	Translocation Break-end	A	]chrVII:1077042]A	NA	34	MinGQ	NA	MantaBND:142:0:1:1:0:0:1	MantaBND:142:0:1:1:0:0:0	NA	NA	NA	TRUE	-193	193
ES219	chrIV	3892	NA	Translocation Break-end	A	A]chrX:741799]	NA	10	MinGQ;MinQUAL	NA	MantaBND:172:0:1:0:0:0:0	MantaBND:172:0:1:0:0:0:1	NA	NA	NA	TRUE	-366	367
ES219	chrIV	4586	NA	Translocation Break-end	A	A]chrX:741119]	NA	11	MinGQ;MinQUAL	NA	MantaBND:172:0:2:0:0:0:0	MantaBND:172:0:2:0:0:0:1	NA	NA	NA	TRUE	-276	277
ES219	chrIX	292037	NA	Translocation Break-end	A	[chrVIII:503667[A	NA	737	MaxDepth	NA	MantaBND:380:0:3:1:0:0:0	MantaBND:380:0:3:1:0:0:1	NA	NA	NA	FALSE	0	4
ES219	chrVII	1077042	NA	Translocation Break-end	A	A[chrII:805898[	NA	34	MinGQ	NA	MantaBND:142:0:1:1:0:0:0	MantaBND:142:0:1:1:0:0:1	NA	NA	NA	TRUE	-180	180
ES219	chrVIII	503663	NA	Translocation Break-end	C	[chrIX:292041[C	NA	737	MaxDepth	NA	MantaBND:380:0:3:1:0:0:1	MantaBND:380:0:3:1:0:0:0	NA	NA	NA	FALSE	0	4
ES219	chrX	741119	NA	Translocation Break-end	A	A]chrIV:4586]	NA	11	MinGQ;MinQUAL	NA	MantaBND:172:0:2:0:0:0:1	MantaBND:172:0:2:0:0:0:0	NA	NA	NA	TRUE	-285	286
ES219	chrX	741799	NA	Translocation Break-end	C	C]chrIV:3892]	NA	10	MinGQ;MinQUAL	NA	MantaBND:172:0:1:0:0:0:1	MantaBND:172:0:1:0:0:0:0	NA	NA	NA	TRUE	-372	373
ES232	chrIX	206633	NA	Translocation Break-end	C	]chrVII:708528]C	NA	25	MinGQ	NA	MantaBND:1891:0:1:0:0:0:1	MantaBND:1891:0:1:0:0:0:0	NA	NA	NA	TRUE	-206	206
ES232	chrV	20283	NA	Translocation Break-end	C	C]chrXIV:775481]	NA	17	MinGQ;MinQUAL	NA	MantaBND:1210:0:1:0:0:0:1	MantaBND:1210:0:1:0:0:0:0	NA	NA	NA	TRUE	-980	981
ES232	chrVII	708528	NA	Translocation Break-end	A	A[chrIX:206633[	NA	25	MinGQ	NA	MantaBND:1891:0:1:0:0:0:0	MantaBND:1891:0:1:0:0:0:1	NA	NA	NA	TRUE	-203	203
ES232	chrX	154230	NA	Translocation Break-end	G	G]chrXI:555389]	NA	77	PASS	NA	MantaBND:2450:0:1:0:0:0:1	MantaBND:2450:0:1:0:0:0:0	NA	NA	NA	TRUE	-712	713
ES232	chrXI	555389	NA	Translocation Break-end	G	G]chrX:154230]	NA	77	PASS	NA	MantaBND:2450:0:1:0:0:0:0	MantaBND:2450:0:1:0:0:0:1	NA	NA	NA	TRUE	-693	694
ES232	chrXIV	775481	NA	Translocation Break-end	C	C]chrV:20283]	NA	17	MinGQ;MinQUAL	NA	MantaBND:1210:0:1:0:0:0:0	MantaBND:1210:0:1:0:0:0:1	NA	NA	NA	TRUE	-1022	1023
ES236	chrII	805896	NA	Translocation Break-end	T	]chrVII:1077074]T	NA	14	MinGQ;MinQUAL	NA	MantaBND:331:0:1:2:0:0:0	MantaBND:331:0:1:2:0:0:1	NA	NA	NA	TRUE	-241	241
ES236	chrVII	1077074	NA	Translocation Break-end	G	G[chrII:805896[	NA	14	MinGQ;MinQUAL	NA	MantaBND:331:0:1:2:0:0:1	MantaBND:331:0:1:2:0:0:0	NA	NA	NA	TRUE	-218	218
ES236	chrXV	1076587	NA	Translocation Break-end	G	G]chrXVI:14501]	NA	13	MinGQ;MinQUAL	NA	MantaBND:2692:0:1:0:0:0:0	MantaBND:2692:0:1:0:0:0:1	NA	NA	NA	TRUE	-1147	1147
ES236	chrXVI	14501	NA	Translocation Break-end	A	A]chrXV:1076587]	NA	13	MinGQ;MinQUAL	NA	MantaBND:2692:0:1:0:0:0:1	MantaBND:2692:0:1:0:0:0:0	NA	NA	NA	TRUE	-1142	1143
ES238	chrII	255280	NA	Translocation Break-end	T	T]chrV:116742]	NA	244	MinGQ	NA	MantaBND:15:0:1:0:0:0:0	MantaBND:15:0:1:0:0:0:1	NA	NA	NA	TRUE	-252	253
ES238	chrV	116742	NA	Translocation Break-end	T	T]chrII:255280]	NA	244	MinGQ	NA	MantaBND:15:0:1:0:0:0:1	MantaBND:15:0:1:0:0:0:0	NA	NA	NA	TRUE	-317	317
ES244	chrM	42	85715	Duplication	A	<DUP:TANDEM>	85673	23	MaxDepth	NA	MantaDUP:TANDEM:507:0:1:0:0:0	NA	NA	NA	NA	TRUE	-42	43
ES244	chrM	53648	56820	Duplication	T	<DUP:TANDEM>	3172	782	MaxDepth	NA	MantaDUP:TANDEM:516:0:1:0:0:0	NA	NA	NA	NA	FALSE	0	2
ES245	chrV	412615	412615	Insertion	A	<INS>	NA	999	PASS	NA	MantaINS:207:0:0:0:3:0	NA	NA	TGATGTCTCCTCAGCGCGCTATTATAGAGTTGACGGATGCCAGCTTGTGAAA	CTCGAATTCATCGATTATCAGTCTTGCTAACTCGGCTACGAGACCGACACCG	FALSE	0	4
ES252	chrXV	89444	89444	Insertion	G	<INS>	NA	999	MaxDepth	NA	MantaINS:750:0:0:0:6:0	NA	NA	GTAATGTCTCCTCAGCGCGCTATTATAGAGTTGACGGATGCCAGCTTGTGAAACCTGACAATTTAAATGGAACAAGCAGGGATGAGTTTATC	TCGAATTCATCGATCCAGTGCTCTAAGCTCATATCTACGAGACCGACACC	FALSE	0	4
ES257	chrM	91	85703	Duplication	T	<DUP:TANDEM>	85612	22	MaxDepth	NA	MantaDUP:TANDEM:358:0:1:0:0:0	NA	NA	NA	NA	TRUE	-91	91
ES259	chrVIII	85485	85485	Insertion	T	<INS>	NA	433	PASS	NA	MantaINS:203:0:0:1:3:0	NA	NA	AATTCTGAGAAATATGTGAATGTTGAGATAATTGTTGGGATTCCATTGTTGATA	TGTAAATACTAGTTAGTAGATGATAGTTGATTTCTATTCCAACA	FALSE	0	5
ES262	chrM	54501	55097	Duplication	A	<DUP:TANDEM>	596	123	PASS	NA	MantaDUP:TANDEM:573:0:1:0:0:0	NA	NA	NA	NA	FALSE	0	9
ES267	chrII	255162	NA	Translocation Break-end	C	CGTCCTAAGCACGCTCGTCTCGAGCACACACGCAACAGGTCCAACGTAGAGTA[chrVI:251160[	NA	999	MaxDepth	52	MantaBND:12:0:2:0:0:0:0	MantaBND:12:0:2:0:0:0:1	GTCCTAAGCACGCTCGTCTCGAGCACACACGCAACAGGTCCAACGTAGAGTA	NA	NA	FALSE	NA
ES267	chrVI	251160	NA	Translocation Break-end	G	]chrII:255162]GTCCTAAGCACGCTCGTCTCGAGCACACACGCAACAGGTCCAACGTAGAGTAG	NA	999	MaxDepth	52	MantaBND:12:0:2:0:0:0:1	MantaBND:12:0:2:0:0:0:0	GTCCTAAGCACGCTCGTCTCGAGCACACACGCAACAGGTCCAACGTAGAGTA	NA	NA	FALSE	NA
ES270	chrII	255144	NA	Translocation Break-end	A	A]chrV:116123]	NA	999	MaxDepth	NA	MantaBND:4:0:2:0:0:0:0	MantaBND:4:0:2:0:0:0:1	NA	NA	NA	FALSE	0	4
ES270	chrV	116119	NA	Translocation Break-end	T	T]chrII:255148]	NA	999	MaxDepth	NA	MantaBND:4:0:2:0:0:0:1	MantaBND:4:0:2:0:0:0:0	NA	NA	NA	FALSE	0	4
ES274	chrXIV	632340	632340	Insertion	T	<INS>	NA	431	PASS	NA	MantaINS:10:1:1:0:2:0	NA	NA	CAGTATTTGAGAAATGTGTGGGTAATTAGATAATTGTTGGGATTCCATTGTTGATAAA	TATATTGATAATATAACTATTAGTTGATAGACGATAGTGGATTTTTATTCCAA	FALSE	0	7
ES275	chrXV	256098	256098	Insertion	T	<INS>	NA	999	MaxDepth	NA	MantaINS:134:0:0:0:6:0	NA	NA	TAATGTCTCCTCAGCGCGCTATTATAGAGTTGACGGATGCCAGCTTGTGAAACC	CTCGAATTCATCGATTGAGCAGATTTCCACATCGTCTACGAGACCGACACCG	FALSE	0	3
ES276	chrXIV	442062	442062	Insertion	T	<INS>	NA	999	PASS	NA	MantaINS:34:1:1:0:3:0	NA	NA	CTGTCTGAGAAATGGGTGAATGTTGAGATAATTGTTGGGATTCCATTGTTGATAAAGGC	ATGTAAATACTAGTTAGTAGATGATAGTTGATTTCTATTCCAACA	FALSE	0	6
ES276	chrXV	346342	346552	Deletion	AGAAGCAACAGCTGAAGAAACAGCAGAGGAAGAAGCCTTAGTGGAAGAGGCAGCCTTGGTAGAGGAAGCGACGGTGGAAGAGGTAGCCTCACTGGAAGAAGCGACAGCAGAAGAAGTAGCAGCAGAAGAAGAAGCTTCACTGGAAGAAGCGACGGCAGAAGAAGTAGCTTCACTGGAGGAAGCGACGGCAGAAGAAGTAGTTTCACTGGAG	A	-210	69	PASS	NA	MantaDEL:272:0:0:1:0:0	NA	NA	NA	NA	FALSE	0	11
ES281	chrV	173743	174159	Deletion	TTCATTCCCTAATTTTCCTTTACAGATATAATTTCATGATTAAATTTCAAGGCAAAATATAAAATTATTCAGAAATAGCTTCATCACACAGTGTCTAGCGAAAATATTTGTTAAAATGCTTAACCCAAAGTGTCATTCTCGACAGTGAACCTTTCCTAAAAACTTACAATTGTTATTACAAAGTTCTTCGGGGGATAACAGTCATGGAGTTACAGCAATGATACCTTATGCGGCTAAGTTTTCTTTATTTGCACATAAAGGGTGCCTTCAACATTACTAGACTGCGTGGTGTTGTTCAATTCAAACTGGAGACATAGACTACGAAAATCTTTTAGTCAAATTTACAAGGGCGAGTAGCTTTTAATTGTGCCTTCATGTGCCAAGTAAATTGCGTACAAA…	T	-416	999	PASS	NA	MantaDEL:55:0:0:0:0:0	NA	NA	NA	NA	FALSE	0	10
ES281	chrXII	448821	448821	Insertion	A	<INS>	NA	713	PASS	NA	MantaINS:117:0:0:0:2:0	NA	NA	CAATTGTTGTTGGAATAAAAATCAACTATCATCTACTAACTAGTATTTACGTTACTAGTATATTATCATATACGGTGTTAGAAGATGACGCAAATGATGAGAAATAGTCATCTAAATTAGTGGAAGCTGAAACGCAAGGATTGATAATGTAATAGGATCAATGAATATTAACATATAAAACGATGATAATAATATTTATAGAAT	TTTATCAACAATGGAATCCCAACAATTATCTCAACATTCACCCATTTCT	FALSE	0	7
ES284	chrI	25449	25584	Deletion	GGTTCCAGTGATGGTGGTCATCTCAGTAGATGTAGAGGTGAAAGTACCGGTCCATGGCTCGGTTGTAGTTGTAACCAAACCTTCACTGGTTGGAGTTCTGATAACAATCACGGTTTCGTCAGTTGGTTGACCGTTA	G	-135	108	PASS	NA	MantaDEL:4:0:0:0:7:0	NA	NA	NA	NA	FALSE	0	2
ES290	chrII	255235	NA	Translocation Break-end	C	C]chrV:116746]	NA	113	PASS	NA	MantaBND:8:0:1:0:0:0:0	MantaBND:8:0:1:0:0:0:1	NA	NA	NA	TRUE	-195	195
ES290	chrV	116746	NA	Translocation Break-end	G	G]chrII:255235]	NA	113	PASS	NA	MantaBND:8:0:1:0:0:0:1	MantaBND:8:0:1:0:0:0:0	NA	NA	NA	TRUE	-173	174
ES292	chrM	37	85746	Duplication	A	<DUP:TANDEM>	85709	60	MinGQ	NA	MantaDUP:TANDEM:253:0:1:0:0:0	NA	NA	NA	NA	TRUE	-37	38
ES293	chrXIV	721119	721119	Insertion	T	<INS>	NA	999	PASS	NA	MantaINS:153:0:0:0:4:0	NA	NA	CTACGGTGTCGGTCTCGTAGAGTCTCGATTACCACTGTCGATCGATGAATTCGAGCTCGTTTTCGACACTGGATGGCGGCGTTAGTATCGAATCGACAGCAGTATAGCGACCAGCATTCACA	GTTTCACAAGCTGGCATCCGTCAACTCTATAATAGCGCGCTGAGGAGACA	FALSE	0	3
ES300	chrXV	677836	677836	Insertion	G	<INS>	NA	999	MaxDepth	NA	MantaINS:444:0:0:0:6:0	NA	NA	GTAATGTCTCCTCAGCGCGCTATTATAGAGTTGACGGATGCCAGCTTGTGAAACCTGACAATTTAAATGGAACAGCGGTCATTGACTGGAGC	TCCAGTGTCGAAAACGAGCTCGAATTCATCGATGTGGCTCGTCTGACGACACC	FALSE	0	6
ES308	chrII	255263	NA	Translocation Break-end	T	T]chrV:116833]	NA	250	PASS	NA	MantaBND:11:0:1:0:0:0:1	MantaBND:11:0:1:0:0:0:0	NA	NA	NA	TRUE	-224	224
ES308	chrV	116833	NA	Translocation Break-end	G	G]chrII:255263]	NA	250	PASS	NA	MantaBND:11:0:1:0:0:0:0	MantaBND:11:0:1:0:0:0:1	NA	NA	NA	TRUE	-229	229
ES309	chrXIV	299555	299555	Insertion	T	<INS>	NA	999	PASS	NA	MantaINS:715:0:0:0:5:0	NA	NA	TAGTGTCTCCTCAGCGCGCTATTATAGAGTTGACGGATGCCAGCTTGTGAAACCTGACAATTTAAATGGAACAAGCAGGGATGAGTTTATC	CTCGAATTCATCGATGGGAGGTTGTCTCATCTCACTACGAGACCGACACCG	FALSE	0	3
ES322	chrVI	4683	4846	Deletion	TACCCACACACCCACACACACCACACCCACACACCCACACCCACACACCACACCCACACCACACCCACACACCACACCCACACCACACCACACCCACACCACACCCACCACACCCACACCCACACACCACACCCACACCCTAATACTACCTCAACCCTACCCTA	T	-163	56	MaxDepth	NA	MantaDEL:47:0:0:0:0:0	NA	NA	NA	NA	FALSE	0	1
ES325	chrM	88	85716	Duplication	C	<DUP:TANDEM>	85628	12	MaxDepth;MinGQ;MinQUAL	NA	MantaDUP:TANDEM:169:0:1:0:0:0	NA	NA	NA	NA	TRUE	-88	88
ES327	chrXII	724720	724720	Insertion	G	<INS>	NA	999	MaxDepth	NA	MantaINS:392:0:0:0:4:0	NA	NA	TTACGGTGTCGGTCTCGTAGTATAACACGGTAGCCAAGGCATCGATG	TCACAAGCTGGCATCCGTCAACTCTATAATAGCGCGCTGAGGAGACA	FALSE	0	3
ES328	chrXV	200294	200294	Insertion	A	<INS>	NA	999	MaxDepth	NA	MantaINS:301:0:0:0:4:0	NA	NA	TAGTGTCTCCTCAGCGCGCTATTATAGAGTTGACGGATGCCAGCTTGTGAA	CAGCGATCAGTGCTATCGCTGCTACATCTACGAGACCGACACCG	FALSE	0	3
ES362	chrM	34	85703	Duplication	A	<DUP:TANDEM>	85669	43	MaxDepth	NA	MantaDUP:TANDEM:177:0:1:0:0:0	NA	NA	NA	NA	TRUE	-34	35
ES363	chrM	28	85766	Duplication	T	<DUP:TANDEM>	85738	42	MinGQ	NA	MantaDUP:TANDEM:575:0:1:0:0:0	NA	NA	NA	NA	TRUE	-28	28
ES365	chrII	255199	NA	Translocation Break-end	C	C]chrV:116641]	NA	98	MinGQ	NA	MantaBND:1:0:1:0:0:0:1	MantaBND:1:0:1:0:0:0:0	NA	NA	NA	TRUE	-174	174
ES365	chrV	116641	NA	Translocation Break-end	C	C]chrII:255199]	NA	98	MinGQ	NA	MantaBND:1:0:1:0:0:0:0	MantaBND:1:0:1:0:0:0:1	NA	NA	NA	TRUE	-113	114
ES376	chrM	86	85715	Duplication	T	<DUP:TANDEM>	85629	18	MaxDepth;MinQUAL	NA	MantaDUP:TANDEM:102:0:1:0:0:0	NA	NA	NA	NA	TRUE	-86	86
ES383	chrXIV	721119	721119	Insertion	T	<INS>	NA	757	MaxDepth	NA	MantaINS:151:0:0:0:7:0	NA	NA	CTACGGTGTCGGTCTCGTAGAGTCTCGATTACCACTGTCGATCGATGAATTCGAG	GGTTTCACAAGCTGGCATCCGTCAACTCTATAATAGCGCGCTGAGGAGACA	FALSE	0	3
ES392	chrXIII	859214	859214	Insertion	T	<INS>	NA	999	MaxDepth	NA	MantaINS:183:0:0:0:4:0	NA	NA	TTACGGTGTCGGTCTCGTAGCAGTGTAGAGCAGCCTCATGATCGATGAATTCGAG	GTTTCACAAGCTGGCATCCGTCAACTCTATAATAGCGCGCTGAGGAGACA	FALSE	0	3
ES400	chrM	547	603	Deletion	TTCTTAATTAAATTATCTTAATTAAATTATCTTAATTAAATTATCTTAATTAAATTA	T	-56	999	MaxDepth	NA	MantaDEL:602:0:0:0:0:0	NA	NA	NA	NA	FALSE	0	28
ES404	chrI	206368	206504	Deletion	CTCCAACCAGTGAAGGTCTAATCAGCACCACCACTGAACCATGGACTGGTACTTTCACTTCTACATCTACTGAAATGACCACCGTCACCGGTACTAACGGTCAACCAACTGACGAAACCGTGATTGTTATCAGAACT	CC	-136	999	PASS	NA	MantaDEL:23:0:0:0:0:0	NA	NA	NA	NA	FALSE	NA
ES413	chrM	94	85706	Duplication	G	<DUP:TANDEM>	85612	23	MaxDepth;MinGQ	NA	MantaDUP:TANDEM:4067:0:1:0:0:0	NA	NA	NA	NA	TRUE	-94	95
ES413	chrXIV	299555	299555	Insertion	T	<INS>	NA	999	MaxDepth	NA	MantaINS:3251:0:0:0:5:0	NA	NA	TAGTGTCTCCTCAGCGCGCTATTATAGAGTTGACGGATGCCAGCTTGTGAAACC	CTCGAATTCATCGATGGGAGGTTGTCTCATCTCACTACGAGACCGACACCG	FALSE	0	3
ES418	chrM	36	85706	Duplication	A	<DUP:TANDEM>	85670	10	MaxDepth;MinGQ;MinQUAL	NA	MantaDUP:TANDEM:105:0:1:0:0:0	NA	NA	NA	NA	TRUE	-36	36
ES436	chrII	255091	NA	Translocation Break-end	C	C]chrV:116216]	NA	999	PASS	NA	MantaBND:11:0:1:0:0:0:1	MantaBND:11:0:1:0:0:0:0	NA	NA	NA	FALSE	0	4
ES436	chrV	116212	NA	Translocation Break-end	C	C]chrII:255095]	NA	999	PASS	NA	MantaBND:11:0:1:0:0:0:0	MantaBND:11:0:1:0:0:0:1	NA	NA	NA	FALSE	0	4
ES449	chrM	160	85693	Duplication	T	<DUP:TANDEM>	85533	16	MaxDepth;MinQUAL	NA	MantaDUP:TANDEM:387:0:1:0:0:0	NA	NA	NA	NA	TRUE	-160	161
ES449	chrXII	688598	796985	Duplication	G	<DUP:TANDEM>	108387	999	MaxDepth	NA	MantaDUP:TANDEM:255:0:1:0:0:0	NA	NA	NA	NA	FALSE	0	5
ES943	chrIII	8304	NA	Translocation Break-end	G	G]chrXI:661398]	NA	57	PASS	NA	MantaBND:277:0:1:2:0:0:0	MantaBND:277:0:1:2:0:0:1	NA	NA	NA	TRUE	-750	751
ES943	chrXI	661398	NA	Translocation Break-end	C	C]chrIII:8304]	NA	57	PASS	NA	MantaBND:277:0:1:2:0:0:1	MantaBND:277:0:1:2:0:0:0	NA	NA	NA	TRUE	-762	762
ES945	chrIV	12766	NA	Translocation Break-end	C	C]chrX:732955]	NA	28	MaxDepth;MinGQ	NA	MantaBND:224:0:1:0:0:0:0	MantaBND:224:0:1:0:0:0:1	NA	NA	NA	TRUE	-1358	1359
ES945	chrX	732955	NA	Translocation Break-end	C	C]chrIV:12766]	NA	28	MaxDepth;MinGQ	NA	MantaBND:224:0:1:0:0:0:1	MantaBND:224:0:1:0:0:0:0	NA	NA	NA	TRUE	-1362	1363
ES948	chrII	805804	NA	Translocation Break-end	A	A[chrVII:1077129[	NA	47	MinGQ	NA	MantaBND:165:0:1:2:0:0:0	MantaBND:165:0:1:2:0:0:1	NA	NA	NA	TRUE	-183	183
ES948	chrII	805874	NA	Translocation Break-end	G	]chrVII:1077032]G	NA	47	MinGQ	NA	MantaBND:165:0:1:3:0:0:0	MantaBND:165:0:1:3:0:0:1	NA	NA	NA	TRUE	-174	175
ES948	chrIII	10832	NA	Translocation Break-end	A	A]chrXI:658881]	NA	32	MinGQ	NA	MantaBND:187:0:1:0:0:0:0	MantaBND:187:0:1:0:0:0:1	NA	NA	NA	TRUE	-391	391
ES948	chrIV	5020	NA	Translocation Break-end	C	C]chrX:740681]	NA	14	MinGQ;MinQUAL	NA	MantaBND:240:0:1:0:0:0:0	MantaBND:240:0:1:0:0:0:1	NA	NA	NA	TRUE	-472	473
ES948	chrVII	1077032	NA	Translocation Break-end	A	A[chrII:805874[	NA	47	MinGQ	NA	MantaBND:165:0:1:3:0:0:1	MantaBND:165:0:1:3:0:0:0	NA	NA	NA	TRUE	-176	176
ES948	chrVII	1077129	NA	Translocation Break-end	T	]chrII:805804]T	NA	47	MinGQ	NA	MantaBND:165:0:1:2:0:0:1	MantaBND:165:0:1:2:0:0:0	NA	NA	NA	TRUE	-177	178
ES948	chrX	740681	NA	Translocation Break-end	G	G]chrIV:5020]	NA	14	MinGQ;MinQUAL	NA	MantaBND:240:0:1:0:0:0:1	MantaBND:240:0:1:0:0:0:0	NA	NA	NA	TRUE	-474	474
ES948	chrXI	658881	NA	Translocation Break-end	A	A]chrIII:10832]	NA	32	MinGQ	NA	MantaBND:187:0:1:0:0:0:1	MantaBND:187:0:1:0:0:0:0	NA	NA	NA	TRUE	-408	408
ES951	chrV	20667	NA	Translocation Break-end	T	T]chrXIV:775106]	NA	11	MinGQ;MinQUAL	NA	MantaBND:264:0:1:1:0:0:1	MantaBND:264:0:1:1:0:0:0	NA	NA	NA	TRUE	-279	279
ES951	chrXIV	775106	NA	Translocation Break-end	T	T]chrV:20667]	NA	11	MinGQ;MinQUAL	NA	MantaBND:264:0:1:1:0:0:0	MantaBND:264:0:1:1:0:0:1	NA	NA	NA	TRUE	-282	283
ES952	chrM	87	85714	Duplication	C	<DUP:TANDEM>	85627	57	MaxDepth;MinGQ	NA	MantaDUP:TANDEM:1909:0:1:0:0:0	NA	NA	NA	NA	TRUE	-87	87
ES952	chrXV	1077018	NA	Translocation Break-end	C	C]chrXVI:14041]	NA	25	MinGQ	NA	MantaBND:1689:0:1:0:0:0:0	MantaBND:1689:0:1:0:0:0:1	NA	NA	NA	TRUE	-1128	1129
ES952	chrXVI	14041	NA	Translocation Break-end	T	T]chrXV:1077018]	NA	25	MinGQ	NA	MantaBND:1689:0:1:0:0:0:1	MantaBND:1689:0:1:0:0:0:0	NA	NA	NA	TRUE	-1115	1116
ES953	chrM	89	85709	Duplication	T	<DUP:TANDEM>	85620	35	MaxDepth;MinGQ	NA	MantaDUP:TANDEM:2922:0:1:0:0:0	NA	NA	NA	NA	TRUE	-89	90
ES953	chrX	154228	NA	Translocation Break-end	T	T]chrXI:555392]	NA	41	MinGQ	NA	MantaBND:1426:0:1:0:0:0:0	MantaBND:1426:0:1:0:0:0:1	NA	NA	NA	TRUE	-770	771
ES953	chrXI	555392	NA	Translocation Break-end	G	G]chrX:154228]	NA	41	MinGQ	NA	MantaBND:1426:0:1:0:0:0:1	MantaBND:1426:0:1:0:0:0:0	NA	NA	NA	TRUE	-762	762
ES955	chrIII	10346	NA	Translocation Break-end	T	T]chrXI:659377]	NA	14	MinGQ;MinQUAL	NA	MantaBND:198:1:2:0:0:0:0	MantaBND:198:1:2:0:0:0:1	NA	NA	NA	TRUE	-1054	1055
ES955	chrIV	5415	NA	Translocation Break-end	T	T]chrX:740336]	NA	10	MinGQ;MinQUAL	NA	MantaBND:262:0:1:0:0:0:0	MantaBND:262:0:1:0:0:0:1	NA	NA	NA	TRUE	-2341	2341
ES955	chrM	162	85706	Duplication	A	<DUP:TANDEM>	85544	28	MaxDepth	NA	MantaDUP:TANDEM:2046:0:1:0:0:0	NA	NA	NA	NA	TRUE	-162	163
ES955	chrX	740336	NA	Translocation Break-end	A	A]chrIV:5415]	NA	10	MinGQ;MinQUAL	NA	MantaBND:262:0:1:0:0:0:1	MantaBND:262:0:1:0:0:0:0	NA	NA	NA	TRUE	-2349	2349
ES955	chrXI	659377	NA	Translocation Break-end	A	A]chrIII:10346]	NA	14	MinGQ;MinQUAL	NA	MantaBND:198:1:2:0:0:0:1	MantaBND:198:1:2:0:0:0:0	NA	NA	NA	TRUE	-1064	1064
ES964	chrV	20680	NA	Translocation Break-end	T	T]chrXIV:775132]	NA	12	MinGQ;MinQUAL	NA	MantaBND:549:0:1:0:0:0:1	MantaBND:549:0:1:0:0:0:0	NA	NA	NA	TRUE	-857	857
ES964	chrXIV	775132	NA	Translocation Break-end	T	T]chrV:20680]	NA	12	MinGQ;MinQUAL	NA	MantaBND:549:0:1:0:0:0:0	MantaBND:549:0:1:0:0:0:1	NA	NA	NA	TRUE	-870	871
ES965	chrII	300456	NA	Translocation Break-end	T	]chrIV:472119]T	NA	31	PASS	NA	MantaBND:119:0:1:1:0:0:1	MantaBND:119:0:1:1:0:0:0	NA	NA	NA	TRUE	-284	284
ES965	chrIV	472119	NA	Translocation Break-end	C	C[chrII:300456[	NA	31	PASS	NA	MantaBND:119:0:1:1:0:0:0	MantaBND:119:0:1:1:0:0:1	NA	NA	NA	TRUE	-279	280
ES965	chrV	20346	NA	Translocation Break-end	T	T]chrXIV:775526]	NA	49	MinGQ	NA	MantaBND:546:0:1:0:0:0:0	MantaBND:546:0:1:0:0:0:1	NA	NA	NA	TRUE	-1081	1081
ES965	chrXIV	775526	NA	Translocation Break-end	T	T]chrV:20346]	NA	49	MinGQ	NA	MantaBND:546:0:1:0:0:0:1	MantaBND:546:0:1:0:0:0:0	NA	NA	NA	TRUE	-1061	1061
ES966	chrIV	44577	NA	Translocation Break-end	T	]chrXIV:252557]T	NA	42	PASS	NA	MantaBND:418:0:1:1:0:0:1	MantaBND:418:0:1:1:0:0:0	NA	NA	NA	TRUE	-759	759
ES966	chrXIV	252557	NA	Translocation Break-end	T	T[chrIV:44577[	NA	42	PASS	NA	MantaBND:418:0:1:1:0:0:0	MantaBND:418:0:1:1:0:0:1	NA	NA	NA	TRUE	-774	775
ES969	chrV	20640	NA	Translocation Break-end	T	T]chrXIV:775129]	NA	11	MinGQ;MinQUAL	NA	MantaBND:180:0:1:0:0:0:1	MantaBND:180:0:1:0:0:0:0	NA	NA	NA	TRUE	-329	329
ES969	chrXIV	775129	NA	Translocation Break-end	A	A]chrV:20640]	NA	11	MinGQ;MinQUAL	NA	MantaBND:180:0:1:0:0:0:0	MantaBND:180:0:1:0:0:0:1	NA	NA	NA	TRUE	-327	328
ES970	chrV	306694	306694	Insertion	T	<INS>	NA	999	PASS	NA	MantaINS:182:0:0:0:2:0	NA	NA	CTTTCTGAGAAATGGGTGAATGTTGAGATAATTGTTGGGATTCCATTGTTGATAAA	ATGTAAATACTAGTTAGTAGATGATAGTTGATTTCTATTCCAACA	FALSE	0	5
ES971	chrIII	10886	NA	Translocation Break-end	T	T]chrXI:658848]	NA	35	PASS	NA	MantaBND:363:0:1:0:0:0:1	MantaBND:363:0:1:0:0:0:0	NA	NA	NA	TRUE	-520	521
ES971	chrM	80	85715	Duplication	T	<DUP:TANDEM>	85635	26	MaxDepth;MinGQ	NA	MantaDUP:TANDEM:3590:0:1:0:0:0	NA	NA	NA	NA	TRUE	-80	81
ES971	chrXI	658848	NA	Translocation Break-end	G	G]chrIII:10886]	NA	35	PASS	NA	MantaBND:363:0:1:0:0:0:0	MantaBND:363:0:1:0:0:0:1	NA	NA	NA	TRUE	-535	535
ES971	chrXV	1072364	NA	Translocation Break-end	G	G]chrXVI:18459]	NA	30	MinGQ	NA	MantaBND:3287:0:1:0:0:0:0	MantaBND:3287:0:1:0:0:0:1	NA	NA	NA	TRUE	-1239	1239
ES971	chrXVI	18459	NA	Translocation Break-end	A	A]chrXV:1072364]	NA	30	MinGQ	NA	MantaBND:3287:0:1:0:0:0:1	MantaBND:3287:0:1:0:0:0:0	NA	NA	NA	TRUE	-1247	1248
ES972	chrM	120	85709	Duplication	C	<DUP:TANDEM>	85589	35	MaxDepth	NA	MantaDUP:TANDEM:1259:0:1:0:0:0	NA	NA	NA	NA	TRUE	-120	120
ES973	chrV	20619	NA	Translocation Break-end	T	T]chrXIV:775213]	NA	32	MinGQ	NA	MantaBND:591:0:1:0:0:0:0	MantaBND:591:0:1:0:0:0:1	NA	NA	NA	TRUE	-529	529
ES973	chrXIV	775213	NA	Translocation Break-end	T	T]chrV:20619]	NA	32	MinGQ	NA	MantaBND:591:0:1:0:0:0:1	MantaBND:591:0:1:0:0:0:0	NA	NA	NA	TRUE	-546	547
ES974	chrII	805870	NA	Translocation Break-end	C	]chrVII:1077069]C	NA	26	MinGQ	NA	MantaBND:61:0:1:1:0:0:0	MantaBND:61:0:1:1:0:0:1	NA	NA	NA	TRUE	-181	182
ES974	chrIV	5671	NA	Translocation Break-end	T	T]chrX:740054]	NA	52	MinGQ	NA	MantaBND:107:0:1:0:0:0:1	MantaBND:107:0:1:0:0:0:0	NA	NA	NA	TRUE	-670	670
ES974	chrVII	1077069	NA	Translocation Break-end	C	C[chrII:805870[	NA	26	MinGQ	NA	MantaBND:61:0:1:1:0:0:1	MantaBND:61:0:1:1:0:0:0	NA	NA	NA	TRUE	-184	185
ES974	chrX	740054	NA	Translocation Break-end	A	A]chrIV:5671]	NA	52	MinGQ	NA	MantaBND:107:0:1:0:0:0:0	MantaBND:107:0:1:0:0:0:1	NA	NA	NA	TRUE	-674	674
ES975	chrIX	206481	NA	Translocation Break-end	C	C[chrVII:708538[	NA	27	MaxDepth;MinGQ	NA	MantaBND:224:0:1:0:0:0:1	MantaBND:224:0:1:0:0:0:0	NA	NA	NA	TRUE	-284	284
ES975	chrVII	708538	NA	Translocation Break-end	T	]chrIX:206481]T	NA	27	MaxDepth;MinGQ	NA	MantaBND:224:0:1:0:0:0:0	MantaBND:224:0:1:0:0:0:1	NA	NA	NA	TRUE	-294	295
ES977	chrII	805892	NA	Translocation Break-end	A	]chrVII:1077071]A	NA	44	MinGQ	NA	MantaBND:221:0:1:3:0:0:0	MantaBND:221:0:1:3:0:0:1	NA	NA	NA	TRUE	-260	261
ES977	chrV	20724	NA	Translocation Break-end	C	C]chrXIV:775118]	NA	73	MinGQ	NA	MantaBND:593:0:1:0:0:0:0	MantaBND:593:0:1:0:0:0:1	NA	NA	NA	TRUE	-992	992
ES977	chrVII	1077071	NA	Translocation Break-end	T	T[chrII:805892[	NA	44	MinGQ	NA	MantaBND:221:0:1:3:0:0:1	MantaBND:221:0:1:3:0:0:0	NA	NA	NA	TRUE	-215	216
ES977	chrX	121087	121144	Deletion	TGGTGATGGTCAAGTTCAAGCTACCACCAAGACTACTGCTGCCGCCGTTTCTCAAATC	T	-57	148	PASS	NA	MantaDEL:1476:0:0:0:0:0	NA	NA	NA	NA	FALSE	0	23
ES977	chrX	154239	NA	Translocation Break-end	A	A]chrXI:555365]	NA	60	MinGQ	NA	MantaBND:1502:0:1:0:0:0:0	MantaBND:1502:0:1:0:0:0:1	NA	NA	NA	TRUE	-722	723
ES977	chrXI	555365	NA	Translocation Break-end	G	G]chrX:154239]	NA	60	MinGQ	NA	MantaBND:1502:0:1:0:0:0:1	MantaBND:1502:0:1:0:0:0:0	NA	NA	NA	TRUE	-724	725
ES977	chrXIV	775118	NA	Translocation Break-end	C	C]chrV:20724]	NA	73	MinGQ	NA	MantaBND:593:0:1:0:0:0:1	MantaBND:593:0:1:0:0:0:0	NA	NA	NA	TRUE	-1000	1000
ES977	chrXV	1076893	NA	Translocation Break-end	C	C]chrXVI:14219]	NA	27	MinGQ	NA	MantaBND:2267:0:1:2:0:0:0	MantaBND:2267:0:1:2:0:0:1	NA	NA	NA	TRUE	-787	788
ES977	chrXVI	14219	NA	Translocation Break-end	A	A]chrXV:1076893]	NA	27	MinGQ	NA	MantaBND:2267:0:1:2:0:0:1	MantaBND:2267:0:1:2:0:0:0	NA	NA	NA	TRUE	-796	797
ES978	chrM	89	85715	Duplication	T	<DUP:TANDEM>	85626	41	MinGQ	NA	MantaDUP:TANDEM:932:0:1:0:0:0	NA	NA	NA	NA	TRUE	-89	90
ES978	chrVII	364677	NA	Translocation Break-end	T	T]chrXVI:174376]	NA	30	PASS	NA	MantaBND:323:0:1:0:0:0:0	MantaBND:323:0:1:0:0:0:1	NA	NA	NA	TRUE	-584	584
ES978	chrXVI	174376	NA	Translocation Break-end	G	G]chrVII:364677]	NA	30	PASS	NA	MantaBND:323:0:1:0:0:0:1	MantaBND:323:0:1:0:0:0:0	NA	NA	NA	TRUE	-590	591
ES981	chrII	805812	NA	Translocation Break-end	G	G[chrVII:1077135[	NA	14	MinGQ;MinQUAL	NA	MantaBND:294:0:1:2:0:0:0	MantaBND:294:0:1:2:0:0:1	NA	NA	NA	TRUE	-204	205
ES981	chrIII	82937	83144	Deletion	ATCCTCGAGGAGAACTTCTAGTATATTCTGTATACCTAATATTATAGCCTTTATCAACAATGGAATCCCAACAATTATCTCAACATTCACCCATTTCTCAAGTACTATTCATGTTACTTGAGAAATGGGTGAATTTTGAGATAGTTGTTGGGATTCCATTGTTGATAAAGGCTAATAATATTAGGTATACAGAATATGCTAGAGGTTC	A	-207	75	PASS	NA	MantaDEL:333:0:0:0:1:0	NA	NA	NA	NA	FALSE	0	8
ES981	chrIX	432590	NA	Translocation Break-end	G	G]chrVII:7929]	NA	23	PASS	NA	MantaBND:112:6:11:0:0:0:1	MantaBND:112:6:11:0:0:0:0	NA	NA	NA	TRUE	-1250	1251
ES981	chrVII	7929	NA	Translocation Break-end	C	C]chrIX:432590]	NA	23	PASS	NA	MantaBND:112:6:11:0:0:0:0	MantaBND:112:6:11:0:0:0:1	NA	NA	NA	TRUE	-1232	1233
ES981	chrVII	1077135	NA	Translocation Break-end	T	]chrII:805812]T	NA	14	MinGQ;MinQUAL	NA	MantaBND:294:0:1:2:0:0:1	MantaBND:294:0:1:2:0:0:0	NA	NA	NA	TRUE	-249	249
ES981	chrVIII	526960	527230	Deletion	TGGTACCAACGGTCAACCAACTGACGAAACCGTGATTGTCATTAGAACTCCAACTAGTGAGGGTTTGATTACTACAACTACCGAACCATGGACCGGAACTTTCACCTCTACATCCACTGAGATGACTACTGTGACCGGTACCAACGGTCAACCAACTGACGAAACTGTTATTGTCATTAGAACTCCAACTAGTGAGGGTTTGATTACTAGAACTACCGAACCATGGACTGGTACTTTCACTTCTACATCTACTGAGGTTACCACCATCACC	T	-270	14	MaxDepth;MinGQ;MinQUAL	NA	MantaDEL:1:3:3:1:0:0	NA	NA	NA	NA	FALSE	0	29
ES981	chrX	154176	NA	Translocation Break-end	A	A]chrXI:555444]	NA	51	MinGQ	NA	MantaBND:1653:0:1:0:0:0:0	MantaBND:1653:0:1:0:0:0:1	NA	NA	NA	TRUE	-751	751
ES981	chrXI	555444	NA	Translocation Break-end	A	A]chrX:154176]	NA	51	MinGQ	NA	MantaBND:1653:0:1:0:0:0:1	MantaBND:1653:0:1:0:0:0:0	NA	NA	NA	TRUE	-759	759
ES981	chrXV	1076949	NA	Translocation Break-end	A	A]chrXVI:14159]	NA	83	PASS	NA	MantaBND:3054:1:3:0:0:0:1	MantaBND:3054:1:3:0:0:0:0	NA	NA	NA	TRUE	-941	942
ES981	chrXVI	14159	NA	Translocation Break-end	A	A]chrXV:1076949]	NA	83	PASS	NA	MantaBND:3054:1:3:0:0:0:0	MantaBND:3054:1:3:0:0:0:1	NA	NA	NA	TRUE	-946	946
ES982	chrIV	5544	NA	Translocation Break-end	G	G]chrX:740169]	NA	33	MinGQ	NA	MantaBND:181:0:2:0:0:0:0	MantaBND:181:0:2:0:0:0:1	NA	NA	NA	TRUE	-552	553
ES982	chrIX	432821	NA	Translocation Break-end	A	A]chrVII:7704]	NA	12	MinGQ;MinQUAL	NA	MantaBND:480:0:1:0:0:0:1	MantaBND:480:0:1:0:0:0:0	NA	NA	NA	TRUE	-777	777
ES982	chrVII	7704	NA	Translocation Break-end	G	G]chrIX:432821]	NA	12	MinGQ;MinQUAL	NA	MantaBND:480:0:1:0:0:0:0	MantaBND:480:0:1:0:0:0:1	NA	NA	NA	TRUE	-772	773
ES982	chrX	740169	NA	Translocation Break-end	A	A]chrIV:5544]	NA	33	MinGQ	NA	MantaBND:181:0:2:0:0:0:1	MantaBND:181:0:2:0:0:0:0	NA	NA	NA	TRUE	-553	553
ES983	chrI	25449	25584	Deletion	GGTTCCAGTGATGGTGGTCATCTCAGTAGATGTAGAGGTGAAAGTACCGGTCCATGGCTCGGTTGTAGTTGTAACCAAACCTTCACTGGTTGGAGTTCTGATAACAATCACGGTTTCGTCAGTTGGTTGACCGTTA	G	-135	282	PASS	NA	MantaDEL:33:0:0:0:6:0	NA	NA	NA	NA	FALSE	0	2
ES983	chrM	53	85714	Duplication	T	<DUP:TANDEM>	85661	10	MaxDepth;MinGQ;MinQUAL	NA	MantaDUP:TANDEM:2719:0:1:0:0:0	NA	NA	NA	NA	TRUE	-53	54
ES983	chrV	20278	NA	Translocation Break-end	G	G]chrXIV:775505]	NA	14	MinGQ;MinQUAL	NA	MantaBND:695:0:1:0:0:0:0	MantaBND:695:0:1:0:0:0:1	NA	NA	NA	TRUE	-1088	1088
ES983	chrXIV	775505	NA	Translocation Break-end	C	C]chrV:20278]	NA	14	MinGQ;MinQUAL	NA	MantaBND:695:0:1:0:0:0:1	MantaBND:695:0:1:0:0:0:0	NA	NA	NA	TRUE	-1041	1042
ES985	chrIX	432475	NA	Translocation Break-end	A	A]chrVII:8074]	NA	14	MinGQ;MinQUAL	NA	MantaBND:28:2:15:0:0:0:1	MantaBND:28:2:15:0:0:0:0	NA	NA	NA	TRUE	-1114	1114
ES985	chrVII	8074	NA	Translocation Break-end	A	A]chrIX:432475]	NA	14	MinGQ;MinQUAL	NA	MantaBND:28:2:15:0:0:0:0	MantaBND:28:2:15:0:0:0:1	NA	NA	NA	TRUE	-1105	1106
ES985	chrVIII	526234	526639	Deletion	GCCATGGACCGGTACTTTCACTTCTACATCCACTGAGATGACCACCATCACCGATACTAACGGTCAATTAACTGATGAAACTGTCATTGTCATCAGAACTCCAACAACAGCTAGCACCATCACAACTACCACCGAGCCATGGACCGGTACTTTCACCTCTACATCCACTGAGATGACTACTGTCACCGGTACCAACGGTCAACCAACTGACGAAACTGTTATTGTCATTAGAACTCCAACTAGTGAGGGTTTGATTACTACAACTACCGAACCATGGACCGGTACTTTCACCTCTACATCCACTGAGATGACTACTGTGACCGGTACCAACGGTCAACCAACTGACGAAACTGTTATTGTCATTAGAACTCCAACTAGTGAGGGTTTGATTACTACAAC…	G	-405	14	MaxDepth;MinGQ;MinQUAL	NA	MantaDEL:22:2:2:2:3:0	NA	NA	NA	NA	FALSE	0	20
ES985	chrXIV	573426	598767	Inversion	C	<INV>	25341	10	MinGQ;MinQUAL	NA	MantaINV:3591:0:1:0:0:0	NA	NA	NA	NA	TRUE	-922	922
ES985	chrXV	1083917	NA	Translocation Break-end	T	T]chrXVI:7194]	NA	17	MinGQ;MinQUAL	NA	MantaBND:28:38:41:0:0:0:0	MantaBND:28:38:41:0:0:0:1	NA	NA	NA	TRUE	-396	396
ES985	chrXVI	7194	NA	Translocation Break-end	T	T]chrXV:1083917]	NA	17	MinGQ;MinQUAL	NA	MantaBND:28:38:41:0:0:0:1	MantaBND:28:38:41:0:0:0:0	NA	NA	NA	TRUE	-388	389
ES986	chrIX	206555	NA	Translocation Break-end	T	T[chrVII:708662[	NA	15	MinGQ;MinQUAL	NA	MantaBND:387:0:1:0:0:0:0	MantaBND:387:0:1:0:0:0:1	NA	NA	NA	TRUE	-196	197
ES986	chrVII	708662	NA	Translocation Break-end	T	]chrIX:206555]T	NA	15	MinGQ;MinQUAL	NA	MantaBND:387:0:1:0:0:0:1	MantaBND:387:0:1:0:0:0:0	NA	NA	NA	TRUE	-170	170
ES988	chrX	154106	NA	Translocation Break-end	G	G]chrXI:555459]	NA	12	MinGQ;MinQUAL	NA	MantaBND:675:0:1:0:0:0:0	MantaBND:675:0:1:0:0:0:1	NA	NA	NA	TRUE	-637	637
ES988	chrXI	555459	NA	Translocation Break-end	G	G]chrX:154106]	NA	12	MinGQ;MinQUAL	NA	MantaBND:675:0:1:0:0:0:1	MantaBND:675:0:1:0:0:0:0	NA	NA	NA	TRUE	-681	682
ES988	chrXIV	570385	601773	Inversion	A	<INV>	31388	59	PASS	NA	MantaINV:1058:0:1:0:0:0	NA	NA	NA	NA	TRUE	-315	316
ES989	chrIV	44781	NA	Translocation Break-end	C	C[chrXIV:252845[	NA	35	MinGQ	NA	MantaBND:713:0:1:0:0:0:0	MantaBND:713:0:1:0:0:0:1	NA	NA	NA	TRUE	-1157	1158
ES989	chrIV	44901	NA	Translocation Break-end	T	]chrXIV:252841]T	NA	35	MinGQ	NA	MantaBND:713:0:1:1:0:0:1	MantaBND:713:0:1:1:0:0:0	NA	NA	NA	TRUE	-961	961
ES989	chrVIII	389379	389715	Deletion	CTTGCGTTTCAGCTTCCACTAATTTAGATGACTATTTCTCATCATTTGCGTCATCTTCTAACACCGTATATGATAATATACTAGTAACGTAAATACTAGTTAGTAGATGATAGTTGATTTTTATTCCAACACTTTTATATATTCTGTATTTGATGTTATAGCTTTATCAATTACAGAATGCCAAAAATTATCAAATTATTCACCAATATCCCAAATTTTAATGCAACCGTTATGATCCGACTATTGATAAAGGAAATTCCTATTCTACATAATGTTACTGGTATTTCTTCTTCCGTTTTTTATGTCGTCATTCGTCATCCTATTGCATTATCAATCT	C	-336	94	PASS	NA	MantaDEL:2598:0:0:0:1:0	NA	NA	NA	NA	FALSE	0	17
ES989	chrX	154194	NA	Translocation Break-end	C	C]chrXI:555396]	NA	62	MinGQ	NA	MantaBND:2952:0:1:0:0:0:0	MantaBND:2952:0:1:0:0:0:1	NA	NA	NA	TRUE	-767	767
ES989	chrXI	555396	NA	Translocation Break-end	T	T]chrX:154194]	NA	62	MinGQ	NA	MantaBND:2952:0:1:0:0:0:1	MantaBND:2952:0:1:0:0:0:0	NA	NA	NA	TRUE	-823	824
ES989	chrXIV	252841	NA	Translocation Break-end	A	A[chrIV:44901[	NA	35	MinGQ	NA	MantaBND:713:0:1:1:0:0:0	MantaBND:713:0:1:1:0:0:1	NA	NA	NA	TRUE	-960	961
ES989	chrXIV	252845	NA	Translocation Break-end	T	]chrIV:44781]T	NA	35	MinGQ	NA	MantaBND:713:0:1:0:0:0:1	MantaBND:713:0:1:0:0:0:0	NA	NA	NA	TRUE	-1171	1172
ES990	chrIV	5015	NA	Translocation Break-end	T	T]chrX:740736]	NA	42	MinGQ	NA	MantaBND:200:1:2:0:0:0:0	MantaBND:200:1:2:0:0:0:1	NA	NA	NA	TRUE	-1313	1314
ES990	chrX	740736	NA	Translocation Break-end	C	C]chrIV:5015]	NA	42	MinGQ	NA	MantaBND:200:1:2:0:0:0:1	MantaBND:200:1:2:0:0:0:0	NA	NA	NA	TRUE	-1311	1312
ES993	chrIII	10767	NA	Translocation Break-end	G	G]chrXI:658945]	NA	10	MinGQ;MinQUAL	NA	MantaBND:134:0:1:0:0:0:0	MantaBND:134:0:1:0:0:0:1	NA	NA	NA	TRUE	-305	305
ES993	chrM	27	85715	Duplication	T	<DUP:TANDEM>	85688	28	MaxDepth;MinGQ	NA	MantaDUP:TANDEM:1229:0:1:0:0:0	NA	NA	NA	NA	TRUE	-27	27
ES993	chrXI	658945	NA	Translocation Break-end	T	T]chrIII:10767]	NA	10	MinGQ;MinQUAL	NA	MantaBND:134:0:1:0:0:0:1	MantaBND:134:0:1:0:0:0:0	NA	NA	NA	TRUE	-312	313
ES996	chrM	28	85706	Duplication	T	<DUP:TANDEM>	85678	23	MaxDepth;MinGQ	NA	MantaDUP:TANDEM:935:0:1:0:0:0	NA	NA	NA	NA	TRUE	-28	28
ES998	chrIV	1504453	1504663	Deletion	CAGATGTTTCAGCGGCAACAGATGTTTCGACAGTAGCAACAGTTGAGGCAGGAGCACGTTCACCCTCTCCAGTCCATACGAAAGTAGCATCCTGGGTGACGGTCTTTGTGTAGACATGTCCATTTTTGGTGGCTGTAATAGTGGTGGTTATACTCGAACCAGACCCTTCATCAGCAGAGGTGCCCTGAGCAGAAGTGGAAGGCTCAACAAT	C	-210	128	MaxDepth	NA	MantaDEL:261:0:0:0:2:0	NA	NA	NA	NA	FALSE	0	27
ES998	chrXV	1076869	NA	Translocation Break-end	G	G]chrXVI:14182]	NA	11	MinGQ;MinQUAL	NA	MantaBND:1001:0:1:0:0:0:0	MantaBND:1001:0:1:0:0:0:1	NA	NA	NA	TRUE	-1336	1337
ES998	chrXVI	14182	NA	Translocation Break-end	T	T]chrXV:1076869]	NA	11	MinGQ;MinQUAL	NA	MantaBND:1001:0:1:0:0:0:1	MantaBND:1001:0:1:0:0:0:0	NA	NA	NA	TRUE	-1305	1305
