# Supplementary material for: Systematic analysis of bypass suppression of essential genes
Source: Mol Syst Biol. 2020 Sep 17;16(9):e9828. doi: 10.15252/msb.20209828 (PMC7507402; doi:10.15252/msb.20209828)
Supplement: Supplementary file 8 — Dataset EV7 [file MSB-16-e9828-s008.xlsx]

## Sheet: ReadMe
Dataset EV7. Sequencing read depth
This file lists the average read depths obtained during sequencing. Listed are:
Column A	StrainID
Column B-D	Average sequence read depth for the nuclear and mitochondrial genomes, and the RDN1 locus
Column E-OY	Normalized average sequence read depth for 30,000 bp fragments of the nuclear genome. The notation is chromosome:basepair coordinate (cumulative).

## Sheet: DatasetEV7
	Avg_gDNA	Avg_mtDNA	RDN1	I:15197	I:45590	I:75983	I:106376	I:136769	I:167162	I:197555	I:221485	II:236681.5	II:258341	II:288734	II:319127	II:349520	II:379913	II:410306	II:440699	II:471092	II:501485	II:531878	II:562271	II:592664	II:623057	II:653450	II:683843	II:714236	II:744629	II:775022	II:805415	II:835808	II:866201	II:896594	II:926987	II:957380	II:987773	II:1018166	II:1038382.5	III:1053579	III:1078952	III:1109345	III:1139738	III:1170131	III:1200524	III:1230917	III:1261310	III:1291703	III:1322096
ES001	66.7084	226.566	5600.96	1.23435	1.0958	1.08929	1.08656	1.17786	1.09533	1.13091	1.18065	1.08581	1.09493	1.06373	1.04066	0.977005	0.96514	0.910272	0.901753	0.945994	0.89287	0.907559	0.976692	0.963336	0.95449	0.908986	0.903074	0.957228	0.910506	0.993564	0.925632	0.949293	0.935992	0.956804	0.959648	1.02655	1.12287	1.16898	1.08619	1.13327	1.18964	0.999571	1.03324	1.05093	1.01657	1.06133	0.951053	1.03554	1.16916
ES004	34.7153	85.02	6571.72	0.998245	0.952291	0.980097	0.985323	0.969652	0.995865	0.962724	1.01315	0.952905	1.01743	0.998043	0.984333	1.01212	1.00449	0.9833	1.00489	0.999495	0.987404	0.962344	0.979353	0.997544	1.00644	0.992193	0.985845	1.06448	1.02552	1.03521	0.966098	1.00063	0.979531	0.982276	0.999616	0.98026	1.03932	1.0286	0.999917	0.998872	1.05444	0.985567	1.0256	1.01215	1.00068	1.04456	0.989117	1.00847	1.02133
ES005	48.2778	134.896	5479.02	1.00262	0.950479	0.960912	0.959702	1.02545	0.948419	0.951755	0.992406	1.07402	0.977809	0.98355	1.00153	0.981277	1.00342	0.968396	0.970969	1.01384	0.958763	1.0087	1.03182	1.02233	1.02329	1.00813	0.973857	0.897292	0.994545	1.07887	1.0006	1.00992	0.974706	1.01699	0.961766	0.995932	1.04936	1.02791	0.997909	0.997409	1.04288	0.928548	0.999612	1.0477	1.02632	1.05403	0.938112	0.986559	1.0448
ES006	45.8784	111.783	5273.79	1.04594	1.00567	1.01141	1.04082	1.07786	1.01238	1.01382	1.02986	1.04843	0.978313	0.985432	1.00715	1.00302	0.995824	0.984826	0.973858	1.00657	0.969822	0.971846	1.02656	1.01457	1.00897	0.981522	0.990915	0.87223	0.993863	1.04533	0.997409	0.998224	0.996816	0.997601	0.971439	1.00972	1.03308	1.02089	1.00225	0.960249	1.02905	0.930722	1.02267	1.0292	1.002	1.04632	0.93234	0.978776	1.01996
ES007	45.1281	114.302	5327.97	1.01957	0.979195	0.971548	0.974643	1.0344	0.985235	0.967268	0.999312	1.07297	1.01714	1.00024	0.990395	0.986419	0.995236	0.950084	0.952596	0.998995	0.9666	1.00466	1.00471	1.02143	1.02447	0.983209	0.965852	0.888951	0.994798	1.04852	0.981528	0.981025	0.968994	0.972576	0.983755	0.965024	1.04267	1.03054	1.02848	0.98461	1.0646	0.947898	1.00338	0.993185	0.975833	1.01252	0.931388	0.978794	1.04333
ES008	46.9281	93.71	5459.55	0.95896	0.975061	1.01363	0.988928	1.01869	0.986	0.948992	0.954336	0.884205	0.963855	0.992533	0.986992	1.00063	0.996424	0.974188	0.998814	0.98167	0.949015	1.01518	1.01053	1.01042	1.02973	0.997856	1.00695	0.901051	1.025	1.0623	0.990729	0.988168	0.988193	1.00998	1.00964	0.98941	1.01516	0.996653	0.923854	0.928481	1.03166	0.978866	1.00038	1.00821	0.991612	1.04564	0.967846	0.991742	0.995949
ES009	59.9593	123.673	6307.31	0.989469	0.951267	0.961284	0.975874	1.02177	0.984244	0.946602	0.976885	0.877821	0.984134	1.00725	1.01487	0.991358	0.988738	0.978518	0.983106	1.02839	0.976666	0.990516	1.0163	1.02885	1.03583	0.992351	1.00042	1.0701	1.01268	1.06231	0.998172	1.01016	0.990371	0.996776	0.977195	0.998012	1.03541	0.990144	0.995398	0.972349	1.0339	0.944422	1.01768	1.02706	0.993989	1.02411	0.970459	0.981984	1.02755
ES010	60.2915	114.196	6217.25	1.0631	1.04793	1.05566	1.05356	1.05996	1.0574	1.02676	1.0563	1.10905	1.03266	1.01025	1.01788	1.00937	0.973596	0.977688	0.963366	0.978639	0.964978	0.971512	0.947927	0.966203	0.975352	0.975044	0.982929	1.0506	0.974377	0.994459	0.956619	0.982865	0.978056	1.00622	1.00239	1.00936	1.07219	1.05132	1.02167	1.01807	1.06581	0.986691	1.01345	0.999438	0.972356	1.02008	0.975356	1.01781	1.06376
ES017	51.4535	73.6473	7736.41	0.892157	0.948817	0.975484	0.973799	0.940672	0.955598	0.938933	0.893158	0.870122	0.944097	0.973771	1.00103	1.00329	0.994475	1.02338	1.00138	0.95675	0.98371	1.03385	1.00186	0.998216	1.01604	1.00169	1.02552	0.938471	1.01671	1.0021	1.00744	1.0197	1.00801	1.01633	1.02357	0.973063	0.985289	0.949159	0.903913	0.923611	0.986285	1.02097	0.995246	0.93891	0.953977	1.0008	1.0289	1.01587	0.956418
ES018	62.1854	162.245	5523.98	1.00689	0.951099	0.947444	0.950522	1.02402	0.98588	0.965812	0.96762	0.884777	0.978615	0.960113	0.991848	0.990694	0.981258	0.974875	0.990244	1.03157	0.986015	0.988728	1.05499	1.03272	1.02463	1.00349	0.997089	0.893615	0.996441	1.04037	0.98702	0.992811	0.977111	0.967754	0.957738	1.01311	1.01903	0.981036	0.949493	0.941549	0.975254	0.911531	1.00594	1.01362	0.976389	0.996242	0.920878	0.956362	0.984634
ES019	49.41	85.8144	5840.13	2.04324	2.15557	2.1808	2.15483	2.10769	2.0811	2.04399	2.03537	1.83481	2.00575	2.01849	2.06109	2.07164	2.01456	2.03657	1.97234	1.93373	1.96709	2.01178	1.91779	1.94113	2.00593	2.00851	2.007	1.83464	2.01592	1.9822	1.99816	1.98737	2.0561	2.07838	2.1011	2.06633	2.06442	2.06743	2.08316	1.71894	1.63974	1.7353	1.78686	1.63137	1.57743	1.63979	1.60048	1.65484	1.62546
ES020	34.6331	70.0333	7111.95	1.05615	1.13804	1.15019	1.16839	1.11003	1.06674	1.05603	1.0701	1.08285	1.01186	1.03556	1.00702	1.02137	1.00348	0.986423	1.00551	0.925735	0.952122	0.991718	0.932021	0.92935	0.966671	0.98035	0.987814	0.910458	0.943971	0.968134	0.959843	0.967584	0.988646	1.05167	1.04541	1.00847	1.04019	1.03677	1.02749	1.01017	1.03615	1.11551	1.04135	0.931966	0.944697	0.98593	1.06531	1.07594	1.02589
ES021	5.6192	23.7494	12636	0.828442	0.918219	0.924996	0.943358	0.883621	1.05232	0.863669	0.875386	0.941756	0.897571	0.948373	0.95309	0.991986	0.951791	1.01473	1.02619	0.953852	1.07207	1.06859	0.953089	0.983127	0.929998	0.994244	1.01998	0.957139	0.992747	0.995127	1.001	0.964314	1.01824	1.06491	0.993723	0.961195	0.973745	0.912686	0.918856	0.918684	0.882965	1.03063	1.03568	0.883217	0.90249	0.968942	1.06234	1.04204	0.958272
ES022	33.209	119.391	12273.3	0.806857	0.921536	0.931189	0.9247	0.868119	0.97571	0.861818	0.884169	0.860348	0.918424	0.958004	0.973566	0.986319	0.992302	1.00104	1.03153	0.983528	1.00449	1.03854	0.956474	0.968528	1.01958	1.00249	1.05125	0.943181	1.02541	1.01235	1.01637	0.996848	0.971294	1.01851	0.971387	0.964122	0.960473	0.911058	0.869438	0.881482	0.954175	1.03143	1.01875	0.915535	0.926816	0.967074	1.03292	1.00412	0.956197
ES023	36.3059	133.2	10068.9	0.829123	0.92837	0.93306	0.928297	0.926887	0.968235	0.86191	0.891386	0.828833	0.923279	0.941188	0.976559	1.01052	1.00468	1.01409	1.03975	0.983511	1.00129	1.03288	1.002	0.987714	1.00598	1.00372	1.03683	0.940176	1.02136	1.01199	0.990206	0.987704	1.00019	1.0294	1.01582	0.962956	0.941551	0.931814	0.867011	0.852384	0.959764	1.02752	1.00983	0.942275	0.909348	0.982947	1.03001	1.00918	0.949818
ES024	37.0473	274.504	8218.54	0.922283	0.837084	0.799602	0.828389	0.868971	0.942484	0.915953	0.897895	0.880081	0.968849	0.903575	0.935695	0.949305	0.97487	0.977092	0.967105	1.07592	1.03088	0.978098	1.07615	1.02945	0.99323	0.988863	0.974182	0.864455	0.973361	0.996428	0.995278	0.978995	0.998603	0.908826	0.959565	0.985967	0.946434	0.963514	0.919746	0.982741	0.912974	0.856917	1.03847	1.04236	1.0422	0.998168	0.896201	0.916835	0.940989
ES025	32.3041	66.8152	10418.9	1.78553	1.89696	1.98483	1.93312	1.89811	1.88208	1.84051	1.84442	1.7224	1.91301	1.93095	2.01872	1.97304	1.97155	2.05256	2.03814	1.91194	1.99184	2.08125	1.97152	1.97684	1.98445	2.04448	2.08282	2.30376	2.04077	2.05848	1.99053	1.99059	1.99719	2.03891	2.03641	1.9794	1.97727	1.93593	1.88753	1.8655	1.92979	2.11981	2.08014	1.88121	1.89595	1.89612	1.03959	1.02798	0.960627
ES026	47.2267	190.982	9645.56	1.60394	1.67027	1.70159	1.70842	1.70032	1.57176	1.59236	1.36499	0.810676	0.920126	0.919924	0.964373	0.966053	0.96552	0.984629	0.989953	0.991402	0.994781	1.02281	1.00937	1.01522	0.988113	0.978224	0.998314	1.08305	1.00402	1.01045	1.01216	0.986462	0.977594	0.98369	0.973273	0.962576	0.936738	0.941997	0.892024	0.887744	0.904165	0.918756	0.98646	0.978712	0.971109	0.962569	0.947388	0.929822	0.941687
ES027	28.5016	39.3613	7509.89	0.962607	1.05058	1.08728	1.08249	1.01365	1.00992	0.982242	1.032	0.928321	0.997794	0.98272	0.994724	0.980063	0.974035	1.00965	0.999677	0.913198	0.983842	0.990309	0.924958	0.964643	0.979498	0.975448	1.00145	1.09663	0.989601	0.945906	0.981846	0.984774	1.00269	1.02109	1.03107	1.01391	0.991364	0.988065	1.04687	1.01187	1.00901	1.09736	1.05984	0.932726	0.899992	0.958999	1.08611	1.07644	0.989856
ES028	22.4468	36.8357	9225.75	0.893699	1.00088	0.992823	0.988164	0.926301	0.970401	0.940183	0.921817	0.871543	0.931389	0.967386	0.987923	0.990337	0.994607	1.0102	1.00993	0.914711	0.980515	1.03749	0.943245	0.968219	1.03325	1.02621	1.03628	1.12008	0.974219	0.959175	0.988025	0.987174	1.00463	1.01257	1.03019	0.988179	0.963804	0.931834	0.94353	0.891447	0.948494	1.09504	1.03509	0.9144	0.888731	0.930847	1.1015	1.05065	0.945939
ES029	57.6955	168.14	6402.25	1.74601	1.63077	1.67197	1.70571	1.79159	1.9053	1.79799	1.71838	1.73538	1.84878	1.81621	1.8063	1.80073	1.81596	1.85059	1.96764	2.02474	2.04495	1.89283	2.00065	1.89181	1.87199	1.90624	1.82945	1.65455	1.873	1.79752	1.89091	1.90287	1.86689	1.78936	1.77148	1.80018	1.76272	1.74538	1.68607	2.08516	1.86639	1.87222	2.11628	2.12483	2.16552	1.99281	1.85433	1.85334	1.79747
ES034	14.999	27.7318	5263.03	2.09262	2.07201	2.07605	2.04092	1.97367	2.04504	2.07902	1.93824	2.93189	2.12791	2.11675	2.05948	2.01621	1.99544	1.97249	1.93404	1.8997	1.91581	1.85663	1.9192	1.8792	1.75958	1.78652	1.86109	1.63496	1.96011	1.85424	1.90709	1.95166	1.95058	1.90198	1.9919	1.99869	2.14309	2.0913	2.00813	2.2114	1.97396	1.99718	2.01995	1.91605	1.99373	2.07073	1.90392	1.99442	2.06176
ES035	62.4685	0.0785557	3681.98	1.63672	1.50595	1.53769	1.53465	1.56134	1.43067	1.5978	1.37903	1.04055	1.1312	1.10241	1.05595	1.01636	0.988449	0.903438	0.89587	0.896293	0.872525	0.825534	0.877139	0.858225	0.847209	0.817697	0.821242	0.761262	0.867199	0.904744	0.870615	0.937823	0.960836	0.967966	1.03682	1.05915	1.12957	1.16459	1.04499	1.33791	1.37464	1.23823	1.27443	1.345	1.36475	1.42643	1.24297	1.33082	1.4215
ES036	16.0855	24.9054	12228	0.87243	0.935073	0.945072	0.969758	0.916257	0.922987	0.888168	0.892075	0.921283	0.925385	0.981065	0.967421	0.992372	1.01343	0.965471	0.994581	0.955781	0.997041	1.01584	0.932499	0.985122	1.03323	1.00197	1.02739	0.930218	0.990889	0.980006	0.993754	0.971604	0.999147	0.996069	0.980668	0.991739	0.993545	0.922562	0.903166	0.924853	0.937528	1.03415	1.02692	0.924743	0.921276	0.976905	1.04751	1.01844	0.945055
ES037	95.4393	322.747	9042.49	0.690624	0.697387	0.731708	0.712128	0.724134	0.703638	0.711266	1.05655	0.948157	0.853272	0.89845	0.878277	0.846126	0.898811	0.877314	0.959021	0.986428	0.966198	1.06084	1.04698	1.07332	1.10788	1.07295	1.06759	1.16922	1.04405	1.08766	0.988131	0.968265	0.880009	0.884377	0.881894	0.872242	0.910344	0.890136	0.983425	0.912017	0.955758	0.957596	0.91766	0.81446	0.8211	0.842193	0.907005	0.951616	0.909958
ES041	42.0513	175.278	11142.3	0.883792	0.842219	0.796219	0.779122	0.795666	0.803047	0.887208	1.15776	0.976635	0.893811	0.894294	0.867906	0.895651	1.00205	0.923569	0.966554	0.97863	0.97583	0.971059	0.97147	0.998071	1.00631	0.993899	0.983064	0.905295	0.983392	1.02175	0.967989	0.999372	0.959216	0.951592	0.889934	0.859648	0.886574	0.901984	1.01297	0.947692	0.910722	0.880082	0.938044	0.933307	0.99261	0.942475	0.908715	0.868624	0.896142
ES043	45.8689	177.647	6022.27	1.7234	1.88519	1.92059	1.93826	1.9513	2.22357	1.70431	1.52667	1.22124	0.945476	0.942555	0.949111	0.911351	0.901543	0.870118	1.1559	0.913044	1.10848	0.900331	0.883699	0.889223	0.902177	0.860918	0.874491	0.953814	0.896706	0.936762	0.866811	0.888119	0.883602	0.915062	0.920187	0.920603	0.952759	0.968131	0.878914	0.919883	1.02845	0.977932	1.04683	0.94672	0.925226	1.00857	0.938606	1.00331	0.99039
ES050	19.4781	33.7983	10657.9	2.06897	2.42394	2.45617	2.4857	2.37445	2.24818	2.25687	1.99893	1.92833	2.21159	2.39775	2.42822	2.44989	2.51269	2.48436	2.39431	2.29697	2.30754	2.47562	2.3592	2.42575	2.42037	2.44006	2.48965	2.70453	2.46549	2.38009	2.43903	2.43446	2.44386	2.56846	2.5656	2.40445	2.37554	2.36356	2.11184	2.31177	2.60823	2.7545	2.43252	2.45684	2.40915	2.53861	2.77141	2.69844	2.48183
ES051	75.6189	191.297	5319.19	2.05475	1.85713	1.8742	1.88945	1.97294	1.91781	1.952	2.08124	2.19512	2.4146	2.43511	2.35578	2.23664	2.2439	2.10277	2.1068	2.21924	2.15614	2.11744	2.30547	2.30013	2.15803	2.12481	2.12148	2.26721	2.16185	2.24843	2.18458	2.21494	2.19182	2.17695	2.23133	2.35024	2.4787	2.48848	2.31232	1.9345	1.91039	1.7252	1.89493	1.90181	1.88034	1.88964	1.70865	1.81041	1.91266
ES052	29.4257	62.0793	6923.09	2.10698	2.28059	2.38426	2.33844	2.31907	1.96985	2.13648	1.88463	0.939551	0.947772	0.978413	0.938252	0.960197	0.968816	0.963783	0.959474	0.891956	0.912795	0.942759	0.895341	0.926042	0.945844	0.942778	0.950156	1.04121	0.919129	0.922844	0.926115	0.935451	0.948089	0.993747	0.981032	0.977962	0.967262	0.964833	0.946494	1.01159	1.11095	1.17104	1.06924	1.03593	1.04072	1.06564	1.14011	1.15528	1.06403
ES055	35.8868	82.6941	8269.32	0.878602	0.898239	0.915543	0.898172	0.916311	0.880992	0.868343	0.94297	1.44774	1.71563	1.78643	1.74132	1.71527	1.70618	1.73096	1.65218	1.67963	1.57466	1.7533	1.70408	1.74505	1.78244	1.75034	1.784	1.9391	1.6978	1.68664	1.64754	1.70554	1.73038	1.74421	1.69334	1.6187	1.71207	1.80307	1.61561	0.928536	1.02987	0.99922	0.95076	0.881803	0.8497	0.918287	0.931206	0.980955	0.920725
ES061	37.192	168.731	22718.8	1.11265	1.0291	1.04332	1.03265	1.05052	1.073	1.06572	1.05448	1.1174	1.01255	0.967366	0.98959	0.959107	0.956703	0.951865	0.954676	0.973007	0.979871	0.907625	0.967288	0.978371	0.957688	0.942912	0.941024	1.03843	0.936365	0.949932	0.966432	0.954074	0.978986	0.937592	0.997827	0.98134	0.97989	0.994117	1.06555	1.10969	0.981088	0.977682	1.04155	1.03781	1.03181	1.05582	0.985987	1.021	1.04543
ES062	29.4457	56.1517	10577.4	1.07334	1.21641	1.21826	1.18872	1.16716	1.11901	1.11973	1.07195	0.940853	0.864955	0.900619	0.904947	0.942254	0.941429	0.947154	0.941941	0.86375	0.930298	0.970217	0.887847	0.932489	0.988357	0.949466	0.960859	0.866256	0.935384	0.942761	0.944655	0.93042	0.965755	0.952811	0.94835	0.901107	0.906414	0.876529	0.877743	0.891898	0.948706	1.03781	1.00021	0.905554	0.914889	0.948534	1.03656	1.0009	0.918031
ES063	25.4592	51.7315	9898.26	2.11792	2.35804	2.39302	2.36553	2.26097	2.00478	2.18871	1.86523	1.00819	0.932685	0.956353	0.972246	0.961794	0.957381	0.9688	0.949036	0.894734	0.935529	0.930008	0.858479	0.897133	0.897544	0.916562	0.939354	0.860886	0.921613	0.905912	0.913907	0.910344	0.944425	0.972155	0.968005	0.994112	0.964272	0.959814	0.995016	1.00216	1.02964	1.16379	1.05979	0.970432	0.963599	0.992411	1.14734	1.10338	1.05273
ES064	19.8238	34.9026	7517.39	2.37831	2.62282	2.54776	2.50677	2.35204	2.18199	2.41772	2.04484	1.09674	1.04168	1.02209	1.00516	0.950764	0.94361	0.935871	0.943935	0.832606	0.891586	0.894536	0.813563	0.823006	0.88058	0.900328	0.879102	0.984944	0.864475	0.846452	0.915371	0.874454	0.930312	0.965268	1.02696	1.02208	1.05905	1.05682	1.14965	1.16009	1.10581	1.2669	1.09376	1.00993	0.975028	1.00671	1.18274	1.19528	1.14266
ES065	34.6043	89.6754	8502.01	1.20847	1.28242	1.28527	1.25748	1.22053	1.1848	1.25133	1.53375	1.12133	1.05389	1.02868	0.981918	0.983844	0.938292	0.924659	0.968613	0.827841	0.855717	0.899872	0.832409	0.893659	0.901424	0.89583	0.898107	1.01205	0.867376	0.887228	0.875178	0.89282	0.911047	0.973638	0.982674	1.0038	1.0474	1.07294	1.0917	1.07018	1.11077	1.11477	1.01981	0.904303	0.887019	0.95229	1.07818	1.08589	1.07681
ES067	60.8057	114.578	6909.95	0.951819	0.953029	1.00513	1.00314	1.02922	0.961415	0.953974	1.20709	0.850503	0.92455	0.952562	0.980705	0.968115	0.963727	0.930338	0.933715	0.93995	0.915178	0.97306	0.980977	0.99656	1.00554	0.95599	0.951001	0.864115	0.968592	1.02468	0.950974	0.980355	0.944993	0.975946	0.96238	0.950938	1.00327	0.962307	0.862944	0.847288	0.980591	0.889142	0.936739	0.971006	0.938187	0.994104	0.921364	0.920573	0.949142
ES068	46.7317	103.524	7387.9	0.982924	1.03833	1.11837	1.10681	1.12715	0.998819	1.0235	1.26501	0.877731	0.926112	0.943659	0.990609	0.961642	0.971209	0.926839	0.925131	0.925426	0.913395	0.969041	0.9488	0.974624	1.00755	0.930663	0.937147	0.848418	0.953147	1.0027	0.925341	0.958024	0.95392	0.961051	0.96601	0.958067	0.987243	0.974948	0.876063	0.851705	1.0256	0.941932	0.936524	0.956297	0.915271	1.0019	0.941097	0.98838	0.969748
ES070	54.4603	0.906066	6262.23	1.27174	1.17556	1.17832	1.17093	1.2036	1.2077	1.23754	1.16947	1.00254	1.07575	1.03311	0.996052	0.959089	0.932696	0.8907	0.874296	0.909883	0.891668	0.829814	0.879792	0.857843	0.831539	0.836448	0.834189	0.917634	0.845904	0.867077	0.889656	0.89887	0.912193	0.925723	0.967125	1.00159	1.05778	1.08948	1.05882	1.26161	1.19147	1.10815	1.18289	1.18508	0.464451	1.22598	1.14116	1.1738	1.21838
ES071	44.5288	0.396871	4150.73	1.79078	1.57053	1.55916	1.55996	1.64643	1.74769	1.78465	1.89641	2.00963	2.25749	2.27729	2.2449	2.28336	2.27714	2.29876	2.29109	2.40047	2.32659	2.24457	2.47792	2.33958	2.29196	2.31113	2.26202	2.45993	2.30154	2.30361	2.35915	2.31561	2.36444	2.23572	2.24789	2.259	2.28784	2.26506	2.22842	0.927813	0.851875	0.815883	1.26476	0.965715	0.389439	0.940031	0.85881	0.846712	0.900482
ES078	24.9855	293.983	11412.6	0.97211	0.92743	0.898723	0.85401	0.914394	0.855579	0.950476	1.01052	0.872523	0.915972	0.95402	0.90761	0.875916	0.949574	0.92868	0.974402	1.0529	1.02836	1.03862	1.05871	1.07807	1.08508	1.04737	1.04533	1.14017	1.04624	1.09426	1.03099	1.00768	0.942154	0.89765	0.890537	0.88536	0.929738	0.963857	1.04187	1.02338	1.06609	0.943128	0.971581	0.981895	0.983099	0.97551	0.916827	0.953371	1.01038
ES080	52.3868	90.0414	6995.28	2.01398	1.87545	1.87345	1.902	1.9212	1.96266	1.97097	1.95029	1.94731	1.99505	1.91551	1.94838	1.9452	2.00839	1.97742	1.9855	2.08294	2.10125	1.94958	2.0683	2.04017	1.94694	2.01388	1.98839	1.74554	1.94514	1.96909	2.04735	2.00363	2.01875	1.94355	1.9995	2.00008	1.95689	1.97085	2.01814	2.17846	1.96432	2.00172	2.21463	2.23235	2.25431	2.16643	2.09257	2.04422	2.02427
ES082	69.8283	146.687	7216.92	1.91671	1.87583	1.91056	1.94698	1.94523	1.90897	1.91377	1.86554	1.90084	2.11154	2.19272	2.16551	2.18553	2.21834	2.12809	2.15781	2.19208	2.14935	2.18027	2.24277	2.21604	2.14113	2.18187	2.17742	1.94496	2.17258	2.2654	2.19632	2.20585	2.2019	2.20801	2.22608	2.18351	2.22555	2.1574	1.9717	1.97112	2.04857	1.99106	2.09669	2.136	2.16873	2.15822	2.02825	2.05456	2.01713
ES084	17.9069	35.1352	12011.2	1.32453	1.45015	1.45256	1.48237	1.37156	1.35948	1.41446	1.17739	0.742533	0.764577	0.768506	0.784479	0.807821	0.784448	0.806208	0.848111	0.761145	0.842185	0.804412	0.773619	0.823902	0.828223	0.831103	0.840323	0.750105	0.819923	0.785323	0.810459	0.783975	0.806572	0.803462	0.8177	0.77461	0.75519	0.77383	0.77253	0.752171	0.774581	0.831946	0.857956	0.760488	0.772698	0.755039	0.835816	0.853453	0.752994
ES085	12.4939	28.3174	15145.6	0.976756	1.12689	1.13319	1.14444	1.06936	1.06138	1.09286	1.15692	0.796134	0.851809	0.907888	0.929436	0.918783	0.980209	0.977483	0.945047	0.947266	0.943001	0.999838	0.961412	0.991977	0.982894	0.959087	0.965478	1.07918	0.991253	1.01075	0.955823	0.962115	0.965403	0.955128	0.952811	0.885388	0.886543	0.911039	0.848192	0.827669	0.970692	0.969128	0.948674	0.860141	0.869574	0.956294	0.949705	0.936086	0.906108
ES086	33.2268	1.54411	12783.4	1.76294	1.89153	1.91133	2.00283	1.93425	1.95823	1.87074	1.8131	1.90874	2.00871	2.01757	2.07923	2.0836	2.0857	2.23545	2.18648	2.22339	2.2025	2.2023	2.18517	2.12299	2.22013	2.19212	2.22111	2.40753	2.21326	2.11255	2.18014	2.17785	2.18235	2.13908	2.13057	1.98631	2.00659	1.9553	1.90595	0.974543	1.00691	1.07542	1.36096	1.10486	1.08158	1.07208	1.09896	1.09972	1.00909
ES089	27.4866	43.7785	6700.5	0.969945	0.97876	0.959345	0.953864	0.928183	0.994841	0.936086	0.945012	1.09849	0.983692	0.97291	1.00147	0.986973	0.974478	1.01262	0.967657	0.938111	0.95214	0.966337	0.949418	0.952294	0.995578	0.976921	0.997343	1.09374	1.01703	0.949826	0.978325	0.970959	0.964795	0.982474	1.01784	0.990832	0.986647	0.973748	1.06028	1.00434	0.983125	1.01024	1.00603	0.922469	0.928427	0.953265	1.01079	0.987844	0.969442
ES093	35.942	75.195	8567.55	0.886356	0.937483	0.969061	0.94311	0.925402	0.924628	0.930249	0.892505	0.825925	0.932788	0.939555	0.97964	0.99106	0.989551	1.00978	0.989224	0.976051	0.969495	1.01115	0.990638	0.994834	1.03947	1.03294	1.0321	1.11373	1.00427	1.00155	1.01051	1.00514	0.992117	1.00574	1.00009	0.990689	0.991659	0.954916	0.890693	0.914005	0.977856	0.972969	1.00147	0.967755	0.947469	0.979561	0.980577	0.97391	0.95547
ES100	22.507	0.739537	9762.8	2.01527	2.15434	2.1532	2.08992	2.06867	2.28269	2.1234	2.14478	3.21036	3.40143	3.32851	3.29714	3.48482	3.34068	3.53097	3.45978	3.42443	3.38906	3.5587	3.39231	3.39376	3.50701	3.54307	3.58899	3.88997	3.48387	3.39717	3.45007	3.53363	3.46323	3.45001	3.48273	3.3929	3.24396	3.26177	3.47155	2.53705	2.40237	2.46726	2.58674	2.2955	2.33178	2.38413	2.47968	2.4092	2.31961
ES1000	25.2796	71.7369	29095.7	0.846079	0.807795	0.827776	0.847643	0.882355	0.860222	0.840205	0.852941	0.806376	0.910376	0.945095	0.953891	0.931674	0.986469	1.01443	0.986723	1.0633	0.998526	1.03795	1.08626	1.05659	1.07458	1.03711	1.01549	1.07526	1.04921	1.0765	1.03485	1.04261	0.98863	0.988584	0.933264	0.954263	0.967786	0.922214	0.801531	0.850147	0.95891	0.853651	0.984096	1.06704	1.02403	1.05843	0.89243	0.918478	0.953413
ES1001	35.6911	102.945	8011.89	1.71936	1.51946	1.51517	1.52352	1.6129	1.44527	1.59173	1.37384	0.880102	0.892372	0.865981	0.884243	0.895936	0.914835	0.924474	0.900238	0.987373	0.955665	0.917323	0.9582	0.957334	0.964661	0.934793	0.951417	0.813848	0.928128	0.962336	0.933687	0.943132	0.906615	0.890971	0.893163	0.8932	0.88937	0.877653	0.862492	1.31987	1.33878	1.21641	1.26552	1.43755	1.40111	1.42146	1.25675	1.27909	1.36442
ES101	75.8511	141.859	5524.14	2.21193	2.19179	2.28335	2.30481	2.35163	2.253	2.2055	2.1825	1.86758	1.96563	2.02285	2.03115	2.00962	1.99753	1.89727	1.93109	1.92543	1.93642	1.88232	1.94787	1.9501	1.86061	1.87838	1.88025	2.02465	1.89842	1.97482	1.96682	1.95769	1.9679	1.96217	1.99759	2.04275	2.02731	2.05213	1.91333	2.25721	2.26298	2.2372	2.35174	2.42976	2.48686	2.48713	2.2622	2.32572	2.27634
ES1012	41.9525	80.927	8016.4	1.14796	1.10879	1.06159	1.08071	1.09744	1.10704	1.10169	1.10576	1.09278	1.0717	1.02323	0.987667	0.981668	0.921128	0.929009	0.945901	0.96385	0.946268	0.911641	0.906101	0.896257	0.885705	0.887484	0.89332	0.97954	0.894613	0.907052	0.914504	0.931443	0.940034	0.967258	0.946018	1.03455	1.05035	1.08712	1.14142	1.1957	1.10156	1.05437	1.12673	1.12553	1.07786	1.06939	1.0833	1.09768	1.14821
ES1013	15.8801	20.8898	6836.48	1.28645	1.30476	1.27884	1.26969	1.22345	1.17309	1.21543	1.26654	1.12084	1.15595	1.13808	1.04912	0.997743	0.937055	0.904633	0.87235	0.827017	0.849354	0.877147	0.835538	0.857587	0.878713	0.824307	0.866029	0.947861	0.900316	0.89201	0.867065	0.903618	0.916675	0.93153	1.02004	1.0349	1.18147	1.22939	1.25801	1.27678	1.32683	1.18737	1.06145	1.0075	1.0353	1.13487	1.1368	1.2032	1.28263
ES1014	56.4796	102.912	7023.59	0.854353	0.820697	0.817425	0.828707	0.845864	0.857604	0.82997	0.850762	0.866835	0.921586	0.899133	0.94221	0.929653	0.933297	0.931975	0.941404	0.963057	0.945703	0.959187	0.981857	0.988285	0.971683	0.96909	0.96741	0.853892	0.964601	0.984602	0.951228	0.958487	0.926233	0.947607	0.899292	0.924521	0.934094	0.912612	0.874522	0.906383	0.914908	0.872811	0.965984	0.950944	0.930683	0.95787	0.902687	0.911041	0.926787
ES1017	48.5179	102.097	8295.42	2.02736	1.98624	1.98076	2.01471	1.99843	1.86023	1.92879	1.71831	0.939563	0.900562	0.897588	0.893815	0.899623	0.867678	0.913428	0.926492	0.934336	0.953914	0.953299	0.943925	0.940392	0.94412	0.935574	0.951986	0.819289	0.954427	0.95174	0.949396	0.932395	0.91115	0.896785	0.870833	0.911565	0.907228	0.900311	0.881492	0.886117	0.88305	0.843612	0.907186	0.910599	0.887901	0.901363	0.856844	0.852132	0.881383
ES1018	0.790285	2.60089	81366.9	0.736054	0.775268	0.989823	0.856373	1.09969	0.710619	0.844633	0.862883	0.784136	0.899212	1.06547	0.952941	0.878665	0.992831	0.989383	1.15172	0.859207	0.960208	1.15689	1.22605	0.997161	1.11402	0.882143	1.06123	1.11124	1.19423	1.04031	0.899498	1.11821	1.01848	1.04089	1.00542	0.881668	0.868032	0.984204	0.738929	0.820475	0.994762	0.917283	0.858955	0.930882	1.04446	1.00599	1.04469	0.906254	0.801796
ES1020	29.1626	135.908	11894	0.811334	0.79635	0.843054	0.861367	0.96133	0.805839	0.820351	0.844902	0.712088	0.874244	0.926867	0.97093	0.955283	1.00528	0.981024	1.01184	1.06477	0.978193	1.05702	1.12628	1.12135	1.12917	1.07631	1.02471	1.10884	1.0637	1.15129	1.03654	1.05396	0.984559	1.01197	0.953264	0.917569	0.954404	0.936241	0.771215	0.786023	0.99629	0.835779	0.941358	1.02966	1.00858	1.07384	0.907222	0.921072	0.892228
ES1021	60.2327	71.6672	9132.69	1.85476	1.84701	1.92109	1.96966	2.00916	1.96079	1.85273	1.865	1.70951	1.93755	2.03403	2.10783	2.13645	2.16819	2.18903	2.17974	2.20338	2.13519	2.25836	2.27106	2.24719	2.25283	2.23679	2.21169	1.99804	2.23614	2.26981	2.13654	2.14193	2.10837	2.09926	1.97544	1.96773	2.00852	1.91889	1.8502	2.10358	2.25429	2.13735	2.26471	2.44981	2.3925	2.49982	2.17125	2.21325	2.20976
ES1022	37.0615	41.0451	10527.1	1.5892	1.59283	1.78564	1.72867	1.87379	1.60088	1.59201	1.85855	1.42063	1.75188	1.94889	2.07587	2.01338	2.14341	2.03074	1.98454	2.2102	1.96563	2.273	2.28465	2.4119	2.34926	2.19413	2.08287	1.912	2.17367	2.50937	2.03971	2.20079	2.00141	2.04161	1.93046	1.89704	1.98819	1.86349	1.65223	1.61716	2.09011	1.81363	1.95146	2.10493	2.10158	2.21927	1.83106	1.89933	1.86179
ES1023	44.8048	108.483	9359.83	0.834189	0.79427	0.8778	0.833458	0.913459	0.830456	0.798146	0.860809	0.721262	0.916599	0.945824	0.983193	0.973856	1.0118	0.96702	0.967194	1.04725	0.965872	1.06359	1.09786	1.1249	1.10886	1.02835	1.0348	0.943734	1.06264	1.13903	1.02659	1.06518	0.992137	1.00602	0.943785	0.941913	0.979978	0.940276	0.855554	0.826133	1.02383	0.858862	0.973532	1.01896	0.999445	1.06648	0.882208	0.916361	0.963053
ES1026	11.0313	13.776	11567.5	1.00316	1.00435	0.993888	0.98418	0.964801	1.0435	0.979465	1.00147	1.00689	1.07669	1.01891	1.03368	1.02634	0.976938	0.980024	0.951405	0.925572	0.948492	0.994158	0.922903	0.897354	0.943951	0.947031	0.997693	0.878783	0.966399	0.963156	0.949298	0.980561	0.994035	0.980452	1.00674	1.03089	1.0334	1.02354	1.00389	1.07163	1.005	1.06997	0.979826	0.973594	0.963056	0.983863	1.0544	1.02312	1.06127
ES103	61.7772	127.089	6018.95	2.04511	2.06145	2.07294	2.0836	2.09993	2.03227	2.10365	1.99742	1.79139	2.00963	1.93562	1.96388	1.95689	1.95981	1.87424	1.8961	1.91719	1.90292	1.90382	1.93564	1.92552	1.86073	1.83758	1.85123	2.04812	1.87514	1.93145	1.88937	1.94599	1.96664	1.95571	1.97173	1.97053	1.98464	2.00406	1.85151	2.01178	2.12108	2.06072	2.15589	2.13067	2.20708	2.22002	2.07388	2.10461	2.12129
ES1031	53.2673	173.437	3620.49	1.55698	1.59071	1.66505	1.65424	1.70137	1.49329	1.53032	1.37463	0.636727	0.931193	0.967389	0.98353	0.949018	0.921574	0.910919	0.930743	0.914925	0.915184	0.960532	0.986716	1.00876	1.00078	0.958559	0.948816	1.01468	0.984819	1.01215	0.928019	0.957794	0.908927	0.955663	0.91554	0.898735	0.973166	0.971068	0.836836	0.816668	0.983648	0.884538	0.886346	0.894959	0.878738	0.920356	0.859381	0.910631	0.938265
ES1033	50.5859	152.686	6645.18	1.98261	1.90536	1.90221	1.87451	1.89735	1.71086	1.83669	1.69845	0.964581	1.07554	1.01471	0.976609	0.945444	0.924994	0.895531	0.884418	0.874582	0.847552	0.908288	0.903624	0.892992	0.912676	0.862686	0.882437	0.801939	0.88387	0.920525	0.865347	0.887713	0.917021	0.946075	0.924661	0.967561	1.04564	1.11093	1.06392	1.09358	1.14709	0.99567	0.997847	0.980323	0.952909	1.02074	0.94806	1.02825	1.12677
ES1034	46.8908	82.8785	6940.3	0.780183	0.799084	0.816234	0.806787	0.82647	0.899441	0.801026	0.814949	0.807559	0.900099	0.899995	0.929221	0.917859	0.787778	0.946692	0.952534	0.92269	0.966716	0.949755	0.948614	0.950861	0.949971	0.957558	0.953534	0.836762	0.951737	0.949167	0.940844	0.94009	0.921061	0.906507	0.917655	0.899515	0.910178	0.875982	0.862151	1.60092	1.71406	1.70178	1.53149	1.74031	1.74559	1.76529	1.71417	1.74492	1.73349
ES1037	40.8218	53.1573	10489.3	1.61981	1.61187	1.78788	1.73331	1.89764	1.68476	1.62838	1.71357	1.42374	1.76488	1.96318	2.02763	2.01004	2.11455	1.99265	1.99738	2.13869	1.99237	2.20138	2.21674	2.26343	2.28568	2.11774	2.09769	2.24655	2.15447	2.25418	2.06319	2.1159	2.07003	2.08645	1.90919	1.90641	1.92773	1.8147	1.65584	1.56339	1.98149	1.79217	1.89672	2.14078	2.07793	2.21764	1.83873	1.89115	1.86022
ES1038	27.7692	52.8207	11201.1	0.76927	0.706082	0.775069	0.766522	0.843449	0.738896	0.731088	0.765632	0.678601	0.771606	0.861919	0.855582	0.8659	0.902082	0.882645	0.824472	0.912721	0.860714	0.929448	0.964786	0.999855	0.955804	0.918732	0.880323	0.977859	0.93225	0.997213	0.90244	0.908605	0.8842	0.871472	0.832918	0.850466	0.868382	0.817761	0.748622	0.745867	0.871819	0.772278	0.775537	0.882981	0.861358	0.911652	0.787315	0.827414	0.836017
ES1039	20.3323	36.3423	11401.7	1.27499	1.34998	1.42591	1.37319	1.54525	1.23756	1.34725	1.41704	1.34831	1.66313	1.82518	1.91843	1.83051	1.95133	1.81746	1.91758	2.01133	1.86608	2.02916	2.11886	2.22234	2.28125	2.02317	1.97909	2.17322	2.0463	2.34233	1.92876	2.03193	1.91511	1.88472	1.87519	1.7791	1.87501	1.77046	1.6971	0.797507	1.00134	0.845198	1.0638	0.966302	0.946045	1.01746	0.863087	0.871599	0.875789
ES1040	62.7771	124.058	7880.59	1.85669	1.76602	1.73836	1.74121	1.85814	1.8079	1.77901	1.87142	1.79537	1.96506	1.97175	2.00381	1.98802	2.04689	2.01349	2.01159	2.12827	1.99094	2.05897	2.19253	2.15225	2.14592	2.09237	2.1018	2.24845	2.11136	2.20275	2.08766	2.10215	2.06735	2.05383	1.91147	1.97805	2.03123	2.05711	1.86988	1.90137	2.0119	1.84383	1.93242	2.06962	2.02618	2.02473	1.86954	1.91446	2.02342
ES1043	47.8154	92.5232	4737.36	1.52302	1.53004	1.50878	1.48716	1.44646	1.38775	1.46834	1.45409	1.64983	1.32612	1.2408	1.13317	1.00618	0.929102	0.893043	0.838671	0.786701	0.779855	0.78513	0.766453	0.763298	0.776652	0.765462	0.771901	0.842853	0.784091	0.792721	0.816169	0.865289	0.903464	0.970646	1.02412	1.1181	1.28867	1.41385	1.3528	1.36718	1.38416	1.25373	1.05262	1.0573	1.01243	1.10361	1.13555	1.27934	1.41225
ES1044	37.5487	91.1272	7100.35	1.14552	1.07957	1.07287	1.06005	1.14601	1.05145	1.10046	1.08386	0.989847	1.06353	1.03602	1.01137	1.00574	0.944679	0.941082	0.928262	0.982131	0.91747	0.937654	0.976625	0.973425	0.94212	0.935944	0.938935	0.963193	0.942136	0.985225	0.945293	0.933702	0.941092	0.961282	0.954065	1.003	1.06996	1.09776	1.03306	1.10169	1.14349	1.02084	1.03412	1.09964	1.04501	1.09096	1.02108	1.07169	1.16676
ES1046	16.1656	0.00540988	11024.5	0.742364	0.805102	0.857437	0.891795	0.894798	0.92146	0.861342	0.843283	0.885808	0.964252	0.918697	0.960093	0.942079	0.952393	1.01749	1.03108	1.0017	1.01032	1.0534	0.946311	0.942021	0.998481	0.993937	1.007	1.08004	0.952788	0.934693	0.919934	0.934763	0.972306	0.941834	0.896829	0.838505	0.849327	0.873061	0.827995	0.907529	1.03023	1.07366	0.98677	0.964679	0.923996	0.906265	0.97704	0.970053	0.883179
ES1048	46.9199	104.291	7755.92	1.03333	0.994529	0.971959	0.978384	1.00433	1.00442	0.97569	1.01876	0.974913	1.04729	1.01331	0.997288	0.963527	0.958083	0.947579	0.954674	0.957078	0.944626	0.953786	0.982307	0.982356	0.996702	0.96222	0.961551	1.03229	0.948058	0.968989	0.954709	0.984827	0.981467	0.971243	0.961845	0.983663	1.03197	1.05257	1.04771	1.05633	1.06619	0.98032	0.95682	0.994161	0.976524	1.00753	0.967716	1.02497	1.07445
ES1049	39.4864	101.199	9484.74	0.87869	0.905017	0.914561	0.916165	0.915334	0.910797	0.869235	0.894158	0.894638	0.952439	0.967394	0.985711	1.01278	0.98107	0.994067	1.00157	0.968767	0.961652	1.02942	0.991722	1.01621	1.02999	0.99634	1.00263	1.10924	1.01016	1.02176	0.967445	1.00269	1.00173	1.03468	0.995564	0.969112	0.98698	0.983549	0.903635	0.889118	1.00533	0.998614	0.943357	0.962127	0.944438	1.00863	0.985446	1.03944	1.01779
ES1051	2.94712	16.7551	16451	0.683639	0.779017	0.830276	0.807618	0.833445	0.718956	0.789708	0.897345	0.749826	0.792805	0.894847	0.844925	0.844837	0.997652	0.828272	0.883655	0.972403	0.867804	0.994142	1.03664	1.0997	1.11183	1.04014	0.876914	1.05405	0.935831	1.11286	0.929809	0.985253	0.857782	0.855241	0.838173	0.912226	0.884806	0.849496	0.808699	0.775911	1.06467	0.899819	0.809623	0.847639	0.832306	0.905824	0.848556	0.830777	0.860271
ES1053	27.4769	89.9319	5790.47	1.83522	1.67412	1.64717	1.62851	1.81416	1.6598	1.72345	1.88104	1.62274	1.9157	1.98127	1.97857	1.91209	2.00132	1.83099	1.90941	2.06198	1.86323	2.12392	2.23569	2.25069	2.21979	2.09006	2.03427	2.23067	2.07227	2.34911	2.04224	2.03199	1.86656	1.97603	1.85571	1.90788	2.06844	2.10599	1.85429	1.79805	2.18843	1.76289	1.68714	1.86561	1.85885	1.94055	1.70812	1.89106	2.01241
ES1055	18.0368	0.0775125	10533.4	0.820002	0.867701	0.908271	0.920558	0.934251	0.881591	0.87032	0.935827	0.764027	0.896904	0.956033	0.951162	0.981807	1.02567	0.981756	0.991624	0.956431	0.933972	1.05926	1.01291	1.07946	1.06199	1.02158	1.02699	0.965667	1.00405	1.10121	0.984129	0.986819	0.979718	0.979534	0.960083	0.959885	0.933003	0.934182	0.853503	0.786716	1.01358	0.973536	0.903625	0.902135	0.899892	0.998885	0.971146	0.97144	0.916201
ES1056	27.8206	44.6227	9567.75	0.863893	0.858547	0.8791	0.901536	0.872365	0.888379	0.858219	0.880621	0.909657	0.968243	0.967652	0.977819	0.988893	0.926765	1.01119	1.0089	0.964721	1.00146	1.00428	0.98361	0.969232	1.01015	1.00812	1.04312	1.13449	1.03064	0.99869	0.984182	1.00571	0.999338	1.00012	0.974827	0.96255	0.977412	0.957687	0.984657	0.942035	0.977181	0.990317	0.975493	0.959105	0.971813	0.958955	1.00492	0.986755	0.980457
ES1058	13.1791	41.7529	11965.4	0.767451	0.794492	0.892807	0.856169	0.966052	0.81964	0.818686	0.849638	0.681037	0.857065	0.964491	0.992599	0.955351	1.03943	0.981507	0.986537	1.0799	0.939001	1.08184	1.08349	1.16485	1.13847	1.07983	1.0163	1.1244	1.0193	1.16782	1.01665	1.05386	0.936309	0.967403	0.95594	0.916315	0.966137	0.892486	0.789397	0.764644	1.04432	0.880502	0.903677	1.01383	1.0006	1.03616	0.896584	0.920759	0.910223
ES1059	42.7514	4.70919	7091.09	0.852764	0.842582	0.85456	0.866959	0.889614	0.941103	0.877854	0.853997	0.884657	0.933411	0.947646	0.955113	0.964042	0.99139	1.03479	1.01158	1.06481	1.05465	1.00474	1.02888	0.988773	0.997896	1.00574	1.02642	1.11431	0.997709	0.975656	1.01014	1.0146	1.02087	0.972263	0.9297	0.973148	0.918583	0.913702	0.953783	0.958906	0.904263	0.966143	1.02899	1.03082	0.989546	0.972003	0.969575	0.950191	0.923408
ES1062	46.6419	86.5389	9144.83	0.776578	0.799967	0.880658	0.898956	0.97936	0.985917	0.831076	1.05741	1.32041	1.67532	1.81643	1.95716	1.95336	2.00343	2.06578	2.01746	2.15028	2.01255	2.06832	2.14469	2.15367	2.1709	2.10603	2.05153	1.9065	2.05326	2.15441	2.0233	2.07569	2.06032	2.01181	1.89992	1.85755	1.79158	1.6722	1.60683	0.795173	0.903822	0.875983	1.1452	1.05086	1.10052	1.05811	0.924412	0.894568	0.908883
ES1064	54.6387	0.0380596	7378.69	0.796825	0.841787	0.867085	0.925339	0.916762	0.930507	0.882201	0.837083	0.831514	0.944648	0.94707	0.990956	1.00966	0.996756	1.04558	1.03822	1.03168	1.04628	1.05448	1.03564	1.02515	1.06543	1.04617	1.05358	0.931594	1.00704	1.0052	1.00383	0.991164	0.977299	0.975513	0.950678	0.916411	0.909498	0.89773	0.848605	0.92094	0.964163	0.99211	0.991909	1.00582	0.987359	0.968779	0.942665	0.927541	0.910873
ES1066	18.4571	22.7944	852.678	1.37601	1.41879	1.54556	1.55277	1.52598	1.51734	1.41315	1.64542	1.68479	1.61079	1.65103	1.62563	1.67669	1.7031	1.67625	1.72861	1.69835	1.67851	1.75301	1.7799	1.72003	1.81304	1.71718	1.76824	1.91589	1.79122	1.90484	1.71729	1.70866	1.65251	1.72908	1.66605	1.62598	1.63587	1.64305	1.51556	1.31843	1.69783	1.57173	1.6326	1.57829	1.6414	1.74217	1.62891	1.7382	1.67032
ES1067	52.8689	0.051519	7450.14	1.10345	1.01361	0.965472	0.963263	0.994373	0.998122	1.0471	1.09387	1.07597	1.10535	1.04936	0.995145	0.984034	0.959563	0.945889	0.942856	0.968706	0.962711	0.950182	0.973684	0.937408	0.942258	0.943808	0.954567	0.835431	0.943027	0.966871	0.956879	0.967912	0.967794	0.965445	0.961461	1.03389	1.06892	1.14138	1.20615	1.16085	1.05348	0.967167	0.988501	0.992094	0.937563	0.948128	0.941669	1.01493	1.1275
ES1072	48.8183	139.411	10382.4	0.976691	0.737979	0.7713	0.765683	0.812357	0.811455	0.243507	0.181568	2.09343	0.826759	0.837393	0.880666	0.882994	0.908505	0.914999	0.913946	0.964742	0.910339	0.934144	0.975843	0.963904	0.967097	0.945965	0.944537	0.827382	0.948964	0.973121	0.953034	0.914876	0.918898	0.916684	0.873772	0.880996	0.855826	0.808476	0.741792	0.853532	0.835076	0.79741	0.86705	0.921048	0.920438	0.930252	0.834605	0.842543	0.843355
ES1079	50.5412	126.191	7123.1	1.16587	1.09563	1.05723	1.05103	1.13694	1.06048	1.07861	1.06617	0.78981	0.913257	0.870494	0.862085	0.839838	0.844394	0.855525	0.87429	0.903694	0.884801	0.895999	0.898845	0.897246	0.892154	0.871812	0.876045	0.772901	0.875074	0.898848	0.870643	0.871357	0.870736	0.86309	0.840819	0.877353	0.889158	0.904714	0.897447	0.889768	0.870552	0.80928	0.876246	0.889919	0.873661	0.879831	0.83621	0.85112	0.933817
ES1080	49.3139	80.4917	8756.93	2.42481	2.2596	2.32893	2.28777	2.42738	2.165	2.29043	2.32557	2.04025	2.21307	2.19131	2.1467	2.00133	2.00346	1.90965	1.87623	1.97611	1.84518	1.91814	2.00112	1.97186	1.95016	1.87563	1.90462	1.68746	1.90559	2.04738	1.89195	1.93661	1.9423	2.01889	1.98423	2.11203	2.24097	2.36011	2.24555	2.25192	2.42412	2.1028	2.03568	2.17702	2.17686	2.22226	2.03529	2.17735	2.39866
ES1081	48.6636	108.258	7081.51	1.00057	0.954273	0.907527	0.91032	0.94355	0.989513	0.936691	0.952719	0.939492	0.877091	0.922421	0.901299	0.897032	0.867725	0.878702	0.864581	0.895143	0.903898	0.865295	0.879547	0.888003	0.842786	0.863926	0.853248	0.907094	0.857814	0.877109	0.859802	0.868884	0.871705	0.875823	0.862477	0.900273	0.936326	0.968126	0.973681	1.8133	1.82298	1.72407	1.56799	1.80559	1.77807	1.77868	1.67254	1.71562	1.89432
ES1082	32.5693	38.5922	8225.08	1.02547	0.957962	0.88268	0.906755	0.920032	0.994838	0.972402	1.00193	1.02715	1.03214	0.962218	0.948425	0.943097	0.816752	0.959231	0.977086	0.995537	0.990064	0.95015	0.956418	0.949865	0.943671	0.953967	0.969896	0.855623	0.926978	0.926143	0.946557	0.959723	0.941825	0.94187	0.926316	1.00797	0.964051	1.0215	1.0809	1.1429	1.01339	0.98689	1.04233	1.06449	1.01008	0.995259	1.0058	0.987313	1.07747
ES1083	61.5458	149.836	7176.2	1.57105	1.52109	1.52365	1.52053	1.62894	1.6212	1.54248	1.57978	2.40376	1.81893	1.82175	1.87693	1.88744	1.94244	1.94251	1.9315	2.08422	1.97406	2.00739	2.06648	2.02434	2.00333	2.03688	2.00188	2.11409	1.96234	2.02055	1.97752	1.97784	1.96785	1.93021	1.83319	1.88648	1.88736	1.83432	1.69967	1.75236	1.7347	1.64912	1.82886	1.91137	1.89303	1.80794	1.72077	1.67801	1.77611
ES1084	58.634	118.32	7702.16	0.960352	0.928064	0.914488	0.922769	0.976747	0.959314	0.927368	0.955153	0.889567	1.00724	0.974345	0.997144	0.97874	0.980841	0.985234	0.965646	1.01442	0.99984	0.982579	1.02592	1.02142	1.02482	1.00802	0.984724	1.0623	0.990594	1.00839	0.989695	0.980544	0.998763	0.983494	0.945963	0.97403	0.986978	1.00771	0.958466	0.980052	0.991572	0.926195	0.98337	1.03725	0.998998	1.0008	0.955957	0.959246	1.02644
ES1087	59.8144	137.528	7586.14	0.950274	0.909686	0.905263	0.923088	0.947048	0.947465	0.905323	0.948938	0.96245	0.994847	0.973433	0.963053	0.947584	0.946965	0.931648	0.934662	0.970996	0.954882	0.965598	0.962454	0.977607	0.956263	0.95054	0.961468	0.849053	0.963827	0.979265	0.958387	0.967561	0.948652	0.954946	0.920752	0.940876	0.972814	0.987032	0.982084	1.79766	1.87074	1.72253	1.60554	1.83087	1.81185	1.83518	1.72341	1.77485	1.91144
ES1089	50.3522	77.1867	6738.31	1.93269	1.89008	1.93942	1.93309	1.99741	1.83218	1.94469	1.95956	1.80293	2.05963	2.06966	2.08012	2.00163	1.99453	1.91044	1.90892	2.02279	1.89787	2.0891	2.1452	2.15075	2.16587	2.05933	2.03152	2.19022	2.10329	2.20135	2.03686	2.0315	1.95711	1.99919	1.99781	2.0081	2.16566	2.20939	1.91575	1.92018	2.26159	1.90308	1.87375	1.95813	1.85054	2.04648	1.83533	1.98711	2.13979
ES1091	54.2273	154.13	9431.85	0.854211	0.838409	0.796288	0.821932	0.850378	0.870014	0.831343	0.863862	0.842092	0.928415	0.905602	0.898424	0.918112	0.919676	0.934318	0.92676	0.975815	0.944884	0.939583	0.974273	0.953357	0.951835	0.960408	0.937647	0.997055	0.962265	0.972627	0.936833	0.944066	0.94293	0.938776	0.902394	0.916352	0.928594	0.90865	0.912917	0.874823	0.906933	0.868686	0.921347	0.959884	0.944059	0.932033	0.889215	0.869703	0.947129
ES1094	54.0635	169.314	9723.85	0.856904	0.819279	0.841239	0.820888	0.886042	0.851659	0.840142	1.09562	0.838929	0.930989	0.909876	0.928203	0.901074	0.929081	0.91763	0.943524	0.978019	0.936031	0.957212	0.988102	0.986568	0.995142	0.973379	0.953863	0.865211	0.966496	0.999484	0.949794	0.952247	0.915804	0.940337	0.904306	0.925338	0.936728	0.9126	0.866925	0.86365	0.928046	0.826522	0.88262	0.938463	0.898777	0.917925	0.841452	0.84399	0.955816
ES1095	62.6475	140.089	4714.2	1.28611	1.18896	1.1548	1.13544	1.20591	1.12207	1.20494	1.26388	1.31209	1.19705	1.12648	1.05105	0.983971	0.930532	0.889717	0.866922	0.901625	0.863981	0.864176	0.905833	0.899782	0.879631	0.861952	0.854851	0.923478	0.864456	0.913756	0.882083	0.893517	0.887989	0.932104	0.956282	1.06385	1.20523	1.29121	1.2189	1.21111	1.25123	1.00651	0.982447	1.03079	0.98639	1.03218	0.9828	1.08803	1.25907
ES1096	45.9232	91.8276	7946.86	0.893478	0.876072	0.848331	0.851291	0.870426	0.918938	0.874401	0.885941	0.919032	0.98305	0.943903	0.937973	0.97482	0.916089	0.988343	0.958544	0.993869	1.00537	0.98174	0.977273	0.985495	0.980402	0.980247	0.99426	1.06488	0.98694	0.97549	0.988617	0.967969	0.990003	0.96114	0.946121	0.982367	0.967524	0.949001	1.00673	0.96281	0.94826	0.942378	0.969488	0.997898	0.979905	0.966544	0.945189	0.944155	1.01106
ES1101	60.3977	153.553	6095.98	0.824615	0.79555	0.8345	0.835238	0.895427	0.817167	0.792491	0.853285	0.862812	0.992129	1.05905	1.06876	1.06588	1.13379	1.09017	1.0634	1.13171	1.05247	1.15042	1.20532	1.20478	1.18602	1.14037	1.11425	1.20181	1.14445	1.21545	1.11052	1.1208	1.06728	1.08886	1.01475	1.03781	1.09456	1.03251	0.901385	0.787815	0.951851	0.809095	0.849185	0.932768	0.939926	0.962324	0.826343	0.858469	0.91651
ES1105	44.3403	123.91	9976.07	0.909776	0.861347	0.841989	0.851222	0.882857	0.914998	0.869447	0.894589	0.940552	0.978103	0.947524	0.94955	0.959371	0.973017	0.985731	0.974329	1.02847	1.0003	1.00861	1.03163	1.02836	1.02033	1.00084	0.991053	1.07095	0.99208	0.997242	1.01342	0.984353	0.984152	0.959317	0.95497	0.965869	0.962367	0.97182	0.99268	0.989916	0.928705	0.904557	0.978235	0.996777	1.01777	0.997786	0.946191	0.917693	0.988455
ES1108	38.4019	96.0586	10170.4	0.801552	0.783518	0.849172	0.846441	0.923905	1.01729	0.810099	1.10883	1.41971	1.69311	1.84584	1.81422	1.88655	1.98619	1.87172	1.95807	2.04432	1.86907	2.08036	2.15397	2.21764	2.16146	2.01585	2.03226	2.22825	2.07517	2.28667	2.01396	2.03768	1.87246	1.9259	1.82265	1.82319	1.92424	1.81441	1.59334	1.51474	1.98001	1.70727	1.739	1.96106	1.95407	2.04738	1.7848	1.78808	1.81963
ES1109	39.0999	92.9991	11811.1	0.792652	0.873921	0.867129	0.854551	0.847974	0.914475	0.837148	0.851242	0.856767	0.929636	0.918782	0.970429	0.960331	0.971132	1.01027	1.00571	0.96412	0.999814	1.03557	0.966791	0.991967	0.984304	1.02878	1.03132	1.14856	1.01273	0.973348	0.999168	0.980671	1.00005	1.00557	0.996616	0.956929	0.93198	0.90483	0.90247	1.03914	1.0772	1.17166	1.09876	1.13641	1.11199	1.13368	1.19291	1.14325	1.10971
ES1115	38.0442	107.123	9584.93	0.824495	0.849486	0.874068	0.878485	0.865182	0.92691	0.847089	0.878462	0.823718	0.956244	0.958225	0.982935	0.968127	0.985762	1.03877	1.00904	1.02557	1.01975	1.02739	1.01614	1.02822	1.02612	1.03089	1.00594	1.11613	1.02765	0.99491	1.02203	1.01403	1.02994	0.97402	0.980544	0.945287	0.926783	0.927561	0.884178	0.911516	0.953855	0.982747	0.976805	1.03446	1.00658	1.0107	1.00463	0.956074	0.96186
ES1116	3.98767	11.984	17679.5	1.51313	1.63495	1.91324	1.7754	2.08585	1.50091	1.6376	1.68339	1.31108	1.74119	1.90472	1.93126	1.87324	2.1418	1.93211	1.96724	2.07864	1.936	2.29925	2.31144	2.41317	2.25361	2.18279	2.14463	2.33135	2.07932	2.30088	2.12628	2.18102	1.95355	2.08747	1.97111	1.85136	1.82088	1.77652	1.39027	1.58482	2.24865	2.02387	1.97028	1.95859	1.96101	2.11091	1.98143	1.9445	1.78324
ES1118	41.2609	79.5812	7038.12	1.12537	1.18076	1.14182	1.13846	1.12546	1.13149	1.13232	1.17172	1.12644	1.12025	1.07934	1.03598	0.991374	0.961633	0.950049	0.93776	0.888545	0.914848	0.911587	0.878332	0.896167	0.916355	0.895294	0.931168	0.832702	0.880218	0.912606	0.919404	0.904922	0.959273	0.980747	0.990547	1.03022	1.09067	1.15317	1.19287	1.17912	1.20947	1.16843	1.03943	0.986542	0.979837	1.02122	1.06541	1.15119	1.18501
ES1119	68.9255	157.183	4148.13	0.87586	0.845086	0.901418	0.895807	0.947614	0.866693	0.860022	0.900796	0.829321	0.904936	0.938077	0.936461	0.927392	0.951331	0.904549	0.908962	0.946015	0.896055	0.962054	0.992211	0.998467	0.986443	0.96345	0.933777	1.00487	0.953048	1.02846	0.944071	0.950747	0.911517	0.95115	0.906108	0.905981	0.961383	0.944586	0.865926	0.881632	1.03092	0.892948	0.883431	0.984825	0.955046	1.0057	0.907262	0.943244	0.984754
ES112	70.3526	128.04	5591.1	0.82089	0.817575	0.824788	0.832756	0.842147	0.863315	0.826071	0.794329	1.24911	1.419	1.4917	1.46472	1.4794	1.45949	1.3903	1.36791	1.39632	1.33555	1.40442	1.44509	1.45447	1.41202	1.39707	1.39791	1.25697	1.38468	1.456	1.42189	1.42911	1.44694	1.4431	1.46926	1.46247	1.49508	1.4886	1.30038	0.791439	0.789904	0.754973	0.801054	0.785675	0.80375	0.778077	0.770016	0.777614	0.798821
ES1120	42.9735	111.077	8993.52	0.849636	0.874616	0.939571	0.919838	0.949575	0.847206	0.875684	0.899351	0.774392	0.913533	0.968677	0.997152	0.989759	1.00383	0.958117	0.94729	0.991286	0.953763	1.03902	1.0746	1.08305	1.0732	1.02345	1.02179	0.927284	1.0306	1.09755	0.983081	0.986101	0.969281	1.00282	0.969979	0.943943	1.00852	0.960673	0.870085	0.798359	1.04897	0.921029	0.860707	0.920433	0.926496	1.00878	0.917558	0.977268	0.964244
ES1122	42.6007	69.8733	8761.96	0.834995	0.8694	0.901524	0.893785	0.887408	0.909665	0.878645	0.87604	0.849442	0.942319	0.941793	0.977045	0.986109	1.00537	1.03497	1.01411	1.00563	1.00137	1.03272	1.008	1.03029	1.03579	1.00625	1.05093	0.941591	1.0426	1.02301	1.03417	1.00538	1.01438	1.00788	1.0006	0.975781	0.941244	0.927821	0.876249	0.918844	0.972028	0.999087	1.0001	1.00584	0.996405	0.981985	1.00135	0.978263	0.957697
ES1126	4.66741	9.83466	14552.8	0.659807	0.757989	0.825915	0.854661	0.882433	0.744213	0.73932	0.789346	0.698592	0.76109	0.887121	0.904666	0.877789	0.981148	0.883971	0.957622	0.944376	0.845811	1.03049	0.940499	1.08966	1.09306	0.970439	1.01682	1.10197	0.960282	1.0552	0.995691	1.00745	0.976883	0.904472	0.916342	0.850843	0.864612	0.836467	0.778214	0.667313	0.923932	0.909514	0.850305	0.910552	0.903904	0.903952	0.939509	0.90367	0.881118
ES1128	40.9916	168.028	11451.9	0.737898	0.757743	0.818602	0.806971	0.858878	0.799329	0.759688	0.800491	0.938777	0.855202	0.879567	0.926149	0.914942	0.9729	0.923565	0.964117	0.96999	0.929797	1.01921	0.998435	1.04918	1.02324	0.982413	0.979847	1.05764	1.01355	1.05135	0.958704	0.992447	0.936426	0.963641	0.908205	0.900256	0.899892	0.890935	0.808713	0.765756	0.943981	0.85694	0.870463	0.94762	0.941958	0.978173	0.877135	0.904068	0.867048
ES1129	59.4007	0.0212188	9265.13	0.816144	0.840401	0.898572	0.888048	0.938237	0.884476	0.825098	0.857975	0.777228	0.884567	0.964198	0.992845	0.999455	1.00643	0.982989	0.978262	1.01245	0.971644	1.07889	1.05781	1.09353	1.08914	1.04675	1.02261	1.09245	1.05215	1.10328	1.01681	1.02849	0.989289	1.0052	0.958516	0.933845	0.986636	0.920532	0.836486	0.821912	0.996548	0.917331	0.90939	0.985038	0.994268	1.02243	0.929151	0.929529	0.951767
ES1131	44.8248	76.8493	9711.83	1.17727	1.25128	1.22252	1.24199	1.23499	1.21214	1.208	1.13678	0.910383	0.938304	0.937469	0.980073	0.97801	0.99163	1.01266	0.982321	1.00401	1.01375	1.02986	1.00504	0.994036	1.00801	1.03208	1.02058	0.910128	1.01382	0.991774	1.03923	1.03503	1.0036	0.990324	0.957944	0.941836	0.91855	0.927961	0.905734	0.919297	0.9151	0.949789	0.980332	0.999442	0.999793	0.998349	0.971587	0.95224	0.942222
ES1132	3.45708	4.81787	16270.4	1.19973	1.46374	1.41434	1.4009	1.20457	1.21061	1.32238	1.21523	0.995679	0.914822	0.912182	0.953366	0.983875	1.01381	1.02914	1.01739	0.922135	1.03239	0.943626	0.919023	0.956155	0.964106	1.04178	1.01949	0.962972	0.987568	0.869274	0.989677	0.878267	1.02999	0.966768	1.04247	0.974377	0.846091	0.932872	0.942784	0.986631	0.9581	1.18381	1.0334	0.779762	0.979378	0.881726	1.152	1.1479	0.96873
ES1133	33.5643	75.6795	8843.18	0.869573	0.978466	0.971598	0.971696	0.947541	0.919308	0.93235	0.967686	0.895017	0.932622	0.929789	0.949207	0.964639	0.858101	1.01456	0.981141	0.933693	0.970922	1.0022	0.91139	0.924241	0.988791	0.991523	0.98237	1.09995	0.945475	0.933852	0.955298	0.978065	0.983272	0.99466	0.962891	0.927179	0.910988	0.927826	0.888304	0.942227	0.996441	1.09363	0.984818	0.934185	0.933663	0.948992	1.08126	1.0381	0.981006
ES1134	19.4324	29.2649	9705.76	1.69764	1.84736	1.70963	1.79275	1.62814	1.80405	1.74759	1.81964	1.82706	1.87222	1.81666	1.82179	1.89614	1.87576	1.95154	1.96205	1.76003	1.95586	1.9171	1.78685	1.78424	1.85142	1.84924	1.92147	2.17391	1.92665	1.73951	1.91308	1.87	1.9067	1.89937	1.93667	1.88435	1.83239	1.83486	2.03575	2.03931	1.81162	2.07665	1.91609	1.74027	1.77879	1.70794	2.04644	1.96046	1.91529
ES1135	36.457	83.8095	13908.7	0.761275	0.820283	0.808355	0.81055	0.806863	0.825794	0.792326	0.914719	0.888379	0.891088	0.882927	0.877096	0.90599	0.901299	0.924305	0.943024	0.892205	0.917708	0.941981	0.909265	0.924808	0.935481	0.934569	0.940112	1.02105	0.945207	0.90496	0.909858	0.906766	0.919961	0.905016	0.914691	0.907342	0.866294	0.875406	0.853722	0.837136	0.880764	0.899571	0.88165	0.872345	0.849172	0.866324	0.929392	0.914112	0.871836
ES1136	46.6782	112.963	9563.34	0.774681	0.820484	0.831876	0.848518	0.843413	0.838303	0.803644	1.03997	0.85041	0.894446	0.910302	0.922024	0.936764	0.951575	0.933657	0.950823	0.949542	0.945732	0.980875	0.967323	0.973351	0.982204	0.964829	0.987965	0.892561	0.973059	1.00023	0.964492	0.965517	0.952623	0.973349	0.938673	0.92442	0.898807	0.907807	0.824795	0.812046	0.924886	0.908817	0.900728	0.905169	0.914579	0.938189	0.938141	0.911595	0.910426
ES1137	48.9753	145.087	3503.81	0.825344	0.880748	0.877971	0.877248	0.883082	0.894805	0.84387	0.897254	0.819913	0.914743	0.935058	0.947667	0.942271	0.9606	0.94794	0.974467	0.971262	0.938991	1.00673	0.985381	0.997827	1.01806	1.00632	0.992551	0.901777	0.999875	1.02837	0.966749	0.971626	0.967307	0.976155	0.950188	0.928872	0.946999	0.939868	0.836929	0.85905	0.952328	0.909838	0.889744	0.908402	0.876636	0.938236	0.918031	0.945468	0.945995
ES1139	51.9048	0.0229416	13377.8	1.49213	1.61757	1.61368	1.59421	1.59668	1.81706	1.52749	1.52976	1.57265	1.73128	1.71228	1.73351	1.72648	1.73258	1.76318	1.78131	1.73731	1.84161	1.78149	1.75469	1.71187	1.76997	1.74175	1.7987	1.9423	1.76772	1.76125	1.79371	1.75063	1.7578	1.76426	1.71938	1.72192	1.7474	1.67367	1.63697	2.76077	3.01379	3.02828	2.82122	2.9845	3.00563	3.05373	3.03767	3.04243	3.04996
ES1140	5.78633	11.056	15398	0.744885	0.814162	0.930285	0.889257	1.01017	0.789205	0.807498	0.856547	0.76348	0.803294	0.952923	0.953913	1.0109	1.11704	0.973231	1.00225	1.04286	0.945054	1.1344	1.10001	1.16185	1.14964	1.05114	1.04216	1.08252	1.03741	1.1962	1.04661	1.06197	0.998352	0.988158	0.950775	0.964822	0.938365	0.936926	0.823527	0.732226	0.991522	0.914402	0.893583	1.00377	0.969255	1.05998	0.944205	0.944613	0.91716
ES1141	41.0006	72.4516	11073	0.82667	0.821374	0.846719	0.832278	0.850024	0.875188	0.805269	0.864434	0.897453	0.930561	0.950618	0.970951	0.970155	0.977368	0.968862	0.990244	0.999911	0.983957	1.06405	1.0519	1.0334	1.04205	1.01741	1.03742	1.11657	1.04959	1.05743	1.00103	0.991168	0.99788	0.995688	0.959474	0.962221	0.998269	0.970613	0.918491	0.874513	0.991016	0.915759	0.893203	0.941484	0.920721	0.999778	0.921619	0.938663	0.963503
ES1142	46.2375	0.0230825	8898.93	0.910452	0.943142	0.928995	0.932281	0.924281	0.958555	0.916733	0.916671	0.935023	1.00559	0.981401	0.98873	0.987683	1.00018	1.04368	1.02836	1.01702	1.02079	1.02805	1.02065	1.01496	1.03362	1.04337	1.04694	0.923282	1.02922	0.99461	1.03254	1.0284	1.01616	0.998641	0.991479	1.00661	0.986821	0.973713	1.0317	0.96839	0.962523	0.995938	0.97321	0.987364	0.988582	0.949839	0.990626	0.971244	0.974808
ES1143	56.6901	91.6517	8738.09	0.963358	0.898367	0.902929	0.899152	0.945019	0.940128	0.923016	0.944787	0.882877	1.01457	1.02639	1.01112	0.987735	0.9939	0.99781	0.966124	1.03371	0.993761	1.00035	1.00573	1.0045	1.01622	0.982042	0.994569	1.0754	1.01573	1.02662	1.00802	1.02347	1.00796	0.997422	0.967044	1.00064	1.03946	1.03257	0.988526	0.945254	0.986721	0.885875	0.929081	0.98724	0.952769	0.970436	0.875462	0.931535	1.00604
ES1144	35.3522	71.2475	12734.4	0.83754	0.802688	0.795787	0.787351	0.85123	0.886495	0.82121	0.839412	0.859488	0.930729	0.936436	0.955882	0.951959	0.974258	1.01566	0.993662	1.07715	1.02196	1.01177	1.06958	1.03826	1.03651	1.02452	1.00428	1.06973	1.02551	1.02527	1.02993	1.00058	1.00408	0.97023	0.933031	0.945099	0.960858	0.905293	0.88838	0.901912	0.912176	0.846837	0.924372	1.04784	0.995023	0.98725	0.904796	0.890643	0.948647
ES1145	8.85455	10.3771	17097.2	0.862072	1.01377	1.02157	0.99265	0.893092	0.938425	0.969366	0.953593	0.951776	0.968281	1.00006	0.96118	1.03313	0.962375	1.04925	1.02987	0.926	0.91004	1.04631	0.996075	0.926	1.00866	1.01325	1.00857	1.18215	0.935083	0.954585	0.978573	0.979067	1.00081	1.00551	0.980454	0.948964	0.989107	0.952976	0.906604	1.01902	1.01432	1.08432	0.98967	0.888305	0.865975	0.950645	1.11376	1.02161	0.986523
ES1146	38.4108	78.5898	11886.4	0.824028	0.88129	0.904552	0.91769	0.903175	0.883645	0.866969	0.852736	0.841576	0.933138	0.983907	0.98562	0.971959	0.99903	1.01203	0.998627	1.01204	1.00341	1.02797	1.01969	1.02027	1.07404	1.03564	1.02967	1.13669	1.02617	1.02689	1.0193	1.01804	1.00425	0.99535	0.966848	0.944057	0.954697	0.921147	0.807599	0.897613	0.997609	0.980007	0.961392	0.973935	1.01014	0.999009	0.990082	0.968958	0.967617
ES1149	40.4905	58.0239	12604.3	0.745547	0.801671	0.881909	0.883187	0.925789	0.811915	0.803456	0.814328	0.734747	0.973499	1.03278	1.10164	1.12431	1.17721	1.14672	1.14153	1.17641	1.09688	1.20392	1.19624	1.24892	1.28147	1.21725	1.19207	1.30915	1.21327	1.30231	1.19473	1.18805	1.16852	1.16709	1.12702	1.07281	1.0778	1.02159	0.864394	0.747702	1.00043	0.921757	0.935136	1.048	1.031	1.04369	0.954932	0.969752	0.907215
ES1150	27.3755	0.0143187	5869.74	1.01116	1.03962	0.981887	0.989199	0.918779	0.984164	1.01627	1.01732	1.06213	1.04642	1.03263	0.965166	0.972654	0.963719	1.00489	0.973843	0.919712	0.948474	0.979166	0.911102	0.914788	0.948746	0.990778	0.95665	0.859213	0.962601	0.910563	0.933845	0.971582	0.975009	1.00151	1.02157	1.03535	1.06333	1.0754	1.14443	1.06101	1.04634	1.0894	0.969731	0.91409	0.892671	0.899885	1.04393	1.07573	1.0729
ES1152	46.9645	64.0383	4820.11	1.74672	1.70977	1.71732	1.74532	1.74907	1.81757	1.77202	1.72319	1.69861	1.92857	1.90352	1.94864	1.97804	1.98006	2.07741	1.99549	2.05386	1.99094	2.07545	2.03189	2.0046	2.04276	2.01554	2.06505	1.84655	2.06654	2.01423	2.0171	2.00226	2.02038	2.00124	1.91716	1.98167	1.94005	1.86081	1.87427	1.8564	1.86896	1.84718	1.98821	2.06708	2.01364	2.01636	1.8964	1.87928	1.96179
ES1154	43.4591	104.97	7064.32	0.850935	0.818132	0.79186	0.795681	0.856146	0.860186	0.829734	0.808154	1.37253	1.66198	1.70561	1.68808	1.71713	1.66774	1.74556	1.58248	1.77373	1.58031	1.72411	1.7585	1.77858	1.73468	1.7329	1.72593	1.88454	1.72626	1.73729	1.73306	1.72491	1.74049	1.67945	1.68141	1.73538	1.74446	1.70188	1.5253	0.882986	0.861487	0.818669	0.897622	0.892068	0.867396	0.868576	0.853936	0.839822	0.900537
ES1156	46.3537	69.9695	9670.2	1.95416	1.89827	1.9559	1.92134	2.04574	2.03196	1.93186	1.63883	1.77044	2.15127	2.14631	2.26796	2.30156	2.27117	2.35296	2.2834	2.42122	2.31974	2.39205	2.4382	2.36209	2.40347	2.36545	2.34319	2.10099	2.33791	2.40939	2.30984	2.35649	2.30172	2.20089	2.1561	2.14923	2.14063	2.0405	2.03796	1.1324	1.13847	1.07951	1.26772	1.25652	1.2422	1.16694	1.06949	1.07112	1.14104
ES1157	14.6053	19.3177	9419.14	0.711796	0.935925	0.929274	0.915192	0.824334	0.886748	0.899907	0.956323	0.858364	0.867444	0.912606	0.858311	0.894458	0.905668	0.954963	0.970713	0.886128	0.941511	0.949402	0.860682	0.88056	0.925099	0.924325	0.938042	1.0279	0.949579	0.885494	0.900746	0.916391	0.934245	0.934648	0.935136	0.880796	0.905626	0.870008	0.901362	0.934763	0.913984	1.03307	0.958536	0.859742	0.881962	0.89514	1.02698	1.00297	0.895323
ES1158	37.9306	50.3173	9041.74	0.83037	0.814174	0.802628	0.788393	0.823377	0.885787	0.816709	0.814769	0.826137	0.920038	0.860375	0.9158	0.920785	0.922383	0.951426	0.928872	0.963935	0.995679	0.946803	0.968633	0.905879	0.953111	0.944011	0.949639	0.866358	0.949654	0.929414	0.975233	0.944138	0.926072	0.908398	0.922619	0.919065	0.874794	0.883901	0.906057	0.876891	0.84418	0.858619	0.941394	0.965315	0.932035	0.89944	0.879087	0.888522	0.915582
ES116	38.1546	64.9607	8777.46	0.890504	0.980923	1.00959	0.989008	0.982896	0.937172	0.905255	0.921414	0.894554	0.930338	0.987476	1.00266	0.992309	1.01276	0.992674	1.02624	0.951281	0.972383	1.01397	1.00685	0.995311	1.02527	1.0247	1.02498	0.930983	0.982756	1.01234	0.971163	1.01393	0.987013	1.02564	1.00335	0.991603	0.981897	0.987038	0.903878	0.902337	0.998884	1.05237	0.961445	0.926931	0.961315	0.969168	1.04302	1.01698	0.982953
ES1160	64.234	141.249	8187.33	0.823788	0.804864	0.792654	0.792513	0.854463	0.888053	0.800041	0.817186	0.847578	0.883704	0.868113	0.878372	0.894952	0.893197	0.906504	0.936094	0.963069	0.940705	0.948892	0.963473	0.952641	0.958827	0.943682	0.939053	0.841367	0.933792	0.936297	0.933928	0.920341	0.927767	0.893638	0.872438	0.893359	0.88941	0.886946	0.887592	1.5968	1.68149	1.60317	1.56305	1.79624	1.73945	1.72229	1.64294	1.62419	1.71612
ES1161	59.7259	103.093	10864.9	1.49042	1.53211	1.66103	1.64981	1.71244	1.42379	1.47719	1.32259	0.739315	0.875061	0.926903	0.967384	0.977415	1.00305	0.971322	0.971809	0.990701	0.935822	1.04246	1.04299	1.07712	1.06407	1.03308	1.02968	0.91865	1.02795	1.11946	1.01755	1.03416	0.964999	1.00838	0.956921	0.935201	0.953757	0.911133	0.805862	0.764973	0.98306	0.889734	0.89772	0.963224	0.969879	1.01305	0.912823	0.955417	0.939237
ES1162	4.48939	4.67963	15870.1	0.865542	0.957322	0.965974	0.97228	0.860109	0.936479	0.878913	0.865786	0.999312	0.924046	0.893036	0.901047	1.00175	1.00168	1.05613	1.02445	0.879652	0.973668	0.98724	0.931634	0.904424	1.03002	1.07872	1.04787	1.20911	0.998151	0.90357	0.929634	1.05462	1.00557	1.04851	1.05023	0.956818	0.870439	0.902064	1.00478	0.914608	0.96362	1.11329	0.979971	0.897568	0.86904	0.894761	1.1553	1.04006	0.931266
ES1163	33.1546	44.7436	12192.2	0.770611	0.87637	0.885099	0.903674	0.854902	0.871662	0.833275	0.835071	1.12588	0.89571	0.900994	0.925062	0.944052	0.96655	1.012	0.951017	0.903798	0.972432	0.998276	0.922549	0.926258	0.97626	1.01389	0.999003	1.14332	0.976139	0.930515	0.96491	0.973817	0.971696	0.976166	0.974416	0.923829	0.916452	0.900445	0.85855	0.872349	0.896832	1.02102	0.952103	0.900894	0.911739	0.903285	0.996843	0.980396	0.91316
ES1164	36.4231	19.6819	9320.29	0.784081	0.903015	0.903873	0.916395	0.893912	0.865489	0.870928	0.903988	0.866528	0.93785	0.948658	0.942905	0.966185	0.976725	1.03101	1.01228	0.966771	0.997676	1.02716	0.993808	0.962469	0.996968	1.02383	1.05105	0.945629	0.993949	0.992008	1.00742	0.994216	1.01823	1.03086	1.0071	0.946547	0.914035	0.906818	0.839896	0.891894	0.951951	1.0447	1.0295	0.961598	0.953885	0.953335	1.06832	1.00956	0.927144
ES1165	27.9183	29.2364	10018.9	0.861887	0.945899	0.932877	0.972968	0.900223	0.932818	0.932542	0.938866	0.948873	0.969293	0.978735	0.94608	0.964795	1.00017	1.03828	1.02628	0.960373	1.00708	1.02037	0.92569	0.968363	1.01081	1.03064	1.04163	0.92361	0.992756	0.959264	0.98527	0.994734	1.00726	0.991345	1.00531	0.948538	0.944255	0.937856	0.995264	1.02277	1.01463	1.09824	1.02093	0.928999	0.939178	0.933155	1.04258	1.01355	0.986354
ES1167	49.6012	83.596	6036.38	0.834896	0.807999	0.788591	0.788441	0.806266	0.831581	0.815616	0.846741	0.888763	0.916323	0.866962	0.878609	0.872478	0.853712	0.881597	0.880063	0.897332	0.910936	0.884872	0.870932	0.857296	0.874083	0.904112	0.888542	0.962401	0.899597	0.889954	0.897236	0.887638	0.892248	0.875616	0.860888	0.898964	0.883319	0.876952	0.927926	0.936889	0.869197	0.853056	0.948306	0.89675	0.908962	0.902493	0.8585	0.855035	0.906128
ES1172	65.1452	107.669	8118.67	1.7516	1.76645	1.80464	1.82298	1.90169	1.85582	1.73204	1.82558	1.64719	1.95193	1.99852	2.0145	2.0429	2.03934	2.04567	2.03957	2.10377	2.06795	2.12275	2.16034	2.18372	2.1619	2.13702	2.10852	2.31802	2.1547	2.19341	2.13325	2.1022	2.0627	2.06369	1.98927	2.03242	2.05753	1.98195	1.83937	1.84274	1.9319	1.86972	2.03713	2.04362	2.04398	2.04657	1.92306	1.92861	1.99714
ES1174	41.5199	159.202	9594.2	0.810649	0.794694	0.840086	0.873218	0.928247	0.845459	0.81526	0.828763	0.749837	0.883604	0.951236	0.990062	0.949937	1.01912	0.978689	0.966312	1.05964	0.969485	1.06308	1.08092	1.1009	1.10708	1.04785	1.01237	1.10123	1.04904	1.12125	1.02471	1.06235	1.01527	0.998312	0.940774	0.96033	0.964337	0.92559	0.841475	0.829529	0.974116	0.86734	0.965721	1.02519	1.00937	1.03478	0.898827	0.897458	0.910863
ES1175	44.3621	67.8245	6358.72	0.92504	0.974872	0.974517	0.965718	0.927692	0.985982	0.913189	0.9473	0.931168	0.98716	0.953151	0.988742	0.978727	0.964068	0.963326	0.96614	0.954936	0.979896	1.0021	0.955196	0.969862	0.986822	0.999973	1.01482	0.918573	0.985638	0.966432	0.99152	0.981034	0.988523	1.00284	0.971515	0.952298	0.97337	0.98699	1.03106	1.00777	0.997383	1.02138	1.01587	0.967422	0.986872	1.00286	1.01451	1.0293	0.998758
ES1179	27.8716	67.9004	14848	0.778242	0.888195	0.872569	0.87851	0.863211	0.853948	0.868023	1.06067	0.884322	0.906009	0.899405	0.905443	0.933426	0.928056	0.947863	0.965168	0.909533	0.959202	0.94146	0.922747	0.928604	0.960494	0.949822	1.00016	1.10493	0.936525	0.93026	0.950331	0.937393	0.97112	0.950002	0.936853	0.910246	0.907894	0.889557	0.851939	0.840533	0.901836	0.994985	0.915779	0.874432	0.885387	0.910047	1.01402	0.967581	0.915792
ES1183	65.4313	0.0217242	7250.19	0.804549	0.840578	0.862623	0.879244	0.885088	0.970872	0.837051	0.849615	0.851418	0.914116	0.943832	0.975779	0.998739	1.01104	1.03976	1.05078	1.05757	1.05188	1.06672	1.06314	1.05126	1.03776	1.04689	1.03945	0.919056	1.03302	1.02715	0.994782	1.00165	0.999746	0.967087	0.94185	0.922291	0.928218	0.900899	0.873166	0.893421	0.970166	0.944352	0.963985	1.04078	1.02962	1.01413	0.951366	0.937184	0.944694
ES1184	44.5484	107.11	8213.78	0.786163	0.781696	0.789929	0.805332	0.805926	0.850271	0.796594	0.816939	0.819946	0.884204	0.860115	0.885174	0.890806	0.908077	0.91398	0.940712	0.950095	0.956139	0.945446	0.931394	0.930987	0.936388	0.913869	0.943511	0.852099	0.9488	0.941157	0.945812	0.921715	0.905776	0.896469	0.88813	0.887406	0.867036	0.860672	0.916311	0.875181	0.897873	0.872287	0.933591	0.916748	0.915834	0.908083	0.889497	0.868834	0.887075
ES1187	40.5881	77.3658	5156.76	0.988011	1.02513	0.983116	0.977947	0.952778	0.992261	0.982993	1.0217	1.02493	1.04302	1.03168	1.00611	0.99279	0.963868	0.974812	0.946287	0.951233	0.970654	0.976911	0.949109	0.940441	0.965418	0.974679	0.979563	1.07736	0.983685	0.95342	0.974457	0.993123	0.98434	0.983628	0.989783	1.00407	1.05238	1.0623	1.11565	1.05752	1.03331	1.04775	0.962099	0.952676	0.943806	0.974322	1.00776	1.02127	1.10212
ES1189	50.7976	121.913	9094.97	0.83173	0.832173	0.880763	0.864969	0.917954	0.829692	0.819283	0.851762	0.824728	0.91714	0.962534	0.975698	0.958952	0.999018	0.957112	0.971735	1.01324	0.952532	1.04329	1.09551	1.11015	1.05468	1.03505	1.04404	0.926113	1.04095	1.14604	1.02022	1.03697	0.968312	0.996052	0.946121	0.945668	0.966909	0.933431	0.819757	0.819978	0.984573	0.89606	0.888996	0.973992	0.947166	1.01182	0.891457	0.926273	0.959217
ES1190	35.1675	0.0205063	12097	0.844342	0.964084	0.908456	0.932505	0.869842	0.915322	0.882823	0.890761	0.964117	0.944643	0.970048	0.979078	0.990051	0.978261	1.01373	1.00096	0.969765	1.03476	1.02175	0.963048	0.976658	0.995549	1.02319	1.04832	0.947594	1.02389	0.97015	1.00645	1.00674	1.00873	1.03501	0.998896	0.975678	0.939826	0.930134	0.921511	0.912602	0.956471	1.05767	0.987871	0.935687	0.90623	0.952047	1.04255	1.01494	0.949561
ES1192	70.1236	104.435	8513.48	1.75883	1.67397	1.77585	1.77314	1.91736	1.75576	1.69163	1.78273	1.63724	1.85786	1.94663	1.97913	1.94911	1.99917	1.96367	1.93794	2.09319	1.95466	2.11244	2.18614	2.1729	2.14728	2.07202	2.04156	2.21603	2.0757	2.20421	2.04913	2.04063	1.95628	1.98964	1.90989	1.9447	1.99818	1.93731	1.78112	1.69003	1.99799	1.74852	1.8323	2.01158	2.00612	2.03224	1.8017	1.88088	1.96
ES1194	40.795	0.0170587	8390.31	1.01661	1.09118	1.08047	1.06053	1.03061	1.0411	1.03151	1.03278	1.12727	1.08193	1.07305	1.03883	1.04661	1.02885	1.05535	1.01566	1.00234	1.02398	1.07268	0.978064	0.996725	1.0356	1.04033	1.07713	1.16325	1.03113	0.973009	1.02446	1.02881	1.03821	1.074	1.07554	1.0562	1.06264	1.08755	1.1078	1.08465	1.04254	1.10241	1.02934	0.981641	0.975549	0.996189	1.06955	1.08603	1.06056
ES1197	22.4876	24.4454	9589.28	0.788043	0.861118	0.873244	0.866973	0.804316	0.859756	0.81792	0.829354	0.901499	0.901151	0.877473	0.905644	0.89315	0.914381	0.946511	0.961153	0.896307	0.954812	0.939493	0.881608	0.899653	0.931598	0.950679	0.963576	1.06559	0.929466	0.866205	0.940361	0.9167	0.931989	0.956067	0.920244	0.89484	0.874741	0.84476	0.925587	0.888887	0.894743	1.02752	1.01845	0.871174	0.915801	0.858695	1.02568	0.97174	0.881128
ES1198	3.83708	7.87226	15726.3	0.862879	0.930303	1.0113	0.936147	0.910299	0.939817	0.877	0.880047	0.905743	0.874459	1.01203	0.999022	0.966739	0.957322	0.986394	1.08259	0.936533	0.990418	1.07387	0.935225	1.01553	1.00699	1.05507	1.05427	0.987396	0.971508	0.998429	1.05697	0.971122	0.975609	1.00237	0.977615	0.926188	0.972985	0.872115	0.881142	0.938043	0.912234	1.10404	1.01882	0.927153	0.939033	0.881466	1.10689	1.02838	0.925597
ES1199	25.7081	41.4952	9073.29	0.869516	0.916685	0.956054	0.942527	0.916787	0.929188	0.912029	0.900087	1.01406	0.937567	0.981669	0.965433	0.988115	0.981514	0.986727	0.975285	0.944341	0.943093	1.0171	0.956671	0.988084	1.00772	0.974803	1.00443	0.921885	1.00822	1.00575	0.995122	0.991434	0.964173	1.01036	0.992952	0.968379	0.94838	0.957846	0.887149	0.918591	0.995276	1.01426	0.949487	0.947135	0.950084	0.965344	1.00541	0.995795	0.972304
ES1200	14.0591	42.8273	15754.5	0.799565	0.874387	0.860233	0.84437	0.815855	0.824603	0.839294	1.11343	0.963518	0.91146	0.936594	0.91454	0.918808	0.900201	0.952529	0.944365	0.90675	0.926189	0.933994	0.90481	0.948815	0.931594	0.953905	0.990591	1.07631	0.991061	0.902911	0.930162	0.955004	0.958379	0.95574	0.95561	0.931045	0.887135	0.851196	0.910648	0.868712	0.895396	0.977471	0.904163	0.866258	0.87452	0.849189	0.988758	0.934737	0.890584
ES1202	12.2906	33.229	14589.5	0.814441	0.884792	0.868928	0.874473	0.829782	0.836973	0.874481	1.08708	0.962327	0.894534	0.911084	0.87593	0.956659	0.922255	0.982166	0.990194	0.916736	0.949321	0.961536	0.943464	0.911399	0.938409	0.931064	0.967915	1.09375	0.946001	0.89947	0.951678	0.961073	0.979387	0.960672	0.961365	0.923584	0.925836	0.860286	0.89084	0.878611	0.855747	1.01463	0.954854	0.871116	0.878916	0.907783	1.01333	0.964193	0.914111
ES1203	36.1488	77.3558	9749.24	0.845185	0.911997	0.903986	0.890623	0.875125	0.890351	0.857673	0.85736	0.898238	0.943245	0.941248	0.967795	1.0051	0.982669	0.997145	1.01353	0.956129	1.00963	1.05743	1.00528	0.992102	1.02376	1.04974	1.03612	1.14896	1.03932	1.01335	1.01936	0.994103	1.02049	1.00956	0.984153	0.968042	0.981285	0.935115	0.931609	0.904563	0.953061	0.984107	0.970891	0.931929	0.938186	0.966067	1.00518	0.971747	0.953498
ES1204	29.1082	20.3232	7675.17	0.781083	0.839356	0.791975	0.827287	0.773781	0.836242	0.800705	0.810157	1.57988	1.55912	1.59848	1.58989	1.61407	1.58146	1.65789	1.58446	1.56116	1.49456	1.64228	1.56482	1.55656	1.5965	1.62649	1.66872	1.50648	1.60703	1.51711	1.62081	1.58194	1.61306	1.64643	1.67216	1.59408	1.59469	1.58422	1.60344	0.878564	0.849243	0.914274	0.835676	0.781871	0.779771	0.777821	0.895566	0.857561	0.838627
ES1205	43.0956	74.5314	12785.6	0.797796	0.875417	0.899936	0.909596	0.891658	0.866554	0.837557	0.880458	0.821917	0.914047	0.950031	0.98563	0.982335	0.999515	0.980566	1.00954	0.99371	1.02094	1.03253	1.04748	1.035	1.0246	1.01886	1.03119	1.13911	1.03835	1.03129	1.02001	1.02967	1.0051	1.01652	0.972074	0.931898	0.975755	0.937992	0.862747	0.839829	0.956322	0.992652	0.924544	0.980803	0.966702	0.993519	0.972353	0.973298	0.941565
ES1206	23.7397	2.08564	8523.56	1.01705	1.07232	0.980496	0.981994	0.934456	0.97899	1.0261	1.08777	1.29368	1.21485	1.16668	1.0891	1.10837	1.06745	1.10573	1.07717	1.02265	1.02654	1.12319	1.00708	1.03736	1.08689	1.09824	1.10074	1.21281	1.05667	1.04641	1.08558	1.03416	1.10088	1.1398	1.13291	1.11441	1.16558	1.22814	1.26786	1.13504	1.05982	1.12369	0.973882	0.876266	0.85982	0.891209	1.07439	1.10199	1.06469
ES1208	30.5979	35.6716	7071.95	0.930173	0.999646	0.97094	0.97438	0.917945	0.941125	0.928455	0.98895	1.22248	0.974437	0.970744	0.980828	0.96876	0.986861	1.01081	0.9827	0.941068	0.95828	0.979346	0.922749	0.93373	0.962879	0.977914	1.00071	1.12227	0.971187	0.935172	0.962313	0.974147	1.00815	1.00452	1.02451	1.01309	0.969558	0.991723	1.07499	1.0241	1.01376	1.09434	0.969542	0.932892	0.930523	0.983453	1.06728	1.07999	1.03154
ES121	48.0086	135.112	7490.91	0.841157	0.820428	0.820623	0.81992	0.840104	0.848812	0.837092	0.810295	1.31109	1.54344	1.65954	1.61956	1.6378	1.64356	1.63011	1.59598	1.64822	1.53827	1.62326	1.70952	1.67012	1.63907	1.6383	1.66122	1.49845	1.64045	1.63963	1.67624	1.65736	1.65067	1.63339	1.64695	1.65016	1.61749	1.62214	1.39955	0.90115	0.836067	0.858271	0.881864	0.8946	0.911738	0.858397	0.864781	0.8737	0.853223
ES1210	56.5197	0.0228234	9017.71	0.949014	0.947171	0.970745	0.933372	0.971247	0.897102	0.933668	1.00118	1.53247	1.8893	1.96442	1.90345	1.82062	1.79552	1.70238	1.61698	1.67558	1.53051	1.79576	1.77184	1.82431	1.77306	1.75737	1.74716	1.57993	1.76924	1.85435	1.72553	1.67374	1.73749	1.85444	1.82729	1.85695	2.02824	2.08686	1.73835	0.955596	1.10476	0.981329	0.900596	0.89063	0.878604	0.948148	0.941434	0.978854	1.04429
ES1217	47.8382	104.516	7833.84	0.905941	0.870355	0.835492	0.843357	0.869941	0.897337	0.856256	0.915609	0.882757	0.972783	0.943217	0.956719	0.951639	0.979557	1.01182	0.990062	1.05532	1.01927	0.985435	0.99907	1.02298	1.00678	1.00827	0.99101	1.0845	1.01626	0.992517	1.00558	0.997529	1.01093	0.95446	0.954359	0.965225	0.950021	0.948182	0.984461	0.993008	0.950829	0.926191	0.976732	1.03769	1.02809	0.976671	0.968433	0.931666	0.971834
ES1218	44.4562	102.805	6111.97	0.995047	0.952449	0.926471	0.90419	0.911039	0.962237	0.959892	0.998435	0.984144	1.02508	0.99456	0.975317	0.985101	0.955333	0.999437	0.974043	1.00598	0.997412	1.00045	0.975625	0.990435	0.983732	0.964204	0.995551	0.88822	0.991871	0.981737	0.99683	0.986423	0.996331	0.97241	0.958935	0.99759	1.0365	1.04372	1.07365	1.05735	1.01927	0.989355	0.987066	1.03411	1.00111	1.00127	0.972427	0.996322	1.07009
ES1219	36.0821	75.3007	10127.9	0.872021	0.835781	0.807957	0.822902	0.854382	0.907399	0.854331	0.85903	0.901294	0.964149	0.932446	0.949323	0.96452	0.980422	1.01304	1.00947	1.06854	1.03248	1.01849	1.02122	0.988366	1.01959	1.0093	1.0105	0.894137	1.00463	1.01273	1.02152	0.995552	1.01569	0.955357	0.921279	0.964012	0.945466	0.932201	0.968436	0.974309	0.914103	0.912813	1.00755	1.04275	1.03027	0.961794	0.95749	0.941359	0.964214
ES1221	57.1922	124.882	7747.57	0.908207	0.892791	0.904896	0.912464	0.923427	0.92098	0.865579	0.913157	1.10932	1.08986	1.06372	1.07186	1.07037	1.02766	1.03851	1.02366	1.07114	1.04552	1.06888	1.07013	1.08404	1.09134	1.04163	1.07898	0.963338	1.06455	1.08996	1.07079	1.06628	1.0648	1.04742	1.0595	1.08367	1.09854	1.07465	1.05921	0.955357	0.982069	0.91084	0.912196	0.924041	0.935844	0.936265	0.911741	0.925853	1.00237
ES1222	35.4689	115.057	9692.55	0.90177	0.854539	0.806601	0.796683	0.843831	0.895711	0.84219	0.904812	0.909624	0.96263	0.915323	0.905417	0.935464	0.943516	0.955049	0.973248	0.995557	0.999889	0.968932	0.977852	0.963803	0.930046	0.989759	0.969134	0.871592	0.959127	0.95978	0.980232	0.965482	0.941079	0.920404	0.905033	0.92501	0.924853	0.950513	1.00765	1.01852	0.92071	0.902065	0.968582	0.97752	0.971209	0.90893	0.930734	0.901675	0.954109
ES1226	9.56319	37.7174	8548.09	0.762596	0.765197	0.742602	0.750732	0.798219	0.778068	0.770706	0.96359	1.36774	1.57418	1.57438	1.65317	1.68524	1.66796	1.73711	1.58255	1.744	1.5843	1.74956	1.77506	1.70596	1.75448	1.78952	1.7446	1.57161	1.79261	1.73838	1.75905	1.75017	1.68375	1.71799	1.63598	1.70116	1.64624	1.61646	1.39142	0.813002	0.79767	0.817194	0.854604	0.894638	0.85189	0.897916	0.849133	0.819321	0.85657
ES1228	62.0167	77.1404	8632.53	0.83325	0.856166	0.886136	0.889399	0.897877	0.929234	0.844477	0.541515	0.938411	0.931848	0.933182	0.973924	0.984806	1.00691	1.02221	1.0114	1.03326	1.0253	1.04148	1.04368	1.05042	1.04182	1.02137	1.03205	0.914751	1.03913	1.01581	1.00537	1.03671	1.00618	0.985227	0.970083	0.957591	0.923889	0.900413	0.888781	0.899158	0.938546	0.945726	0.964772	1.01056	1.01231	1.01412	0.970681	0.942479	0.950554
ES1229	44.6918	77.0103	6717.97	1.72435	1.77925	1.68384	1.69427	1.63875	1.65322	1.66079	1.49988	1.31294	0.899702	0.858287	0.838121	0.827794	0.823046	0.812736	0.841771	0.797652	0.85825	0.785762	0.765522	0.768571	0.786126	0.784879	0.791077	0.870637	0.78648	0.74483	0.779229	0.785545	0.806338	0.802837	0.811976	0.85503	0.863473	0.894595	0.951218	1.81863	1.6985	1.7648	1.51215	1.6145	1.59931	1.60568	1.6816	1.71409	1.74964
ES123	12.9449	24.7046	14198.4	0.78037	0.977627	1.02202	0.999792	1.00891	0.95083	0.910485	1.05985	0.901348	0.936774	0.97777	0.968881	1.02565	0.992583	0.984924	1.05155	0.944874	0.980874	1.04532	0.952746	1.0267	1.05207	0.988886	1.03019	1.17293	0.988007	1.00197	1.00076	1.01694	0.966482	1.00673	1.02878	0.961163	0.989108	0.968536	0.900329	0.938911	1.03284	1.10053	0.97574	0.96056	0.951416	0.970726	1.07024	1.05522	1.02221
ES1230	15.5277	10.4932	8801.63	0.808434	0.87784	0.850315	0.845866	0.79299	0.931389	0.82415	0.802702	0.95726	0.860813	0.884271	0.869475	0.854596	0.866354	0.904262	0.883383	0.828284	0.896345	0.880894	0.834976	0.841158	0.858783	0.875269	0.879949	0.822489	0.880832	0.826241	0.878419	0.901145	0.911188	0.899172	0.881352	0.911784	0.863766	0.829355	0.879492	0.933713	0.835596	0.9321	0.873886	0.850199	0.868735	0.844709	0.963249	0.91446	0.874012
ES1234	47.7747	86.0583	11023.4	0.900821	0.88176	0.87021	0.88568	0.902932	0.950816	0.867246	0.901707	0.923334	0.965494	0.965579	0.984736	0.970581	0.959782	0.993242	1.00921	1.01686	1.02252	0.992229	1.0072	0.994918	0.981307	1.01582	1.00794	0.913725	1.01026	0.999887	1.01851	1.00208	0.984002	1.00427	0.976505	0.981628	0.9438	0.936009	0.998906	0.946443	0.941353	0.96383	0.984267	1.00821	0.997164	0.994333	0.986505	0.962978	0.965064
ES1237	33.3531	71.2239	6634.78	2.11225	1.93118	1.76355	1.76681	1.854	1.91044	1.95594	2.10436	5.10447	2.00877	1.85177	1.79678	1.81875	1.86521	1.87201	1.88652	2.04642	1.97513	1.88451	1.91946	1.92751	1.90716	1.87732	1.88332	1.68467	1.87833	1.87168	1.95284	1.86482	1.90964	1.82217	1.81445	1.94817	1.86792	1.93836	2.18946	2.23085	1.88156	1.86541	1.88864	1.89986	1.84069	1.76647	1.83287	1.83288	1.99038
ES1239	48.7592	94.0162	10209.7	0.830102	0.818978	0.800713	0.819375	0.819912	0.846665	0.822653	1.07947	0.857329	0.893496	0.886241	0.909786	0.915611	0.924997	0.957332	0.935829	0.956925	0.942794	0.964811	0.958687	0.971415	0.959909	0.954784	0.957832	0.85742	0.960617	0.95819	0.953038	0.961728	0.961101	0.927878	0.91543	0.906223	0.901131	0.887761	0.871908	0.853941	0.875923	0.872686	0.898063	0.966258	0.935463	0.924321	0.936926	0.896561	0.891081
ES1241	57.2905	114.226	9337.9	0.761895	0.841018	0.79425	0.814998	0.797368	0.825758	0.818187	1.02802	0.878614	0.867749	0.867837	0.854439	0.891571	0.895301	0.928236	0.90923	0.905277	0.924523	0.921778	0.906448	0.905018	0.932536	0.938433	0.964463	0.863173	0.917253	0.879083	0.941631	0.903255	0.919394	0.909617	0.900272	0.882655	0.849431	0.853671	0.871839	0.885299	0.846822	0.909644	0.892008	0.892359	0.905118	0.875171	0.958339	0.897389	0.85405
ES1242	51.0282	107.284	7817.19	0.938066	0.906317	0.87071	0.89464	0.898238	0.903633	0.904931	1.19157	0.993765	0.964822	0.925476	0.956213	0.937572	0.929873	0.935709	0.918646	0.954111	0.957388	0.920615	0.952073	0.938714	0.915193	0.942167	0.942202	1.02019	0.946385	0.941721	0.961425	0.950381	0.957049	0.926106	0.911758	0.957383	0.947764	0.961382	1.00721	0.969421	0.936392	0.925239	0.932696	0.978416	0.973112	0.952477	0.948954	0.941158	0.964431
ES1243	31.5131	41.78	9302.27	0.85902	0.921649	0.918232	0.92949	0.866939	0.874183	0.887097	1.17137	0.972277	0.907841	0.933317	0.93528	0.916425	0.938409	0.941217	0.959117	0.91315	0.961307	0.965802	0.935396	0.94916	0.933784	0.949603	0.975852	1.0944	0.931819	0.928345	0.972725	0.950147	0.96243	0.980151	0.918825	0.918629	0.910388	0.904713	0.897208	0.926617	0.925611	1.00908	0.958521	0.914806	0.917926	0.941266	1.03241	1.00564	0.934302
ES1244	6.01918	9.03731	14220.7	0.812611	0.884544	0.930387	0.917135	0.892351	0.882617	0.891569	0.846712	0.924153	0.855541	0.936883	0.953074	0.90027	0.959921	1.01705	0.978692	0.863233	0.948716	0.999405	0.910376	0.917778	0.979646	0.959697	1.00443	1.12589	0.920573	0.897981	0.967043	0.943566	0.95034	1.00445	0.975602	0.981941	0.85476	0.920741	0.850125	0.918082	0.937275	1.09793	0.881433	0.893171	0.929866	0.930861	1.06891	1.05114	0.935004
ES1245	43.5192	45.6307	6941.59	1.83887	1.92184	1.83136	1.88937	1.81618	1.9088	1.81701	1.9392	2.26673	1.9658	1.90861	1.88891	1.89059	1.92164	1.93704	1.91905	1.89906	1.93386	1.93713	1.86401	1.91127	1.89955	1.90138	1.88887	1.74627	1.94557	1.84628	1.92067	1.90193	1.88	1.87471	1.89187	1.91345	1.85986	1.88059	2.0011	1.985	1.89113	1.97831	1.87857	1.84108	1.83945	1.83658	1.92777	1.92566	1.92847
ES1246	42.4405	82.4035	8945.47	0.762093	0.815966	0.812168	0.827215	0.769084	0.834091	0.77953	1.03655	0.897735	0.842788	0.868996	0.889435	0.910251	0.886837	0.952741	0.930238	0.903745	0.923229	0.924508	0.883145	0.899243	0.918857	0.935364	0.942952	0.870961	0.935882	0.881895	0.94899	0.907355	0.919337	0.910144	0.900716	0.890457	0.858513	0.849244	0.837753	0.869265	0.840532	0.922606	0.890549	0.882874	0.908948	0.887663	0.940779	0.913361	0.866385
ES1247	37.9084	59.4538	8342.51	0.831675	0.845081	0.83419	0.864847	0.830704	0.858149	0.807534	1.09082	0.985739	0.910436	0.876944	0.920864	0.933914	0.940661	0.957204	0.923302	0.963575	0.980581	0.9533	0.968009	0.949538	0.950623	0.97263	0.969371	0.88432	0.97082	0.922273	0.987429	0.958009	0.927202	0.948211	0.926155	0.91316	0.908118	0.886041	0.935368	0.913039	0.871367	0.920444	0.918073	0.961004	0.944112	0.9418	0.951915	0.92465	0.904801
ES1248	46.7324	0.0377006	8203.7	0.958472	1.01954	0.967508	0.962282	0.9374	0.979531	0.952214	0.978719	1.04007	1.01596	0.991279	0.967866	0.948017	0.925743	0.923338	0.948255	0.891086	0.926823	0.904247	0.875381	0.878078	0.919048	0.927318	0.939838	1.02254	0.907338	0.902437	0.915252	0.904489	0.936353	0.944837	0.959033	0.949951	1.0003	1.0341	1.19254	1.02397	0.989799	1.05115	0.948699	0.89646	0.966679	1.72426	1.94318	1.98371	1.95018
ES125	58.7443	159.341	5494.25	1.05257	1.0029	0.99022	0.962903	0.980409	0.964711	1.03761	1.05055	1.05024	1.00251	0.972469	0.958119	0.95829	0.92353	0.908799	0.918056	0.943667	0.938412	0.926936	0.957662	0.959515	0.945203	0.935157	0.940767	1.0013	0.910656	0.941548	0.924059	0.935529	0.902871	0.924228	0.956936	0.949985	0.991317	1.03127	1.02168	1.02821	0.977622	0.924934	0.896917	0.911563	0.927448	0.925712	0.904981	0.969251	0.990092
ES1251	34.1386	0.0235105	8211.05	0.911419	0.978519	0.93546	0.934825	0.865141	0.934571	0.912495	0.98049	0.968822	1.00363	0.975291	0.970119	0.977252	0.975533	0.996574	0.998801	0.933878	0.977359	1.00284	0.944354	0.969742	0.983649	0.990613	1.02574	0.93103	0.971491	0.946488	0.97628	0.985826	0.964983	0.985986	1.01656	0.983798	0.99118	1.02451	1.01349	1.02841	0.990857	1.07168	0.950845	0.911082	0.870918	0.910464	1.05957	1.03923	1.00569
ES1253	33.1457	33.2311	3229.93	1.79213	1.97307	1.92521	1.95639	1.85728	1.86749	1.85028	1.87336	1.82822	1.92534	1.93217	1.95645	2.01022	2.01532	2.02747	2.03456	1.90424	1.96625	2.06127	1.96552	1.99176	2.02606	2.0026	2.05944	1.88317	2.01669	1.90785	2.01686	1.97001	1.99081	2.05211	2.08389	1.98252	1.87693	1.91472	1.98593	1.84461	1.94677	2.12002	1.92735	1.83275	1.84133	1.91904	2.07387	1.99113	1.85384
ES1254	47.892	49.7624	4974.78	1.85127	2.01195	1.94095	1.91252	1.8026	1.92504	1.89404	1.98402	1.87652	2.04321	2.00788	1.97179	1.93219	1.98985	1.99813	1.97385	1.91059	1.94924	2.00811	1.94156	1.93485	1.95763	2.02616	2.04174	1.83326	2.01767	1.91812	1.9624	1.94714	1.96584	2.01541	1.98675	1.98153	2.01551	2.02762	2.08895	2.04083	2.05553	2.14847	1.94375	1.8778	1.83258	1.88293	2.11004	2.12059	2.09333
ES1256	0.100184	0.194511	0	0.841341	0.797087	0.670944	1.12667	0.941487	0.964106	0.654436	0.873374	0.30659	0.646518	0.8963	1.14292	0.903419	1.53458	0.920288	0.903117	0.616188	0.973006	1.40476	0.952123	0.963041	1.11359	0.855482	1.00391	0.881868	0.984461	0.851829	0.966694	1.25896	0.904195	0.871656	0.861652	1.02651	0.610722	0.938827	0.835038	0.538349	1.04853	0.760083	0.586148	0.868912	0.909462	0.730993	0.970061	1.06907	0.727469
ES1257	9.10604	7.13208	13948.7	0.813549	0.961011	0.916534	0.898238	0.801606	0.882111	0.848172	0.851468	1.06525	0.865538	0.875972	0.892197	0.904596	0.892052	0.982019	0.94297	0.837937	0.930557	0.939965	0.834721	0.873037	0.953088	0.936508	1.01636	0.931223	0.971857	0.873161	0.917049	0.921256	0.905034	0.963953	0.974095	0.858679	0.841494	0.857922	0.940596	0.899252	0.856065	1.09521	0.963222	0.834498	0.850072	0.841564	1.09766	1.02253	0.877811
ES1258	32.6138	45.3659	11960.2	1.6599	1.77863	1.77056	1.79705	1.73175	1.67009	1.65208	1.51345	0.920304	0.958029	0.946765	0.966661	0.949796	0.952132	0.996884	0.97721	0.982191	1.00595	0.9465	0.960492	0.929051	0.965108	0.992905	0.994888	0.882329	1.00353	0.919519	0.98604	0.975989	0.977251	0.980816	0.984129	0.967128	0.954083	0.925289	0.978176	0.960839	0.919398	1.00844	0.98772	0.989763	0.96393	0.943828	1.00228	0.977297	0.947027
ES1259	40.2811	36.7158	7617.02	0.856657	0.918915	0.909211	0.923621	0.874821	0.891379	0.869841	0.885593	0.904069	0.939565	0.950426	0.950779	0.972223	1.00062	1.03248	0.999457	0.921951	1.0144	1.02517	0.980249	0.99748	0.991797	0.997657	1.02552	1.13766	1.0277	0.949122	1.01532	1.00089	0.972701	0.984369	0.988659	0.966941	0.914198	0.921208	0.928308	0.937406	0.95265	1.04422	0.9944	0.94406	0.948286	0.947713	1.05741	1.02918	0.96417
ES1260	38.4602	50.2381	14699.4	0.909744	0.918884	0.892887	0.899599	0.870589	0.938802	0.871396	0.901877	1.00839	0.979361	0.957301	0.964714	0.984445	0.983813	1.00077	1.01008	0.941607	1.03443	1.01142	0.974025	0.968815	0.984399	0.972262	0.994024	1.09805	0.99844	0.963645	0.984673	0.991898	0.975759	0.980166	0.982666	0.976339	0.946863	0.926689	1.00666	0.979373	0.938332	0.9674	1.00481	0.976989	0.98268	0.96518	1.02681	0.975604	0.96312
ES1261	34.5087	0.0163079	12843.1	1.73796	1.86099	1.88886	1.9353	1.86545	1.91025	1.81657	1.81129	2.00926	1.91999	1.94066	1.95119	1.98056	1.9708	2.05989	2.05799	2.01266	2.03974	2.01144	1.95261	1.94498	1.9557	2.06945	2.06509	2.29528	2.0345	1.87333	2.02475	1.9945	2.09018	2.01493	1.98782	1.9043	1.88206	1.87227	2.04741	1.8875	1.87472	2.04408	1.9988	1.88904	1.96895	1.88672	2.02237	2.01315	1.8857
ES1262	32.3232	53.1643	9272.95	0.904689	0.891036	0.867609	0.86573	0.864209	0.928523	0.858637	0.916547	0.984655	0.960787	0.945315	0.948311	0.970285	1.01938	1.03476	0.968609	1.03933	1.02299	0.998514	1.00065	0.998452	0.993617	1.01611	1.01143	1.09449	1.01639	0.952918	1.02633	0.990352	1.01277	0.959567	0.975655	0.990657	0.940452	0.933261	1.06655	1.03401	0.931631	0.961436	0.998813	1.06174	0.998959	0.994468	0.965137	0.940598	0.954617
ES1263	34.0514	0.0114973	8859.48	0.89834	0.882415	0.863896	0.860593	0.842922	0.92275	0.857639	0.905418	0.968707	0.971692	0.933156	0.947693	0.961503	0.975971	1.02003	0.987994	0.98642	1.00817	0.988856	0.986914	0.955519	0.988813	0.994872	1.02027	1.1062	1.01232	0.964651	1.00527	0.99039	0.991379	1.00206	0.956917	0.980315	0.943706	0.948993	1.07931	1.01698	0.901843	1.00745	0.98085	0.999861	0.979399	0.957916	0.996193	0.961608	0.974083
ES1264	41.4491	0.0186803	8181.31	0.837578	0.914748	0.919936	0.921327	0.855701	0.9047	0.860778	0.907604	0.987511	0.944582	0.920777	0.985925	0.98745	0.977439	1.04311	1.01922	0.968693	0.998765	1.02455	0.97205	0.989987	0.989037	1.01603	1.03393	0.948286	1.02694	0.966633	1.0338	1.0292	1.0022	1.03482	0.985911	0.951936	0.954624	0.930831	0.977465	0.930728	0.936282	1.05931	0.968308	0.928186	0.941699	0.95384	1.06293	1.02207	0.935285
ES1265	43.7244	72.7255	4387.99	0.817506	0.885505	0.87842	0.886109	0.876244	0.907635	0.827116	0.841447	0.861617	0.933153	0.918407	0.966583	0.970865	0.976038	1.01142	0.98691	0.984748	1.01974	1.01039	1.00418	0.993392	1.01154	1.025	1.03659	1.11212	1.01665	0.988755	1.02515	1.01543	1.00554	1.00911	0.984895	0.956666	0.947919	0.91528	0.920755	0.921432	0.939571	0.999771	0.974544	0.964833	0.965055	0.981729	1.00981	0.989968	0.94994
ES1266	36.2417	70.0246	12477.4	0.857295	0.887791	0.859805	0.846619	0.879097	0.909466	0.85882	0.869591	0.961822	0.926297	0.915339	0.956967	0.981933	0.982323	0.998661	1.01747	1.02493	1.0261	1.00141	0.991189	0.974726	0.990897	1.00975	1.02341	1.08591	1.0112	0.9807	1.01738	1.01444	1.02257	0.991069	0.944977	0.988705	0.9006	0.881784	0.916631	0.92849	0.885265	0.920464	0.993927	1.02683	0.99348	0.976819	0.960971	0.930558	0.912802
ES1267	44.7262	33.2526	7770.98	0.878305	0.869132	0.852775	0.863768	0.885905	0.939037	0.881907	0.874062	1.02925	0.916146	0.908776	0.955951	0.988668	0.988428	1.02741	1.02673	1.08538	1.06448	1.05342	1.04426	1.01635	1.01677	1.0043	0.988538	0.890412	0.994258	0.98136	0.99507	0.976226	0.995872	0.964301	0.938459	0.954962	0.947025	0.883449	0.937733	0.950427	0.942054	0.932231	1.01116	1.0567	1.03073	0.991769	0.960712	0.918981	0.938311
ES1268	49.4447	82.6723	9697.42	0.778256	0.748178	0.785983	0.779752	0.798674	0.85297	0.763986	0.778333	0.78818	0.857521	0.849134	0.865953	0.885616	0.904067	0.917602	0.917043	0.947649	0.955596	0.915981	0.954889	0.919565	0.942678	0.917955	0.930856	0.80762	0.940604	0.929151	0.931083	0.918218	0.902419	0.877841	0.855601	0.849945	0.839569	0.803939	0.8079	0.997043	1.0235	1.01487	1.08762	1.17832	1.15282	1.16279	1.07185	1.03589	1.06058
ES1272	18.9082	17.2274	7984.09	0.83591	0.868994	0.906422	0.901537	0.888497	0.911149	0.837279	0.812736	0.939411	0.945967	0.954722	0.979377	0.978732	0.9811	1.02517	0.998014	0.976906	0.995823	1.03738	0.983244	0.977859	1.03488	1.02618	1.04563	0.898712	1.03785	1.0046	1.00862	1.00412	1.02059	0.992324	0.997328	0.999034	0.988283	0.908307	0.936503	0.8833	0.972368	0.965419	0.960352	0.957048	0.968877	0.993	0.997347	0.978964	0.97318
ES1277	37.237	69.1169	10590.3	0.871611	0.864245	0.833998	0.845067	0.853968	0.904601	0.865564	0.863942	0.861605	0.95921	0.905197	0.950961	0.937111	0.935406	1.00299	0.989644	1.02118	1.03759	1.01243	0.979715	0.962108	0.972132	0.994606	0.981777	1.04682	0.993524	0.974068	1.0091	0.975978	1.00537	0.920605	0.94764	0.975018	0.94587	0.901702	0.930128	1.78131	1.7419	1.74677	1.68374	1.96122	1.93868	1.89038	1.87128	1.79999	1.85817
ES1279	38.4322	40.0808	10000.5	1.69935	1.76704	1.76412	1.7748	1.75302	1.84778	1.73379	1.7875	1.95919	1.91539	1.87632	1.95073	1.98717	1.98804	2.1331	2.0601	2.0591	2.12474	2.04397	2.01957	2.01322	2.0164	2.06161	2.05474	2.25372	2.08109	1.89579	2.01759	2.04527	2.03783	1.99487	1.9441	1.95096	1.83883	1.80584	1.90476	1.90041	1.84625	1.97917	2.05778	2.03532	2.05338	2.03431	2.03535	1.91647	1.90676
ES1281	43.3077	71.0151	9161.87	0.867528	0.830272	0.818958	0.851029	0.846573	0.892317	0.836143	0.865205	0.865537	0.967085	0.93864	0.971632	0.96008	0.979023	1.02231	1.00013	1.05568	1.00706	1.01977	1.06176	1.01682	0.988274	1.01818	1.0204	0.897609	1.03158	1.05416	1.04165	1.03571	1.00158	0.964321	0.965205	0.982803	0.956863	0.907476	0.941153	0.931846	0.911147	0.907623	0.99282	1.07889	1.02208	1.0235	0.940317	0.926675	0.956771
ES1282	60.2815	90.4606	7983.93	0.923334	0.917465	0.937853	0.931722	0.950349	0.930257	0.912176	0.921318	0.859797	0.985488	0.955009	0.992177	1.00456	0.985384	1.00034	0.993727	1.00726	0.967902	0.98754	1.03223	0.991649	1.01396	0.996649	1.00016	1.08653	1.04091	1.02863	1.01449	0.994631	0.982212	0.989721	0.96229	0.973389	0.975997	0.950013	0.926967	0.952365	0.98268	0.965592	0.981096	1.01644	1.0038	1.01218	0.963607	0.989773	0.998654
ES1284	30.0446	46.9113	9848.2	0.88686	0.858783	0.836602	0.84627	0.85225	0.933828	0.864023	0.864655	0.897606	0.968872	0.936517	0.962274	0.990334	0.981516	1.03219	1.00147	1.05837	1.03799	0.98898	1.01719	1.01603	0.98142	1.00535	1.01292	0.938645	1.01715	1.00442	1.0233	1.0194	1.01936	0.965198	0.957383	1.00922	0.930735	0.90445	0.968805	0.952821	0.907957	0.93873	1.01095	1.04317	1.01812	0.992639	0.966675	0.935273	0.948648
ES1285	51.7438	59.7464	9820.61	0.838581	0.835713	0.870343	0.868035	0.884762	0.895615	0.847	0.862171	1.06483	0.927371	0.968651	1.00752	0.972829	0.993497	1.00011	0.987355	1.01661	0.992896	1.01843	1.03486	1.01218	1.03579	1.01814	1.02342	1.09002	1.02321	1.04936	1.00795	1.0193	0.99813	0.996384	0.971361	0.959114	0.982754	0.944968	0.896012	0.867109	0.956434	0.945599	0.971459	1.00897	1.00314	1.03095	0.968398	0.965713	0.965685
ES1286	35.673	47.0031	13237.5	0.844294	0.852344	0.833043	0.822169	0.841363	0.884045	0.83622	0.82757	0.925425	0.941665	0.884579	0.895044	0.919619	0.908461	0.944067	0.910615	0.95739	0.934099	0.923949	0.920458	0.910327	0.918404	0.942183	0.943035	0.842653	0.933477	0.902517	0.91345	0.930522	0.932784	0.908997	0.899335	0.904489	0.873036	0.860293	0.891525	0.88242	0.873969	0.889188	0.920163	0.90185	0.909639	0.894474	0.882714	0.900893	0.899357
ES1289	34.6925	17.8514	14632.5	0.726344	0.686178	0.656369	0.674172	0.681773	0.743683	0.70318	0.730531	1.31449	1.50416	1.46361	1.51521	1.45649	1.48662	1.51137	1.42062	1.4957	1.41115	1.50061	1.53056	1.50636	1.53041	1.51004	1.52095	1.61052	1.53017	1.47182	1.51955	1.45809	1.47883	1.43843	1.44994	1.46027	1.51249	1.51037	1.48301	0.804018	0.783365	0.747174	0.832003	0.788092	0.777607	0.77991	0.758556	0.74114	0.800814
ES1290	35.7265	63.1538	9214.4	1.60967	1.58758	1.56628	1.5842	1.61895	1.6755	1.58669	1.59934	2.93341	1.80457	1.76131	1.80164	1.83586	1.90392	1.92445	1.85868	1.9767	1.90724	1.91209	1.89205	1.90632	1.88336	1.93761	1.87835	2.0224	1.92605	1.87586	1.97884	1.87329	1.94415	1.85952	1.84176	1.85901	1.80042	1.77406	1.82098	1.89308	1.70072	1.7502	1.83841	1.97059	1.93176	1.8212	1.82554	1.76666	1.75958
ES1294	64.3437	86.0512	7998.37	0.940257	0.944351	0.939236	0.961292	0.942986	0.944856	0.914568	0.960862	0.937193	0.99248	0.980768	1.00013	0.977371	0.985374	0.989855	0.970581	0.975425	0.986279	0.985219	0.995608	0.982185	1.00191	0.994305	1.01493	0.899596	1.00001	0.971344	0.993855	1.00403	0.987666	0.991807	0.980399	0.983315	1.00594	0.999371	0.992299	0.989857	0.995912	0.986037	0.954736	0.991361	0.9777	0.969	0.990238	0.982631	1.00109
ES1295	12.6408	11.4171	11167.8	0.85358	1.02449	1.00945	1.02984	0.930469	0.966666	0.924004	0.937895	1.18794	0.932267	0.943466	0.910135	0.950959	0.972204	1.02048	0.98959	0.920723	0.95359	0.972884	0.895359	0.922302	0.9356	0.982588	1.00529	1.11558	0.956883	0.911417	1.00816	0.963499	0.978882	1.02337	0.981806	0.970125	0.944759	0.931094	0.957643	1.02155	0.991299	1.11237	1.02487	0.933588	0.940233	0.967951	1.13032	1.08281	1.01897
ES1296	47.5364	64.8971	10501.2	0.904774	0.912626	0.905979	0.921272	0.920478	0.938422	0.879803	0.900742	0.933725	0.969229	0.96269	0.969885	0.969136	0.966411	1.00813	0.999893	0.99844	1.0269	0.985868	0.99627	0.961455	0.98278	1.01381	0.992171	1.10117	1.01075	0.973651	1.0071	1.02061	0.997179	0.984287	0.976687	0.999445	0.956205	0.943396	1.01466	0.951215	0.943211	0.987851	1.00698	1.02066	1.01633	0.984754	0.98119	0.968114	0.977432
ES1297	45.4125	99.1651	11575.1	0.683914	0.71091	0.739655	0.762398	0.731964	0.764787	0.690563	0.695063	3.58827	0.739713	0.763513	0.787968	0.80028	0.834146	0.853879	0.848794	0.822965	0.851255	0.873778	0.79781	0.804636	0.830377	0.845095	0.848247	0.942302	0.843165	0.7807	0.822383	0.849576	0.815176	0.823423	0.799222	0.775252	0.764424	0.756886	0.787787	0.662067	0.789838	0.856459	0.797769	0.809532	0.88154	1.4575	0.836408	0.8152	0.771265
ES1300	64.5029	82.1761	6125.85	0.789255	0.870074	0.871176	0.893044	0.874649	0.906645	0.833896	0.854114	0.813057	0.88128	0.881901	0.914117	0.943031	0.948875	0.959843	0.964864	0.939198	0.970461	0.995903	0.953947	0.953442	0.962795	0.961605	0.972462	1.08337	0.956881	0.940468	0.92834	0.933414	0.92937	0.965669	0.925901	0.895065	0.87199	0.8614	0.832205	0.859936	0.912388	0.951769	0.911197	0.923812	0.927349	0.922626	0.936292	0.939561	0.87644
ES1301	60.4821	90.9727	6150.56	2.01388	1.96744	1.87849	1.83793	1.85256	1.90954	1.89414	1.96133	2.28007	2.02993	1.92264	1.91367	1.88729	1.8419	1.86485	1.86994	1.90665	1.90664	1.91122	1.91492	1.87391	1.8798	1.9258	1.9102	2.03371	1.90154	1.84015	1.90482	1.84871	1.89058	1.82357	1.82698	1.90766	1.92911	2.00099	2.12197	2.04585	1.92823	1.83306	1.84288	1.85319	1.8285	1.77254	1.83803	1.81807	2.00783
ES1302	79.9302	0.0356336	7965.82	0.854437	0.865672	0.862683	0.863611	0.846251	0.873525	0.837216	0.856568	1.4666	1.69313	1.73277	1.77275	1.77402	1.77036	1.84434	1.66621	1.76049	1.63417	1.80223	1.79435	1.76789	1.79418	1.81481	1.84033	1.6248	1.81895	1.75601	1.83403	1.69579	1.8263	1.82552	1.78028	1.80291	1.76752	1.75767	1.6562	0.940706	0.879946	0.925751	0.93266	0.930224	0.931177	0.914039	0.943425	0.913598	0.914403
ES1305	63.5307	0.037967	7960.93	0.771867	0.820604	0.833984	0.836941	0.826699	0.854345	0.795456	0.798822	1.34991	1.62097	1.70651	1.75831	1.80002	1.79921	1.87554	1.74863	1.80102	1.6907	1.89413	1.84396	1.85748	1.85095	1.86576	1.88728	1.69468	1.87655	1.83392	1.88901	1.82636	1.83162	1.83934	1.78553	1.73791	1.70804	1.6366	1.47439	0.840404	0.862181	0.912643	0.927746	0.92829	0.945944	0.938551	0.949103	0.912274	0.891281
ES131	51.4555	138.892	5155.27	1.581	1.91748	1.89907	1.93201	1.88287	1.93324	1.88252	2.03593	2.85989	3.36314	3.53682	3.47653	3.46631	3.43792	3.36935	3.23535	3.25977	3.04549	3.32648	3.30847	3.27282	3.2684	3.33397	3.27662	3.56172	3.27559	3.31246	3.34424	3.42942	3.35118	3.47537	3.51634	3.44345	3.55583	3.56606	2.996	1.88482	1.8807	1.90791	1.84164	1.8384	1.83989	1.84272	1.85115	1.87431	1.84089
ES1311	50.8119	66.9451	9465.15	0.821439	0.884434	0.861146	0.886732	0.857325	0.889099	0.828616	0.864016	0.880982	0.938249	0.925214	0.951765	0.96613	0.972404	1.00542	0.991962	0.994124	1.00253	0.983577	0.964428	0.956808	0.989179	1.00139	1.02351	1.08986	1.00455	0.953592	1.00842	0.99118	0.977735	0.986861	0.969984	0.957402	0.929998	0.875628	0.956194	0.948279	0.902672	0.978217	0.981211	0.967003	0.96066	0.961441	1.02089	0.969808	0.922325
ES1314	39.9362	41.6911	11920.6	1.69913	1.88784	1.8281	1.85718	1.78901	1.8371	1.71517	1.77736	1.89493	1.93822	1.9781	1.98915	2.03938	2.07506	2.17898	2.12623	2.0196	2.06967	2.14683	2.00643	2.01226	2.04235	2.10883	2.13929	1.94293	2.11977	2.03223	2.13039	2.06185	2.06628	2.08448	2.05091	2.00114	1.9043	1.88122	1.86087	1.91433	1.91171	2.16199	2.05704	1.9752	1.99441	1.96211	2.18731	2.05886	1.88495
ES1316	45.3817	59.9632	8327.99	0.847567	0.862508	0.857218	0.863372	0.848717	0.899906	0.818683	0.52623	0.978629	0.941391	0.943291	0.952692	0.963539	0.973149	0.986948	0.98164	1.01675	1.00828	0.989575	0.98155	0.977688	0.974395	0.994326	1.0027	0.897006	1.02709	0.987489	1.01137	0.970512	0.975268	0.958513	0.955648	0.956397	0.933673	0.914524	0.953502	0.934759	0.903587	0.923557	0.994483	0.973287	0.990641	0.950006	0.957803	0.954704	0.933106
ES1317	1.36263	1.27045	11963.6	0.803281	0.873135	0.886541	0.795278	0.796358	0.856204	0.801394	0.890141	1.20323	0.884402	0.857679	0.839048	0.837607	0.887684	0.868333	0.899517	0.827855	0.958288	0.88786	0.831601	0.730135	0.868841	0.811899	0.889303	0.855633	0.858448	0.735323	0.851761	0.892535	0.88708	0.906596	0.909949	0.908074	0.775761	0.727265	0.856483	0.872836	0.869656	0.98511	0.763374	0.797866	0.820526	0.822056	0.993183	0.845306	0.868153
ES1318	50.9571	82.208	8837.53	0.857857	0.879477	0.861614	0.855525	0.863114	0.870707	0.845009	0.866389	1.02783	0.906763	0.902064	0.894429	0.890464	0.894411	0.906964	0.892892	0.891487	0.920346	0.904179	0.883775	0.86378	0.909318	0.883596	0.903026	0.967341	0.898751	0.876974	0.897271	0.887551	0.896505	0.899116	0.889737	0.901171	0.918707	0.91118	0.930104	0.9154	0.888836	0.882785	0.875895	0.898329	0.872606	0.874506	0.881984	0.877045	0.908633
ES1319	42.5418	0.0342664	9285.58	0.868999	0.874333	0.838273	0.867191	0.821975	0.876885	0.818637	0.837073	1.41467	1.61811	1.69519	1.78697	1.81421	1.80386	1.87735	1.76043	1.77772	1.72915	1.89636	1.80317	1.78009	1.84465	1.90436	1.90116	1.7271	1.86813	1.77453	1.86378	1.84802	1.85878	1.86036	1.78836	1.75452	1.65804	1.63735	1.5316	0.861313	0.876223	0.979511	0.942716	0.90697	0.893186	0.900596	1.0106	0.96756	0.900468
ES1321	30.7358	67.9915	11082.6	0.77069	0.878843	0.848806	0.864688	0.785629	0.842497	0.836455	1.0733	0.897056	0.851367	0.862828	0.88761	0.912576	0.899507	0.910774	0.934051	0.857867	0.91103	0.933327	0.853378	0.861578	0.919779	0.95203	0.938653	0.880293	0.923715	0.87715	0.937698	0.913119	0.921638	0.931861	0.925079	0.899037	0.888271	0.844772	0.870438	0.887182	0.849598	0.999963	0.890614	0.855295	0.858363	0.863205	0.996048	0.971358	0.875724
ES1323	50.4939	69.2179	7614.7	0.823827	0.871665	0.88397	0.869963	0.847854	0.865523	0.860555	1.08649	0.870257	0.893032	0.903731	0.932791	0.945901	0.942306	0.97419	1.03144	0.941631	0.972232	0.979615	0.954387	0.95777	0.966207	0.989592	1.01137	0.884723	0.974171	0.978646	0.9584	0.955552	0.965953	0.964014	0.945201	0.930373	0.900403	0.889057	0.874908	0.854179	0.897319	0.950981	0.920085	0.930847	0.943215	0.923806	0.982416	0.941263	0.913622
ES1324	8.11991	12.2657	12516.9	0.800815	0.865408	0.877446	0.882977	0.761697	0.813435	0.830304	1.0543	0.963966	0.826098	0.884363	0.884221	0.90677	0.921162	0.933321	0.938076	0.89122	0.903401	0.866209	0.856044	0.832249	0.922142	0.921055	0.932137	0.84215	0.925235	0.88529	0.888319	0.875753	0.917075	0.968581	0.967704	0.859234	0.88556	0.88363	0.932456	0.93977	0.838612	0.983267	0.901498	0.807127	0.855312	0.875636	1.03218	0.97436	0.86006
ES133	41.1687	132.798	6373.95	0.899799	0.832555	0.7991	0.811263	0.822236	0.891167	0.86619	0.890225	0.924496	0.927186	0.905463	0.877758	0.892037	0.922944	0.921017	0.935498	0.982091	0.998892	0.905958	0.960325	0.945488	0.922282	0.934633	0.912566	0.836929	0.903003	0.924564	0.941813	0.908838	0.968667	0.910601	0.916168	0.943154	0.881762	0.915154	0.960815	0.958309	0.857521	0.860546	0.975852	0.951164	0.957212	0.899548	0.888037	0.88646	0.898712
ES138	44.0433	85.4444	9319.86	0.818316	0.941943	0.958222	0.961296	0.921351	0.937309	0.884324	0.897931	0.985831	0.929618	0.948158	0.961158	0.969887	0.966235	0.979867	0.994362	0.933749	0.960315	1.00581	0.942148	0.987494	0.993125	0.994187	1.03089	1.11296	0.990306	1.0305	0.976143	0.965284	0.967163	1.00869	1.0063	0.940801	0.955006	0.948585	0.87089	0.883578	0.946851	1.01311	0.963555	0.896401	0.914697	0.93193	1.02752	0.990848	0.942306
ES139	23.1864	0.00571392	9720.41	0.945175	0.93724	0.869163	0.89452	0.85827	0.960068	0.919811	0.985816	1.07225	1.01075	0.960011	0.912791	0.932218	0.910849	1.00915	1.0503	0.967159	1.03856	0.941873	0.942954	0.904133	1.00267	1.00426	1.01012	1.11833	0.967855	0.911826	0.960727	0.957143	1.00179	0.969814	0.967492	0.940029	0.927258	1.00724	1.15361	1.09952	0.979261	1.05186	1.00001	0.961461	0.94474	0.939881	1.05342	0.993917	0.940594
ES150	32.2207	80.1948	6190.05	1.05361	1.07663	1.1435	1.11171	1.15695	0.984553	1.04929	1.1282	0.876607	1.02776	1.0563	1.06542	1.02084	1.04757	0.952305	0.950022	0.96437	0.90224	1.04534	1.02929	1.08339	1.09985	1.02258	0.994123	1.09938	0.995479	1.08375	0.959386	0.983334	0.960507	1.03944	1.01401	1.01479	1.11245	1.11332	1.01369	0.869536	1.17507	0.995518	0.919941	0.936281	0.935369	0.989411	0.958268	1.02816	1.04687
ES151	2.63155	13.5539	11163.8	1.57549	1.63258	1.85918	1.77893	1.8465	1.65311	1.58003	1.72619	1.67647	1.7194	1.8118	1.97951	2.09552	1.96365	1.97422	1.89196	1.99836	1.87531	2.11424	2.09839	2.00344	2.14298	2.21775	1.99689	2.18897	2.15573	2.15083	1.9646	2.10454	1.81538	2.11575	1.89069	1.85017	1.90277	1.68055	1.68642	1.57846	1.84509	1.84795	1.68942	1.8242	1.76392	1.95503	1.89495	2.02644	1.77157
ES152	33.4555	66.5279	9613.73	1.03734	1.10532	1.1462	1.13996	1.15717	1.04364	1.04258	1.07729	0.871816	0.962514	1.03006	1.01541	1.0341	1.00426	0.981296	0.975854	0.942919	0.937534	0.998326	0.971177	0.997446	1.00803	0.988079	1.01095	0.894605	0.953611	1.01387	0.97223	0.986887	0.995687	1.02184	1.00317	1.00804	1.01903	0.994931	0.918207	0.897939	1.05149	1.06192	0.963841	0.959275	0.956879	0.996938	1.0106	1.02949	1.00554
ES153	61.222	137.034	6598.9	1.17714	1.18587	1.17437	1.18192	1.1731	1.15556	1.15321	1.16633	1.06127	1.12555	1.07442	1.0531	1.01804	0.968103	0.978633	0.918574	0.89675	0.92487	0.908003	0.922483	0.905873	0.912194	0.913762	0.934888	0.840412	0.922992	0.895817	0.923186	0.923312	0.966179	1.00517	1.01137	1.07087	1.10929	1.1235	1.13275	1.12429	1.12627	1.09365	1.0508	1.0353	1.01508	1.04628	1.04694	1.11444	1.17913
ES154	51.0201	101.327	6665.14	1.02655	1.06165	1.09509	1.09031	1.05711	1.02604	1.0029	1.07746	0.97332	1.03083	1.03274	1.03892	1.0351	0.989036	0.977915	0.969456	0.929262	0.941436	0.986149	0.971238	1.00312	1.02264	1.0009	0.979388	0.890661	0.979256	1.01646	0.965967	0.977762	0.96075	1.03809	1.04477	1.02045	1.0793	1.08206	1.04068	0.975043	1.09422	1.06089	0.997665	0.986117	0.954839	1.03844	1.05135	1.09515	1.07437
ES155	34.2276	69.8712	6682.7	0.957843	1.04527	1.08606	1.06644	1.05265	0.976868	0.98329	1.02632	0.973401	0.949251	0.989213	0.999528	1.01035	1.00808	0.994256	0.990257	0.929483	0.95554	0.985182	0.94913	0.982292	1.01667	1.00818	1.02676	0.92243	0.977663	0.989798	0.987261	0.981916	0.97627	1.00757	1.00976	0.984744	0.994527	0.991228	0.965705	0.899069	0.988508	0.993607	0.947951	0.912972	0.902136	0.912534	0.994625	0.996528	0.94734
ES156	8.40913	18.9779	7974.79	0.881228	0.99848	1.06477	1.03519	1.00065	0.958044	0.983207	0.962228	0.892405	0.950095	1.01079	0.997472	1.02158	1.05129	1.05993	0.974122	0.949429	1.01328	1.01799	0.968178	0.979173	1.02602	1.01566	1.01561	0.94464	1.00779	1.01033	0.96819	0.997052	1.00187	0.985471	1.04251	1.02989	0.956213	0.989722	1.01449	0.95233	1.01479	1.07754	0.992054	0.961399	0.934964	0.952811	1.04745	0.994034	0.989347
ES157	27.1558	72.2804	8494.48	0.872699	0.923514	1.00026	0.981021	1.01958	0.893552	0.890551	0.953463	0.791286	0.935422	0.968877	0.997386	1.0056	1.00736	0.989027	0.987264	0.956845	0.970676	1.02534	1.03874	1.05016	1.07862	1.04133	1.02916	0.956733	1.01986	1.07231	0.987015	1.02204	0.975314	1.01692	1.01259	0.970808	1.02391	0.986267	0.877649	0.859721	1.04253	0.990134	0.924795	0.969975	0.967032	1.00345	1.00355	1.02294	0.979351
ES160	25.5115	0.00625781	10694.1	0.793411	0.870651	0.905788	0.891097	0.928278	0.890423	0.880705	0.844989	0.842027	0.907403	0.964563	0.978716	0.979666	1.00301	0.972679	0.995392	0.995454	0.996646	1.02378	1.01154	1.02924	1.05338	1.03302	1.03772	1.15107	1.03616	1.05777	1.03132	1.00939	0.992734	0.97875	0.991321	0.950032	0.970157	0.957128	0.879094	0.852911	0.979798	1.00249	0.976074	0.948205	0.933908	0.994719	1.01823	0.99256	0.960033
ES164	39.6521	105.915	10218.4	1.51014	1.51467	1.47215	1.5019	1.47166	1.43662	1.57222	1.55507	1.5206	1.57255	1.63334	1.63057	1.6629	1.64441	1.70841	1.65674	1.69971	1.63833	1.69856	1.72561	1.69891	1.67459	1.72726	1.73619	1.91384	1.69338	1.62607	1.75254	1.71791	1.73056	1.67954	1.71299	1.68665	1.59875	1.59302	1.49226	0.892213	0.799116	0.868356	0.902573	0.87422	0.878713	0.853044	0.892643	0.877075	0.80947
ES165	20.8763	37.759	9756.92	1.54328	1.68853	1.73735	1.70704	1.61085	1.56858	1.6743	1.42202	1.40845	1.57934	1.70639	1.74011	1.76388	1.73162	1.76418	1.73353	1.6323	1.07101	0.899179	1.44425	1.7488	1.75894	1.80697	1.81234	1.98874	1.78811	1.75444	1.76873	1.78493	1.74825	1.74858	1.7994	1.73791	1.71868	1.65071	1.48993	1.31785	1.3377	1.43375	1.32388	1.33502	1.36484	1.33429	1.40544	1.40436	1.30081
ES167	29.3568	0.0138766	10504.7	0.890488	0.976181	0.944934	0.971161	0.927453	1.17923	0.959963	1.23896	2.16523	2.20643	2.24782	2.26988	2.2826	2.23051	2.35854	2.25563	2.17128	2.2404	2.26717	2.19177	2.14627	2.36796	2.24256	2.27694	2.54926	2.30867	2.25696	2.24081	2.26247	2.26232	2.28893	2.27924	2.21298	2.16761	2.20729	2.29984	1.90414	1.83135	1.99402	1.97267	1.85812	1.83003	1.8307	2.04154	1.97571	1.84565
ES168	25.2094	47.7511	10550.4	1.7337	1.89172	1.97099	1.93568	1.90356	1.82097	1.78909	1.78984	1.79158	1.80756	1.94245	1.98053	2.01023	2.02312	2.08221	2.04627	1.9956	2.04452	2.13451	1.99518	2.06549	2.13585	2.12643	2.15663	1.94396	2.10629	2.0661	2.02977	2.1314	2.03577	2.1204	2.04646	1.98803	1.92266	1.9167	1.84909	1.84942	2.01515	2.1904	2.02372	2.02261	1.92975	2.02652	2.17683	2.0863	1.98007
ES169	25.3623	49.0899	12306.2	1.71871	1.83815	1.93845	1.9062	1.89543	1.85847	1.86478	1.83562	1.77241	1.83729	1.93363	1.98287	2.0329	2.08595	2.08077	2.09437	1.98357	2.05248	2.17598	2.0714	2.09934	2.12192	2.13353	2.12414	1.98762	2.08377	2.16284	2.08673	2.09553	1.97665	2.07176	2.06557	1.94011	1.92149	1.92034	1.81272	1.77548	2.06166	2.12799	2.0046	1.94937	1.95007	1.97059	2.16826	2.06709	1.99256
ES170	57.2678	93.4912	5667.34	2.32835	2.32753	2.32646	2.36922	2.29786	2.28019	2.33517	2.21243	1.98708	2.02898	2.03026	1.99289	1.95764	1.97922	1.95381	1.94769	1.90907	1.96962	1.88583	1.90803	1.92411	1.86282	1.92861	1.92746	1.71642	1.92346	1.9014	1.97593	1.97962	2.02136	1.97901	2.03941	2.03422	2.02918	2.05414	2.00055	2.37543	2.27895	2.3976	2.34217	2.36427	2.51344	2.43455	2.43378	2.3952	2.36108
ES180	49.84	236.12	9532.42	0.654828	1.04865	1.07249	1.05454	1.03757	1.28042	1.269	1.85906	4.19016	1.52737	1.52247	1.57848	1.62603	1.63508	1.65461	1.72758	1.73487	1.77005	1.64694	1.75485	1.69809	1.68857	1.7137	1.71959	1.83677	1.73465	1.66402	1.74161	1.7021	1.67827	1.64588	1.63881	1.60145	1.53571	1.50079	1.5227	1.92112	1.34979	1.4422	1.5752	1.546	1.6063	1.5332	1.50015	1.45871	1.42977
ES184	32.929	0.017703	9727.73	0.804136	0.916641	0.956513	0.941402	0.917736	0.893243	0.864673	0.902822	0.746249	0.957719	0.981883	0.973292	1.00298	1.02518	1.04294	1.05866	0.966069	1.01493	1.07166	0.984744	1.01488	1.03653	1.08354	1.07632	1.19639	1.02418	1.02514	1.01592	0.991122	1.00963	1.03419	1.01088	0.945595	0.942471	0.933178	0.895589	0.457917	0.967909	1.08885	0.989503	0.937634	0.943867	0.965774	1.06723	1.03486	0.938866
ES189	22.6896	0.0250772	9562.86	0.775968	0.850825	0.8494	0.858707	0.853795	0.857812	0.805244	0.795665	1.35784	1.65566	1.78534	1.84245	1.86809	1.88792	1.83717	1.76332	1.75886	1.73676	1.90383	1.87722	1.90552	1.95952	1.87963	1.95515	1.74443	1.92282	1.89919	1.89943	1.85387	1.83085	1.90705	1.84493	1.80689	1.82093	1.71825	1.55026	0.826506	0.920835	0.939209	0.930451	0.876741	0.922236	0.916479	0.959561	0.942686	0.938322
ES190	48.1635	82.6978	3273.04	1.127	1.05341	1.06118	1.05181	1.04129	1.0545	1.07146	1.07585	1.67084	1.81673	1.81817	1.74471	1.73863	1.68352	1.64356	1.55506	1.61905	1.50434	1.56865	1.61714	1.57624	1.50926	1.57671	1.57391	1.41374	1.59211	1.59987	1.66529	1.64473	1.68682	1.67957	1.76702	1.8194	1.83917	1.92262	1.81693	1.07915	0.996661	0.945924	0.961979	0.973891	0.990564	0.963753	0.962249	0.9896	1.03236
ES193	37.4963	95.1986	7965.86	1.0925	1.14874	1.19452	1.15071	1.16285	1.08107	1.09549	1.13615	0.941599	1.02339	1.03704	1.04553	1.02062	1.01354	0.983655	0.953044	0.917282	0.923206	1.00426	0.954581	0.977209	0.995983	0.972073	0.976184	1.08983	0.954113	0.995637	0.931073	0.980443	0.987548	1.02693	1.04293	1.02079	1.05104	1.06374	1.018	1.01693	1.0671	1.09146	0.980738	0.943351	0.93427	0.975803	1.06419	1.06905	1.03702
ES194	61.8784	201.859	8100.86	1.65116	1.63186	1.65401	1.67243	1.65281	1.54862	1.64052	1.52983	1.29578	0.907383	0.908788	0.912514	0.903156	0.915909	0.88899	0.930727	0.905825	0.938517	0.914245	0.926157	0.91537	0.912312	0.902352	0.899622	0.979617	0.924022	0.909601	0.903845	0.912632	0.913144	0.903027	0.927598	0.916441	0.914636	0.911274	0.865825	1.5865	1.62491	1.63546	1.4957	1.66969	1.70578	1.68931	1.65928	1.65924	1.66094
ES202	30.4763	86.7835	5586.04	1.01458	1.05686	1.01326	1.02072	1.02796	0.974346	1.03754	1.069	1.55433	1.88534	1.91065	1.86799	1.80654	1.7007	1.70349	1.56033	1.56969	1.45448	1.65618	1.57286	1.58728	1.65314	1.61107	1.58822	1.45466	1.59629	1.63143	1.6246	1.61419	1.68666	1.74463	1.7771	1.77748	1.88314	1.95847	1.75113	1.02829	1.0955	1.05309	0.925914	0.926785	0.889413	0.933805	0.999126	1.04227	1.03778
ES203	43.3772	0.0208554	6669.17	0.78607	0.813977	0.848889	0.846993	0.86761	0.80444	0.820076	0.846119	1.25906	1.61259	1.74722	1.71114	1.7053	1.72248	1.72223	1.65857	1.71162	1.57153	1.8014	1.78027	1.79322	1.82974	1.76602	1.76217	1.62673	1.73478	1.80902	1.67395	1.69944	1.70666	1.7281	1.66757	1.66294	1.71462	1.73571	1.47689	0.830747	0.949049	0.92945	0.8625	0.874375	0.851259	0.865474	0.88479	0.886081	0.877791
ES205	18.2742	38.2652	9314.35	1.14378	1.29038	1.25728	1.23485	1.18278	1.14334	1.17671	1.16055	1.09449	1.01895	1.01263	1.02399	1.01893	0.992556	0.974107	0.960818	0.915573	0.95424	0.951062	0.88008	0.921006	0.920365	0.969189	0.970325	1.04834	0.911602	0.908315	0.925852	0.942504	0.959228	1.01956	1.03377	1.04817	1.05743	1.01545	1.13382	1.05771	1.04132	1.20685	1.05356	0.908602	0.921765	0.944226	1.10244	1.10562	1.06308
ES206	32.5741	52.2219	8347.46	2.04105	2.26187	2.22369	2.24915	2.12559	1.9269	2.05953	1.83555	0.979267	0.979735	0.999749	0.993984	0.991883	0.947823	0.971756	0.963405	0.886657	0.931117	0.947491	0.887952	0.910144	0.952173	0.944651	0.971105	1.08936	0.923109	0.930889	0.938287	0.929041	0.965765	1.00545	1.0131	0.99601	1.00347	1.00809	1.09229	0.994124	0.999563	1.08283	0.980228	0.902084	0.888639	0.941481	1.04428	1.03754	0.989442
ES207	64.2838	123.103	8019.19	1.83275	1.79204	1.86217	1.87445	1.93488	1.94487	1.91149	1.90185	1.85214	1.94697	1.97022	1.97877	1.95703	2.02156	1.95144	1.99272	1.98904	2.0652	2.03845	2.0642	2.05867	2.04829	2.03525	1.98566	1.80312	1.99987	1.97971	1.97764	1.98155	1.97473	1.92388	1.91607	1.87619	1.89737	1.90212	1.84874	1.98508	2.01213	1.95258	1.99421	2.03315	2.04032	1.97611	1.86879	1.88478	1.88833
ES208	26.6553	45.5972	10348.5	0.943416	1.02416	0.98095	1.00516	0.987679	0.993347	0.981239	0.984481	0.996754	0.940221	1.00327	0.968297	0.983445	0.96862	0.986167	0.990895	0.970666	0.983009	1.00632	0.952193	0.967062	1.01213	0.993517	1.03153	0.931593	0.988616	0.956032	0.976487	0.969316	0.960602	1.01557	1.00401	0.983328	0.980107	0.972295	0.964504	0.943278	1.0056	1.09066	1.02479	0.913737	0.897717	0.944629	1.05416	1.04579	0.972202
ES209	25.2016	35.7464	9756.77	1.02122	1.12687	1.14617	1.14413	1.03894	1.06714	1.07046	1.04396	1.02193	0.96869	0.990677	0.973233	1.00041	1.02385	1.01229	0.986148	0.912625	0.976579	0.984074	0.916925	0.912327	0.971253	0.947601	0.996423	0.927942	0.97677	0.929526	0.990716	0.93146	0.991145	1.01837	1.01153	1.00439	1.02648	1.01765	1.04982	1.04522	1.02686	1.1822	1.04548	0.964573	0.943042	0.972039	1.13138	1.10842	1.0598
ES210	23.2137	32.8825	11099.6	0.952587	1.05164	1.05592	1.03919	0.976321	0.995939	0.992753	1.01511	1.06466	0.971113	0.993968	0.979467	0.976673	0.963632	0.993787	0.999891	0.915525	0.974899	1.01731	0.916247	0.955349	0.967916	0.992108	1.00811	0.929817	0.966071	0.918878	0.995955	0.977157	0.982324	1.01745	1.01333	0.989392	0.997863	1.00211	1.06149	0.990574	0.98339	1.08663	0.965754	0.885306	0.902723	0.961777	1.0492	1.07105	0.997449
ES212	86.0513	2.73873	6241.36	0.748441	0.757785	0.795685	0.821215	0.835223	0.849251	0.803725	0.791356	0.752193	0.848837	0.856761	0.878707	0.869484	0.897795	0.846343	0.906316	0.930514	0.919831	0.906826	0.95129	0.932241	0.909016	0.89516	0.901449	0.82306	0.911869	0.92737	0.880515	0.886105	0.87381	0.875602	0.866891	0.838579	0.8483	0.838396	0.792219	0.811549	0.896574	0.847383	0.887849	0.918313	0.91807	0.917672	0.849204	0.841777	0.828672
ES214	68.577	13.3679	7325.62	1.78585	1.74975	1.83507	1.81966	1.9236	1.80399	1.77454	1.79635	1.6006	1.86128	1.90797	2.00681	1.98665	2.05296	1.92366	2.00841	2.06689	2.00348	2.05673	2.1633	2.12602	2.07462	2.08485	2.03392	1.83375	2.08161	2.20598	2.04055	2.06292	1.99746	2.01841	2.02829	1.92293	1.98336	1.92076	1.67677	1.72946	1.98752	1.87215	1.9051	2.0332	2.10653	2.08614	1.87438	1.97128	1.96638
ES215	21.2606	54.577	12512.9	0.846923	0.963596	0.984929	0.981443	0.937019	0.996379	0.905735	0.933953	0.917622	0.900212	0.958586	0.975811	1.00568	1.01782	1.01764	1.02097	0.928297	1.01005	1.00191	0.919856	0.989428	1.01274	1.02262	1.00409	0.96466	0.996066	0.961234	1.00339	0.98649	1.01096	1.01029	0.992662	0.989343	0.940116	0.910997	0.927266	0.910433	0.957231	1.07484	1.0214	0.923167	0.931479	0.937433	1.05431	1.0317	0.954603
ES216	24.995	39.7423	9314.06	2.17561	2.03814	2.01638	1.98677	2.00312	2.1031	2.11053	2.03783	2.06917	2.09219	2.05034	1.97355	2.03177	1.9839	2.04231	1.99499	2.03185	2.06184	1.94337	1.99312	1.92079	1.93838	1.9819	2.00423	1.83163	1.99434	1.90409	2.10191	1.99153	2.03638	1.99416	2.06973	2.03836	1.99326	2.05979	2.16763	2.25764	2.01113	2.1516	2.2048	2.19914	2.29126	2.11147	2.17369	2.19914	2.11659
ES217	3.63388	0.0429278	12982	1.95603	1.64863	1.84416	1.66102	1.72885	1.78431	1.73248	1.72682	2.30935	2.08388	1.91499	1.76173	1.8998	1.89337	2.13175	2.01725	2.13492	1.9986	2.03836	1.90673	2.12343	1.92377	2.12815	2.0395	1.8903	2.08774	1.81319	2.01541	1.92969	2.08161	2.03565	1.96492	2.01273	1.95109	1.81931	2.24909	2.18212	1.85674	2.17679	2.09362	1.98904	2.17785	1.94237	2.06211	1.9565	1.97537
ES218	44.8777	0.515843	6465.48	0.85161	0.845297	0.841117	0.858815	0.87091	0.861065	0.909334	0.88646	1.36097	1.67992	1.77665	1.81138	1.78899	1.84547	1.78729	1.70122	1.79936	1.66079	1.83976	1.8629	1.8842	1.86663	1.8361	1.82277	1.67662	1.83625	1.87053	1.80957	1.8421	1.82402	1.81399	1.83691	1.77452	1.78756	1.78971	1.45848	0.840731	0.93499	0.914847	0.892976	0.929206	0.919051	0.941869	0.914182	0.939346	0.906225
ES219	38.0673	0.0370479	11387.6	0.686896	0.756516	0.791854	0.795809	0.77628	0.7507	0.77027	0.951741	1.31856	1.42424	1.58711	1.57061	1.61132	1.62357	1.67499	1.60208	1.64392	1.49995	1.68823	1.59679	1.61643	1.67709	1.6947	1.69359	1.57275	1.64276	1.63662	1.63454	1.61912	1.66095	1.67241	1.64071	1.57248	1.5105	1.50413	1.328	0.771361	0.804458	0.921272	0.840089	0.784172	0.78701	0.76505	0.910066	0.847257	0.78472
ES224	39.4415	54.6557	4919.41	3.21176	2.9002	2.90291	2.89243	2.96638	2.81566	3.13041	2.62385	2.25087	1.98725	1.87982	1.88524	1.89847	1.89815	1.9224	1.89745	1.93263	1.92865	1.8084	1.94286	1.81037	1.78771	1.78463	1.78871	1.66903	1.82124	1.84669	1.91641	1.94024	1.93683	1.93579	1.96252	1.97453	1.92523	1.94252	2.0096	2.12808	1.92322	1.91028	2.04605	2.1424	2.1754	2.06493	2.00238	1.98316	2.0329
ES225	15.8503	23.4151	5028.66	2.00418	1.98777	2.02294	1.96632	1.88752	2.06744	2.0838	1.82628	2.62397	1.87432	1.81601	1.8757	1.84971	1.87589	1.86971	1.82295	1.85702	1.92759	1.79086	1.83564	1.84417	1.85162	1.78716	1.75641	1.65646	1.88873	1.80204	1.86181	1.90271	1.92183	1.78687	1.89187	1.88547	1.83141	1.71248	1.82151	1.98482	1.8649	1.92849	1.99765	1.94158	1.94742	1.96413	1.93985	1.9823	1.98296
ES228	41.4577	0.0479787	7160.82	0.986182	0.892296	0.889105	0.88095	0.924183	0.935665	0.990129	0.954644	0.902034	0.967562	0.955664	0.937183	0.948552	0.978212	0.942248	0.961948	1.02005	1.00072	0.952402	1.0358	0.996204	0.973031	0.96101	0.942073	0.879274	0.965721	0.983881	0.975712	1.00271	0.988865	0.953067	0.964075	0.950702	0.955494	0.951598	0.927421	1.01184	0.976012	0.922173	1.03793	1.06814	1.09286	1.04821	0.956373	0.965776	0.997325
ES229	32.5846	44.8971	5963.28	1.1673	1.04353	1.00454	0.998988	1.04412	1.06861	1.16428	1.03811	1.03311	1.06978	0.985241	0.947412	0.984977	0.956178	0.943664	0.973094	0.998074	0.983287	0.904267	0.951087	0.941192	0.902657	0.923674	0.90401	0.986133	0.910147	0.909112	0.96043	0.952613	0.992502	0.94097	0.97738	1.01145	1.00908	1.02626	1.0324	1.15822	1.00865	0.993244	1.0753	1.08513	1.08281	1.04935	1.04192	1.02667	1.07578
ES232	68.8808	159.159	6977.88	1.3879	1.36801	1.42725	1.43786	1.47636	1.2844	1.31863	1.31678	0.968954	1.0749	1.10133	1.06018	1.00412	0.979527	0.930379	0.895909	0.915618	0.868621	0.914102	0.915749	0.933934	0.927299	0.890893	0.863718	0.797982	0.897125	0.976571	0.905408	0.940373	0.945599	1.00228	0.992364	1.06318	1.14933	1.15355	1.06513	1.07949	1.23723	1.06879	1.03234	1.11844	1.0937	1.13668	1.0536	1.11251	1.21799
ES239	59.6052	121.816	5169.94	3.31588	3.1882	3.32454	3.35667	3.37569	3.06773	3.39909	2.85544	1.66984	1.84612	1.87972	1.88487	1.89128	1.96762	1.91144	1.95229	2.01923	2.00371	1.9697	2.0501	1.9954	1.97861	2.00205	1.93055	2.10777	1.99319	1.98939	1.92724	1.97119	1.92963	1.87187	1.89262	1.83214	1.83638	1.81038	1.67458	1.62195	1.61355	1.55026	1.66586	1.73315	1.77229	1.73827	1.57418	1.59175	1.60034
ES243	17.3295	60.8313	8305.07	1.41747	1.19104	1.16805	1.16404	1.20008	1.23831	1.37149	1.20615	1.0784	1.15429	1.03429	0.98359	1.00203	0.98522	0.976516	0.92802	0.983976	0.957979	0.869147	0.946164	0.869353	0.877907	0.857887	0.850834	0.783896	0.872902	0.84358	0.926156	0.9371	0.94411	0.937579	0.977126	1.0259	1.04485	1.11752	1.13137	1.25966	1.12143	1.00864	1.08202	1.11568	1.09936	1.0439	1.04742	1.03742	1.08403
ES257	54.7475	135.412	7004.24	1.20704	1.18451	1.1639	1.18639	1.18746	1.15646	1.21294	1.15142	1.00146	1.03046	1.00345	0.990664	0.985158	0.953678	0.952207	0.966857	0.934651	0.947607	0.910903	0.922609	0.927568	0.903331	0.903946	0.897503	0.803839	0.923239	0.939002	0.957427	0.97005	0.978798	0.960394	1.01014	0.998112	1.02648	1.04025	1.03677	1.17451	1.13338	1.14086	1.13051	1.18726	1.22173	1.17101	1.16124	1.18271	1.1738
ES259	59.3211	163.605	5047.23	1.42239	1.38374	1.37838	1.38709	1.38028	1.31919	1.41672	1.34871	1.34848	1.15386	1.11683	1.05456	1.01976	0.974529	0.911809	0.937088	0.891588	0.916333	0.855226	0.85962	0.85065	0.822903	0.841065	0.853208	0.754927	0.873246	0.846105	0.888196	0.927392	0.93463	0.969497	1.0244	1.04678	1.0999	1.14802	1.14392	1.28554	1.21125	1.16639	1.12307	1.13833	1.15411	1.1466	1.14504	1.17508	1.22046
ES260	56.974	136.166	5753.22	1.25725	1.14068	1.1523	1.16903	1.1612	1.16892	1.22171	1.18549	1.06101	1.09222	1.03819	1.02031	1.00751	0.98198	0.971133	0.980183	0.988031	0.970562	0.921303	0.952833	0.923755	0.917648	0.918768	0.909648	0.8197	0.92742	0.925706	0.966048	0.959184	0.957893	0.956545	0.969497	1.03275	1.03907	1.07809	1.07558	1.18634	1.07512	1.02664	1.07042	1.08088	1.10043	1.06322	1.00938	1.03234	1.0869
ES261	47.7724	146.582	9236.48	0.893593	0.852146	0.863626	0.852549	0.893319	0.907701	0.906717	0.898063	0.904246	0.945618	0.951942	0.964231	0.97335	0.970585	0.971942	0.993128	1.01809	1.00103	0.994825	1.05125	1.05738	1.02207	1.01066	0.991519	0.917179	1.00896	1.03498	1.01698	0.998706	1.00065	0.971603	0.965899	0.961691	0.976363	0.953285	0.940798	0.930088	0.957986	0.909124	0.96546	1.01252	1.02917	1.00718	0.960305	0.962871	0.957777
ES269	38.7257	93.4438	5722.28	1.56517	1.65777	1.59746	1.60206	1.52355	1.46109	1.63799	1.36739	0.883137	0.908948	0.867877	0.836671	0.833455	0.853791	0.849495	0.856173	0.777821	0.86143	0.792335	0.769203	0.767356	0.759848	0.808439	0.821448	0.742983	0.79003	0.765262	0.816878	0.806204	0.82435	0.846888	0.882751	0.885526	0.866283	0.902261	0.93311	0.982604	0.89172	0.998635	0.974425	0.862599	0.885469	0.83665	0.979877	0.955989	0.914145
ES274	34.336	108.035	8316.83	1.0745	1.12897	1.10356	1.13027	1.02918	1.06556	1.09298	1.06075	1.02126	0.984298	0.992055	0.966975	0.957548	0.817283	0.910676	0.980889	0.884115	0.941237	0.902531	0.872612	0.880741	0.880985	0.908277	0.899142	0.823359	0.884483	0.877075	0.920048	0.932061	0.966429	0.959326	0.975535	0.974436	0.959351	1.02646	1.06821	1.10845	1.01167	1.11584	1.04461	0.985414	1.01969	0.968843	1.09274	1.08258	1.02348
ES276	62.7435	169.535	7108.74	1.53478	1.59375	1.6601	1.68142	1.72175	1.72027	1.63385	1.58568	2.48199	1.82333	1.85408	1.87965	1.87632	1.92126	1.87519	1.96299	1.95153	1.96812	1.964	1.99841	2.00708	2.01176	1.98139	1.97379	2.15988	1.97347	2.00617	1.92764	1.9575	1.93565	1.91869	1.9063	1.83583	1.80455	1.77708	1.564	1.67219	1.88009	1.82333	1.79295	1.85555	1.85142	1.84563	1.76572	1.77425	1.68175
ES277	68.7824	124.247	6470	1.12547	1.14573	1.18003	1.18366	1.19124	1.07191	1.17215	1.12236	1.31439	1.00004	1.01907	0.987456	0.972543	0.9439	0.875881	0.900465	0.858342	0.852052	0.8679	0.855688	0.861021	0.827393	0.813162	0.830232	0.773803	0.844866	0.908309	0.891866	0.891025	0.89029	0.938862	0.95951	0.949219	1.01189	1.04831	0.96722	1.03184	1.1515	1.07652	1.00716	1.03267	1.03332	1.05756	1.06409	1.11258	1.11751
ES278	55.8847	144.311	7927.59	0.970142	0.977623	0.966102	0.972082	0.968024	0.968081	0.974917	0.985497	0.943645	0.985454	0.983521	0.975658	0.98479	1.00224	0.967825	0.988599	0.975472	0.997259	0.985228	0.996146	0.999066	0.993901	1.00243	0.975736	1.07487	0.974022	0.989986	0.971897	0.990448	0.980025	0.980218	0.997501	0.990054	0.989678	0.996939	0.96543	0.97606	0.973206	0.983091	1.01261	1.00448	1.02984	0.991923	1.00511	1.01332	1.00502
ES281	40.6605	65.3578	7352.61	1.13021	1.10915	1.09132	1.11711	1.05689	1.08219	1.13718	1.07657	1.45896	1.02156	1.00181	0.972423	0.953684	0.953528	0.931903	0.939602	0.916609	0.941501	0.91047	0.895699	0.898141	0.882647	0.920714	0.895381	0.83912	0.906548	0.887289	0.926851	0.952043	0.949518	0.946522	1.01199	1.00154	0.997514	1.02324	1.04527	1.07719	0.950593	1.03389	1.01191	0.954818	0.981354	0.945149	1.03094	1.02669	1.01787
ES284	55.0135	279.539	6783.05	1.47141	1.41127	1.47034	1.47042	1.48814	1.35667	1.45251	1.37595	1.05499	1.0693	1.06217	1.02883	0.974764	0.956081	0.898014	0.904903	0.890324	0.886551	0.845774	0.881255	0.857986	0.83475	0.815116	0.829359	0.915878	0.856069	0.886914	0.906733	0.928791	0.924282	0.954284	0.988279	1.00462	1.05286	1.10532	1.05382	1.26386	1.28409	1.20669	1.19875	1.29325	1.29136	1.28937	1.22752	1.27276	1.29914
ES286	10.1453	17.1725	8892.91	1.24127	1.27753	1.24072	1.25302	1.1506	1.18269	1.24863	1.12231	1.08762	1.00059	0.999555	0.972125	0.940177	0.977726	0.90655	0.915161	0.851214	0.919849	0.857654	0.784482	0.8362	0.803406	0.857287	0.85819	0.807124	0.880951	0.787307	0.872201	0.907467	0.936421	0.971336	0.991398	0.983745	0.978405	0.998378	1.1222	1.22317	1.05052	1.19346	1.0276	0.993259	0.990222	0.986614	1.14608	1.16345	1.05203
ES287	10.2291	24.2654	11379	1.98642	2.11406	2.09969	2.15126	2.19811	1.95735	2.18942	2.11672	1.86169	2.1377	2.24065	2.19132	2.18809	2.15299	2.19681	2.36061	2.19412	2.27808	2.23641	2.15008	2.11901	2.29118	2.31452	2.17962	2.56942	2.15576	2.19399	2.14836	2.23501	2.22141	2.20591	2.18259	2.12275	2.06168	2.12813	2.12598	2.28423	2.32272	2.44363	2.43169	2.22674	2.21804	2.14579	2.31966	2.35197	2.14551
ES288	22.3925	31.7336	9249.28	2.13771	2.17277	2.08927	2.19023	1.96322	2.0149	2.2488	2.11749	2.01392	2.10853	2.08301	1.90619	2.00661	1.94865	2.03408	2.01809	1.90912	2.05148	1.94663	1.89952	1.92957	1.90467	1.95806	2.00757	2.18608	1.98866	1.86095	2.01529	2.00737	2.00636	2.03449	2.1217	2.11143	1.93451	2.08394	2.13952	2.21021	1.9994	2.19508	2.10742	1.96198	2.06739	1.98263	2.23296	2.17489	1.99075
ES289	13.9086	58.8069	7684.76	1.20881	1.28171	1.2398	1.24337	1.16229	1.15006	1.26719	1.1644	1.12467	1.03554	1.04482	0.958452	0.932063	0.932769	0.900142	0.942617	0.808192	0.888773	0.869621	0.783106	0.777682	0.796679	0.849098	0.839283	0.757199	0.818026	0.775878	0.85306	0.87637	0.920073	0.969895	1.00199	1.03474	1.03159	1.05998	1.12304	1.19057	1.1195	1.25602	1.09029	1.0349	1.04337	0.997673	1.21685	1.16856	1.14542
ES295	43.6073	73.0219	5269.05	1.12728	1.12083	1.1242	1.1124	1.05933	1.06284	1.11444	1.09122	1.29892	1.0587	1.03403	1.01785	0.995282	0.967983	0.946072	0.968803	0.934602	0.962319	0.935162	0.926393	0.915471	0.912259	0.945768	0.94496	1.01837	0.931984	0.891887	0.954787	0.973178	0.994545	0.994812	1.02127	1.01421	1.02783	1.05154	1.04216	1.07611	0.9845	1.0489	1.03035	0.972444	0.994826	0.969482	1.02602	1.04504	1.01627
ES297	32.3182	105.55	7608	1.18963	1.08397	1.06146	1.06919	1.02935	1.08527	1.13365	1.13358	1.07626	1.08114	1.0045	0.978575	0.974662	0.918733	0.919166	0.941268	0.95952	0.980828	0.920087	0.933341	0.915166	0.898323	0.935815	0.924178	1.00305	0.936662	0.881632	0.95137	0.951211	0.954159	0.936806	0.981325	1.00411	1.03039	1.02279	1.09811	1.21806	1.05716	1.0629	1.05949	1.04901	1.08144	1.03781	1.07845	1.0591	1.10795
ES307	33.4066	132.452	10318.2	1.69725	1.73068	1.73005	1.73718	1.66035	1.86365	1.73926	1.70932	2.76498	1.83141	1.8262	1.74014	1.80522	1.82109	1.83293	1.93892	1.8022	1.9506	1.81501	1.76683	1.79698	1.78513	1.86048	1.87636	2.09693	1.81608	1.75845	1.85498	1.81548	1.86683	1.79152	1.91873	1.83247	1.77118	1.81429	1.87852	1.71868	1.62067	1.7086	1.84218	1.66957	1.73637	1.61936	1.73363	1.7154	1.65075
ES312	37.0708	55.9438	7466.41	0.792531	0.796115	0.79741	0.81548	0.811308	0.876145	0.84737	0.785171	0.864399	0.83693	0.830617	0.839805	0.837201	0.845178	0.855006	0.888034	0.853257	0.934525	0.844789	0.879536	0.850735	0.860997	0.878319	0.858734	0.96278	0.860595	0.818195	0.853922	0.863278	0.863305	0.850118	0.849154	0.842332	0.795994	0.816579	0.842557	0.831339	0.798234	0.857908	0.908368	0.852905	0.883879	0.817735	0.876043	0.849877	0.808929
ES315	42.2676	96.2536	8109.78	2.07763	1.99927	2.02511	2.05408	2.00382	2.08458	2.06631	2.08849	1.95325	2.02336	2.02295	1.97342	1.98449	1.96646	1.92155	1.99692	2.0298	1.96181	1.90809	2.00655	2.00159	1.93329	1.99091	1.90788	2.084	1.96413	1.91031	2.00989	1.97704	2.01148	1.89179	2.00447	1.98635	2.06137	2.0715	2.05186	1.12689	1.01785	0.994167	1.27754	1.048	1.04962	0.993124	1.02306	1.01413	1.06697
ES316	64.7355	0.0755371	3189.69	0.928621	0.823948	0.881616	0.889929	0.947551	0.860002	0.893204	0.987865	0.793515	0.923781	0.946068	0.972523	0.971982	0.999738	0.93996	0.973559	1.03753	0.979711	0.992296	1.07596	1.06643	1.02023	1.00311	0.987656	0.887838	1.00875	1.06681	1.00073	1.02724	0.980914	0.985624	0.969438	0.94748	0.979326	0.949299	0.840129	0.867505	0.960504	0.849662	0.942756	1.02323	1.02838	1.0177	0.881233	0.908032	0.975143
ES317	39.3743	152.384	8848.39	0.979251	0.900312	0.918798	0.907403	0.940129	0.932504	0.963751	0.931604	0.904844	0.974836	0.973262	0.957673	0.962326	0.976711	0.959021	0.96621	1.01749	1.03158	0.974562	1.02914	1.00459	0.979216	0.978095	0.969447	0.871643	0.972958	0.994307	0.972642	0.997314	0.982506	0.970376	0.95399	0.967018	0.9743	0.970029	0.909991	0.974905	0.965559	0.930011	1.00465	1.06441	1.07245	1.03203	0.962854	0.987995	1.0178
ES318	14.7797	34.1593	7265.32	1.12617	1.12782	1.1261	1.14216	1.06786	1.11769	1.158	1.0461	0.974878	1.00418	0.968155	0.948646	0.965602	0.986103	0.984708	0.985531	0.928196	0.963856	0.911352	0.875189	0.861773	0.866622	0.894266	0.908072	0.833806	0.903244	0.924934	0.953278	0.924966	0.960407	0.94389	0.996861	0.968345	0.949952	0.965997	1.00938	1.25165	1.14389	1.1706	1.14326	1.16824	1.19998	1.17082	1.24787	1.2815	1.19542
ES319	30.2324	158.728	6120.85	1.38635	1.18453	1.14232	1.16759	1.23214	1.2533	1.40999	1.2639	1.0529	1.11621	1.02297	1.0051	0.965511	0.953145	0.944073	0.927866	1.02737	1.0059	0.880805	0.936642	0.904546	0.858218	0.872525	0.833939	0.768872	0.864661	0.868567	0.904969	0.928998	0.957834	0.898939	0.94117	0.980084	0.991188	1.03427	1.09223	1.37294	1.20149	1.12922	1.26479	1.33515	1.3249	1.24186	1.10571	1.11195	1.22581
ES322	22.3791	178.411	13072.6	0.962714	0.863885	0.827673	0.796573	0.874153	1.05059	0.953484	0.886908	1.39565	0.958245	0.869428	0.860908	0.8607	0.869403	0.86847	1.05296	1.03261	1.04244	0.829674	0.942292	0.895379	0.849719	0.883264	0.856891	0.940386	0.886372	0.868058	0.930089	0.871632	0.902795	0.854721	0.894692	0.907658	0.856601	0.91684	0.906892	1.01282	0.879223	0.862006	0.974913	0.984424	0.99539	0.947214	0.872707	0.871357	0.953629
ES324	37.2477	152.934	7123.29	1.22519	1.06423	1.03574	1.02518	1.06662	1.12129	1.1787	1.12313	1.06628	1.08865	1.02287	0.984213	0.980059	0.979804	0.937368	0.964577	1.01986	0.994162	0.893345	0.964456	0.933781	0.905231	0.922572	0.889514	0.958422	0.899491	0.92797	0.934703	0.936837	0.986431	0.931958	0.965	1.00014	1.00692	1.0469	1.09186	1.20032	1.03444	1.01441	1.0648	1.10862	1.10676	1.04177	0.996619	1.01375	1.09887
ES325	25.9317	116.986	5836.41	1.09103	0.991122	0.941938	0.938647	0.99316	1.06849	1.07775	1.04117	1.09208	1.06103	1.00138	0.976606	0.988084	0.974257	0.972915	0.982196	1.02994	1.06059	0.92371	0.99486	0.974541	0.915789	0.948219	0.941946	0.994561	0.928515	0.918201	0.970576	0.954764	0.965745	0.914114	0.938467	0.999703	0.976043	1.00543	1.12819	1.1517	0.985608	0.941246	1.04829	1.05445	1.09743	0.972711	0.975393	0.949824	1.00924
ES326	30.8997	164.793	5775.74	1.31867	1.14681	1.10412	1.13063	1.15258	1.18528	1.25514	1.22557	1.23421	1.10946	1.03406	0.974625	0.997052	0.970506	0.933641	0.952778	0.965993	0.981754	0.882253	0.967374	0.905922	0.883851	0.893045	0.865987	0.949434	0.86426	0.864922	0.905916	0.907782	0.969225	0.92005	0.971641	1.03284	1.0156	1.06397	1.24005	1.30885	1.06105	1.04765	1.10937	1.12595	1.13996	1.02402	1.03567	1.02601	1.0875
ES329	23.0355	88.0413	5613.81	1.19654	0.991963	0.958015	0.958214	0.999113	1.03987	1.1618	1.04119	1.05718	1.11036	1.0193	0.992447	1.00744	0.951009	0.958948	0.983488	1.03704	1.02569	0.904835	1.01413	0.986245	0.950275	0.977718	0.964434	1.02098	0.940192	0.905325	0.937199	0.940136	0.964849	0.925297	0.980178	0.998769	0.956634	1.01225	1.16322	1.14288	0.958143	0.924077	0.996991	1.0395	1.04731	0.937933	0.928245	0.944291	1.01207
ES331	37.5753	113.526	8325.5	0.917783	0.893637	0.875762	0.88672	0.869582	0.913474	0.918007	0.908294	0.924897	0.924323	0.925773	0.920211	0.904335	0.813962	0.949355	0.937379	0.958377	0.972573	0.898422	0.931958	0.934385	0.914586	0.943237	0.921275	1.01462	0.913637	0.900684	0.942304	0.932117	0.952954	0.9214	0.960803	0.931499	0.914262	0.927674	0.96708	1.01539	0.901098	0.967992	0.988638	0.969926	1.00105	0.953042	0.974068	0.963555	0.952765
ES332	8.1151	19.9314	9647.82	1.93474	2.06231	2.04149	2.01935	1.89269	1.99893	2.06313	1.99183	1.90749	1.85777	1.88461	1.95501	1.86505	1.94296	1.9315	1.99376	1.81433	1.98539	2.04576	1.83982	1.78092	1.85209	1.90069	2.02842	2.0488	1.84029	1.74033	1.86765	1.93828	1.93615	1.90766	2.02782	1.9242	1.73575	1.80551	2.05226	3.08495	2.94533	3.35429	2.88585	2.84264	2.97544	2.90782	3.43219	3.23911	3.09802
ES334	50.4643	86.5432	7058.06	1.90606	1.96433	1.98192	2.059	2.0682	1.83358	2.04575	2.01914	2.08008	2.12874	2.15315	2.10373	2.1227	2.06815	2.09825	2.20799	2.25131	2.21156	2.16231	2.19578	2.13324	2.15387	2.23044	2.15866	1.96848	2.15566	2.08539	2.10009	2.14226	2.20036	2.10637	2.14472	2.12119	2.07232	2.06706	2.00306	2.18479	2.17287	2.27508	2.25675	2.23167	2.21639	2.13907	2.18605	2.14704	2.03239
ES336	47.4635	197.287	6033.23	1.34245	1.26482	1.28367	1.28334	1.23937	1.28023	1.26958	1.24366	1.05261	1.03278	0.994015	0.972842	0.911901	0.891732	0.859702	0.938814	0.882878	0.928322	0.834043	0.856644	0.874092	0.861253	0.886466	0.865726	0.966134	0.848467	0.836176	0.857679	0.871198	0.891235	0.914101	0.949257	0.990828	0.985766	1.04432	1.06329	1.14265	1.03544	1.01637	0.999605	0.970766	0.976807	0.977788	0.978616	1.04264	1.05877
ES337	25.9193	51.3024	7914.38	0.986267	0.928889	0.88308	0.887878	0.858422	0.963616	0.979261	0.973994	1.07612	1.03555	0.97824	0.943003	0.947857	0.95221	0.956593	0.987713	1.00457	1.02773	0.945219	0.996556	0.945617	0.945334	0.968272	0.959498	1.04383	0.938184	0.918755	0.980727	0.95959	0.995414	0.923567	1.01673	1.01178	0.96497	1.03341	1.1177	1.09182	0.933618	0.97808	1.01807	0.996788	1.02589	0.935032	0.992426	0.978747	1.0179
ES339	31.2974	79.3964	10390	0.943748	0.904045	0.900484	0.890611	0.86692	0.966311	0.945357	0.913015	0.925449	0.976674	0.953456	0.945708	0.960821	0.963486	0.996484	1.00225	1.01774	1.04758	0.962014	0.999543	0.979727	0.941168	0.97342	1.0051	1.06478	0.978095	0.968215	1.0004	1.0098	0.984622	0.952144	1.00155	0.974331	0.946576	0.93981	0.987175	1.00887	0.900192	0.993301	1.03153	1.00426	1.04261	0.964917	0.995396	0.986229	0.982082
ES340	36.2309	76.7959	5486.59	1.79254	1.79716	1.74699	1.77364	1.7013	1.92092	1.82606	1.80527	2.05886	2.07387	2.06269	2.03887	2.0705	2.01396	2.13951	2.18714	2.15038	2.25292	2.13126	2.09955	2.09096	2.0693	2.18364	2.20378	2.40352	2.14984	2.03619	2.13198	2.10194	2.11736	2.01287	2.09245	2.08883	2.0221	1.96335	2.17243	2.14541	1.93531	2.11949	2.15222	2.07878	2.11423	2.06354	2.13309	2.07587	1.9937
ES345	34.3675	74.6626	8263.07	1.1824	1.1102	1.06262	1.10049	1.10565	1.11847	1.19215	1.10385	1.13862	1.11043	1.04169	0.989509	0.945567	0.956821	0.986154	0.962593	0.96062	0.980829	0.909607	0.903766	0.915562	0.91048	0.912648	0.92638	0.836695	0.908407	0.846141	0.933338	0.952847	0.953196	0.952079	0.977277	1.00039	0.980082	1.06176	1.18622	1.2701	1.08362	1.10635	1.08443	1.06337	1.0774	1.00492	1.07555	1.0538	1.07261
ES347	40.1763	78.5722	6354.74	1.38508	1.38025	1.3345	1.3305	1.26804	1.30377	1.39495	1.33386	1.18715	1.16127	1.138	1.03578	1.01539	0.961959	0.936617	0.929825	0.882493	0.911835	0.856705	0.848168	0.823611	0.826955	0.834121	0.847197	0.76857	0.843799	0.867611	0.879342	0.926823	0.96156	0.964707	1.04578	1.08729	1.08782	1.13549	1.2353	1.32442	1.19576	1.23218	1.14642	1.13717	1.13834	1.11515	1.21141	1.22229	1.25273
ES358	39.1051	89.0954	7258.85	1.16569	1.17623	1.17065	1.20428	1.15501	1.22005	1.18737	1.12536	1.02601	1.02242	0.999615	0.974771	0.972879	0.945081	0.935775	0.995345	0.941914	0.984441	0.911713	0.93377	0.881787	0.889218	0.90563	0.90316	0.845158	0.897672	0.892077	0.922966	0.91806	0.966927	0.958091	1.00092	0.992036	0.997578	1.03575	1.03481	1.17855	1.10458	1.12948	1.12932	1.14387	1.14445	1.11243	1.15977	1.14285	1.1655
ES362	34.8182	141.85	6062.27	1.63764	1.47949	1.4215	1.42026	1.42882	1.43658	1.57041	1.50543	1.37392	1.26793	1.14072	1.05162	1.00799	0.9346	0.901994	0.89534	0.876208	0.889991	0.825169	0.82812	0.801607	0.801783	0.819134	0.805621	0.737224	0.821866	0.807303	0.857719	0.890369	0.93578	0.922651	1.02521	1.06724	1.15061	1.22565	1.37352	1.42977	1.2146	1.17931	1.13206	1.11989	1.13055	1.11458	1.11806	1.20845	1.28937
ES363	51.7803	127.556	4707.79	1.19623	1.07067	1.06396	1.07368	1.1277	1.08089	1.1726	1.06015	1.48142	1.03143	0.997734	0.995579	1.00733	1.00168	0.958114	0.975423	1.01448	0.992018	0.93697	1.02712	0.986385	0.941534	0.943584	0.906917	0.82174	0.938729	0.986638	0.963465	0.970276	0.990802	0.943163	0.976766	1.01292	1.00721	0.985802	0.940585	1.06808	1.05162	0.944465	1.07385	1.15136	1.14762	1.09637	0.966838	0.952417	1.03278
ES364	39.4124	115.761	5437.63	1.44549	1.28313	1.26684	1.26593	1.30868	1.27704	1.39504	1.22243	1.33281	1.10493	1.0715	1.04614	1.01194	0.995454	0.957388	0.942843	0.989968	0.977939	0.863481	0.956795	0.882805	0.835273	0.858867	0.843976	0.771972	0.878882	0.897084	0.930765	0.932063	0.969722	0.951965	0.980187	1.04267	1.05857	1.06461	1.0673	1.24228	1.20225	1.09968	1.17855	1.27108	1.29794	1.23219	1.12862	1.16419	1.26698
ES366	28.9483	112.425	5675.4	1.6284	1.37657	1.39165	1.36022	1.38848	1.40541	1.5601	1.26969	1.12353	1.16101	1.07404	1.02018	0.960943	0.941613	0.91465	0.913204	0.898342	0.897014	0.799264	0.865218	0.818602	0.76642	0.8108	0.799569	0.840684	0.838164	0.816196	0.865501	0.923754	0.937592	0.938234	0.993148	1.08297	1.10309	1.11783	1.19905	1.39054	1.20662	1.15166	1.21956	1.29828	1.24285	1.24866	1.17173	1.22936	1.31308
ES371	25.1456	93.3688	7344.77	1.30583	1.18752	1.163	1.16729	1.14499	1.21536	1.26851	1.18857	1.16878	1.1412	1.04031	1.02628	0.991544	0.825283	0.949414	0.953412	0.91491	0.964417	0.85347	0.890151	0.858477	0.82722	0.846686	0.863878	0.805286	0.891745	0.850775	0.91044	0.949911	0.951682	0.961314	1.00505	1.00561	1.04229	1.05044	1.13402	1.24252	1.10313	1.07773	1.13195	1.11343	1.12337	1.11678	1.11252	1.12173	1.14283
ES372	20.5368	59.372	8765.22	1.16951	1.00623	0.964845	0.956389	0.98065	1.03697	1.15209	1.01937	1.00721	1.07088	0.964854	0.977101	0.985577	0.941702	0.999996	0.982756	1.01478	1.05224	0.928218	0.989847	0.997614	0.932777	0.94902	0.931187	0.999319	0.975951	0.937495	0.972911	0.987074	1.00345	0.94252	1.01182	1.01746	0.994682	0.990306	1.03924	1.10925	0.945095	0.97277	1.06216	1.05993	1.13156	1.04138	0.990375	0.969327	1.0663
ES374	29.9172	122.203	6558.31	0.978443	0.865218	0.871241	0.871879	0.907679	0.940734	1.02386	1.17049	0.92201	0.993522	0.919589	0.939715	0.919256	0.934606	0.925197	0.941737	0.979752	0.985001	0.940785	0.988453	0.945027	0.919686	0.93378	0.911026	0.820761	0.891128	0.893572	0.897835	0.925672	0.921244	0.872468	0.902668	0.882345	0.88577	0.886595	0.911637	0.996143	0.905626	0.876393	0.964754	1.01866	0.995205	0.920843	0.89394	0.858975	0.942783
ES380	22.359	69.0147	11420.3	0.922076	0.859083	0.889216	0.873664	0.909795	0.889967	0.944371	0.892661	0.852731	0.915856	0.928526	0.939216	0.957459	0.95322	0.93912	0.945334	1.00081	0.956767	0.96142	0.995684	1.00667	0.991847	0.957905	0.960451	0.846396	0.996239	0.989595	0.981737	1.00644	0.971706	0.924908	0.964575	0.924234	0.921214	0.901081	0.82006	0.897776	0.930757	0.878445	0.949613	0.977613	0.983505	0.994671	0.935807	0.936226	0.92012
ES381	23.5165	62.0446	6034.23	2.07331	1.80323	1.77031	1.71982	1.84372	1.93374	2.06171	1.93004	1.97283	2.01133	1.92972	1.90295	1.91731	2.0042	1.97594	1.96863	2.12542	2.0991	1.95469	2.09464	1.97692	1.95166	1.96247	1.95414	2.11152	1.95575	1.93226	2.03229	2.05898	2.02695	1.90529	2.01074	2.01236	1.91645	1.93887	2.00442	2.04784	1.85683	1.89305	2.11596	2.14335	2.19025	2.09191	2.00586	1.92502	2.01873
ES382	66.9651	270.631	6594.97	1.13654	1.05427	1.06713	1.07021	1.11345	1.0586	1.12436	1.34667	0.995827	1.011	0.98372	0.961127	0.958894	0.924708	0.881502	0.907366	0.922725	0.90995	0.85395	0.91672	0.902264	0.857826	0.848442	0.85494	0.753825	0.861276	0.896685	0.898041	0.919844	0.909679	0.923448	0.929865	0.981851	1.01455	1.05179	0.979654	1.07693	1.06956	0.975746	1.04941	1.12042	1.11226	1.09869	1.01653	1.04489	1.09895
ES387	9.78265	17.3231	5436.57	1.5627	1.60797	1.58603	1.55779	1.48689	1.42534	1.6014	1.38632	1.9079	1.1392	1.09666	1.05447	0.971217	0.930305	0.91359	0.891418	0.786414	0.820969	0.756438	0.723612	0.683705	0.718129	0.748723	0.729146	0.873249	0.7457	0.682875	0.781563	0.832754	0.88378	0.951092	1.03013	1.02735	1.04854	1.17363	1.23841	1.39389	1.23901	1.31244	1.19548	1.05515	1.0759	1.05666	1.32703	1.3299	1.26833
ES388	50.9887	138.172	6008.41	1.21355	1.12622	1.12223	1.13513	1.12331	1.11255	1.16506	1.18376	1.10635	1.10429	1.03489	1.01626	0.977384	0.90895	0.911594	0.938054	0.92917	0.936284	0.88795	0.914473	0.897363	0.894665	0.908024	0.911491	0.968573	0.908238	0.866224	0.917011	0.964699	0.956833	0.978489	1.00894	1.04119	1.06354	1.04954	1.12075	1.18723	1.08612	1.07883	1.08587	1.12517	1.12396	1.09658	1.07055	1.12772	1.13123
ES391	37.1012	135.465	7149.37	1.55281	1.42599	1.37564	1.35606	1.34682	1.61066	1.49444	1.60307	1.76646	2.09782	1.95225	1.90761	1.88185	1.85954	1.83637	1.86276	1.898	1.99882	1.77036	1.88142	1.82454	1.80665	1.84452	1.82899	1.96174	1.78392	1.79126	1.84607	1.85378	1.92241	1.82133	1.94798	1.9934	1.95845	1.99582	2.09906	2.15776	1.87693	1.93644	1.99516	1.99371	2.01633	1.86101	1.8697	1.94617	1.98957
ES396	32.6097	109.698	8228.37	1.0482	1.00767	0.973867	0.983663	0.992584	1.0371	1.04853	1.04057	1.46704	1.01527	1.0053	0.981397	0.94728	0.940028	0.972741	0.959159	0.976792	0.991639	0.913136	0.962552	0.939349	0.920756	0.969893	0.954389	1.02522	0.931448	0.886701	0.928533	0.950422	0.963398	0.931777	0.931338	0.954951	0.947497	0.990437	1.05073	1.1026	0.99582	1.01836	1.03352	1.04833	1.03019	0.970025	0.970089	0.980425	0.965121
ES403	35.1472	7.06564	9748.08	0.813012	0.854116	0.912304	0.902435	0.953826	0.859217	0.891301	0.882832	0.793622	0.906166	0.987451	0.992101	0.983068	1.07456	0.954262	1.00221	1.00944	0.937078	1.05748	1.04072	1.09233	1.09113	1.02934	1.00222	1.14073	1.0281	1.14428	0.995399	1.04431	0.983691	0.995925	0.984525	0.939175	0.992001	0.998823	0.870785	0.805481	1.04495	0.948246	0.925662	0.952608	0.957651	0.995554	0.93946	0.978152	0.927094
ES404	48.4198	232.544	5144.49	3.0042	2.77206	2.66324	2.67967	2.72944	2.60353	2.8772	2.64497	2.28117	2.22641	2.16123	2.03918	1.95877	1.8573	1.83292	1.85384	1.85441	1.86605	1.72387	1.7906	1.76568	1.72416	1.73398	1.70733	1.84884	1.76776	1.77389	1.80235	1.86318	1.89105	1.88981	1.96344	2.08153	2.2132	2.31467	2.37447	1.37958	1.21682	1.14135	1.3439	1.17821	1.21614	1.15701	1.13161	1.1873	1.28964
ES405	30.6378	108.181	7288.94	1.32666	1.25721	1.18695	1.20826	1.19939	1.23373	1.28834	1.20839	1.18812	1.11065	1.06036	1.0142	0.966088	0.968716	0.938143	0.930695	0.913697	0.948943	0.862996	0.849116	0.856185	0.813557	0.855212	0.833422	0.780687	0.864364	0.849972	0.896512	0.922469	0.962871	0.955945	1.04729	1.03679	1.05265	1.09947	1.2404	1.26239	1.0664	1.14052	1.12561	1.08913	1.10843	1.07449	1.14414	1.12675	1.15812
ES406	43.5498	140.279	5110.09	1.93773	1.78394	1.75228	1.74766	1.7397	2.01998	1.8924	1.88911	2.03662	1.9791	1.83793	1.81245	1.84309	1.79072	1.78207	1.94861	1.84565	2.02358	1.78108	1.8296	1.84202	1.80218	1.78143	1.77956	1.95643	1.7859	1.73424	1.83192	1.76847	1.79584	1.76439	1.87146	1.88011	1.87115	1.8768	2.18569	1.97343	1.71064	1.76604	1.9164	1.80399	1.82474	1.72667	1.78227	1.84635	1.84218
ES409	26.4396	120.709	5663.67	1.24444	1.14713	1.12685	1.127	1.15018	1.14128	1.25085	1.1477	0.98548	1.06443	0.997808	1.00452	1.00311	0.995488	0.969639	0.942163	0.974326	1.02079	0.924193	0.964578	0.932933	0.926469	0.952514	0.923795	0.833837	0.959717	0.945706	0.985259	0.968318	0.990295	0.966442	0.991109	1.04071	0.987239	0.999778	1.00882	1.12877	1.03021	1.01702	1.07142	1.10332	1.12255	1.06737	1.02023	1.01405	1.07726
ES412	31.8837	84.139	7348.61	1.10813	1.04693	1.00875	1.04226	1.00185	1.06835	1.09154	1.08052	1.06654	1.00719	0.968993	0.940643	0.951461	0.936648	0.942125	0.953832	0.944015	0.966657	0.895827	0.920959	0.869164	0.854412	0.886725	0.874919	0.804883	0.896407	0.892592	0.948897	0.933431	0.969116	0.936993	0.977998	1.01689	0.967839	0.985497	1.09732	1.13965	0.980506	1.05117	1.0609	1.11369	1.09507	1.02519	1.04956	1.03986	1.06405
ES414	41.3546	79.1816	6367.9	0.981002	0.959838	0.966611	0.957067	0.927493	0.975594	1.02136	1.15969	0.98542	0.954834	0.971404	0.933227	0.935114	0.94692	0.933434	0.961229	0.946644	0.965719	0.912959	0.930712	0.903298	0.887973	0.91001	0.897431	0.825769	0.921188	0.903575	0.939028	0.955663	0.977247	0.949038	0.965893	0.966369	0.94367	0.929763	1.00872	1.03706	0.957959	1.0119	1.01905	0.993355	1.03386	0.978566	1.03842	1.02053	1.01497
ES416	7.29171	0.00740302	10984.1	0.899644	1.00655	0.984697	0.981892	0.893924	1.06961	1.13227	1.06467	1.01077	0.955137	0.9866	0.95639	0.981202	0.959032	1.00494	1.05446	0.95013	1.03481	0.988092	0.929744	0.900162	0.913446	0.99564	0.973142	0.921815	0.964608	0.920629	1.03549	0.966264	0.978022	0.975819	1.02782	0.922549	0.950412	0.957099	1.02883	1.03507	0.938757	1.16009	1.09009	0.946386	1.02248	0.945231	1.14583	1.10687	0.998367
ES422	25.3151	51.509	9224.51	0.936233	0.89887	0.911942	0.935279	0.894101	0.97526	0.974653	0.948069	0.977548	0.973484	0.966769	0.962207	0.983182	0.976287	1.01055	1.03086	0.978624	1.04239	0.982679	1.00097	0.978831	0.969167	1.044	1.00395	0.881194	0.979303	0.944225	1.02202	0.982967	1.00577	0.982962	0.995536	0.976633	0.927927	0.923719	0.979122	1.01525	0.917774	0.992596	1.03988	0.988906	1.00463	0.948366	1.01224	0.961216	0.950711
ES423	44.034	118.503	6845.28	1.13599	1.13821	1.12885	1.14145	1.1458	1.13563	1.15774	1.10934	1.04037	1.02053	1.01582	0.988271	1.00904	0.984753	0.958897	0.977719	0.957201	0.993364	0.933325	0.96541	0.92415	0.91612	0.930372	0.932493	1.01105	0.92377	0.897889	0.927868	0.96023	0.972235	0.973233	0.998219	1.01832	1.01336	1.01403	1.02675	1.14298	1.08859	1.10218	1.09847	1.09487	1.0973	1.06669	1.0804	1.10429	1.10619
ES429	28.4291	51.2626	7316.3	2.12574	2.06166	2.07308	2.06551	1.93777	2.07422	2.16778	2.04148	3.27142	1.96598	1.90875	1.85987	1.92378	1.89999	1.92282	1.89924	1.86042	1.92582	1.77958	1.77828	1.76038	1.7538	1.81447	1.83635	1.95878	1.79586	1.75447	1.86639	1.86232	1.90921	1.88196	1.91778	1.93529	1.83	1.86575	2.04961	2.23886	1.89668	2.09682	1.99716	2.03949	2.04013	1.93179	2.09686	2.03288	1.98955
ES431	34.2932	88.836	5156.92	2.38483	2.22092	2.16078	2.21304	2.17392	2.0113	2.3389	2.28749	2.18107	2.13356	2.0265	2.00991	2.00025	1.97656	1.92131	1.94972	1.98894	2.01902	1.81109	1.90126	1.89476	1.82161	1.91599	1.9287	1.67724	1.88651	1.81039	1.96057	1.93681	1.98855	1.91681	2.02698	2.13263	2.0526	2.12664	2.3371	1.24155	1.01066	1.06711	1.29083	1.06153	1.08619	1.02072	1.03252	1.03654	1.08802
ES432	33.3217	126.813	5655.77	1.14125	1.1253	1.09157	1.10693	1.03786	1.10422	1.20367	1.36928	1.1864	1.04482	1.02714	0.945189	0.955727	0.912418	0.888558	0.906791	0.840431	0.912784	0.861266	0.854893	0.83488	0.814276	0.847484	0.850782	0.781425	0.838583	0.839894	0.875293	0.885546	0.918337	0.920052	0.983991	0.999586	1.01623	1.05016	1.08875	1.16355	1.02504	1.08436	1.01622	0.976258	0.978493	0.974143	1.06011	1.08749	1.0879
ES434	42.3695	91.4212	8190.92	1.17365	1.13218	1.06322	1.08257	1.05821	1.11967	1.13299	1.11013	1.12766	1.10862	1.01916	0.985805	0.95372	0.943671	0.941293	1.02657	0.97015	0.990999	0.879662	0.917735	0.891777	0.883549	0.900165	0.90692	0.819441	0.921319	0.865762	0.947592	0.942996	0.967595	0.950136	1.0058	1.04616	1.03235	1.04667	1.16285	1.19961	1.02622	1.05633	1.05836	1.06929	1.07483	1.02862	1.07876	1.08862	1.10845
ES438	38.6585	94.0738	7812.08	0.933911	0.87326	0.868861	0.87075	0.865745	0.947281	0.94328	0.911781	0.956391	0.956958	0.947192	0.932423	0.964128	0.967867	0.964371	0.993249	1.01415	1.03141	0.989738	1.002	0.964685	0.966109	0.993049	0.99868	1.04481	0.95893	0.939302	0.986478	0.989628	1.00729	0.95232	0.965192	0.96716	0.912151	0.923202	0.989142	0.976689	0.880672	0.91458	1.00826	1.00255	1.03912	0.967132	0.948641	0.913898	0.938045
ES447	34.7948	62.0227	6503.57	2.37354	2.45851	2.38964	2.40885	2.28179	2.34603	2.46384	2.22426	2.32987	2.09974	2.08514	2.05936	2.09626	2.07127	2.10198	2.13646	2.04807	2.06062	2.00696	1.9423	1.91543	1.92833	2.00337	2.06051	2.23097	1.98409	1.9234	2.08056	2.06042	2.10379	2.08088	2.18476	2.10059	2.05582	2.08858	2.10339	2.45596	2.23511	2.49295	2.37237	2.41886	2.45987	2.31037	2.53206	2.53838	2.39916
ES448	35.9118	67.2897	8046.5	1.07114	1.08829	1.05004	1.05862	1.01297	1.06211	1.10796	1.02134	1.00027	1.00478	0.979591	0.978885	0.985978	0.962077	0.96935	0.993041	0.963354	0.984546	0.953908	0.93268	0.916866	0.9179	0.948046	0.956552	0.881946	0.95098	0.895176	0.987485	0.968575	1.00308	0.972693	1.00329	0.992493	0.966143	0.963274	1.02901	1.09786	1.00849	1.10503	1.0862	1.07183	1.09494	1.06856	1.11573	1.10455	1.07717
ES449	42.7991	129.325	6412.1	1.03885	0.970172	0.962187	0.947559	1.01349	1.03889	1.09105	1.05988	1.08223	1.04926	0.989832	1.00219	0.99307	0.978086	0.987916	1.01839	1.03012	1.03754	0.968538	1.03049	0.980252	0.956987	0.973662	0.935124	1.01274	0.904311	0.91574	0.948933	0.934499	0.949033	0.93024	0.942896	0.989466	0.952132	0.981097	1.04991	1.14644	1.00048	1.01075	1.04335	1.04521	1.04025	0.958764	0.94118	0.955008	1.00034
ES943	40.2419	105.542	5230.54	0.997385	0.884106	0.839176	0.842096	0.861181	0.933172	0.912161	0.945071	0.880137	1.01763	0.944971	0.968056	0.94697	0.958262	1.00619	1.00156	1.03321	1.02675	0.988968	1.05221	1.00361	0.999554	1.00455	0.985494	1.06198	1.00175	1.02409	1.00344	1.0061	1.0033	0.968428	0.933255	0.9885	0.958547	0.996097	1.04926	1.04725	0.942705	0.920601	1.04342	1.03753	1.01489	1.00927	0.947784	0.940491	0.990316
ES945	39.5611	59.7761	6000.24	1.10223	1.14195	1.09508	1.09606	1.03458	1.08379	1.10437	1.09315	1.12839	1.08437	1.03585	0.986399	0.987794	0.927364	0.992766	0.973201	0.906946	0.91523	0.939079	0.912792	0.896833	0.942044	0.919408	0.967755	0.858203	0.926494	0.902181	0.941256	0.94973	0.94158	0.955542	1.00055	1.01509	1.06243	1.10637	1.13126	1.16256	1.0922	1.10598	1.02302	0.932586	0.920294	0.953054	1.03449	1.09521	1.11347
ES947	18.0013	48.6556	12356.5	0.846588	0.841368	0.885074	0.900528	0.901058	0.885465	0.848333	0.872265	0.809957	0.956375	0.987892	1.0066	0.982957	0.971692	0.965575	0.979328	0.991604	0.988429	1.03751	1.08091	1.05486	1.03842	1.01223	0.998469	0.924684	1.04177	1.08739	0.989689	1.01234	0.941616	0.982686	0.986327	0.998805	1.02824	0.983942	0.940339	0.887367	0.986853	0.870665	0.964658	0.907416	0.925164	1.00728	0.877073	0.930245	0.964589
ES950	10.8808	26.5825	83449	0.761977	0.777891	0.847672	0.850631	0.984589	0.812864	0.80203	0.805891	0.704872	0.845699	0.934659	0.96604	0.939704	1.03926	0.939214	0.991018	1.07329	1.00523	1.07595	1.144	1.1247	1.15268	1.0362	1.02299	0.954601	1.02257	1.169	1.02177	1.04877	0.973364	0.999796	0.924097	0.899945	0.955223	0.880834	0.834361	0.791464	1.03336	0.917744	0.974951	0.980505	0.980878	1.02191	0.900912	0.926151	0.897064
ES951	35.5342	112.199	7231.87	0.780391	0.774107	0.813588	0.82971	0.849231	0.79306	0.799761	0.829562	1.18487	1.55595	1.67269	1.73792	1.76764	1.79462	1.753	1.64148	1.75248	1.54418	1.85197	1.85686	1.89368	1.88239	1.81035	1.85355	1.95831	1.82863	1.9036	1.756	1.80145	1.78853	1.78363	1.7244	1.70227	1.7104	1.66885	1.36012	0.755558	0.877829	0.817681	0.870468	0.873134	0.860632	0.929748	0.863869	0.872042	0.837831
ES952	50.8902	165.089	7042.16	0.954366	0.928467	0.944364	0.927255	0.971468	0.929777	0.910324	0.9535	0.859034	0.992834	0.971831	0.992616	0.974419	0.973456	0.95091	0.928725	0.961819	0.937223	0.988711	1.01264	1.02506	1.013	0.983805	0.978324	1.04302	0.988516	1.03079	0.938443	0.961065	0.945564	0.976468	0.94271	0.95941	1.01356	1.01097	0.933252	0.930259	1.04192	0.936525	0.956755	0.961931	0.941127	1.02845	0.910908	0.966745	1.03509
ES955	36.9968	116.235	29004.4	1.00948	0.952723	0.934986	0.914621	0.951428	0.927194	0.941942	1.01105	1.02812	1.02485	0.987221	0.978532	0.957079	0.950093	0.950444	0.93623	0.978498	0.932471	0.97687	1.0249	1.00826	0.999705	1.01694	0.978614	1.04662	0.984452	1.00034	0.946004	0.978451	0.946962	0.940617	0.951113	0.943514	1.02106	1.07146	1.02775	1.02711	1.05422	0.928838	0.953389	0.964142	0.923816	1.00413	0.904719	0.971289	1.07924
ES956	41.1943	12.0058	9072.2	1.29322	1.23472	1.27163	1.25117	1.34949	1.17756	1.21294	1.1514	0.916498	0.926524	0.939968	0.973708	0.981994	0.991394	0.992487	0.968984	1.0374	0.983866	1.03566	1.05611	1.06393	1.06132	1.03581	1.0151	0.911575	1.03665	1.05413	1.04014	1.03052	0.990468	1.01424	0.949165	0.961014	0.975641	0.952207	0.900052	0.970906	0.981407	0.916365	0.989672	1.06455	1.02605	1.06305	0.942265	0.957846	0.978863
ES961	14.1312	24.8614	10665.9	0.775929	0.791836	0.885316	0.878109	0.963575	0.802969	0.810793	0.833094	0.683197	0.834445	0.917441	0.989154	0.962956	1.06702	0.976119	0.974941	1.05625	0.931203	1.08942	1.07536	1.15643	1.16033	1.07456	1.03738	1.14648	1.03793	1.20646	1.02697	1.07972	0.985056	1.02215	0.979482	0.905862	0.981079	0.919554	0.829772	0.770538	1.0344	0.924031	0.948924	1.01334	0.986883	1.0847	0.917265	0.921978	0.899147
ES964	42.4238	120.356	8439.77	0.943841	0.860513	0.879946	0.858578	0.908798	0.885665	0.926453	0.937288	0.886413	0.947671	0.948361	0.911203	0.905085	0.898893	0.90172	0.922062	0.933185	0.900284	0.897073	0.947048	0.938246	0.925643	0.911142	0.91696	0.969808	0.915424	0.965097	0.919233	0.945998	0.92842	0.909887	0.889156	0.930081	0.951268	0.978628	0.949265	0.970049	0.964454	0.851135	0.961283	0.966083	0.930916	0.987035	0.874225	0.902258	0.987821
ES965	30.5912	63.6179	9429.28	0.88893	0.883842	0.85005	0.858223	0.85977	0.901546	0.865438	0.839053	1.32012	0.925743	0.87423	0.885695	0.918204	0.882367	0.926295	0.927633	0.92333	0.946218	0.908126	0.911117	0.897686	0.901676	0.902384	0.93282	0.979864	0.918286	0.895745	0.918847	0.925693	0.913881	0.894209	0.885169	0.933616	0.901833	0.895336	0.948863	0.962989	0.874231	0.879297	0.999266	0.947638	0.933608	0.934158	0.902105	0.918798	0.926095
ES966	41.8284	82.842	8912.86	1.14868	1.11514	1.07782	1.08551	1.11327	1.1204	1.09357	1.10263	1.01101	1.02816	0.976587	0.971142	0.937766	0.933478	0.956282	0.941253	0.931207	0.954821	0.928734	0.936682	0.933085	0.937961	0.94	0.92528	1.01196	0.933835	0.920731	0.941021	0.927093	0.95541	0.950474	0.931227	0.985794	0.984572	1.01802	1.05548	1.0889	1.00848	0.950764	1.021	0.982736	0.946826	0.984678	0.969164	0.985766	1.02453
ES967	7.58039	11.1357	10576.9	1.85243	1.92075	1.89778	1.91745	1.66378	1.70262	1.82878	1.63015	1.04413	0.964781	0.944895	0.915006	0.931997	0.939538	0.981211	0.962243	0.875192	0.963159	1.00636	0.913044	0.920616	0.966634	0.980467	0.975449	0.94109	0.94444	0.854874	0.903329	0.942371	0.930197	0.967449	0.990511	0.929303	0.922182	0.965889	0.924901	1.01419	0.928807	1.10234	0.997371	0.836786	0.800879	0.886193	1.00921	1.03312	0.949344
ES969	29.0873	97.0788	9052.68	0.962191	1.01172	1.05441	1.03255	1.03672	0.951149	0.967479	1.01856	0.887483	0.933478	1.01024	0.984022	0.96492	0.984893	0.945129	0.956976	0.921608	0.891809	0.95944	0.931139	0.985718	1.00482	0.977805	0.960851	0.8924	0.977766	0.988708	0.911635	0.970818	0.925378	0.948175	0.950431	0.972494	1.0075	1.03177	0.94913	0.919842	1.06276	1.0285	0.966067	0.918103	0.910671	0.980563	0.986599	1.02583	1.00015
ES970	32.5218	73.107	10744	1.59925	1.66778	1.74822	1.73951	1.76237	1.53526	1.62502	1.45398	0.800617	0.94357	0.949685	0.972239	0.96085	0.973829	0.959238	0.965341	0.979006	0.938133	1.04112	1.0234	1.05029	1.05665	1.01329	1.03558	0.937527	1.02189	1.08838	1.0032	1.00826	0.956958	0.999219	0.924892	0.918022	0.943093	0.936811	0.848488	0.833995	1.01858	0.973317	0.953579	0.928615	0.917697	0.985435	0.928051	0.941663	0.94083
ES973	39.0161	57.6636	7329.82	0.859459	0.829362	0.866104	0.870351	0.905162	0.864945	0.834625	0.86971	0.953028	0.922492	0.951078	0.970238	0.983297	0.980894	0.986446	0.97706	1.01226	0.977021	1.01378	1.05263	1.02795	1.02793	0.99161	1.01339	1.09347	1.03516	1.05583	1.00432	1.01896	1.00147	1.00044	0.958764	0.976635	0.963953	0.937432	0.868619	0.919567	0.961465	0.920969	0.973915	0.99571	0.982779	1.03964	0.929835	0.935899	0.953133
ES974	24.5997	28.4321	8411.33	0.839923	0.905736	0.882643	0.931091	0.85531	0.912029	0.85787	0.868373	1.03404	0.934736	0.932091	0.96923	0.995708	0.967367	1.02766	1.01022	0.960523	1.01091	1.00402	0.963121	0.959671	0.978709	0.971621	1.01319	1.10957	1.04723	0.979279	1.02226	1.01501	1.02552	1.01815	1.02527	0.948438	0.931605	0.907455	0.942827	0.919986	0.925603	1.03647	1.03577	0.915922	0.930219	0.989867	1.03596	1.04309	0.964324
ES975	27.7323	48.5026	9327.96	0.961261	1.06667	1.06044	1.05801	0.987488	0.965694	1.02273	1.02008	0.966058	1.01468	1.0141	0.974072	0.989146	0.964473	0.992449	0.990484	0.906097	0.958373	0.994185	0.910391	0.920302	0.981077	0.98055	0.975917	1.07897	0.974437	0.904575	0.933411	0.965698	0.96186	0.983307	1.00364	0.962743	0.990879	1.04186	1.00981	1.06355	1.05494	1.08229	1.00945	0.929718	0.9203	0.95567	1.0284	1.0972	1.05893
ES978	18.3602	41.7768	9745.49	0.899339	0.866947	0.8003	0.820248	0.849718	0.901037	0.84964	0.815964	1.56301	0.953897	0.890851	0.881418	0.903683	0.906954	0.97021	0.966797	0.986697	0.989207	0.942542	0.972461	0.955084	0.960392	0.922514	0.947541	1.05203	0.949875	0.918494	0.950152	0.944173	0.963222	0.949825	0.91517	0.944081	0.866073	0.902898	1.06144	1.01247	0.881004	0.906964	0.998369	0.964938	0.962669	0.93485	0.93858	0.896018	0.914732
ES980	2.37915	3.24416	12792.8	2.18085	2.15502	2.29863	2.48455	2.07646	2.26001	2.27377	2.26885	1.95884	2.07897	2.18533	1.91788	2.08663	1.99317	2.07209	1.82294	1.77574	1.75963	2.05687	1.89008	1.79875	1.98007	1.94156	2.09922	2.13911	1.85652	1.75691	2.01029	1.93425	2.02169	2.05068	2.20515	2.25007	1.98954	1.9296	2.41902	2.53507	2.13615	2.54057	2.38748	1.87385	1.98084	1.89701	2.16506	2.34329	1.9158
ES984	48.3564	83.6219	4994.85	0.976535	0.995191	0.996443	0.972053	0.945839	0.968144	0.956774	1.00321	0.934907	1.00646	0.999225	1.00028	0.985977	0.955938	0.979145	0.983119	0.946208	0.959832	1.00311	0.983733	0.985313	0.990704	1.00096	0.983077	1.05601	0.989977	0.979255	0.969189	0.984224	0.95885	1.01039	0.99983	0.98956	1.01902	1.02794	1.03656	1.02414	1.02579	1.00706	1.00579	0.961106	0.950166	0.997829	0.999225	1.01104	1.03828
ES985	47.8706	87.0558	6271.16	1.13315	1.07249	1.03933	1.04952	1.07683	1.05791	1.06367	1.10931	1.03231	1.1021	1.04832	1.01062	0.990676	0.95153	0.949161	0.933591	0.951512	0.948123	0.929469	0.947977	0.933053	0.924613	0.915489	0.934258	0.820276	0.937169	0.919026	0.953572	0.939353	0.945722	0.965152	0.950864	1.02748	1.05928	1.1161	1.13893	1.16626	1.11025	1.01499	1.07155	1.07266	1.01426	1.03664	1.01035	1.06154	1.13551
ES986	35.307	74.042	7937.3	1.46399	1.52107	1.59361	1.56698	1.66637	1.54173	1.44729	1.51066	1.57241	1.59188	1.74456	1.79327	1.78902	1.88468	1.76926	1.82786	1.88406	1.77318	1.93361	1.96981	2.04543	2.01487	1.92526	1.87482	1.72149	1.89482	2.08163	1.89963	1.8707	1.80523	1.85629	1.72224	1.72019	1.81123	1.68887	1.515	2.21286	2.65467	2.38344	2.36665	2.6064	2.57941	2.7854	2.48531	2.47405	2.49199
ES987	15.8924	86.3013	16367.9	0.768387	0.753601	0.861298	0.863933	0.941906	0.763019	0.782498	0.848097	0.695104	0.829379	0.923605	0.989334	0.976175	1.07074	0.964796	1.0034	1.03767	0.912715	1.05843	1.1143	1.16392	1.13372	1.04976	1.02331	1.14291	1.05091	1.1869	1.04236	1.05094	0.956456	0.999683	0.949595	0.948085	0.920492	0.898156	0.780391	0.739491	0.994272	0.867624	0.890752	1.00199	0.972138	1.03624	0.882813	0.908248	0.861352
ES988	44.1887	118.341	8140.59	0.867451	0.857258	0.935135	0.929968	0.967254	0.877416	0.869806	0.894359	0.761983	0.951033	0.997515	1.00237	0.978877	1.00635	0.966697	0.981531	0.997183	0.946345	1.06186	1.07271	1.09857	1.08201	1.04465	1.02482	0.916349	1.04953	1.11742	1.01195	0.994558	0.985785	1.00371	0.947059	0.972671	1.01551	0.990698	0.862437	0.825938	1.02241	0.866828	0.922572	0.97195	0.9282	1.02906	0.882273	0.948261	0.98794
ES990	32.6498	83.0951	5635.84	0.987459	0.850579	0.826547	0.84145	0.903078	0.926854	0.936253	0.935364	0.90458	1.00438	0.936745	0.961072	0.96971	0.991285	0.995827	1.00318	1.0824	1.05408	0.989693	1.08759	1.0239	1.00669	0.997266	1.00558	0.861971	1.01729	1.01863	0.997561	1.0128	1.02664	0.955597	0.942891	0.984587	0.974116	0.988579	0.960351	1.01181	0.969023	0.885771	1.03909	1.0871	1.07088	1.05791	0.926309	0.903477	1.02107
ES991	28.8827	59.845	6135.26	1.27675	1.11856	1.05344	1.05523	1.10801	1.10523	1.21727	1.15083	1.0837	1.13733	1.03612	0.999969	0.94001	0.93824	0.945292	0.927071	0.953242	0.942279	0.860717	0.921961	0.899124	0.895029	0.902116	0.884181	0.949055	0.874653	0.905421	0.916175	0.913562	0.953524	0.937451	0.935837	1.03185	1.06781	1.10551	1.15305	1.25415	1.14544	1.01565	1.10686	1.14618	1.08841	1.09079	1.04168	1.06819	1.18298
ES992	13.8944	22.4642	10099.2	1.13568	1.06759	1.09427	1.09535	1.06125	1.06801	1.12294	1.06023	0.990422	1.08277	1.01692	0.961919	0.972576	0.89395	0.948011	0.932317	0.921039	0.918867	0.939786	0.925834	0.912125	0.910424	0.902672	0.912465	0.988076	0.929831	0.941067	0.894163	0.934974	0.923745	0.971621	0.976967	0.991125	1.02805	1.04152	1.02471	1.03256	1.07825	0.986843	1.05849	1.00121	0.999109	1.05243	0.97999	1.04511	1.12508
ES994	37.3612	0.181142	8756.84	0.878222	0.863255	0.843795	0.840794	0.882719	0.876912	0.860693	0.837175	0.840023	0.947653	0.93623	0.957962	0.976669	0.984484	0.983768	0.975909	0.998549	0.991185	1.01378	1.06015	1.04284	1.05942	1.03016	1.00391	1.08794	1.03872	1.05233	1.01323	1.03981	0.976105	0.977956	0.95147	0.961009	0.96491	0.954585	0.886987	0.89005	0.951914	0.904904	0.978066	0.995024	0.980511	1.03698	0.91721	0.924239	0.988257
ES995	33.7478	65.5882	8794.9	0.926951	0.869248	0.864901	0.838536	0.901999	0.908175	0.886174	0.870266	0.814883	0.950806	0.92018	0.936456	0.946062	0.958402	0.97789	0.971676	0.97509	0.968473	1.00231	1.01544	1.0162	1.01181	0.975323	1.00127	1.06829	1.00552	0.971779	0.973901	1.00683	0.977872	0.969767	0.924557	0.951012	0.939851	0.93846	0.891851	0.918914	0.930866	0.874443	0.976457	1.00178	0.956561	0.993157	0.897664	0.900272	0.9488
ES996	33.357	31.7134	8074.08	0.861573	0.830322	0.862607	0.85085	0.862788	0.913968	0.876294	0.860469	0.880334	0.956372	0.925095	0.953446	0.95496	0.979734	1.05647	1.00785	1.02733	1.03378	1.03495	1.04465	1.00952	1.0383	0.995583	1.04592	0.902417	1.03764	1.01951	1.00755	1.0253	1.00267	0.983705	0.942981	0.94536	0.916847	0.864318	0.828424	0.926061	0.954114	0.943479	1.03337	1.03171	0.986036	1.0086	0.943027	0.921532	0.920397
ES998	30.6868	49.4968	8554.61	1.17741	1.05868	1.0623	1.04327	1.11361	1.10425	1.17759	1.10814	1.07985	1.12753	1.06409	1.01925	0.972888	0.943854	0.993879	0.928377	0.972395	0.966357	0.937949	0.977091	0.939077	0.939425	0.954162	0.953653	1.00054	0.934153	0.92476	0.904271	0.960252	0.961696	0.927901	0.950829	1.00389	1.05462	1.09862	1.11411	1.20995	1.15693	1.02856	1.04624	1.04568	0.983961	1.03374	0.981447	1.02292	1.10661
[truncated: 365 more columns]
