# Supplementary material for: Systematic analysis of bypass suppression of essential genes
Source: Mol Syst Biol. 2020 Sep 17;16(9):e9828. doi: 10.15252/msb.20209828 (PMC7507402; doi:10.15252/msb.20209828)
Supplement: Supplementary file 9 — Dataset EV8 [file MSB-16-e9828-s009.xlsx]

## Sheet: ReadMe
Dataset EV8. SGA data of a subset of suppressor strains
This file contains SGA scores for a subset of haploid, euploid suppressor strains that were screened by SGA. Strains were screened against an array of nonessential gene deletion mutants at 30 °C.
These data contain query and suppressor linkage groups that should be removed when scoring genetic interactions. See Costanzo et al., 2016 for details on SGA genetic interaction scores.
DMA = MATa deletion mutant

## Sheet: DatasetEV8
StrainID	QueryORF	YAL068C_dma70	YAL067C_dma71	YAL066W_dma49	YAL065C_dma50	YAL064C-A_dma51	YAL062W_dma52	YAL061W_dma53	YAL060W_dma54	YAL059W_dma55	YAL058W_dma56	YAL056W_dma58	YAL056C-A_dma57	YAL055W_dma59	YAL054C_dma37	YAL053W_dma38	YAL051W_dma39	YAL049C_dma40	YAL048C_dma5203	YAL046C_dma5216	YAL045C_dma41	YAL042W_dma43	YAL042C-A_dma42	YAL040C_dma44	YAL037W_dma45	YAL036C_dma46	YAL034C_dma47	YAL031C_dma25	YAL030W_dma26	YAL029C_dma27	YAL028W_dma28	YAL027W_dma29	YAL026C_dma30	YAL024C_dma5246	YAL023C_dma31	YAL022C_dma32	YAL020C_dma33	YAL019W_dma34	YAL018C_dma35	YAL017W_dma13	YAL015C_dma14	YAL014C_dma15	YAL013W_dma16	YAL011W_dma17	YAL010C_dma18	YAL008W_dma19	YAL007C_dma20	YAL005C_dma21	YAL004W_dma22
ES274	YBL034C	0.0155162	0.209334	0.110497	-0.13301	-0.0616823	-0.311293	0.079769	-0.206931	0.0637361	0.344659	0.104697	0.0536922	0.119886	0.0698747	0.0257118	-0.00830732	-0.0566419	0.238023	0.0797772	0.112567	0.205987	0.0617663	0.100282	0.13532	-0.0258975	-0.0984257	0.320497	0.0598301	0.0819963	-0.156395	-0.0632393	0.236553	-0.33596	0.237746	0.0857503	0.0558029	-0.048148	0.207561	0.162619	0.110125	0.165523	-0.676723	-0.336214	0.0305052	0.0902787	0.117396	0.0782642	0.185112
ES331	YBL034C	0.844153	0.40002	-0.0123429	-0.144844	0.0531858	-0.429227	-0.106887	0.158371	0.303359	-0.110353	0.236042	-0.0398557	-0.329316	0.537124	-0.250968	0.35573	-0.185537	0.285913	0.0890129	-0.313248	0.0015284	-0.167446	-0.145229	0.343841	0.221619	0.210346	-0.0311835	0.0882442	0.336756	0.499011	0.367631	-0.526242	-0.432693	0.565137	0.0296927	-0.168847	-0.383886	0.123417	0.131196	-0.198075	0.913095	-0.00636681	-0.107753	-0.0846278	0.684428	0.197515	-0.169048	-0.123653
ES371	YBL034C	0.157027	-0.0254674	0.042123	-0.476604	0.117384	-0.170653	0.694345	0.178112	-0.137235	-0.00423919	-0.147522	-0.0622284	0.0674556	0.0944704	0.0237102	-0.118468	-0.67331	0.186329	-0.133123	0.174747	0.0933267	-0.0311583	0.0231504	0.0802261	0.803521	0.0565179	0.165369	-0.16048	0.0318467	-0.151754	-0.00162065	0.148551	-0.353182	0.112087	0.243701	0.00731262	-0.0695489	0.400356	-0.190653	0.0144439	-0.00654515	-0.203536	-0.0574569	0.0959913	0.0902478	0.542686	0.183356	0.0553624
ES347	YDR141C	0.161731	-0.0866166	0.1398	0.0813682	-0.113299	0.340066	-0.261004	-0.0738988	-0.118116	-0.0138535	-0.0961594	-0.156884	0.182898	-0.0243598	-0.144464	0.185643	-0.0968914	-0.0111065	-0.0379957	-0.130736	0.0856075	-0.229971	0.0312596	0.0269992	0.41883	-0.00537169	0.2039	0.0654652	0.169533	-0.0347675	0.00281608	-0.344247	-0.0369184	-0.154914	-0.00737827	-0.117805	0.0579442	-0.0637516	-0.00588158	-0.129288	-0.026173	-0.0954908	0.294203	-0.161863	-0.0442775	-0.0210447	-0.0345824	-0.0374891
ES363	YDR373W	0.131297	-0.0845239	-0.00696845	0.132506	-0.0636077	-0.0472759	-0.0066082	0.0347	-0.107513	-0.0360412	-0.0136672	0.179837	0.0234682	0.0446071	-0.00899922	-0.0492286	0.0561519	-0.0647834	-0.0980265	-0.118642	0.0524745	0.0310215	0.0436722	-0.0872548	1.09543	-0.0209946	0.125915	0.00723978	0.0836066	0.142674	0.166223	-0.642672	-0.100688	0.0340093	-0.0626705	0.0321011	0.0727204	0.0286392	-0.0697395	0.0142315	-0.0788255	-6.92166e-05	-0.0638502	-0.083879	0.0701855	-0.0944532	0.0431287	-0.297821
ES260	YDR373W	0.0229833	0.0970996	0.0886496	0.0109811	-0.0766663	-0.0358808	0.187473	-0.0453128	0.0817727	0.161345	0.0107929	0.160857	0.0766105	0.102099	0.042612	-0.0139306	-0.0849265	0.0512771	-0.0122142	-0.126339	0.0510714	-0.0735747	0.00724515	-0.0475505	-0.0649283	0.0517738	0.0603197	-0.0512758	0.0347054	-0.019561	0.0823871	-0.637196	0.0314323	0.0153614	0.0261357	0.0805291	-0.0379021	-0.00736661	-0.0256776	-0.0366459	-0.0637288	-0.19894	-0.0992242	-0.131799	-0.0533405	-0.0163632	0.109619	-0.0464238
ES1266	YDR427W	0.00645284	0.237639	0.480337	-0.276934	0.293504	0.129228	0.142942	-0.193008	0.0160144	-0.048654	0.0707201	0.399283	0.436401	0.0265058	-0.221781	-0.133026	0.223487	-0.0951362	0.105565	-0.0613102	-0.0770562	0.823606	-0.298846	0.186621	0.144162	0.07722	-0.246686	0.0116922	-0.318787	0.210178	-0.330969	0.0823454	-0.22839	-0.477003	-0.427036	0.108749	0.551686	0.643689	-0.426181	0.0939596	-0.149768	-0.407891	0.734886	0.198144	-0.249941	0.277316	0.614029	1.15494
ES139	YDR487C	-0.287634	-0.0648384	0.314064	0.228271	0.270099	0.0991104	-0.0219759	0.0286883	0.23777	-0.234126	0.0942555	-0.241222	0.145991	-0.0989178	-0.0894914	-0.241951	0.0601247	0.157499	0.0199308	0.106329	0.112814	0.0761703	0.269465	-0.0615832	-0.0510355	-0.213534	0.154361	0.270576	0.00983761	0.00770789	0.0598322	-0.00749533	0.139273	-0.105491	0.0567446	-0.144266	-0.220491	-0.038299	0.163358	-0.0369391	-0.0884885	-0.124499	-0.0336794	0.106392	-0.3632	-0.0666328	-0.0176779	-0.0138292
ES259	YEL034W	0.185473	0.131541	0.0543632	0.0520582	0.00915735	-0.164433	0.10273	-0.764768	0.0977969	0.196	0.113415	0.0633326	0.0761924	0.0177921	0.00356286	-0.0389443	-0.0245431	0.143528	-0.0176659	-0.111664	0.0890586	0.051141	0.107803	0.0151005	0.295344	0.0129026	0.16679	-0.0477685	0.00702601	0.0851706	-0.0567161	0.153614	-0.0193754	0.0817645	0.0983978	0.0163394	0.0765154	0.0497811	-0.124688	0.0118146	0.084547	-0.0789691	0.0120443	0.0762891	0.127973	-0.0894485	0.158812	-0.019835
ES325	YEL034W	0.315732	-0.164888	-0.0562	-0.155958	-0.042905	0.128932	-0.336094	-0.193932	0.0124878	0.164811	0.0497947	0.217937	0.170022	-0.204281	-0.0024424	-0.272987	0.00258665	-0.0162644	0.0154979	-0.0558289	0.0820783	-0.0791589	0.0798606	0.0835187	0.266904	-0.0367533	-0.0611411	-0.102171	0.123591	0.122066	-0.237753	0.0361199	0.166573	0.0188486	0.037434	0.0907057	-0.171949	-0.264135	0.0121116	-0.0202625	0.112405	-0.353326	0.0193475	-0.0283268	-0.0610999	0.0571612	0.0211097	-0.212863
ES326	YEL034W	8.97686e-05	0.0294848	-0.062303	0.0657159	0.0561657	0.06512	0.0114682	-0.0193846	-0.0343513	0.0644958	-0.0491784	0.0222069	0.13412	0.0851479	0.0490319	0.0267182	-0.0892578	-0.0479491	-0.0267102	-0.0247443	-0.028542	-0.0159437	0.00150607	-0.0282464	0.0107641	-0.00492243	0.0763902	0.0836348	0.0610298	0.00693375	0.054047	0.130608	0.0460822	-0.019379	0.00948683	0.00796373	-0.0120693	-0.0219961	0.042919	0.0100576	0.0160432	0.00222512	-0.0875845	0.136971	0.0436755	-0.0285026	-0.00524588	-0.0233379
ES329	YEL034W	0.0769826	0.0903736	0.128405	0.0322559	-0.0622684	-0.129207	0.106748	0.137366	-0.0550582	-0.159249	0.245958	0.146932	-0.0843264	0.211977	-0.0265279	-0.17927	-0.373334	0.111997	0.0683293	-0.270264	0.102813	-0.0795113	-0.113372	-0.035395	0.142906	-0.0649212	-0.165889	-0.0204164	0.0712425	-0.145935	0.108076	-0.121666	-0.0590001	-0.178759	-0.00162237	0.0401643	-0.124192	0.155543	0.141212	-0.0530909	0.160793	-0.0421058	-0.179466	0.113923	0.0533379	-0.0382506	0.0238038	0.173041
ES362	YEL034W	0.0533803	0.169933	0.0314999	-0.142727	-0.0806081	0.0504493	-0.0343548	-0.0300677	-0.100505	0.0563056	-0.0153876	0.0660249	-0.0908328	0.0284562	-0.0644495	-0.0481749	-0.376305	0.0916612	-0.0207705	0.185106	0.0551298	0.0416922	0.0828049	0.134499	-0.322518	-0.0205639	-0.0879979	0.118086	0.0895754	0.0902652	-0.144798	0.184127	0.00158473	0.117428	-0.0562983	0.232345	-0.0450814	0.0258952	0.00394427	-0.294032	0.159146	-0.179481	-0.0743862	0.0810007	0.116304	0.0285726	0.307332	0.154955
ES364	YEL034W	0.00476501	0.00953342	0.0102886	0.142575	-0.071926	-0.314564	-0.0639799	-0.0757048	-0.0663825	0.11641	-0.113952	0.0235253	0.182042	0.0477096	0.0436544	0.0431963	-0.054039	0.0678833	0.0532244	-0.0527399	0.0599532	-0.0496458	0.0996745	0.148081	1.37129	0.0687802	0.102138	0.0186453	0.0736557	0.0120205	0.114715	0.310832	0.0360652	0.0514404	0.0370635	0.112749	0.0560861	0.0317364	-0.000590324	0.0417913	0.0618069	-0.0670575	-0.0238804	0.0260244	0.00333529	0.129561	0.268296	0.0260674
ES423	YEL034W	-0.00289993	-0.00791392	0.0874131	-0.0634018	-0.0292169	-0.108816	0.0509599	-0.0213611	0.0215021	0.104603	-0.0771923	0.0237161	0.203879	0.125791	-0.0182848	-0.0620008	-0.144309	0.0840148	0.0243692	-0.199205	0.0186092	-0.038237	0.0667471	-0.0051404	-0.0231704	0.0315265	0.0797818	-0.0152506	0.109079	0.0463828	0.0100473	-0.121055	-0.12991	0.0925251	0.0499892	0.0489226	0.176913	-0.221275	-0.130092	0.0406897	0.102577	-0.0957183	-0.0296586	-0.136825	-0.151295	0.0509398	0.134813	0.163361
ES017	YEL035C	-0.193116	-0.216874	0.112631	-0.112028	0.0428768	0.244384	-0.0215636	0.117488	0.225245	0.116046	-0.0329009	0.0588081	0.0805016	0.0915297	0.199733	-0.0405628	0.0719082	0.0431979	0.0211295	0.210721	0.052812	-0.090826	0.0179026	0.0887218	0.0360603	0.0343787	0.0493874	0.173622	0.171921	0.00361368	-0.122879	0.126367	0.00837014	0.113197	0.0633003	-0.0720059	-0.0524828	0.0374016	0.301752	0.129272	0.111775	-0.0665586	-0.0674353	-0.00213918	0.238669	-0.0117723	0.121303	-0.0362809
ES018	YEL035C	-0.0371934	-0.0156343	-0.058964	0.070802	0.0331482	0.0189487	0.0834741	0.0551747	0.0106827	-0.00835022	-0.121805	-0.077956	0.0879747	0.0766537	-0.0180633	0.091615	-0.0288039	-0.00459333	0.312576	0.054995	0.012202	0.057152	-0.0173325	0.0409969	-0.00722246	0.0517696	0.0867042	0.0067966	0.0307309	3.62244e-05	0.00430814	0.143514	-0.303975	0.0654253	0.0646029	-0.0902188	-0.00259521	-0.0407785	-0.102786	-0.0312896	0.0333204	-0.0499338	0.0669028	0.083727	-0.0375897	0.0817348	-0.211668	0.0705035
ES020	YEL035C	-0.0934319	-0.0609374	0.096393	0.0740084	0.0811403	0.199429	-0.104789	0.0817823	0.281309	0.112266	0.103318	-0.0496476	0.0751854	0.0868456	0.12053	-0.163549	0.0138022	0.0640808	0.0530531	0.12934	0.0798834	0.0701446	-0.0974639	-0.0115297	-0.0422506	0.0327771	0.12144	-0.0288453	0.108788	-0.0484542	-0.0805821	0.0733682	0.00643608	0.105269	-0.0172689	-0.00964228	0.109693	0.00357349	0.0286516	0.0981113	0.0603652	0.0473614	-0.0205316	0.176678	-0.189376	-0.00989673	-0.154795	-0.0223542
ES027	YEL035C	-0.0694096	-0.0258768	0.0290995	-0.0511395	0.112927	-0.0135451	0.0995251	0.00333364	0.0130539	0.0641123	-0.00200377	-0.106368	0.0238459	-0.0587244	0.0180743	0.0635915	-0.0060104	0.0771952	0.0533393	0.0747234	0.0755576	0.0524599	-0.0160798	0.0881044	0.0567219	0.01193	0.0164453	0.0586861	0.0645576	0.0255931	0.018647	0.188102	-0.0175303	0.0321722	0.038292	-0.00978755	0.00951093	-0.0534096	0.0596688	0.0525951	0.116792	-0.00991818	-0.0644905	0.0701622	-0.0727154	-0.0422696	-0.075944	-0.0520657
ES028	YEL035C	-0.0256822	-0.0265562	-0.00408388	-0.0487875	0.0254211	-0.0928202	-0.0786985	0.00134085	0.0177138	0.0535344	-0.0233262	0.0227759	0.038833	-0.0880806	-0.039875	-0.0108075	-0.0410633	-0.0243726	0.0632281	0.0169811	0.0260419	0.00394207	-0.0263799	-0.0290683	-0.027176	0.0200504	-0.0177024	-0.0165215	0.0485989	-0.0585154	-0.00225074	-0.000349256	-0.0116414	-0.0117308	-0.00985537	-0.0859009	0.0347464	-0.0139849	-0.00129476	-0.0163347	-0.0143385	-0.0408375	-0.0117192	0.115498	0.0075588	-0.0169916	-0.0406077	-0.0900534
ES943	YEL035C	0.0602019	0.0319409	-0.0374324	0.0971521	-0.109049	0.0947745	0.0753925	0.029049	-0.0877086	-0.0421299	-0.228977	0.0949265	0.27443	-0.116336	0.0679247	0.0523498	-0.081153	0.227256	0.0159406	-0.137181	-0.0212797	0.0468535	-0.136481	0.0441274	-0.0269176	0.0207177	-0.0441998	0.0482542	0.144965	0.100426	0.0213202	-0.124859	-0.0482729	-0.0835274	-0.044429	0.0312746	-0.120308	0.0218226	-0.0819871	0.0264429	-0.0255393	0.154975	0.0313905	0.178553	0.050737	-0.0761087	-0.0293469	-0.0930359
ES449	YER009W	0.0847232	0.0487599	0.0552146	0.00332084	-0.0143964	-0.116626	0.0140367	0.0806108	-0.302314	-0.146051	-0.061053	-0.0604313	0.0375911	0.0755667	-0.00781592	-0.16097	-0.0413759	0.00177189	-0.0778459	-0.205237	0.0777922	0.0261924	-0.00545086	0.0727673	-0.267973	0.16098	-0.0634376	0.0667047	0.0707608	-0.00629925	0.0198578	-0.39762	-0.0824122	0.0341772	0.142944	-0.0573138	0.000447958	0.0234259	-0.0607953	0.0522807	-0.174793	-0.141311	0.0795266	-0.027475	-0.0632213	0.0239869	-0.0587409	-0.219358
ES374	YER009W	0.0488246	0.117186	-0.0383367	0.000244216	0.0118259	-0.062545	-0.0346432	-0.154467	-0.322144	0.136831	-0.224178	0.0132476	0.152892	0.0543147	0.0991217	-0.150959	-0.0515542	0.0515631	0.0889112	-0.106401	-0.0501904	0.028505	0.0225895	0.0751142	-0.827113	-0.0472681	0.0366534	0.135472	-0.0843919	-0.162564	-0.313672	-0.300242	-0.129171	-0.0920188	0.0111775	0.172787	-0.028847	0.0479275	-0.14568	0.0289528	0.0139411	-0.144055	0.137291	0.0786113	-0.121623	-0.0429387	-0.152489	0.106083
ES155	YER036C	-0.00278669	0.0555823	-0.0933205	-0.231533	-0.208805	-0.261889	-0.0520178	0.0235444	0.123715	-0.11822	-0.0976904	0.00221164	0.00430857	-0.247588	0.0328782	-0.261881	-0.210947	-0.0922389	-0.0966479	-0.255291	-0.196497	-0.268896	-0.324269	-0.391409	-0.284565	-0.345139	-0.253765	-0.181534	-0.39649	-0.369952	-0.225926	-0.347677	-0.454417	-0.480587	-0.190749	-0.0902532	-0.14862	-0.0581579	-0.0967469	0.105228	-0.185504	-0.354933	-0.156853	-0.116285	0.0435618	0.106158	0.0313824	-0.0636358
ES156	YER036C	0.0645725	-0.104497	-0.0587588	-0.0159625	-0.0524322	-0.0784484	-0.29931	0.0412687	0.0430121	0.082772	0.155064	0.0931299	0.0348234	0.0685496	0.102833	-0.152668	-0.276262	0.0341998	0.00113125	-0.342732	-0.00476239	-0.198182	0.0202573	-0.165776	-0.637892	-0.720287	-0.25422	-0.26092	-0.58754	-0.246119	-0.159776	-0.109798	-0.248305	0.0308516	-0.11249	-0.129971	-0.287379	-0.374196	-0.314316	-0.00809584	-0.0137009	-0.200647	0.109611	-0.0622132	0.0534502	-0.0280508	-0.103361	-0.168396
ES157	YER036C	0.542698	0.112929	-0.100227	-0.038212	0.0702536	-0.165433	-0.541549	0.00214817	-0.324293	-0.335474	-0.101488	0.00347654	-0.0537025	0.0264866	-0.0322824	-0.224993	-0.246579	0.016539	0.0631529	-0.320254	-0.27415	-0.14677	-0.0418195	-0.665651	-0.602349	-0.559112	-0.638794	-0.394312	-0.37316	-0.328932	-0.0928891	-0.342569	-0.316253	-0.376781	0.0872165	-0.172595	-0.416725	-0.406942	-0.175953	-0.203492	-0.154054	-0.335915	-0.23819	-0.0523226	-0.0298332	-0.0634002	0.377401	0.0537085
ES035	YGL111W	0.0259947	0.0119645	0.0537959	-0.0808384	-0.0469771	-0.106729	-0.0331373	0.0145268	0.120365	-0.00718249	-0.0281737	0.0319819	0.111754	0.0135335	-0.0814647	-0.0628081	-0.058085	0.0109707	0.0875845	-0.0395336	0.0120481	-0.07461	-0.187862	-0.0235962	-0.0676366	-0.00401125	-0.0563776	-0.00583722	0.0592794	-0.0767399	-0.0611994	-0.21018	-0.107992	-0.057556	-0.0243641	-0.0366021	0.0346536	0.00158344	0.0570049	-0.0243362	-0.101205	0.121582	0.0398519	-0.0491736	-0.016288	-0.108404	0.0414283	0.0267601
ES036	YGL111W	-0.025765	-0.0952511	0.106721	-0.174295	-0.0856997	0.0690134	-0.0681835	0.123028	0.0247429	0.0127785	0.0247196	0.0762735	-0.0960736	0.00467672	0.0210503	-0.0956097	0.0146094	0.0374934	0.0180439	0.00877535	-0.10008	-0.0539419	-0.000864176	-0.0284888	0.0058112	0.0146592	0.0838989	0.0286988	0.0337035	-0.00276607	-0.11306	-0.368773	-0.141962	-0.0481783	-0.0138911	-0.0449232	0.0518036	0.0393961	0.0761949	0.0112087	0.130984	0.164339	0.104157	0.0211766	-0.0213275	-0.210448	-0.0464639	0.0266871
ES1190	YGL225W	0.193422	0.158436	-0.0922343	-0.399267	0.0489293	0.235527	0.153957	0.0292817	-0.0608926	0.0436461	-0.0494417	0.0726711	0.491227	0.368662	0.00867475	-6.00129e-05	0.0814694	0.327528	-0.121162	0.0883782	-0.124294	0.0553632	-0.0704322	0.281467	0.193966	0.280889	-0.020605	0.185639	0.0296727	0.273642	-0.0622043	-0.121033	-0.0878815	-0.0639952	0.0413559	0.0645735	-0.313831	0.0194263	-0.292638	0.216103	-0.00705251	-0.352633	-0.131824	0.340296	0.128895	-0.209805	0.0084926	-0.141864
ES001	YIL129C	0.26486	0.106931	0.0962177	0.150166	0.0747432	0.0950194	0.0710864	-0.0142095	0.142071	-0.0250657	0.03488	0.0498372	-0.051243	0.0219506	-0.108581	0.0971582	0.0237779	-0.142239	0.088591	-0.046532	0.0379731	-0.0704278	0.0458443	0.133692	0.12783	0.141773	0.0419649	0.0496757	0.141813	-0.0839963	0.158574	-0.36517	0.101975	0.0679435	0.00111976	-0.17647	0.0566896	0.0414485	0.0657582	-0.0146646	0.0192639	-0.289888	-0.260768	-0.0570217	-0.0135642	-0.0150068	0.0524432	0.0892725
ES007	YIL129C	0.0265273	0.0786356	0.12103	0.0358487	-0.0147619	0.164269	0.0622066	-0.0310075	0.0114086	-0.173776	0.0351109	-0.117902	-0.0180299	0.057519	-0.175909	0.0944379	-0.0401757	-0.0412878	0.0228412	0.0341851	-0.0468585	-0.0892838	-0.0334765	0.0274876	0.0588215	-0.033339	0.120549	0.010404	0.0719633	-0.0684467	-0.0801594	-0.453598	-0.0893682	0.110599	-0.0720412	-0.183376	0.0912003	-0.115038	0.0813265	-0.0306807	0.042393	-0.284881	-0.163473	-0.14855	0.0158553	-0.0614129	0.0837239	-0.0240492
ES008	YIL129C	0.119059	0.00733352	0.0952667	0.0667592	-0.0980041	0.137003	0.155268	0.0740021	0.0461585	-0.0135291	-0.0569808	-0.100655	-0.027232	0.0113994	-0.275424	0.0634016	0.0111229	-0.0605508	0.0828734	0.0292252	0.0793618	0.0335816	-0.107006	-0.0332052	0.0456568	0.0364317	-0.00406708	-0.00986461	0.0322751	0.0998988	0.0609668	-0.489296	-0.0423922	0.205648	0.000856858	-0.108228	0.120748	0.0424515	0.0693396	-0.0245264	0.0614824	-0.307117	-0.0566992	-0.198463	0.198226	-0.019533	-0.0551237	-0.00873787
ES009	YIL129C	0.0673905	0.0376494	0.00526487	0.0610234	0.0674422	0.181605	0.0511547	0.0808033	0.128141	-0.0624415	-0.0602881	-0.0513292	0.000459653	0.0910796	-0.188681	0.0549528	0.01287	-0.0464133	0.023736	-0.0255451	-0.0722281	0.089587	-0.0775973	-0.0463235	-0.0913021	-0.0171775	0.192341	0.0508073	0.04605	0.0182486	-0.0611609	-0.359173	-0.0232427	0.137672	0.0239206	-0.119348	0.0500049	-0.0362548	0.143913	0.0544742	0.0384512	-0.152705	-0.17054	-0.0534576	0.00140877	-0.00244434	-0.0926629	-0.0901438
ES010	YIL129C	0.139175	0.134379	-0.000879478	0.0640626	0.00714002	0.0717978	0.201945	0.117341	0.111856	-0.0477058	-0.121993	-0.0145348	-0.0390395	0.0618384	-0.182515	0.0189939	-0.00763284	0.00614977	0.0989018	0.0246514	0.135759	0.130222	-0.041027	0.0355516	0.050109	0.0378283	0.0380097	0.0356569	0.0946186	-0.015274	0.0810937	-0.497908	-0.0732879	0.156245	-0.149606	-0.0929621	-0.00447944	-0.0347332	-0.00133636	-0.0180551	0.00324208	-0.240422	-0.124876	-0.143971	-0.0501846	-0.181429	0.0469005	0.104205
ES319	YIL147C	0.0352261	0.0880928	-0.183857	-0.0987807	-0.0308054	-0.0695023	-0.092159	0.0628794	-0.242122	-0.0055754	0.0429729	-0.151692	0.192895	0.128868	-0.0697616	-0.147501	-0.157357	0.0187515	0.10981	-0.0735515	0.0626418	0.0891082	0.0523054	0.196151	0.000461309	-0.0235519	-0.0619632	-0.047835	0.157767	-0.175032	-0.28618	0.0720755	-0.186463	0.0349914	0.0221563	-0.0512998	-0.0819406	0.00517697	-0.001873	0.014853	0.190907	-0.120226	-0.135258	0.0171658	0.0189955	0.124033	0.0610347	-0.199756
ES416	YIL147C	-0.0452526	-0.0828607	0.0472803	-0.0714734	-0.0317845	0.0484793	-0.135944	0.0147367	-0.0226882	0.00486541	-0.0242436	0.0207649	0.0469195	0.0306929	-0.025419	0.168011	-0.0406045	0.0446937	-0.00958675	-0.00443009	-0.0156957	-0.0885284	-0.0520705	0.0342879	-0.335579	0.121633	0.0767633	0.00380669	0.021796	-0.0699702	0.037448	0.148611	-0.196349	0.0647543	0.0533496	-0.0385907	0.12088	-0.0442483	-0.143375	0.0560687	0.035745	-0.0629719	0.0542466	0.0397313	-0.010446	-0.00397185	0.0654618	-0.178282
ES116	YKR004C	0.0148701	0.0113503	0.0470648	0.0130575	0.106408	-0.149751	-0.203189	-0.223253	0.235196	-0.068693	0.00710871	0.00770739	0.121472	-0.042608	-0.0528477	-0.0256134	0.0118816	-0.0971683	0.0487883	0.0943439	-0.0329192	0.0686947	0.0128271	-0.192491	0.0403457	-0.0104826	0.000260537	0.0775848	0.0463522	-0.0620695	-0.000481707	-0.248319	0.00953324	-0.0173545	-0.0850757	-0.0806891	-0.0779451	-0.032879	-0.0697807	0.109836	-0.0168748	-0.134214	-0.0919714	-0.213004	-0.0270931	0.0451033	-0.0205918	0.0450325
ES193	YKR004C	-0.0752304	-0.0395954	0.185699	0.110142	-0.0796737	0.00421473	-0.237186	-0.177483	0.108623	0.0176795	-0.223121	0.102656	0.0372781	0.0930046	0.0137535	0.000444585	0.0106138	-0.0812285	0.0221378	-0.0178618	0.12631	0.164765	0.198634	-0.0128186	0.0962341	0.0741785	0.0193049	0.18947	-0.0189605	-0.150376	-0.00298051	-0.0915965	-0.09796	0.119752	0.079421	0.0731627	-0.0117785	-0.117383	0.124049	0.138152	-0.0879347	-0.188314	-0.00694137	-0.310501	0.026444	0.0291057	0.124844	-0.249696
ES205	YKR004C	0.117617	0.0591882	-0.0141444	-0.0502822	-0.107689	-0.143135	0.0168999	-0.0101196	0.0339503	-0.0621694	0.0386203	0.0823699	0.0690566	0.0117353	-0.0132946	0.0182996	-0.107879	-0.0074595	0.0229905	-0.0288566	0.0630398	0.0527445	0.0745776	0.00628087	-0.053531	-0.2871	0.0868271	-0.0247202	0.0128029	0.100612	0.121002	-0.075899	-0.0027123	0.108168	0.0345701	0.0953177	-0.0043637	0.0214162	-0.0705156	-0.0743029	-0.247488	-0.253185	-0.133687	-0.265045	-0.106389	-0.019829	-0.0735785	0.00704275
ES208	YKR004C	0.0315786	-0.0310062	0.122733	0.179891	0.112702	-0.0338562	-0.153787	0.094522	0.00831884	-0.00252606	-0.0826969	0.0611375	-0.00800349	0.115094	0.150771	0.0701735	-0.000854637	-0.0809328	0.0586204	-0.0555409	0.019972	-0.0979537	-0.0341917	-0.025541	-0.0419369	-0.201549	0.178655	0.143408	0.0671642	0.140513	0.0953482	-0.0472203	0.103331	0.058313	-0.0145372	0.0320743	-0.150774	-0.0571769	0.063473	0.196578	0.0426766	-0.248504	-0.164174	-0.0524461	0.0647332	-0.0870474	-0.0105642	0.029576
ES209	YKR004C	0.0959861	0.165551	0.0864272	0.189043	-0.10996	-0.133467	0.0898434	-0.00114986	-0.0628664	0.29303	-0.0483312	-0.0927122	0.167427	-0.0146776	0.122625	-0.0618793	-0.12003	-0.0347506	0.151946	-0.0163796	0.0566622	-0.0586523	0.0123191	0.0119673	-0.0652664	0.126037	0.140975	0.0200575	0.0431314	-0.0929119	-0.243186	-0.154479	-0.166437	0.166365	-0.0624119	0.0491141	-0.00827671	0.0343618	0.0310849	0.151978	-0.123015	-0.000237483	-0.0742661	-0.221684	0.167195	0.175872	-0.0167367	-0.232102
ES210	YKR004C	-0.0194602	0.0590216	0.0620478	0.0719712	0.00942855	-0.0171161	0.0825797	-0.00749359	-0.0905393	0.0782753	0.0184837	0.0446066	0.064558	0.0690204	-0.0635704	0.0631912	-0.0420632	-0.114456	-0.0484332	0.0658533	0.0112233	-0.0222567	0.123813	0.0991081	0.0545178	0.0235828	-0.106099	-0.0415967	-0.0201591	0.0724272	0.203549	-0.0546826	-0.066247	0.0129844	0.157812	0.0587669	0.0482746	0.0258587	0.00939963	0.0906581	-0.150243	-0.0839279	-0.172898	-0.165625	-0.00890829	-0.00528569	0.078683	0.0315881
ES232	YKR004C	0.0511643	0.0742923	-0.0106354	-0.190976	-0.0413921	0.110897	0.060197	0.127238	-0.0578554	0.0888845	-0.044654	0.0534596	0.106957	-0.00919148	-0.0515749	-0.0969456	-0.336465	-0.0893239	0.00251716	0.0087571	0.000593606	0.0086397	0.0184334	-0.0251618	-0.0767495	0.0677187	0.0234012	0.0435441	-0.0460854	-0.102621	-0.0216013	0.0736892	-0.086024	-0.00248119	-0.0456155	-0.0402535	0.0651876	-0.0163285	-0.212401	0.0376644	-0.561463	-0.272219	-0.227772	-0.233152	0.0989173	-0.000332519	-0.0594251	0.0155709
ES150	YLR359W	-0.133451	-0.0731882	0.100338	0.174475	0.204732	-0.209602	-0.0699617	0.144585	0.0903814	0.0692212	0.0543438	0.0458356	0.122602	0.392415	-0.0786289	0.0504063	0.0186696	0.2762	0.100598	0.167491	0.102647	0.165261	0.0883308	0.0188558	0.017853	-0.0465025	0.0651748	0.250374	0.134835	0.0234935	0.0499142	-0.0358189	0.0765708	-0.0307696	-0.133939	0.0437869	-0.172803	-0.00608728	0.10374	0.240311	0.206458	-0.0376445	-0.0848444	0.162732	-0.0474125	0.0304087	-0.138304	-0.0314768
ES154	YLR359W	0.00684363	0.0534681	0.0585215	0.0245359	-0.0582814	-0.137844	-0.143759	-0.116083	-0.0938702	0.000268104	-0.1166	-0.0101103	0.213702	0.162036	0.073311	-0.0960498	-0.0527351	0.131135	0.14155	0.045148	0.00518766	0.0197847	0.0137256	-0.0482952	0.0703569	-0.0395012	0.119209	0.0777604	0.0420298	0.019708	0.079729	0.061278	-0.0013185	-0.0163988	-0.000838197	0.032364	-0.026761	-0.0607192	0.0461425	0.194498	0.15775	-0.229977	0.0362404	0.0961973	-0.0535617	0.00397084	-0.0141687	-0.174578
ES041	YMR047C	-0.0369	0.00116979	0.028082	0.0367985	0.0133588	-0.059945	-0.00145038	0.0106904	-0.171866	0.0848945	-0.0928707	0.146004	0.141026	0.0159397	-0.0526346	0.0157779	-0.116198	-0.227127	-0.0117178	-0.0766329	-0.0435626	0.110578	-0.125579	0.0642955	0.0816511	-0.0376541	0.0431188	-0.0808589	-0.0123405	-0.105553	0.0601745	-0.31692	-0.394155	0.0225262	-0.0918182	-0.0226366	0.0743757	-0.107665	0.0248487	-0.0512465	-0.0194265	-0.149229	0.0905919	0.0888608	-0.126011	-0.135752	0.0457691	0.0267254
ES409	YOL022C	-0.0225416	0.170907	0.159767	0.03173	-0.09134	-0.29029	0.128147	0.0252451	0.470584	0.249475	0.227431	0.0739078	0.510713	0.183212	0.1266	0.128745	-0.325838	0.304026	0.118411	-0.6067	-0.45634	0.270629	0.0451115	0.207353	0.639499	-0.354455	-0.254144	-0.0765444	0.118088	-0.194584	0.130801	-0.0994669	0.197489	-0.102245	-0.0439384	0.204886	0.608398	0.0389736	0.520687	-0.0347451	-0.190568	0.176355	0.142322	0.262181	0.267872	-0.216859	0.0449612	-0.0803534
ES366	YOL130W	0.16317	0.0232644	-0.0253995	-0.0456727	-0.0475429	-0.0292972	0.045039	-0.0515813	-0.0959725	0.105311	-0.0658624	0.0945989	0.0492773	0.105667	0.039951	-0.0896439	0.0448374	0.00937404	0.0174682	-0.0455409	-6.89233e-05	0.0682788	0.00599728	0.0378807	1.28123	0.0114957	0.0972872	-0.127178	-0.150347	0.0654146	0.226952	-0.0450925	-0.173582	0.0455231	-0.0135287	0.0073199	0.087619	0.0741008	-0.103839	0.194211	0.0838674	-0.0211529	-0.0590866	-0.0549377	-0.0577865	-0.0280333	0.0125441	-0.104451
ES089	YOR353C	-0.112364	-0.0141222	0.153297	-0.0586892	0.0717081	0.107086	0.0744016	-0.00915886	-0.155031	0.00218264	0.0374296	-0.108139	0.122186	-0.0304148	-0.107803	-0.0744528	-0.135719	-0.100935	-0.0457139	0.0328572	-0.0223322	0.117691	-0.0480313	0.0294945	0.0758456	-0.0744308	0.151317	0.0119535	0.131031	-0.0261941	0.168415	-0.424149	-0.037317	0.085343	-0.0400039	-0.247267	0.0224975	0.0264773	0.115265	0.149105	0.0728714	-0.0368839	-0.123212	-0.0232732	0.0885583	-0.119425	-0.102068	-0.0693953
ES123	YPL242C	-0.0142515	-0.00533279	0.0756376	-0.0813386	-0.165937	0.0891193	-0.209593	0.0321497	-0.0128148	0.0574247	-0.0210907	0.131424	-0.215815	0.0838739	-0.0272302	-0.113912	-0.0178659	0.129954	0.109625	0.00823752	0.0917401	-0.0323097	-0.0429742	0.0383341	-0.0368064	0.00892757	0.162248	-0.00388428	-0.0250006	0.0773488	-0.00240035	-0.126814	-0.3349	0.0135516	0.0686734	-0.0115027	0.0769825	-0.00163053	-0.0338805	0.0336447	0.00230837	-0.0588243	0.201037	-0.000637795	0.116325	0.0357749	0.0139177	-0.0152048
[truncated: 4,245 more columns]
