# Supplementary material for: Systematic analysis of bypass suppression of essential genes
Source: Mol Syst Biol. 2020 Sep 17;16(9):e9828. doi: 10.15252/msb.20209828 (PMC7507402; doi:10.15252/msb.20209828)
Supplement: Supplementary file 10 — Dataset EV9 [file MSB-16-e9828-s010.xlsx]

## Sheet: ReadMe
Dataset EV9. Suppressor predictions
This table lists suppressor prediction scores for query genes for which aneuploidies were identified in at least one suppressor strain. Potential suppressor genes were predicted based on the functional connections between the query gene and any given gene on the aneuploid chromosome, where those genes with the more evidence for a functional connection with the query scored higher. Listed are pred…
Column A-B	Gene and ORF names of the query gene (the essential gene that is deleted)
Column C-D	Gene and ORF names of the candidate suppressor gene (a gene that is on the aneuploid chromosome)
Column E	Prediction score (the higher the score, the more evidence for a functional connection between the query and the candidate suppressor gene)
Column F	Prediction rank (1 = the most likely suppressor gene based on functional information)

## Sheet: DatasetEV9
QueryGene	QueryORF	CandidateGene	CandidateORF	PredictionScore	PredictionRank
CDC15	YAR019C	DEG1	YFL001W	0	319.5
CDC15	YAR019C	SPB4	YFL002C	0	319.5
CDC15	YAR019C	MSH4	YFL003C	0	319.5
CDC15	YAR019C	VTC2	YFL004W	0	319.5
CDC15	YAR019C	SEC4	YFL005W	0	319.5
CDC15	YAR019C	SMC1	YFL008W	100	16
CDC15	YAR019C	CDC4	YFL009W	100	16
CDC15	YAR019C	WWM1	YFL010C	0	319.5
CDC15	YAR019C	AUA1	YFL010W-A	0	319.5
CDC15	YAR019C	HXT10	YFL011W	100	16
CDC15	YAR019C	YFL012W	YFL012W	0	319.5
CDC15	YAR019C	IES1	YFL013C	0	319.5
CDC15	YAR019C	HSP12	YFL014W	0	319.5
CDC15	YAR019C	MDJ1	YFL016C	0	319.5
CDC15	YAR019C	GNA1	YFL017C	0	319.5
CDC15	YAR019C	LPD1	YFL018C	0	319.5
CDC15	YAR019C	PAU5	YFL020C	0	319.5
CDC15	YAR019C	GAT1	YFL021W	0	319.5
CDC15	YAR019C	FRS2	YFL022C	0	319.5
CDC15	YAR019C	EPL1	YFL024C	0	319.5
CDC15	YAR019C	STE2	YFL026W	0	319.5
CDC15	YAR019C	GYP8	YFL027C	0	319.5
CDC15	YAR019C	CAF16	YFL028C	0	319.5
CDC15	YAR019C	CAK1	YFL029C	100	16
CDC15	YAR019C	AGX1	YFL030W	0	319.5
CDC15	YAR019C	HAC1	YFL031W	0	319.5
CDC15	YAR019C	RPL22B	YFL034C-A	0	319.5
CDC15	YAR019C	MOB2	YFL034C-B	0	319.5
CDC15	YAR019C	MIL1	YFL034W	0	319.5
CDC15	YAR019C	TUB2	YFL037W	0	319.5
CDC15	YAR019C	YPT1	YFL038C	0	319.5
CDC15	YAR019C	YFL040W	YFL040W	0	319.5
CDC15	YAR019C	FET5	YFL041W	0	319.5
CDC15	YAR019C	YFL041W-A	YFL041W-A	0	319.5
CDC15	YAR019C	LAM5	YFL042C	0	319.5
CDC15	YAR019C	OTU1	YFL044C	0	319.5
CDC15	YAR019C	SEC53	YFL045C	0	319.5
CDC15	YAR019C	FMP32	YFL046W	0	319.5
CDC15	YAR019C	RGD2	YFL047W	0	319.5
CDC15	YAR019C	EMP47	YFL048C	0	319.5
CDC15	YAR019C	SWP82	YFL049W	0	319.5
CDC15	YAR019C	ALR2	YFL050C	0	319.5
CDC15	YAR019C	YFL051C	YFL051C	0	319.5
CDC15	YAR019C	ZNF1	YFL052W	0	319.5
CDC15	YAR019C	DAK2	YFL053W	0	319.5
CDC15	YAR019C	AQY3	YFL054C	0	319.5
CDC15	YAR019C	AGP3	YFL055W	0	319.5
CDC15	YAR019C	AAD6	YFL056C	0	319.5
CDC15	YAR019C	YFL057C	YFL057C	0	319.5
CDC15	YAR019C	SNO3	YFL060C	0	319.5
CDC15	YAR019C	COS4	YFL062W	0	319.5
CDC15	YAR019C	YFL064C	YFL064C	0	319.5
CDC15	YAR019C	LOC1	YFR001W	0	319.5
CDC15	YAR019C	NIC96	YFR002W	0	319.5
CDC15	YAR019C	YPI1	YFR003C	0	319.5
CDC15	YAR019C	RPN11	YFR004W	0	319.5
CDC15	YAR019C	SAD1	YFR005C	0	319.5
CDC15	YAR019C	YFR006W	YFR006W	0	319.5
CDC15	YAR019C	YFH7	YFR007W	0	319.5
CDC15	YAR019C	FAR7	YFR008W	0	319.5
CDC15	YAR019C	GCN20	YFR009W	0	319.5
CDC15	YAR019C	UBP6	YFR010W	0	319.5
CDC15	YAR019C	MIC19	YFR011C	0	319.5
CDC15	YAR019C	DCV1	YFR012W	0	319.5
CDC15	YAR019C	YFR012W-A	YFR012W-A	0	319.5
CDC15	YAR019C	IOC3	YFR013W	0	319.5
CDC15	YAR019C	CMK1	YFR014C	0	319.5
CDC15	YAR019C	GSY1	YFR015C	0	319.5
CDC15	YAR019C	YFR016C	YFR016C	0	319.5
CDC15	YAR019C	IGD1	YFR017C	0	319.5
CDC15	YAR019C	YFR018C	YFR018C	0	319.5
CDC15	YAR019C	FAB1	YFR019W	0	319.5
CDC15	YAR019C	CSS2	YFR020W	0	319.5
CDC15	YAR019C	ATG18	YFR021W	0	319.5
CDC15	YAR019C	ROG3	YFR022W	0	319.5
CDC15	YAR019C	PES4	YFR023W	0	319.5
CDC15	YAR019C	LSB3	YFR024C-A	0	319.5
CDC15	YAR019C	HIS2	YFR025C	0	319.5
CDC15	YAR019C	ULI1	YFR026C	0	319.5
CDC15	YAR019C	ECO1	YFR027W	0	319.5
CDC15	YAR019C	CDC14	YFR028C	110	4.5
CDC15	YAR019C	PTR3	YFR029W	0	319.5
CDC15	YAR019C	MET10	YFR030W	0	319.5
CDC15	YAR019C	SMC2	YFR031C	110	4.5
CDC15	YAR019C	RPL2A	YFR031C-A	0	319.5
CDC15	YAR019C	RRT5	YFR032C	0	319.5
CDC15	YAR019C	RPL29	YFR032C-A	0	319.5
CDC15	YAR019C	YFR032C-B	YFR032C-B	0	319.5
CDC15	YAR019C	QCR6	YFR033C	0	319.5
CDC15	YAR019C	PHO4	YFR034C	100	16
CDC15	YAR019C	YFR035C	YFR035C	0	319.5
CDC15	YAR019C	CDC26	YFR036W	100	16
CDC15	YAR019C	RSC8	YFR037C	0	319.5
CDC15	YAR019C	IRC5	YFR038W	0	319.5
CDC15	YAR019C	OSW7	YFR039C	0	319.5
CDC15	YAR019C	SAP155	YFR040W	0	319.5
CDC15	YAR019C	ERJ5	YFR041C	0	319.5
CDC15	YAR019C	KEG1	YFR042W	0	319.5
CDC15	YAR019C	IRC6	YFR043C	0	319.5
CDC15	YAR019C	DUG1	YFR044C	0	319.5
CDC15	YAR019C	YFR045W	YFR045W	0	319.5
CDC15	YAR019C	CNN1	YFR046C	0	319.5
CDC15	YAR019C	BNA6	YFR047C	0	319.5
CDC15	YAR019C	RMD8	YFR048W	0	319.5
CDC15	YAR019C	YMR31	YFR049W	0	319.5
CDC15	YAR019C	PRE4	YFR050C	0	319.5
CDC15	YAR019C	RET2	YFR051C	0	319.5
CDC15	YAR019C	RPN12	YFR052W	0	319.5
CDC15	YAR019C	HXK1	YFR053C	0	319.5
CDC15	YAR019C	IRC7	YFR055W	0	319.5
CDC15	YAR019C	YFR057W	YFR057W	0	319.5
CDC15	YAR019C	ERG26	YGL001C	0	319.5
CDC15	YAR019C	ERP6	YGL002W	0	319.5
CDC15	YAR019C	CDH1	YGL003C	100	16
CDC15	YAR019C	RPN14	YGL004C	0	319.5
CDC15	YAR019C	COG7	YGL005C	0	319.5
CDC15	YAR019C	PMC1	YGL006W	0	319.5
CDC15	YAR019C	YGL006W-A	YGL006W-A	0	319.5
CDC15	YAR019C	YGL007C-A	YGL007C-A	0	319.5
CDC15	YAR019C	PMA1	YGL008C	0	319.5
CDC15	YAR019C	LEU1	YGL009C	0	319.5
CDC15	YAR019C	MPO1	YGL010W	0	319.5
CDC15	YAR019C	SCL1	YGL011C	0	319.5
CDC15	YAR019C	ERG4	YGL012W	0	319.5
CDC15	YAR019C	PDR1	YGL013C	0	319.5
CDC15	YAR019C	PUF4	YGL014W	0	319.5
CDC15	YAR019C	YGL015C	YGL015C	0	319.5
CDC15	YAR019C	ATE1	YGL017W	0	319.5
CDC15	YAR019C	JAC1	YGL018C	0	319.5
CDC15	YAR019C	CKB1	YGL019W	0	319.5
CDC15	YAR019C	GET1	YGL020C	0	319.5
CDC15	YAR019C	ALK1	YGL021W	0	319.5
CDC15	YAR019C	STT3	YGL022W	0	319.5
CDC15	YAR019C	PIB2	YGL023C	0	319.5
CDC15	YAR019C	PGD1	YGL025C	0	319.5
CDC15	YAR019C	TRP5	YGL026C	0	319.5
CDC15	YAR019C	CWH41	YGL027C	0	319.5
CDC15	YAR019C	SCW11	YGL028C	0	319.5
CDC15	YAR019C	CGR1	YGL029W	0	319.5
CDC15	YAR019C	RPL30	YGL030W	0	319.5
CDC15	YAR019C	RPL24A	YGL031C	0	319.5
CDC15	YAR019C	AGA2	YGL032C	0	319.5
CDC15	YAR019C	HOP2	YGL033W	0	319.5
CDC15	YAR019C	PNC1	YGL037C	0	319.5
CDC15	YAR019C	OCH1	YGL038C	0	319.5
CDC15	YAR019C	YGL039W	YGL039W	0	319.5
CDC15	YAR019C	HEM2	YGL040C	0	319.5
CDC15	YAR019C	YGL041C-B	YGL041C-B	0	319.5
CDC15	YAR019C	YGL041W-A	YGL041W-A	0	319.5
CDC15	YAR019C	DST1	YGL043W	0	319.5
CDC15	YAR019C	RNA15	YGL044C	0	319.5
CDC15	YAR019C	RIM8	YGL045W	0	319.5
CDC15	YAR019C	ALG13	YGL047W	0	319.5
CDC15	YAR019C	RPT6	YGL048C	0	319.5
CDC15	YAR019C	TIF4632	YGL049C	0	319.5
CDC15	YAR019C	TYW3	YGL050W	0	319.5
CDC15	YAR019C	MST27	YGL051W	0	319.5
CDC15	YAR019C	PRM8	YGL053W	0	319.5
CDC15	YAR019C	ERV14	YGL054C	0	319.5
CDC15	YAR019C	OLE1	YGL055W	0	319.5
CDC15	YAR019C	SDS23	YGL056C	0	319.5
CDC15	YAR019C	GEP7	YGL057C	0	319.5
CDC15	YAR019C	RAD6	YGL058W	0	319.5
CDC15	YAR019C	PKP2	YGL059W	0	319.5
CDC15	YAR019C	YBP2	YGL060W	0	319.5
CDC15	YAR019C	DUO1	YGL061C	1	31
CDC15	YAR019C	PYC1	YGL062W	0	319.5
CDC15	YAR019C	PUS2	YGL063W	0	319.5
CDC15	YAR019C	MRH4	YGL064C	0	319.5
CDC15	YAR019C	ALG2	YGL065C	0	319.5
CDC15	YAR019C	SGF73	YGL066W	0	319.5
CDC15	YAR019C	NPY1	YGL067W	0	319.5
CDC15	YAR019C	MNP1	YGL068W	0	319.5
CDC15	YAR019C	RPB9	YGL070C	0	319.5
CDC15	YAR019C	AFT1	YGL071W	0	319.5
CDC15	YAR019C	HSF1	YGL073W	0	319.5
CDC15	YAR019C	MPS2	YGL075C	11	26.5
CDC15	YAR019C	RPL7A	YGL076C	0	319.5
CDC15	YAR019C	HNM1	YGL077C	0	319.5
CDC15	YAR019C	DBP3	YGL078C	0	319.5
CDC15	YAR019C	KXD1	YGL079W	0	319.5
CDC15	YAR019C	MPC1	YGL080W	0	319.5
CDC15	YAR019C	YGL081W	YGL081W	0	319.5
CDC15	YAR019C	YGL082W	YGL082W	0	319.5
CDC15	YAR019C	SCY1	YGL083W	0	319.5
CDC15	YAR019C	GUP1	YGL084C	0	319.5
CDC15	YAR019C	LCL3	YGL085W	0	319.5
CDC15	YAR019C	MAD1	YGL086W	110	4.5
CDC15	YAR019C	MMS2	YGL087C	0	319.5
CDC15	YAR019C	MF(ALPHA)2	YGL089C	0	319.5
CDC15	YAR019C	LIF1	YGL090W	0	319.5
CDC15	YAR019C	NBP35	YGL091C	0	319.5
CDC15	YAR019C	NUP145	YGL092W	0	319.5
CDC15	YAR019C	SPC105	YGL093W	11	26.5
CDC15	YAR019C	PAN2	YGL094C	0	319.5
CDC15	YAR019C	VPS45	YGL095C	0	319.5
CDC15	YAR019C	TOS8	YGL096W	0	319.5
CDC15	YAR019C	SRM1	YGL097W	0	319.5
CDC15	YAR019C	USE1	YGL098W	0	319.5
CDC15	YAR019C	LSG1	YGL099W	0	319.5
CDC15	YAR019C	SEH1	YGL100W	0	319.5
CDC15	YAR019C	YGL101W	YGL101W	0	319.5
CDC15	YAR019C	RPL28	YGL103W	0	319.5
CDC15	YAR019C	VPS73	YGL104C	0	319.5
CDC15	YAR019C	ARC1	YGL105W	0	319.5
CDC15	YAR019C	MLC1	YGL106W	0	319.5
CDC15	YAR019C	RMD9	YGL107C	0	319.5
CDC15	YAR019C	CUE3	YGL110C	0	319.5
CDC15	YAR019C	TAF6	YGL112C	0	319.5
CDC15	YAR019C	SLD3	YGL113W	0	319.5
CDC15	YAR019C	YGL114W	YGL114W	0	319.5
CDC15	YAR019C	SNF4	YGL115W	0	319.5
CDC15	YAR019C	CDC20	YGL116W	100	16
CDC15	YAR019C	YGL117W	YGL117W	0	319.5
CDC15	YAR019C	COQ8	YGL119W	0	319.5
CDC15	YAR019C	PRP43	YGL120C	0	319.5
CDC15	YAR019C	GPG1	YGL121C	0	319.5
CDC15	YAR019C	NAB2	YGL122C	0	319.5
CDC15	YAR019C	RPS2	YGL123W	0	319.5
CDC15	YAR019C	MON1	YGL124C	0	319.5
CDC15	YAR019C	MET13	YGL125W	0	319.5
CDC15	YAR019C	SCS3	YGL126W	0	319.5
CDC15	YAR019C	SOH1	YGL127C	0	319.5
CDC15	YAR019C	CWC23	YGL128C	0	319.5
CDC15	YAR019C	RSM23	YGL129C	0	319.5
CDC15	YAR019C	CEG1	YGL130W	0	319.5
CDC15	YAR019C	SNT2	YGL131C	0	319.5
CDC15	YAR019C	ITC1	YGL133W	0	319.5
CDC15	YAR019C	PCL10	YGL134W	0	319.5
CDC15	YAR019C	RPL1B	YGL135W	0	319.5
CDC15	YAR019C	MRM2	YGL136C	0	319.5
CDC15	YAR019C	SEC27	YGL137W	0	319.5
CDC15	YAR019C	YGL138C	YGL138C	0	319.5
CDC15	YAR019C	FLC3	YGL139W	0	319.5
CDC15	YAR019C	YGL140C	YGL140C	0	319.5
CDC15	YAR019C	HUL5	YGL141W	0	319.5
CDC15	YAR019C	GPI10	YGL142C	0	319.5
CDC15	YAR019C	MRF1	YGL143C	0	319.5
CDC15	YAR019C	ROG1	YGL144C	0	319.5
CDC15	YAR019C	TIP20	YGL145W	0	319.5
CDC15	YAR019C	RRT6	YGL146C	0	319.5
CDC15	YAR019C	RPL9A	YGL147C	0	319.5
CDC15	YAR019C	INO80	YGL150C	0	319.5
CDC15	YAR019C	NUT1	YGL151W	0	319.5
CDC15	YAR019C	PEX14	YGL153W	0	319.5
CDC15	YAR019C	LYS5	YGL154C	0	319.5
CDC15	YAR019C	CDC43	YGL155W	0	319.5
CDC15	YAR019C	AMS1	YGL156W	0	319.5
CDC15	YAR019C	RCK1	YGL158W	0	319.5
CDC15	YAR019C	YGL159W	YGL159W	0	319.5
CDC15	YAR019C	AIM14	YGL160W	0	319.5
CDC15	YAR019C	YIP5	YGL161C	0	319.5
CDC15	YAR019C	SUT1	YGL162W	0	319.5
CDC15	YAR019C	RAD54	YGL163C	0	319.5
CDC15	YAR019C	YRB30	YGL164C	0	319.5
CDC15	YAR019C	CUP2	YGL166W	0	319.5
CDC15	YAR019C	PMR1	YGL167C	0	319.5
CDC15	YAR019C	HUR1	YGL168W	0	319.5
CDC15	YAR019C	SUA5	YGL169W	0	319.5
CDC15	YAR019C	SPO74	YGL170C	0	319.5
CDC15	YAR019C	ROK1	YGL171W	0	319.5
CDC15	YAR019C	NUP49	YGL172W	0	319.5
CDC15	YAR019C	XRN1	YGL173C	0	319.5
CDC15	YAR019C	BUD13	YGL174W	0	319.5
CDC15	YAR019C	SAE2	YGL175C	0	319.5
CDC15	YAR019C	YGL176C	YGL176C	0	319.5
CDC15	YAR019C	MPT5	YGL178W	0	319.5
CDC15	YAR019C	TOS3	YGL179C	0	319.5
CDC15	YAR019C	ATG1	YGL180W	0	319.5
CDC15	YAR019C	GTS1	YGL181W	0	319.5
CDC15	YAR019C	MND1	YGL183C	0	319.5
CDC15	YAR019C	YGL185C	YGL185C	0	319.5
CDC15	YAR019C	YGL188C-A	YGL188C-A	0	319.5
CDC15	YAR019C	RPS26A	YGL189C	0	319.5
CDC15	YAR019C	CDC55	YGL190C	110	4.5
CDC15	YAR019C	COX13	YGL191W	0	319.5
CDC15	YAR019C	IME4	YGL192W	0	319.5
CDC15	YAR019C	YGL193C	YGL193C	0	319.5
CDC15	YAR019C	HOS2	YGL194C	0	319.5
CDC15	YAR019C	YGL194C-A	YGL194C-A	0	319.5
CDC15	YAR019C	GCN1	YGL195W	0	319.5
CDC15	YAR019C	DSD1	YGL196W	0	319.5
CDC15	YAR019C	MDS3	YGL197W	0	319.5
CDC15	YAR019C	YIP4	YGL198W	0	319.5
CDC15	YAR019C	EMP24	YGL200C	0	319.5
CDC15	YAR019C	MCM6	YGL201C	100	16
CDC15	YAR019C	ARO8	YGL202W	0	319.5
CDC15	YAR019C	KEX1	YGL203C	0	319.5
CDC15	YAR019C	YGL204C	YGL204C	0	319.5
CDC15	YAR019C	POX1	YGL205W	0	319.5
CDC15	YAR019C	CHC1	YGL206C	0	319.5
CDC15	YAR019C	SPT16	YGL207W	0	319.5
CDC15	YAR019C	SIP2	YGL208W	0	319.5
CDC15	YAR019C	MIG2	YGL209W	0	319.5
CDC15	YAR019C	YPT32	YGL210W	0	319.5
CDC15	YAR019C	NCS6	YGL211W	0	319.5
CDC15	YAR019C	VAM7	YGL212W	0	319.5
CDC15	YAR019C	SKI8	YGL213C	0	319.5
CDC15	YAR019C	CLG1	YGL215W	0	319.5
CDC15	YAR019C	MDM34	YGL219C	0	319.5
CDC15	YAR019C	BOL2	YGL220W	0	319.5
CDC15	YAR019C	NIF3	YGL221C	0	319.5
CDC15	YAR019C	EDC1	YGL222C	0	319.5
CDC15	YAR019C	COG1	YGL223C	0	319.5
CDC15	YAR019C	VRG4	YGL225W	0	319.5
CDC15	YAR019C	OST5	YGL226C-A	0	319.5
CDC15	YAR019C	MTC3	YGL226W	0	319.5
CDC15	YAR019C	VID30	YGL227W	0	319.5
CDC15	YAR019C	SHE10	YGL228W	0	319.5
CDC15	YAR019C	SAP4	YGL229C	0	319.5
CDC15	YAR019C	YGL230C	YGL230C	0	319.5
CDC15	YAR019C	EMC4	YGL231C	0	319.5
CDC15	YAR019C	TAN1	YGL232W	0	319.5
CDC15	YAR019C	SEC15	YGL233W	0	319.5
CDC15	YAR019C	ADE5,7	YGL234W	0	319.5
CDC15	YAR019C	YGL235W	YGL235W	0	319.5
CDC15	YAR019C	MTO1	YGL236C	0	319.5
CDC15	YAR019C	HAP2	YGL237C	0	319.5
CDC15	YAR019C	CSE1	YGL238W	0	319.5
CDC15	YAR019C	DOC1	YGL240W	100	16
CDC15	YAR019C	KAP114	YGL241W	0	319.5
CDC15	YAR019C	YGL242C	YGL242C	0	319.5
CDC15	YAR019C	TAD1	YGL243W	0	319.5
CDC15	YAR019C	RTF1	YGL244W	0	319.5
CDC15	YAR019C	GUS1	YGL245W	0	319.5
CDC15	YAR019C	RAI1	YGL246C	0	319.5
CDC15	YAR019C	BRR6	YGL247W	0	319.5
CDC15	YAR019C	PDE1	YGL248W	0	319.5
CDC15	YAR019C	ZIP2	YGL249W	0	319.5
CDC15	YAR019C	RMR1	YGL250W	0	319.5
CDC15	YAR019C	HFM1	YGL251C	0	319.5
CDC15	YAR019C	RTG2	YGL252C	0	319.5
CDC15	YAR019C	HXK2	YGL253W	0	319.5
CDC15	YAR019C	FZF1	YGL254W	0	319.5
CDC15	YAR019C	ZRT1	YGL255W	0	319.5
CDC15	YAR019C	ADH4	YGL256W	0	319.5
CDC15	YAR019C	MNT2	YGL257C	0	319.5
CDC15	YAR019C	VEL1	YGL258W	0	319.5
CDC15	YAR019C	YGL258W-A	YGL258W-A	0	319.5
CDC15	YAR019C	YPS5	YGL259W	0	319.5
CDC15	YAR019C	YGL260W	YGL260W	0	319.5
CDC15	YAR019C	PAU11	YGL261C	0	319.5
CDC15	YAR019C	YGL262W	YGL262W	0	319.5
CDC15	YAR019C	COS12	YGL263W	0	319.5
CDC15	YAR019C	EFM5	YGR001C	0	319.5
CDC15	YAR019C	SWC4	YGR002C	0	319.5
CDC15	YAR019C	CUL3	YGR003W	0	319.5
CDC15	YAR019C	PEX31	YGR004W	0	319.5
CDC15	YAR019C	TFG2	YGR005C	0	319.5
CDC15	YAR019C	PRP18	YGR006W	0	319.5
CDC15	YAR019C	ECT1	YGR007W	0	319.5
CDC15	YAR019C	STF2	YGR008C	0	319.5
CDC15	YAR019C	SEC9	YGR009C	0	319.5
CDC15	YAR019C	NMA2	YGR010W	0	319.5
CDC15	YAR019C	MCY1	YGR012W	0	319.5
CDC15	YAR019C	SNU71	YGR013W	0	319.5
CDC15	YAR019C	MSB2	YGR014W	0	319.5
CDC15	YAR019C	YGR015C	YGR015C	0	319.5
CDC15	YAR019C	YGR016W	YGR016W	0	319.5
CDC15	YAR019C	YGR017W	YGR017W	0	319.5
CDC15	YAR019C	YGR018C	YGR018C	0	319.5
CDC15	YAR019C	UGA1	YGR019W	0	319.5
CDC15	YAR019C	VMA7	YGR020C	0	319.5
CDC15	YAR019C	YGR021W	YGR021W	0	319.5
CDC15	YAR019C	MTL1	YGR023W	0	319.5
CDC15	YAR019C	YGR026W	YGR026W	0	319.5
CDC15	YAR019C	RPS25A	YGR027C	0	319.5
CDC15	YAR019C	MSP1	YGR028W	0	319.5
CDC15	YAR019C	ERV1	YGR029W	0	319.5
CDC15	YAR019C	POP6	YGR030C	0	319.5
CDC15	YAR019C	NAG1	YGR031C-A	0	319.5
CDC15	YAR019C	IMO32	YGR031W	0	319.5
CDC15	YAR019C	TIM21	YGR033C	0	319.5
CDC15	YAR019C	RPL26B	YGR034W	0	319.5
CDC15	YAR019C	YGR035C	YGR035C	0	319.5
CDC15	YAR019C	YGR035W-A	YGR035W-A	0	319.5
CDC15	YAR019C	CAX4	YGR036C	0	319.5
CDC15	YAR019C	ACB1	YGR037C	0	319.5
CDC15	YAR019C	ORM1	YGR038W	0	319.5
CDC15	YAR019C	KSS1	YGR040W	0	319.5
CDC15	YAR019C	BUD9	YGR041W	0	319.5
CDC15	YAR019C	MTE1	YGR042W	0	319.5
CDC15	YAR019C	NQM1	YGR043C	0	319.5
CDC15	YAR019C	RME1	YGR044C	100	16
CDC15	YAR019C	YGR045C	YGR045C	0	319.5
CDC15	YAR019C	TAM41	YGR046W	0	319.5
CDC15	YAR019C	TFC4	YGR047C	0	319.5
CDC15	YAR019C	UFD1	YGR048W	0	319.5
CDC15	YAR019C	SCM4	YGR049W	0	319.5
CDC15	YAR019C	YGR050C	YGR050C	0	319.5
CDC15	YAR019C	FMP48	YGR052W	0	319.5
CDC15	YAR019C	YGR053C	YGR053C	0	319.5
CDC15	YAR019C	YGR054W	YGR054W	0	319.5
CDC15	YAR019C	MUP1	YGR055W	0	319.5
CDC15	YAR019C	RSC1	YGR056W	0	319.5
CDC15	YAR019C	LST7	YGR057C	0	319.5
CDC15	YAR019C	PEF1	YGR058W	0	319.5
CDC15	YAR019C	SPR3	YGR059W	100	16
CDC15	YAR019C	ERG25	YGR060W	0	319.5
CDC15	YAR019C	COX18	YGR062C	0	319.5
CDC15	YAR019C	SPT4	YGR063C	0	319.5
CDC15	YAR019C	VHT1	YGR065C	0	319.5
CDC15	YAR019C	YGR066C	YGR066C	0	319.5
CDC15	YAR019C	YGR067C	YGR067C	0	319.5
CDC15	YAR019C	ART5	YGR068C	0	319.5
CDC15	YAR019C	ROM1	YGR070W	0	319.5
CDC15	YAR019C	ENV11	YGR071C	0	319.5
CDC15	YAR019C	UPF3	YGR072W	0	319.5
CDC15	YAR019C	SMD1	YGR074W	0	319.5
CDC15	YAR019C	PRP38	YGR075C	0	319.5
CDC15	YAR019C	MRPL25	YGR076C	0	319.5
CDC15	YAR019C	PEX8	YGR077C	0	319.5
CDC15	YAR019C	PAC10	YGR078C	0	319.5
CDC15	YAR019C	YGR079W	YGR079W	0	319.5
CDC15	YAR019C	TWF1	YGR080W	0	319.5
CDC15	YAR019C	SLX9	YGR081C	0	319.5
CDC15	YAR019C	GCD2	YGR083C	0	319.5
CDC15	YAR019C	MRP13	YGR084C	0	319.5
CDC15	YAR019C	RPL11B	YGR085C	0	319.5
CDC15	YAR019C	PIL1	YGR086C	0	319.5
CDC15	YAR019C	CTT1	YGR088W	0	319.5
CDC15	YAR019C	NNF2	YGR089W	0	319.5
CDC15	YAR019C	UTP22	YGR090W	0	319.5
CDC15	YAR019C	PRP31	YGR091W	0	319.5
CDC15	YAR019C	DBF2	YGR092W	110	4.5
CDC15	YAR019C	DRN1	YGR093W	0	319.5
CDC15	YAR019C	RRP46	YGR095C	0	319.5
CDC15	YAR019C	TPC1	YGR096W	0	319.5
CDC15	YAR019C	ASK10	YGR097W	0	319.5
CDC15	YAR019C	ESP1	YGR098C	110	4.5
CDC15	YAR019C	TEL2	YGR099W	0	319.5
CDC15	YAR019C	MDR1	YGR100W	0	319.5
CDC15	YAR019C	PCP1	YGR101W	0	319.5
CDC15	YAR019C	GTF1	YGR102C	0	319.5
CDC15	YAR019C	NOP7	YGR103W	0	319.5
CDC15	YAR019C	SRB5	YGR104C	0	319.5
CDC15	YAR019C	VMA21	YGR105W	0	319.5
CDC15	YAR019C	VOA1	YGR106C	0	319.5
CDC15	YAR019C	CLB1	YGR108W	100	16
CDC15	YAR019C	CLB6	YGR109C	100	16
CDC15	YAR019C	CLD1	YGR110W	0	319.5
CDC15	YAR019C	YGR111W	YGR111W	0	319.5
CDC15	YAR019C	SHY1	YGR112W	0	319.5
CDC15	YAR019C	DAM1	YGR113W	100	16
CDC15	YAR019C	SPT6	YGR116W	0	319.5
CDC15	YAR019C	YGR117C	YGR117C	0	319.5
CDC15	YAR019C	RPS23A	YGR118W	0	319.5
CDC15	YAR019C	NUP57	YGR119C	0	319.5
CDC15	YAR019C	COG2	YGR120C	0	319.5
CDC15	YAR019C	MEP1	YGR121C	0	319.5
CDC15	YAR019C	YGR121W-A	YGR121W-A	0	319.5
CDC15	YAR019C	YGR122W	YGR122W	0	319.5
CDC15	YAR019C	PPT1	YGR123C	0	319.5
CDC15	YAR019C	ASN2	YGR124W	0	319.5
CDC15	YAR019C	YGR125W	YGR125W	0	319.5
CDC15	YAR019C	YGR126W	YGR126W	0	319.5
CDC15	YAR019C	YGR127W	YGR127W	0	319.5
CDC15	YAR019C	UTP8	YGR128C	0	319.5
CDC15	YAR019C	SYF2	YGR129W	0	319.5
CDC15	YAR019C	YGR130C	YGR130C	0	319.5
CDC15	YAR019C	FHN1	YGR131W	0	319.5
CDC15	YAR019C	PHB1	YGR132C	0	319.5
CDC15	YAR019C	PEX4	YGR133W	0	319.5
CDC15	YAR019C	PRE9	YGR135W	0	319.5
CDC15	YAR019C	LSB1	YGR136W	0	319.5
CDC15	YAR019C	TPO2	YGR138C	0	319.5
CDC15	YAR019C	CBF2	YGR140W	11	26.5
CDC15	YAR019C	VPS62	YGR141W	0	319.5
CDC15	YAR019C	BTN2	YGR142W	0	319.5
CDC15	YAR019C	SKN1	YGR143W	0	319.5
CDC15	YAR019C	THI4	YGR144W	0	319.5
CDC15	YAR019C	ENP2	YGR145W	0	319.5
CDC15	YAR019C	ECL1	YGR146C	0	319.5
CDC15	YAR019C	YGR146C-A	YGR146C-A	0	319.5
CDC15	YAR019C	NAT2	YGR147C	0	319.5
CDC15	YAR019C	RPL24B	YGR148C	0	319.5
CDC15	YAR019C	GPC1	YGR149W	0	319.5
CDC15	YAR019C	CCM1	YGR150C	0	319.5
CDC15	YAR019C	RSR1	YGR152C	10	29.5
CDC15	YAR019C	YGR153W	YGR153W	0	319.5
CDC15	YAR019C	GTO1	YGR154C	0	319.5
CDC15	YAR019C	CYS4	YGR155W	0	319.5
CDC15	YAR019C	PTI1	YGR156W	0	319.5
CDC15	YAR019C	CHO2	YGR157W	0	319.5
CDC15	YAR019C	MTR3	YGR158C	0	319.5
CDC15	YAR019C	NSR1	YGR159C	0	319.5
CDC15	YAR019C	RTS3	YGR161C	0	319.5
CDC15	YAR019C	YGR161W-C	YGR161W-C	0	319.5
CDC15	YAR019C	TIF4631	YGR162W	0	319.5
CDC15	YAR019C	GTR2	YGR163W	0	319.5
CDC15	YAR019C	MRPS35	YGR165W	0	319.5
CDC15	YAR019C	TRS65	YGR166W	0	319.5
CDC15	YAR019C	CLC1	YGR167W	0	319.5
CDC15	YAR019C	YGR168C	YGR168C	0	319.5
CDC15	YAR019C	PUS6	YGR169C	0	319.5
CDC15	YAR019C	LSO2	YGR169C-A	0	319.5
CDC15	YAR019C	PSD2	YGR170W	0	319.5
CDC15	YAR019C	MSM1	YGR171C	0	319.5
CDC15	YAR019C	YIP1	YGR172C	0	319.5
CDC15	YAR019C	RBG2	YGR173W	0	319.5
CDC15	YAR019C	CBP4	YGR174C	0	319.5
CDC15	YAR019C	YGR174W-A	YGR174W-A	0	319.5
CDC15	YAR019C	ERG1	YGR175C	0	319.5
CDC15	YAR019C	ATF2	YGR177C	0	319.5
CDC15	YAR019C	PBP1	YGR178C	0	319.5
CDC15	YAR019C	OKP1	YGR179C	11	26.5
CDC15	YAR019C	RNR4	YGR180C	0	319.5
CDC15	YAR019C	TIM13	YGR181W	0	319.5
CDC15	YAR019C	QCR9	YGR183C	0	319.5
CDC15	YAR019C	TYS1	YGR185C	0	319.5
CDC15	YAR019C	HGH1	YGR187C	0	319.5
CDC15	YAR019C	BUB1	YGR188C	111	1
CDC15	YAR019C	CRH1	YGR189C	0	319.5
CDC15	YAR019C	HIP1	YGR191W	0	319.5
CDC15	YAR019C	TDH3	YGR192C	0	319.5
CDC15	YAR019C	PDX1	YGR193C	0	319.5
CDC15	YAR019C	XKS1	YGR194C	0	319.5
CDC15	YAR019C	SKI6	YGR195W	0	319.5
CDC15	YAR019C	FYV8	YGR196C	0	319.5
CDC15	YAR019C	SNG1	YGR197C	0	319.5
CDC15	YAR019C	YPP1	YGR198W	0	319.5
CDC15	YAR019C	PMT6	YGR199W	0	319.5
CDC15	YAR019C	ELP2	YGR200C	0	319.5
CDC15	YAR019C	YGR201C	YGR201C	0	319.5
CDC15	YAR019C	PCT1	YGR202C	0	319.5
CDC15	YAR019C	YCH1	YGR203W	0	319.5
CDC15	YAR019C	YGR204C-A	YGR204C-A	0	319.5
CDC15	YAR019C	ADE3	YGR204W	0	319.5
CDC15	YAR019C	TDA10	YGR205W	0	319.5
CDC15	YAR019C	MVB12	YGR206W	0	319.5
CDC15	YAR019C	CIR1	YGR207C	0	319.5
CDC15	YAR019C	SER2	YGR208W	0	319.5
CDC15	YAR019C	TRX2	YGR209C	0	319.5
CDC15	YAR019C	YGR210C	YGR210C	0	319.5
CDC15	YAR019C	ZPR1	YGR211W	0	319.5
CDC15	YAR019C	SLI1	YGR212W	0	319.5
CDC15	YAR019C	RTA1	YGR213C	0	319.5
CDC15	YAR019C	RPS0A	YGR214W	0	319.5
CDC15	YAR019C	RSM27	YGR215W	0	319.5
CDC15	YAR019C	GPI1	YGR216C	0	319.5
CDC15	YAR019C	CRM1	YGR218W	0	319.5
CDC15	YAR019C	MRPL9	YGR220C	0	319.5
CDC15	YAR019C	TOS2	YGR221C	0	319.5
CDC15	YAR019C	PET54	YGR222W	0	319.5
CDC15	YAR019C	HSV2	YGR223C	0	319.5
CDC15	YAR019C	AZR1	YGR224W	0	319.5
CDC15	YAR019C	AMA1	YGR225W	100	16
CDC15	YAR019C	YGR226C	YGR226C	0	319.5
CDC15	YAR019C	DIE2	YGR227W	0	319.5
CDC15	YAR019C	SMI1	YGR229C	0	319.5
CDC15	YAR019C	BNS1	YGR230W	10	29.5
CDC15	YAR019C	PHB2	YGR231C	0	319.5
CDC15	YAR019C	NAS6	YGR232W	0	319.5
CDC15	YAR019C	PHO81	YGR233C	100	16
CDC15	YAR019C	YHB1	YGR234W	0	319.5
CDC15	YAR019C	SPG1	YGR236C	0	319.5
CDC15	YAR019C	YGR237C	YGR237C	0	319.5
CDC15	YAR019C	KEL2	YGR238C	0	319.5
CDC15	YAR019C	PEX21	YGR239C	0	319.5
CDC15	YAR019C	PFK1	YGR240C	0	319.5
CDC15	YAR019C	YGR240C-A	YGR240C-A	0	319.5
CDC15	YAR019C	YAP1802	YGR241C	0	319.5
CDC15	YAR019C	MPC3	YGR243W	0	319.5
CDC15	YAR019C	LSC2	YGR244C	0	319.5
CDC15	YAR019C	SDA1	YGR245C	0	319.5
CDC15	YAR019C	BRF1	YGR246C	0	319.5
CDC15	YAR019C	CPD1	YGR247W	0	319.5
CDC15	YAR019C	SOL4	YGR248W	0	319.5
CDC15	YAR019C	MGA1	YGR249W	0	319.5
CDC15	YAR019C	RIE1	YGR250C	0	319.5
CDC15	YAR019C	NOP19	YGR251W	0	319.5
CDC15	YAR019C	GCN5	YGR252W	0	319.5
CDC15	YAR019C	PUP2	YGR253C	0	319.5
CDC15	YAR019C	ENO1	YGR254W	0	319.5
CDC15	YAR019C	COQ6	YGR255C	0	319.5
CDC15	YAR019C	GND2	YGR256W	0	319.5
CDC15	YAR019C	MTM1	YGR257C	0	319.5
CDC15	YAR019C	RAD2	YGR258C	0	319.5
CDC15	YAR019C	TNA1	YGR260W	0	319.5
CDC15	YAR019C	APL6	YGR261C	0	319.5
CDC15	YAR019C	BUD32	YGR262C	0	319.5
CDC15	YAR019C	SAY1	YGR263C	0	319.5
CDC15	YAR019C	MES1	YGR264C	0	319.5
CDC15	YAR019C	YGR266W	YGR266W	0	319.5
CDC15	YAR019C	FOL2	YGR267C	0	319.5
CDC15	YAR019C	HUA1	YGR268C	0	319.5
CDC15	YAR019C	YTA7	YGR270W	0	319.5
CDC15	YAR019C	EFG1	YGR271C-A	0	319.5
CDC15	YAR019C	SLH1	YGR271W	0	319.5
CDC15	YAR019C	YGR273C	YGR273C	0	319.5
CDC15	YAR019C	TAF1	YGR274C	0	319.5
CDC15	YAR019C	RTT102	YGR275W	0	319.5
CDC15	YAR019C	CAB4	YGR277C	0	319.5
CDC15	YAR019C	SCW4	YGR279C	0	319.5
CDC15	YAR019C	PXR1	YGR280C	0	319.5
CDC15	YAR019C	YOR1	YGR281W	0	319.5
CDC15	YAR019C	BGL2	YGR282C	0	319.5
CDC15	YAR019C	YGR283C	YGR283C	0	319.5
CDC15	YAR019C	ERV29	YGR284C	0	319.5
CDC15	YAR019C	ZUO1	YGR285C	0	319.5
CDC15	YAR019C	BIO2	YGR286C	0	319.5
CDC15	YAR019C	IMA1	YGR287C	0	319.5
CDC15	YAR019C	MAL13	YGR288W	0	319.5
CDC15	YAR019C	MAL11	YGR289C	0	319.5
CDC15	YAR019C	MAL12	YGR292W	0	319.5
CDC15	YAR019C	PAU12	YGR294W	0	319.5
CDC15	YAR019C	COS6	YGR295C	0	319.5
STU1	YBL034C	RER1	YCL001W	0	451.5
STU1	YBL034C	YCL001W-A	YCL001W-A	0	451.5
STU1	YBL034C	YCL001W-B	YCL001W-B	0	451.5
STU1	YBL034C	YCL002C	YCL002C	0	451.5
STU1	YBL034C	PGS1	YCL004W	0	451.5
STU1	YBL034C	LDB16	YCL005W	0	451.5
STU1	YBL034C	VMA9	YCL005W-A	0	451.5
STU1	YBL034C	STP22	YCL008C	0	451.5
STU1	YBL034C	ILV6	YCL009C	0	451.5
STU1	YBL034C	SGF29	YCL010C	0	451.5
STU1	YBL034C	GBP2	YCL011C	0	451.5
STU1	YBL034C	BUD3	YCL014W	0	451.5
STU1	YBL034C	DCC1	YCL016C	0	451.5
STU1	YBL034C	NFS1	YCL017C	0	451.5
STU1	YBL034C	LEU2	YCL018W	0	451.5
STU1	YBL034C	AGP1	YCL025C	0	451.5
STU1	YBL034C	FRM2	YCL026C-A	0	451.5
STU1	YBL034C	HBN1	YCL026C-B	0	451.5
STU1	YBL034C	FUS1	YCL027W	0	451.5
STU1	YBL034C	RNQ1	YCL028W	0	451.5
STU1	YBL034C	BIK1	YCL029C	11	5
STU1	YBL034C	HIS4	YCL030C	0	451.5
STU1	YBL034C	RRP7	YCL031C	0	451.5
STU1	YBL034C	STE50	YCL032W	0	451.5
STU1	YBL034C	MXR2	YCL033C	0	451.5
STU1	YBL034C	LSB5	YCL034W	0	451.5
STU1	YBL034C	GRX1	YCL035C	0	451.5
STU1	YBL034C	GFD2	YCL036W	0	451.5
STU1	YBL034C	SRO9	YCL037C	0	451.5
STU1	YBL034C	ATG22	YCL038C	0	451.5
STU1	YBL034C	GID7	YCL039W	0	451.5
STU1	YBL034C	YCL042W	YCL042W	0	451.5
STU1	YBL034C	PDI1	YCL043C	0	451.5
STU1	YBL034C	MGR1	YCL044C	0	451.5
STU1	YBL034C	EMC1	YCL045C	0	451.5
STU1	YBL034C	POF1	YCL047C	0	451.5
STU1	YBL034C	SPS22	YCL048W	0	451.5
STU1	YBL034C	YCL048W-A	YCL048W-A	0	451.5
STU1	YBL034C	YCL049C	YCL049C	0	451.5
STU1	YBL034C	APA1	YCL050C	0	451.5
STU1	YBL034C	LRE1	YCL051W	0	451.5
STU1	YBL034C	PBN1	YCL052C	0	451.5
STU1	YBL034C	SPB1	YCL054W	0	451.5
STU1	YBL034C	KAR4	YCL055W	0	451.5
STU1	YBL034C	PEX34	YCL056C	0	451.5
STU1	YBL034C	MIC10	YCL057C-A	0	451.5
STU1	YBL034C	PRD1	YCL057W	0	451.5
STU1	YBL034C	ADF1	YCL058W-A	0	451.5
STU1	YBL034C	KRR1	YCL059C	0	451.5
STU1	YBL034C	MRC1	YCL061C	0	451.5
STU1	YBL034C	VAC17	YCL063W	0	451.5
STU1	YBL034C	CHA1	YCL064C	0	451.5
STU1	YBL034C	HMLALPHA1	YCL066W	0	451.5
STU1	YBL034C	HMLALPHA2	YCL067C	0	451.5
STU1	YBL034C	YCL068C	YCL068C	0	451.5
STU1	YBL034C	VBA3	YCL069W	0	451.5
STU1	YBL034C	GEX1	YCL073C	0	451.5
STU1	YBL034C	CDC10	YCR002C	0	451.5
STU1	YBL034C	MRPL32	YCR003W	0	451.5
STU1	YBL034C	YCP4	YCR004C	0	451.5
STU1	YBL034C	CIT2	YCR005C	0	451.5
STU1	YBL034C	YCR007C	YCR007C	0	451.5
STU1	YBL034C	SAT4	YCR008W	0	451.5
STU1	YBL034C	RVS161	YCR009C	0	451.5
STU1	YBL034C	ADY2	YCR010C	0	451.5
STU1	YBL034C	ADP1	YCR011C	0	451.5
STU1	YBL034C	PGK1	YCR012W	0	451.5
STU1	YBL034C	POL4	YCR014C	0	451.5
STU1	YBL034C	CTO1	YCR015C	0	451.5
STU1	YBL034C	YCR016W	YCR016W	0	451.5
STU1	YBL034C	SRD1	YCR018C	0	451.5
STU1	YBL034C	MAK32	YCR019W	0	451.5
STU1	YBL034C	PET18	YCR020C	0	451.5
STU1	YBL034C	MAK31	YCR020C-A	0	451.5
STU1	YBL034C	HTL1	YCR020W-B	0	451.5
STU1	YBL034C	HSP30	YCR021C	0	451.5
STU1	YBL034C	YCR023C	YCR023C	0	451.5
STU1	YBL034C	SLM5	YCR024C	0	451.5
STU1	YBL034C	YCR024C-B	YCR024C-B	0	451.5
STU1	YBL034C	NPP1	YCR026C	0	451.5
STU1	YBL034C	RHB1	YCR027C	0	451.5
STU1	YBL034C	FEN2	YCR028C	0	451.5
STU1	YBL034C	RIM1	YCR028C-A	0	451.5
STU1	YBL034C	SYP1	YCR030C	0	451.5
STU1	YBL034C	RPS14A	YCR031C	0	451.5
STU1	YBL034C	BPH1	YCR032W	0	451.5
STU1	YBL034C	SNT1	YCR033W	0	451.5
STU1	YBL034C	ELO2	YCR034W	0	451.5
STU1	YBL034C	RRP43	YCR035C	0	451.5
STU1	YBL034C	RBK1	YCR036W	0	451.5
STU1	YBL034C	PHO87	YCR037C	0	451.5
STU1	YBL034C	MATALPHA2	YCR039C	0	451.5
STU1	YBL034C	MATALPHA1	YCR040W	0	451.5
STU1	YBL034C	TAF2	YCR042C	0	451.5
STU1	YBL034C	YCR043C	YCR043C	0	451.5
STU1	YBL034C	PER1	YCR044C	0	451.5
STU1	YBL034C	RRT12	YCR045C	0	451.5
STU1	YBL034C	IMG1	YCR046C	0	451.5
STU1	YBL034C	BUD23	YCR047C	0	451.5
STU1	YBL034C	ARE1	YCR048W	0	451.5
STU1	YBL034C	YCR050C	YCR050C	0	451.5
STU1	YBL034C	YCR051W	YCR051W	0	451.5
STU1	YBL034C	RSC6	YCR052W	0	451.5
STU1	YBL034C	THR4	YCR053W	0	451.5
STU1	YBL034C	CTR86	YCR054C	0	451.5
STU1	YBL034C	PWP2	YCR057C	0	451.5
STU1	YBL034C	YIH1	YCR059C	0	451.5
STU1	YBL034C	TAH1	YCR060W	0	451.5
STU1	YBL034C	YCR061W	YCR061W	0	451.5
STU1	YBL034C	BUD31	YCR063W	0	451.5
STU1	YBL034C	HCM1	YCR065W	0	451.5
STU1	YBL034C	SED4	YCR067C	0	451.5
STU1	YBL034C	ATG15	YCR068W	0	451.5
STU1	YBL034C	CPR4	YCR069W	0	451.5
STU1	YBL034C	IMG2	YCR071C	0	451.5
STU1	YBL034C	RSA4	YCR072C	0	451.5
STU1	YBL034C	SOL2	YCR073W-A	0	451.5
STU1	YBL034C	ERS1	YCR075C	0	451.5
STU1	YBL034C	FUB1	YCR076C	0	451.5
STU1	YBL034C	PAT1	YCR077C	0	451.5
STU1	YBL034C	PTC6	YCR079W	0	451.5
STU1	YBL034C	Ycr081w	Ycr081w	0	451.5
STU1	YBL034C	TRX3	YCR083W	0	451.5
STU1	YBL034C	TUP1	YCR084C	0	451.5
STU1	YBL034C	YCR087C-A	YCR087C-A	0	451.5
STU1	YBL034C	ABP1	YCR088W	0	451.5
STU1	YBL034C	YCR090C	YCR090C	0	451.5
STU1	YBL034C	KIN82	YCR091W	0	451.5
STU1	YBL034C	CDC50	YCR094W	0	451.5
STU1	YBL034C	OCA4	YCR095C	0	451.5
STU1	YBL034C	YCR095W-A	YCR095W-A	0	451.5
STU1	YBL034C	HMRA2	YCR096C	0	451.5
STU1	YBL034C	HMRA1	YCR097W	0	451.5
STU1	YBL034C	GIT1	YCR098C	0	451.5
STU1	YBL034C	YCR099C	YCR099C	0	451.5
STU1	YBL034C	YCR100C	YCR100C	0	451.5
STU1	YBL034C	YCR101C	YCR101C	0	451.5
STU1	YBL034C	PAU3	YCR104W	0	451.5
STU1	YBL034C	ADH7	YCR105W	0	451.5
STU1	YBL034C	RDS1	YCR106W	0	451.5
STU1	YBL034C	AAD3	YCR107W	0	451.5
STU1	YBL034C	IRC22	YEL001C	0	451.5
STU1	YBL034C	WBP1	YEL002C	0	451.5
STU1	YBL034C	GIM4	YEL003W	0	451.5
STU1	YBL034C	YEA4	YEL004W	0	451.5
STU1	YBL034C	VAB2	YEL005C	0	451.5
STU1	YBL034C	YEA6	YEL006W	0	451.5
STU1	YBL034C	GCN4	YEL009C	0	451.5
STU1	YBL034C	GLC3	YEL011W	0	451.5
STU1	YBL034C	UBC8	YEL012W	0	451.5
STU1	YBL034C	VAC8	YEL013W	0	451.5
STU1	YBL034C	EDC3	YEL015W	0	451.5
STU1	YBL034C	NPP2	YEL016C	0	451.5
STU1	YBL034C	PMP2	YEL017C-A	0	451.5
STU1	YBL034C	GTT3	YEL017W	0	451.5
STU1	YBL034C	EAF5	YEL018W	0	451.5
STU1	YBL034C	MMS21	YEL019C	0	451.5
STU1	YBL034C	PXP1	YEL020C	0	451.5
STU1	YBL034C	YEL023C	YEL023C	0	451.5
STU1	YBL034C	RIP1	YEL024W	0	451.5
STU1	YBL034C	YEL025C	YEL025C	0	451.5
STU1	YBL034C	SNU13	YEL026W	0	451.5
STU1	YBL034C	VMA3	YEL027W	0	451.5
STU1	YBL034C	BUD16	YEL029C	0	451.5
STU1	YBL034C	ECM10	YEL030W	0	451.5
STU1	YBL034C	MCM3	YEL032W	0	451.5
STU1	YBL034C	MTC7	YEL033W	0	451.5
STU1	YBL034C	HYP2	YEL034W	0	451.5
STU1	YBL034C	UTR5	YEL035C	0	451.5
STU1	YBL034C	ANP1	YEL036C	0	451.5
STU1	YBL034C	RAD23	YEL037C	0	451.5
STU1	YBL034C	CYC7	YEL039C	0	451.5
STU1	YBL034C	UTR2	YEL040W	0	451.5
STU1	YBL034C	YEF1	YEL041W	0	451.5
STU1	YBL034C	GDA1	YEL042W	0	451.5
STU1	YBL034C	YEL043W	YEL043W	0	451.5
STU1	YBL034C	IES6	YEL044W	0	451.5
STU1	YBL034C	GLY1	YEL046C	0	451.5
STU1	YBL034C	FRD1	YEL047C	0	451.5
STU1	YBL034C	TCA17	YEL048C	0	451.5
STU1	YBL034C	PAU2	YEL049W	0	451.5
STU1	YBL034C	RML2	YEL050C	0	451.5
STU1	YBL034C	VMA8	YEL051W	0	451.5
STU1	YBL034C	AFG1	YEL052W	0	451.5
STU1	YBL034C	MAK10	YEL053C	0	451.5
STU1	YBL034C	RPL12A	YEL054C	0	451.5
STU1	YBL034C	HAT2	YEL056W	0	451.5
STU1	YBL034C	SDD1	YEL057C	0	451.5
STU1	YBL034C	PCM1	YEL058W	0	451.5
STU1	YBL034C	SOM1	YEL059C-A	0	451.5
STU1	YBL034C	PRB1	YEL060C	0	451.5
STU1	YBL034C	CIN8	YEL061C	11	5
STU1	YBL034C	NPR2	YEL062W	0	451.5
STU1	YBL034C	CAN1	YEL063C	0	451.5
STU1	YBL034C	AVT2	YEL064C	0	451.5
STU1	YBL034C	SIT1	YEL065W	0	451.5
STU1	YBL034C	HPA3	YEL066W	0	451.5
STU1	YBL034C	YEL067C	YEL067C	0	451.5
STU1	YBL034C	DSF1	YEL070W	0	451.5
STU1	YBL034C	DLD3	YEL071W	0	451.5
STU1	YBL034C	RMD6	YEL072W	0	451.5
STU1	YBL034C	YEL073C	YEL073C	0	451.5
STU1	YBL034C	YEL076C	YEL076C	0	451.5
STU1	YBL034C	MNN1	YER001W	0	451.5
STU1	YBL034C	NOP16	YER002W	0	451.5
STU1	YBL034C	PMI40	YER003C	0	451.5
STU1	YBL034C	FMP52	YER004W	0	451.5
STU1	YBL034C	YND1	YER005W	0	451.5
STU1	YBL034C	NUG1	YER006W	0	451.5
STU1	YBL034C	TMA20	YER007C-A	0	451.5
STU1	YBL034C	PAC2	YER007W	0	451.5
STU1	YBL034C	SEC3	YER008C	0	451.5
STU1	YBL034C	NTF2	YER009W	0	451.5
STU1	YBL034C	YER010C	YER010C	0	451.5
STU1	YBL034C	TIR1	YER011W	0	451.5
STU1	YBL034C	PRE1	YER012W	0	451.5
STU1	YBL034C	PRP22	YER013W	0	451.5
STU1	YBL034C	BUD25	YER014C-A	0	451.5
STU1	YBL034C	HEM14	YER014W	0	451.5
STU1	YBL034C	FAA2	YER015W	0	451.5
STU1	YBL034C	BIM1	YER016W	10	15.5
STU1	YBL034C	AFG3	YER017C	0	451.5
STU1	YBL034C	SPC25	YER018C	1	23
STU1	YBL034C	SBH2	YER019C-A	0	451.5
STU1	YBL034C	ISC1	YER019W	0	451.5
STU1	YBL034C	GPA2	YER020W	0	451.5
STU1	YBL034C	RPN3	YER021W	0	451.5
STU1	YBL034C	SRB4	YER022W	0	451.5
STU1	YBL034C	PRO3	YER023W	0	451.5
STU1	YBL034C	GCD11	YER025W	0	451.5
STU1	YBL034C	CHO1	YER026C	0	451.5
STU1	YBL034C	GAL83	YER027C	0	451.5
STU1	YBL034C	MIG3	YER028C	0	451.5
STU1	YBL034C	SMB1	YER029C	0	451.5
STU1	YBL034C	CHZ1	YER030W	0	451.5
STU1	YBL034C	YPT31	YER031C	0	451.5
STU1	YBL034C	FIR1	YER032W	0	451.5
STU1	YBL034C	ZRG8	YER033C	0	451.5
STU1	YBL034C	YER034W	YER034W	0	451.5
STU1	YBL034C	EDC2	YER035W	0	451.5
STU1	YBL034C	ARB1	YER036C	0	451.5
STU1	YBL034C	PHM8	YER037W	0	451.5
STU1	YBL034C	KRE29	YER038C	0	451.5
STU1	YBL034C	HVG1	YER039C	0	451.5
STU1	YBL034C	YER039C-A	YER039C-A	0	451.5
STU1	YBL034C	YEN1	YER041W	0	451.5
STU1	YBL034C	MXR1	YER042W	0	451.5
STU1	YBL034C	SAH1	YER043C	0	451.5
STU1	YBL034C	ERG28	YER044C	0	451.5
STU1	YBL034C	MEI4	YER044C-A	0	451.5
STU1	YBL034C	ACA1	YER045C	0	451.5
STU1	YBL034C	SPO73	YER046W	0	451.5
STU1	YBL034C	SAP1	YER047C	0	451.5
STU1	YBL034C	CAJ1	YER048C	0	451.5
STU1	YBL034C	ISD11	YER048W-A	0	451.5
STU1	YBL034C	TPA1	YER049W	0	451.5
STU1	YBL034C	RSM18	YER050C	0	451.5
STU1	YBL034C	JHD1	YER051W	0	451.5
STU1	YBL034C	HOM3	YER052C	0	451.5
STU1	YBL034C	PIC2	YER053C	0	451.5
STU1	YBL034C	YER053C-A	YER053C-A	0	451.5
STU1	YBL034C	GIP2	YER054C	0	451.5
STU1	YBL034C	HIS1	YER055C	0	451.5
STU1	YBL034C	FCY2	YER056C	0	451.5
STU1	YBL034C	RPL34A	YER056C-A	0	451.5
STU1	YBL034C	HMF1	YER057C	0	451.5
STU1	YBL034C	PET117	YER058W	0	451.5
STU1	YBL034C	PCL6	YER059W	0	451.5
STU1	YBL034C	FCY21	YER060W	0	451.5
STU1	YBL034C	FCY22	YER060W-A	0	451.5
STU1	YBL034C	CEM1	YER061C	0	451.5
STU1	YBL034C	GPP2	YER062C	0	451.5
STU1	YBL034C	THO1	YER063W	0	451.5
STU1	YBL034C	ICL1	YER065C	0	451.5
STU1	YBL034C	RRT13	YER066W	0	451.5
STU1	YBL034C	RGI1	YER067W	0	451.5
STU1	YBL034C	MOT2	YER068W	0	451.5
STU1	YBL034C	ARG5,6	YER069W	0	451.5
STU1	YBL034C	RNR1	YER070W	0	451.5
STU1	YBL034C	TDA2	YER071C	0	451.5
STU1	YBL034C	VTC1	YER072W	0	451.5
STU1	YBL034C	ALD5	YER073W	0	451.5
STU1	YBL034C	RPS24A	YER074W	0	451.5
STU1	YBL034C	YOS1	YER074W-A	0	451.5
STU1	YBL034C	PTP3	YER075C	0	451.5
STU1	YBL034C	YER076C	YER076C	0	451.5
STU1	YBL034C	MRX1	YER077C	0	451.5
STU1	YBL034C	ICP55	YER078C	0	451.5
STU1	YBL034C	YER078W-A	YER078W-A	0	451.5
STU1	YBL034C	YER079W	YER079W	0	451.5
STU1	YBL034C	AIM9	YER080W	0	451.5
STU1	YBL034C	SER3	YER081W	0	451.5
STU1	YBL034C	UTP7	YER082C	0	451.5
STU1	YBL034C	GET2	YER083C	0	451.5
STU1	YBL034C	YER084W	YER084W	0	451.5
STU1	YBL034C	YER085C	YER085C	0	451.5
STU1	YBL034C	ILV1	YER086W	0	451.5
STU1	YBL034C	SBH1	YER087C-B	0	451.5
STU1	YBL034C	AIM10	YER087W	0	451.5
STU1	YBL034C	DOT6	YER088C	0	451.5
STU1	YBL034C	PTC2	YER089C	0	451.5
STU1	YBL034C	TRP2	YER090W	0	451.5
STU1	YBL034C	MET6	YER091C	0	451.5
STU1	YBL034C	IES5	YER092W	0	451.5
STU1	YBL034C	TSC11	YER093C	0	451.5
STU1	YBL034C	AIM11	YER093C-A	0	451.5
STU1	YBL034C	PUP3	YER094C	0	451.5
STU1	YBL034C	RAD51	YER095W	0	451.5
STU1	YBL034C	SHC1	YER096W	0	451.5
STU1	YBL034C	UBP9	YER098W	0	451.5
STU1	YBL034C	PRS2	YER099C	0	451.5
STU1	YBL034C	UBC6	YER100W	0	451.5
STU1	YBL034C	AST2	YER101C	0	451.5
STU1	YBL034C	RPS8B	YER102W	0	451.5
STU1	YBL034C	SSA4	YER103W	0	451.5
STU1	YBL034C	RTT105	YER104W	0	451.5
STU1	YBL034C	MAM1	YER106W	0	451.5
STU1	YBL034C	GLE2	YER107C	0	451.5
STU1	YBL034C	FLO8	YER109C	0	451.5
STU1	YBL034C	KAP123	YER110C	0	451.5
STU1	YBL034C	SWI4	YER111C	0	451.5
STU1	YBL034C	LSM4	YER112W	0	451.5
STU1	YBL034C	TMN3	YER113C	10	15.5
STU1	YBL034C	BOI2	YER114C	10	15.5
STU1	YBL034C	SPR6	YER115C	0	451.5
STU1	YBL034C	SLX8	YER116C	0	451.5
STU1	YBL034C	RPL23B	YER117W	0	451.5
STU1	YBL034C	SHO1	YER118C	0	451.5
STU1	YBL034C	AVT6	YER119C	0	451.5
STU1	YBL034C	SCS2	YER120W	0	451.5
STU1	YBL034C	YER121W	YER121W	0	451.5
STU1	YBL034C	GLO3	YER122C	0	451.5
STU1	YBL034C	YCK3	YER123W	0	451.5
STU1	YBL034C	DSE1	YER124C	0	451.5
STU1	YBL034C	RSP5	YER125W	0	451.5
STU1	YBL034C	NSA2	YER126C	0	451.5
STU1	YBL034C	LCP5	YER127W	0	451.5
STU1	YBL034C	VFA1	YER128W	0	451.5
STU1	YBL034C	SAK1	YER129W	0	451.5
STU1	YBL034C	COM2	YER130C	0	451.5
STU1	YBL034C	RPS26B	YER131W	0	451.5
STU1	YBL034C	PMD1	YER132C	10	15.5
STU1	YBL034C	GLC7	YER133W	0	451.5
STU1	YBL034C	YER134C	YER134C	0	451.5
STU1	YBL034C	GDI1	YER136W	0	451.5
STU1	YBL034C	YER137C	YER137C	0	451.5
STU1	YBL034C	RTR1	YER139C	0	451.5
STU1	YBL034C	EMP65	YER140W	0	451.5
STU1	YBL034C	COX15	YER141W	0	451.5
STU1	YBL034C	MAG1	YER142C	0	451.5
STU1	YBL034C	DDI1	YER143W	0	451.5
STU1	YBL034C	UBP5	YER144C	0	451.5
STU1	YBL034C	FTR1	YER145C	0	451.5
STU1	YBL034C	LSM5	YER146W	0	451.5
STU1	YBL034C	SCC4	YER147C	0	451.5
STU1	YBL034C	SPT15	YER148W	0	451.5
STU1	YBL034C	PEA2	YER149C	0	451.5
STU1	YBL034C	SPI1	YER150W	0	451.5
STU1	YBL034C	UBP3	YER151C	10	15.5
STU1	YBL034C	YER152C	YER152C	0	451.5
STU1	YBL034C	PET122	YER153C	0	451.5
STU1	YBL034C	OXA1	YER154W	0	451.5
STU1	YBL034C	BEM2	YER155C	0	451.5
STU1	YBL034C	YER156C	YER156C	0	451.5
STU1	YBL034C	COG3	YER157W	0	451.5
STU1	YBL034C	YER158C	YER158C	0	451.5
STU1	YBL034C	BUR6	YER159C	0	451.5
STU1	YBL034C	SPT2	YER161C	0	451.5
STU1	YBL034C	GCG1	YER163C	0	451.5
STU1	YBL034C	CHD1	YER164W	0	451.5
STU1	YBL034C	PAB1	YER165W	0	451.5
STU1	YBL034C	BCK2	YER167W	0	451.5
STU1	YBL034C	CCA1	YER168C	0	451.5
STU1	YBL034C	RPH1	YER169W	0	451.5
STU1	YBL034C	ADK2	YER170W	0	451.5
STU1	YBL034C	RAD3	YER171W	0	451.5
STU1	YBL034C	BRR2	YER172C	0	451.5
STU1	YBL034C	RAD24	YER173W	0	451.5
STU1	YBL034C	GRX4	YER174C	0	451.5
STU1	YBL034C	TMT1	YER175C	0	451.5
STU1	YBL034C	YER175W-A	YER175W-A	0	451.5
STU1	YBL034C	ECM32	YER176W	0	451.5
STU1	YBL034C	BMH1	YER177W	10	15.5
STU1	YBL034C	PDA1	YER178W	0	451.5
STU1	YBL034C	DMC1	YER179W	0	451.5
STU1	YBL034C	ISC10	YER180C	0	451.5
STU1	YBL034C	SLO1	YER180C-A	0	451.5
STU1	YBL034C	FMP10	YER182W	0	451.5
STU1	YBL034C	FAU1	YER183C	0	451.5
STU1	YBL034C	TOG1	YER184C	0	451.5
STU1	YBL034C	PUG1	YER185W	0	451.5
STU1	YBL034C	YER186C	YER186C	0	451.5
STU1	YBL034C	YER187W	YER187W	0	451.5
STU1	YBL034C	YRF1-2	YER190W	0	451.5
STU1	YBL034C	YIL001W	YIL001W	0	451.5
STU1	YBL034C	INP51	YIL002C	0	451.5
STU1	YBL034C	YIL002W-A	YIL002W-A	0	451.5
STU1	YBL034C	CFD1	YIL003W	0	451.5
STU1	YBL034C	BET1	YIL004C	0	451.5
STU1	YBL034C	EPS1	YIL005W	0	451.5
STU1	YBL034C	YIA6	YIL006W	0	451.5
STU1	YBL034C	NAS2	YIL007C	0	451.5
STU1	YBL034C	URM1	YIL008W	0	451.5
STU1	YBL034C	EST3	YIL009C-A	0	451.5
STU1	YBL034C	FAA3	YIL009W	0	451.5
STU1	YBL034C	DOT5	YIL010W	0	451.5
STU1	YBL034C	YIL014C-A	YIL014C-A	0	451.5
STU1	YBL034C	MNT3	YIL014W	0	451.5
STU1	YBL034C	SNL1	YIL016W	0	451.5
STU1	YBL034C	FAF1	YIL019W	0	451.5
STU1	YBL034C	HIS6	YIL020C	0	451.5
STU1	YBL034C	RPB3	YIL021W	0	451.5
STU1	YBL034C	TIM44	YIL022W	0	451.5
STU1	YBL034C	YKE4	YIL023C	0	451.5
STU1	YBL034C	YIL024C	YIL024C	0	451.5
STU1	YBL034C	IRR1	YIL026C	10	15.5
STU1	YBL034C	EMC5	YIL027C	0	451.5
STU1	YBL034C	YIL029C	YIL029C	0	451.5
STU1	YBL034C	ULP2	YIL031W	0	451.5
STU1	YBL034C	BCY1	YIL033C	0	451.5
STU1	YBL034C	CAP2	YIL034C	0	451.5
STU1	YBL034C	CKA1	YIL035C	0	451.5
STU1	YBL034C	CST6	YIL036W	0	451.5
STU1	YBL034C	PRM2	YIL037C	0	451.5
STU1	YBL034C	NOT3	YIL038C	0	451.5
STU1	YBL034C	TED1	YIL039W	0	451.5
STU1	YBL034C	APQ12	YIL040W	0	451.5
STU1	YBL034C	PKP1	YIL042C	0	451.5
STU1	YBL034C	CBR1	YIL043C	0	451.5
STU1	YBL034C	AGE2	YIL044C	0	451.5
STU1	YBL034C	MET30	YIL046W	0	451.5
STU1	YBL034C	YIL046W-A	YIL046W-A	0	451.5
STU1	YBL034C	SYG1	YIL047C	0	451.5
STU1	YBL034C	NEO1	YIL048W	0	451.5
STU1	YBL034C	DFG10	YIL049W	0	451.5
STU1	YBL034C	PCL7	YIL050W	0	451.5
STU1	YBL034C	MMF1	YIL051C	0	451.5
STU1	YBL034C	RPL34B	YIL052C	0	451.5
STU1	YBL034C	GPP1	YIL053W	0	451.5
STU1	YBL034C	YIL054W	YIL054W	0	451.5
STU1	YBL034C	YIL055C	YIL055C	0	451.5
STU1	YBL034C	VHR1	YIL056W	0	451.5
STU1	YBL034C	RGI2	YIL057C	0	451.5
STU1	YBL034C	YIL060W	YIL060W	0	451.5
STU1	YBL034C	SNP1	YIL061C	0	451.5
STU1	YBL034C	ARC15	YIL062C	0	451.5
STU1	YBL034C	YRB2	YIL063C	0	451.5
STU1	YBL034C	EFM4	YIL064W	0	451.5
STU1	YBL034C	FIS1	YIL065C	0	451.5
STU1	YBL034C	RNR3	YIL066C	0	451.5
STU1	YBL034C	YIL067C	YIL067C	0	451.5
STU1	YBL034C	SEC6	YIL068C	0	451.5
STU1	YBL034C	RPS24B	YIL069C	0	451.5
STU1	YBL034C	MAM33	YIL070C	0	451.5
STU1	YBL034C	PCI8	YIL071C	0	451.5
STU1	YBL034C	HOP1	YIL072W	0	451.5
STU1	YBL034C	SPO22	YIL073C	0	451.5
STU1	YBL034C	SER33	YIL074C	0	451.5
STU1	YBL034C	RPN2	YIL075C	0	451.5
STU1	YBL034C	SEC28	YIL076W	0	451.5
STU1	YBL034C	YIL077C	YIL077C	0	451.5
STU1	YBL034C	THS1	YIL078W	0	451.5
STU1	YBL034C	AIR1	YIL079C	0	451.5
STU1	YBL034C	CAB2	YIL083C	0	451.5
STU1	YBL034C	SDS3	YIL084C	0	451.5
STU1	YBL034C	KTR7	YIL085C	0	451.5
STU1	YBL034C	AIM19	YIL087C	0	451.5
STU1	YBL034C	AVT7	YIL088C	0	451.5
STU1	YBL034C	YIL089W	YIL089W	0	451.5
STU1	YBL034C	ICE2	YIL090W	0	451.5
STU1	YBL034C	UTP25	YIL091C	0	451.5
STU1	YBL034C	YIL092W	YIL092W	0	451.5
STU1	YBL034C	RSM25	YIL093C	0	451.5
STU1	YBL034C	LYS12	YIL094C	0	451.5
STU1	YBL034C	PRK1	YIL095W	0	451.5
STU1	YBL034C	BMT5	YIL096C	0	451.5
STU1	YBL034C	FYV10	YIL097W	0	451.5
STU1	YBL034C	FMC1	YIL098C	0	451.5
STU1	YBL034C	SGA1	YIL099W	0	451.5
STU1	YBL034C	XBP1	YIL101C	0	451.5
STU1	YBL034C	YIL102C	YIL102C	0	451.5
STU1	YBL034C	YIL102C-A	YIL102C-A	0	451.5
STU1	YBL034C	DPH1	YIL103W	0	451.5
STU1	YBL034C	SHQ1	YIL104C	0	451.5
STU1	YBL034C	SLM1	YIL105C	0	451.5
STU1	YBL034C	YIL105W-A	YIL105W-A	0	451.5
STU1	YBL034C	MOB1	YIL106W	1	23
STU1	YBL034C	PFK26	YIL107C	0	451.5
STU1	YBL034C	YIL108W	YIL108W	0	451.5
STU1	YBL034C	SEC24	YIL109C	0	451.5
STU1	YBL034C	HPM1	YIL110W	0	451.5
STU1	YBL034C	COX5B	YIL111W	0	451.5
STU1	YBL034C	SDP1	YIL113W	0	451.5
STU1	YBL034C	POR2	YIL114C	0	451.5
STU1	YBL034C	NUP159	YIL115C	0	451.5
STU1	YBL034C	HIS5	YIL116W	0	451.5
STU1	YBL034C	PRM5	YIL117C	0	451.5
STU1	YBL034C	RHO3	YIL118W	0	451.5
STU1	YBL034C	RPI1	YIL119C	0	451.5
STU1	YBL034C	QDR1	YIL120W	0	451.5
STU1	YBL034C	QDR2	YIL121W	0	451.5
STU1	YBL034C	POG1	YIL122W	0	451.5
STU1	YBL034C	SIM1	YIL123W	0	451.5
STU1	YBL034C	AYR1	YIL124W	0	451.5
STU1	YBL034C	KGD1	YIL125W	0	451.5
STU1	YBL034C	STH1	YIL126W	0	451.5
STU1	YBL034C	RRT14	YIL127C	0	451.5
STU1	YBL034C	MET18	YIL128W	10	15.5
STU1	YBL034C	Yil129c	Yil129c	0	451.5
STU1	YBL034C	ASG1	YIL130W	0	451.5
STU1	YBL034C	CSM2	YIL132C	0	451.5
STU1	YBL034C	RPL16A	YIL133C	0	451.5
STU1	YBL034C	YIL134C-A	YIL134C-A	0	451.5
STU1	YBL034C	FLX1	YIL134W	0	451.5
STU1	YBL034C	VHS2	YIL135C	0	451.5
STU1	YBL034C	TMA108	YIL137C	0	451.5
STU1	YBL034C	TPM2	YIL138C	0	451.5
STU1	YBL034C	REV7	YIL139C	0	451.5
STU1	YBL034C	AXL2	YIL140W	0	451.5
STU1	YBL034C	CCT2	YIL142W	0	451.5
STU1	YBL034C	SSL2	YIL143C	0	451.5
STU1	YBL034C	NDC80	YIL144W	11	5
STU1	YBL034C	PAN6	YIL145C	0	451.5
STU1	YBL034C	ATG32	YIL146C	0	451.5
STU1	YBL034C	SLN1	YIL147C	0	451.5
STU1	YBL034C	RPL40A	YIL148W	0	451.5
STU1	YBL034C	MLP2	YIL149C	0	451.5
STU1	YBL034C	MCM10	YIL150C	0	451.5
STU1	YBL034C	ESL1	YIL151C	0	451.5
STU1	YBL034C	YIL152W	YIL152W	0	451.5
STU1	YBL034C	RRD1	YIL153W	0	451.5
STU1	YBL034C	IMP2'	YIL154C	0	451.5
STU1	YBL034C	GUT2	YIL155C	0	451.5
STU1	YBL034C	YIL156W-B	YIL156W-B	0	451.5
STU1	YBL034C	COA1	YIL157C	0	451.5
STU1	YBL034C	AIM20	YIL158W	0	451.5
STU1	YBL034C	YIL161W	YIL161W	0	451.5
STU1	YBL034C	SUC2	YIL162W	0	451.5
STU1	YBL034C	YIL163C	YIL163C	0	451.5
STU1	YBL034C	NIT1	YIL164C	0	451.5
STU1	YBL034C	YIL165C	YIL165C	0	451.5
STU1	YBL034C	CSS1	YIL169C	0	451.5
STU1	YBL034C	IMA3	YIL172C	0	451.5
STU1	YBL034C	VTH1	YIL173W	0	451.5
STU1	YBL034C	YIL177C	YIL177C	0	451.5
STU1	YBL034C	SGN1	YIR001C	0	451.5
STU1	YBL034C	AIM21	YIR003W	0	451.5
STU1	YBL034C	DJP1	YIR004W	0	451.5
STU1	YBL034C	IST3	YIR005W	0	451.5
STU1	YBL034C	EGH1	YIR007W	0	451.5
STU1	YBL034C	PRI1	YIR008C	0	451.5
STU1	YBL034C	MSL1	YIR009W	0	451.5
STU1	YBL034C	DSN1	YIR010W	11	5
STU1	YBL034C	STS1	YIR011C	0	451.5
STU1	YBL034C	SQT1	YIR012W	0	451.5
STU1	YBL034C	GAT4	YIR013C	0	451.5
STU1	YBL034C	YIR014W	YIR014W	0	451.5
STU1	YBL034C	RPR2	YIR015W	0	451.5
STU1	YBL034C	YIR016W	YIR016W	0	451.5
STU1	YBL034C	MET28	YIR017C	0	451.5
STU1	YBL034C	YIR018C-A	YIR018C-A	0	451.5
STU1	YBL034C	YAP5	YIR018W	0	451.5
STU1	YBL034C	YIR020C	YIR020C	0	451.5
STU1	YBL034C	MRS1	YIR021W	0	451.5
STU1	YBL034C	YIR021W-A	YIR021W-A	0	451.5
STU1	YBL034C	SEC11	YIR022W	0	451.5
STU1	YBL034C	DAL81	YIR023W	0	451.5
STU1	YBL034C	INA22	YIR024C	0	451.5
STU1	YBL034C	MND2	YIR025W	0	451.5
STU1	YBL034C	YVH1	YIR026C	0	451.5
STU1	YBL034C	DAL1	YIR027C	0	451.5
STU1	YBL034C	DAL4	YIR028W	0	451.5
STU1	YBL034C	DAL2	YIR029W	0	451.5
STU1	YBL034C	DCG1	YIR030C	0	451.5
STU1	YBL034C	DAL7	YIR031C	0	451.5
STU1	YBL034C	DAL3	YIR032C	0	451.5
STU1	YBL034C	MGA2	YIR033W	0	451.5
STU1	YBL034C	LYS1	YIR034C	0	451.5
STU1	YBL034C	YIR035C	YIR035C	0	451.5
STU1	YBL034C	IRC24	YIR036C	0	451.5
STU1	YBL034C	HYR1	YIR037W	0	451.5
STU1	YBL034C	GTT1	YIR038C	0	451.5
STU1	YBL034C	YPS6	YIR039C	0	451.5
STU1	YBL034C	PAU15	YIR041W	0	451.5
STU1	YBL034C	YIR042C	YIR042C	0	451.5
STU1	YBL034C	MET14	YKL001C	0	451.5
STU1	YBL034C	DID4	YKL002W	0	451.5
STU1	YBL034C	MRP17	YKL003C	0	451.5
STU1	YBL034C	AUR1	YKL004W	0	451.5
STU1	YBL034C	BYE1	YKL005C	0	451.5
STU1	YBL034C	SFT1	YKL006C-A	0	451.5
STU1	YBL034C	RPL14A	YKL006W	0	451.5
STU1	YBL034C	CAP1	YKL007W	0	451.5
STU1	YBL034C	LAC1	YKL008C	0	451.5
STU1	YBL034C	MRT4	YKL009W	0	451.5
STU1	YBL034C	UFD4	YKL010C	0	451.5
STU1	YBL034C	CCE1	YKL011C	0	451.5
STU1	YBL034C	PRP40	YKL012W	0	451.5
STU1	YBL034C	ARC19	YKL013C	0	451.5
STU1	YBL034C	URB1	YKL014C	0	451.5
STU1	YBL034C	PUT3	YKL015W	0	451.5
STU1	YBL034C	ATP7	YKL016C	0	451.5
STU1	YBL034C	HCS1	YKL017C	0	451.5
STU1	YBL034C	YKL018C-A	YKL018C-A	0	451.5
STU1	YBL034C	RAM2	YKL019W	0	451.5
STU1	YBL034C	SPT23	YKL020C	0	451.5
STU1	YBL034C	MAK11	YKL021C	0	451.5
STU1	YBL034C	CDC16	YKL022C	0	451.5
STU1	YBL034C	YKL023C-A	YKL023C-A	0	451.5
STU1	YBL034C	YKL023W	YKL023W	0	451.5
STU1	YBL034C	URA6	YKL024C	0	451.5
STU1	YBL034C	PAN3	YKL025C	0	451.5
STU1	YBL034C	GPX1	YKL026C	0	451.5
STU1	YBL034C	TCD2	YKL027W	0	451.5
STU1	YBL034C	TFA1	YKL028W	0	451.5
STU1	YBL034C	IXR1	YKL032C	0	451.5
STU1	YBL034C	TTI1	YKL033W	0	451.5
STU1	YBL034C	YKL033W-A	YKL033W-A	0	451.5
STU1	YBL034C	UGP1	YKL035W	0	451.5
STU1	YBL034C	AIM26	YKL037W	0	451.5
STU1	YBL034C	RGT1	YKL038W	0	451.5
STU1	YBL034C	PTM1	YKL039W	0	451.5
STU1	YBL034C	NFU1	YKL040C	0	451.5
STU1	YBL034C	VPS24	YKL041W	0	451.5
STU1	YBL034C	SPC42	YKL042W	11	5
STU1	YBL034C	PHD1	YKL043W	0	451.5
STU1	YBL034C	MMO1	YKL044W	0	451.5
STU1	YBL034C	PRI2	YKL045W	10	15.5
STU1	YBL034C	DCW1	YKL046C	0	451.5
STU1	YBL034C	ANR2	YKL047W	0	451.5
STU1	YBL034C	ELM1	YKL048C	0	451.5
STU1	YBL034C	CSE4	YKL049C	11	5
STU1	YBL034C	YKL050C	YKL050C	0	451.5
STU1	YBL034C	SFK1	YKL051W	0	451.5
STU1	YBL034C	ASK1	YKL052C	1	23
STU1	YBL034C	MDM35	YKL053C-A	0	451.5
STU1	YBL034C	OAR1	YKL055C	0	451.5
STU1	YBL034C	TMA19	YKL056C	0	451.5
STU1	YBL034C	TOA2	YKL058W	0	451.5
STU1	YBL034C	MPE1	YKL059C	0	451.5
STU1	YBL034C	FBA1	YKL060C	0	451.5
STU1	YBL034C	BLI1	YKL061W	0	451.5
STU1	YBL034C	MSN4	YKL062W	0	451.5
STU1	YBL034C	YKL063C	YKL063C	0	451.5
STU1	YBL034C	MNR2	YKL064W	0	451.5
STU1	YBL034C	YET1	YKL065C	0	451.5
STU1	YBL034C	YKL065W-A	YKL065W-A	0	451.5
STU1	YBL034C	YNK1	YKL067W	0	451.5
STU1	YBL034C	NUP100	YKL068W	0	451.5
STU1	YBL034C	YKL068W-A	YKL068W-A	0	451.5
STU1	YBL034C	YKL069W	YKL069W	0	451.5
STU1	YBL034C	YKL070W	YKL070W	0	451.5
STU1	YBL034C	YKL071W	YKL071W	0	451.5
STU1	YBL034C	STB6	YKL072W	0	451.5
STU1	YBL034C	LHS1	YKL073W	0	451.5
STU1	YBL034C	MUD2	YKL074C	0	451.5
STU1	YBL034C	YKL075C	YKL075C	0	451.5
STU1	YBL034C	YKL077W	YKL077W	0	451.5
STU1	YBL034C	DHR2	YKL078W	0	451.5
STU1	YBL034C	SMY1	YKL079W	0	451.5
STU1	YBL034C	VMA5	YKL080W	0	451.5
STU1	YBL034C	TEF4	YKL081W	0	451.5
STU1	YBL034C	RRP14	YKL082C	0	451.5
STU1	YBL034C	HOT13	YKL084W	0	451.5
STU1	YBL034C	MDH1	YKL085W	0	451.5
STU1	YBL034C	SRX1	YKL086W	0	451.5
STU1	YBL034C	CYT2	YKL087C	0	451.5
STU1	YBL034C	CAB3	YKL088W	0	451.5
STU1	YBL034C	MIF2	YKL089W	11	5
STU1	YBL034C	CUE2	YKL090W	0	451.5
STU1	YBL034C	YKL091C	YKL091C	0	451.5
STU1	YBL034C	MBR1	YKL093W	0	451.5
STU1	YBL034C	YJU3	YKL094W	0	451.5
STU1	YBL034C	YJU2	YKL095W	0	451.5
STU1	YBL034C	YKL096C-B	YKL096C-B	0	451.5
STU1	YBL034C	CWP1	YKL096W	0	451.5
STU1	YBL034C	CWP2	YKL096W-A	0	451.5
STU1	YBL034C	MTC2	YKL098W	0	451.5
STU1	YBL034C	UTP11	YKL099C	0	451.5
STU1	YBL034C	YPF1	YKL100C	0	451.5
STU1	YBL034C	HSL1	YKL101W	10	15.5
STU1	YBL034C	APE1	YKL103C	0	451.5
STU1	YBL034C	GFA1	YKL104C	0	451.5
STU1	YBL034C	SEG2	YKL105C	0	451.5
STU1	YBL034C	YKL106C-A	YKL106C-A	0	451.5
STU1	YBL034C	AAT1	YKL106W	0	451.5
STU1	YBL034C	YKL107W	YKL107W	0	451.5
STU1	YBL034C	SLD2	YKL108W	0	451.5
STU1	YBL034C	HAP4	YKL109W	0	451.5
STU1	YBL034C	KTI12	YKL110C	0	451.5
STU1	YBL034C	ABF1	YKL112W	0	451.5
STU1	YBL034C	RAD27	YKL113C	0	451.5
STU1	YBL034C	APN1	YKL114C	0	451.5
STU1	YBL034C	PRR1	YKL116C	0	451.5
STU1	YBL034C	SBA1	YKL117W	0	451.5
STU1	YBL034C	VPH2	YKL119C	0	451.5
STU1	YBL034C	OAC1	YKL120W	0	451.5
STU1	YBL034C	DGR2	YKL121W	0	451.5
STU1	YBL034C	SRP21	YKL122C	0	451.5
STU1	YBL034C	SSH4	YKL124W	0	451.5
STU1	YBL034C	RRN3	YKL125W	0	451.5
STU1	YBL034C	YPK1	YKL126W	0	451.5
STU1	YBL034C	PGM1	YKL127W	0	451.5
STU1	YBL034C	PMU1	YKL128C	0	451.5
STU1	YBL034C	MYO3	YKL129C	0	451.5
STU1	YBL034C	SHE2	YKL130C	0	451.5
STU1	YBL034C	RMA1	YKL132C	0	451.5
STU1	YBL034C	YKL133C	YKL133C	0	451.5
STU1	YBL034C	37165	YKL134C	0	451.5
STU1	YBL034C	APL2	YKL135C	0	451.5
STU1	YBL034C	CMC1	YKL137W	0	451.5
STU1	YBL034C	MRPL31	YKL138C	0	451.5
STU1	YBL034C	CTK1	YKL139W	0	451.5
STU1	YBL034C	TGL1	YKL140W	0	451.5
STU1	YBL034C	SDH3	YKL141W	0	451.5
STU1	YBL034C	MRP8	YKL142W	0	451.5
STU1	YBL034C	LTV1	YKL143W	0	451.5
STU1	YBL034C	RPC25	YKL144C	0	451.5
STU1	YBL034C	RPT1	YKL145W	0	451.5
STU1	YBL034C	AVT3	YKL146W	0	451.5
STU1	YBL034C	SDH1	YKL148C	0	451.5
STU1	YBL034C	DBR1	YKL149C	0	451.5
STU1	YBL034C	MCR1	YKL150W	0	451.5
STU1	YBL034C	GPM1	YKL152C	0	451.5
STU1	YBL034C	SRP102	YKL154W	0	451.5
STU1	YBL034C	RSM22	YKL155C	0	451.5
STU1	YBL034C	RPS27A	YKL156W	0	451.5
STU1	YBL034C	APE2	YKL157W	0	451.5
STU1	YBL034C	RCN1	YKL159C	0	451.5
STU1	YBL034C	ELF1	YKL160W	0	451.5
STU1	YBL034C	KDX1	YKL161C	0	451.5
STU1	YBL034C	YKL162C	YKL162C	0	451.5
STU1	YBL034C	PIR3	YKL163W	0	451.5
STU1	YBL034C	PIR1	YKL164C	0	451.5
STU1	YBL034C	MCD4	YKL165C	0	451.5
STU1	YBL034C	MRP49	YKL167C	0	451.5
STU1	YBL034C	KKQ8	YKL168C	0	451.5
STU1	YBL034C	MRPL38	YKL170W	0	451.5
STU1	YBL034C	NNK1	YKL171W	0	451.5
STU1	YBL034C	EBP2	YKL172W	0	451.5
STU1	YBL034C	SNU114	YKL173W	0	451.5
STU1	YBL034C	TPO5	YKL174C	0	451.5
STU1	YBL034C	ZRT3	YKL175W	0	451.5
STU1	YBL034C	STE3	YKL178C	0	451.5
STU1	YBL034C	COY1	YKL179C	0	451.5
STU1	YBL034C	RPL17A	YKL180W	0	451.5
STU1	YBL034C	PRS1	YKL181W	0	451.5
STU1	YBL034C	FAS1	YKL182W	0	451.5
STU1	YBL034C	YKL183C-A	YKL183C-A	0	451.5
STU1	YBL034C	LOT5	YKL183W	0	451.5
STU1	YBL034C	SPE1	YKL184W	0	451.5
STU1	YBL034C	ASH1	YKL185W	0	451.5
STU1	YBL034C	MTR2	YKL186C	0	451.5
STU1	YBL034C	FAT3	YKL187C	0	451.5
STU1	YBL034C	HYM1	YKL189W	0	451.5
STU1	YBL034C	CNB1	YKL190W	0	451.5
STU1	YBL034C	DPH2	YKL191W	0	451.5
STU1	YBL034C	ACP1	YKL192C	0	451.5
STU1	YBL034C	SDS22	YKL193C	0	451.5
STU1	YBL034C	MST1	YKL194C	0	451.5
STU1	YBL034C	MIA40	YKL195W	0	451.5
STU1	YBL034C	YKT6	YKL196C	0	451.5
STU1	YBL034C	PEX1	YKL197C	0	451.5
STU1	YBL034C	PTK1	YKL198C	0	451.5
STU1	YBL034C	MNN4	YKL201C	0	451.5
STU1	YBL034C	EAP1	YKL204W	0	451.5
STU1	YBL034C	LOS1	YKL205W	0	451.5
STU1	YBL034C	ADD66	YKL206C	0	451.5
STU1	YBL034C	EMC3	YKL207W	0	451.5
STU1	YBL034C	CBT1	YKL208W	0	451.5
STU1	YBL034C	STE6	YKL209C	0	451.5
STU1	YBL034C	UBA1	YKL210W	0	451.5
STU1	YBL034C	TRP3	YKL211C	0	451.5
STU1	YBL034C	YRA2	YKL214C	0	451.5
STU1	YBL034C	OXP1	YKL215C	0	451.5
STU1	YBL034C	URA1	YKL216W	0	451.5
STU1	YBL034C	JEN1	YKL217W	0	451.5
STU1	YBL034C	SRY1	YKL218C	0	451.5
STU1	YBL034C	FRE2	YKL220C	0	451.5
STU1	YBL034C	MCH2	YKL221W	0	451.5
STU1	YBL034C	YKL222C	YKL222C	0	451.5
STU1	YBL034C	VPS1	YKR001C	0	451.5
STU1	YBL034C	PAP1	YKR002W	0	451.5
STU1	YBL034C	OSH6	YKR003W	0	451.5
STU1	YBL034C	ECM9	YKR004C	0	451.5
STU1	YBL034C	YKR005C	YKR005C	0	451.5
STU1	YBL034C	MRPL13	YKR006C	0	451.5
STU1	YBL034C	MEH1	YKR007W	0	451.5
STU1	YBL034C	RSC4	YKR008W	0	451.5
STU1	YBL034C	FOX2	YKR009C	0	451.5
STU1	YBL034C	TOF2	YKR010C	10	15.5
STU1	YBL034C	YKR011C	YKR011C	0	451.5
STU1	YBL034C	PRY2	YKR013W	0	451.5
STU1	YBL034C	YPT52	YKR014C	0	451.5
STU1	YBL034C	YKR015C	YKR015C	0	451.5
STU1	YBL034C	MIC60	YKR016W	0	451.5
STU1	YBL034C	HEL1	YKR017C	0	451.5
STU1	YBL034C	YKR018C	YKR018C	0	451.5
STU1	YBL034C	IRS4	YKR019C	0	451.5
STU1	YBL034C	VPS51	YKR020W	0	451.5
STU1	YBL034C	ALY1	YKR021W	0	451.5
STU1	YBL034C	NTR2	YKR022C	0	451.5
STU1	YBL034C	YKR023W	YKR023W	0	451.5
STU1	YBL034C	DBP7	YKR024C	0	451.5
STU1	YBL034C	RPC37	YKR025W	0	451.5
STU1	YBL034C	GCN3	YKR026C	0	451.5
STU1	YBL034C	BCH2	YKR027W	0	451.5
STU1	YBL034C	SAP190	YKR028W	0	451.5
STU1	YBL034C	SET3	YKR029C	0	451.5
STU1	YBL034C	GMH1	YKR030W	0	451.5
STU1	YBL034C	SPO14	YKR031C	0	451.5
STU1	YBL034C	DAL80	YKR034W	0	451.5
STU1	YBL034C	DID2	YKR035W-A	0	451.5
STU1	YBL034C	CAF4	YKR036C	0	451.5
STU1	YBL034C	SPC34	YKR037C	11	5
STU1	YBL034C	KAE1	YKR038C	0	451.5
STU1	YBL034C	GAP1	YKR039W	0	451.5
STU1	YBL034C	YKR041W	YKR041W	0	451.5
STU1	YBL034C	UTH1	YKR042W	0	451.5
STU1	YBL034C	SHB17	YKR043C	0	451.5
STU1	YBL034C	UIP5	YKR044W	0	451.5
STU1	YBL034C	YKR045C	YKR045C	0	451.5
STU1	YBL034C	PET10	YKR046C	0	451.5
STU1	YBL034C	NAP1	YKR048C	0	451.5
STU1	YBL034C	FMP46	YKR049C	0	451.5
STU1	YBL034C	MRS4	YKR052C	0	451.5
STU1	YBL034C	YSR3	YKR053C	0	451.5
STU1	YBL034C	RHO4	YKR055W	0	451.5
STU1	YBL034C	TRM2	YKR056W	0	451.5
STU1	YBL034C	RPS21A	YKR057W	0	451.5
STU1	YBL034C	GLG1	YKR058W	0	451.5
STU1	YBL034C	TIF1	YKR059W	0	451.5
STU1	YBL034C	KTR2	YKR061W	0	451.5
STU1	YBL034C	TFA2	YKR062W	0	451.5
STU1	YBL034C	LAS1	YKR063C	0	451.5
STU1	YBL034C	OAF3	YKR064W	0	451.5
STU1	YBL034C	PAM17	YKR065C	0	451.5
STU1	YBL034C	CCP1	YKR066C	0	451.5
STU1	YBL034C	GPT2	YKR067W	0	451.5
STU1	YBL034C	BET3	YKR068C	0	451.5
STU1	YBL034C	MET1	YKR069W	0	451.5
STU1	YBL034C	YKR070W	YKR070W	0	451.5
STU1	YBL034C	DRE2	YKR071C	0	451.5
STU1	YBL034C	SIS2	YKR072C	0	451.5
STU1	YBL034C	AIM29	YKR074W	0	451.5
STU1	YBL034C	YKR075C	YKR075C	0	451.5
STU1	YBL034C	ECM4	YKR076W	0	451.5
STU1	YBL034C	MSA2	YKR077W	0	451.5
STU1	YBL034C	YKR078W	YKR078W	0	451.5
STU1	YBL034C	TRZ1	YKR079C	0	451.5
STU1	YBL034C	MTD1	YKR080W	0	451.5
STU1	YBL034C	RPF2	YKR081C	0	451.5
STU1	YBL034C	NUP133	YKR082W	0	451.5
STU1	YBL034C	DAD2	YKR083C	11	5
STU1	YBL034C	HBS1	YKR084C	0	451.5
STU1	YBL034C	MRPL20	YKR085C	0	451.5
STU1	YBL034C	PRP16	YKR086W	0	451.5
STU1	YBL034C	OMA1	YKR087C	0	451.5
STU1	YBL034C	TVP38	YKR088C	0	451.5
STU1	YBL034C	TGL4	YKR089C	0	451.5
STU1	YBL034C	PXL1	YKR090W	10	15.5
STU1	YBL034C	SRL3	YKR091W	0	451.5
STU1	YBL034C	SRP40	YKR092C	0	451.5
STU1	YBL034C	PTR2	YKR093W	0	451.5
STU1	YBL034C	RPL40B	YKR094C	0	451.5
STU1	YBL034C	MLP1	YKR095W	0	451.5
STU1	YBL034C	PCC1	YKR095W-A	0	451.5
STU1	YBL034C	ESL2	YKR096W	0	451.5
STU1	YBL034C	PCK1	YKR097W	0	451.5
STU1	YBL034C	UBP11	YKR098C	0	451.5
STU1	YBL034C	BAS1	YKR099W	0	451.5
STU1	YBL034C	SKG1	YKR100C	0	451.5
STU1	YBL034C	SIR1	YKR101W	0	451.5
STU1	YBL034C	FLO10	YKR102W	0	451.5
STU1	YBL034C	NFT1	YKR103W	0	451.5
STU1	YBL034C	YKR104W	YKR104W	0	451.5
STU1	YBL034C	VBA5	YKR105C	0	451.5
STU1	YBL034C	GEX2	YKR106W	0	451.5
PKC1	YBL105C	RER1	YCL001W	0	365
PKC1	YBL105C	YCL001W-A	YCL001W-A	0	365
PKC1	YBL105C	YCL001W-B	YCL001W-B	0	365
PKC1	YBL105C	YCL002C	YCL002C	0	365
PKC1	YBL105C	PGS1	YCL004W	0	365
PKC1	YBL105C	LDB16	YCL005W	0	365
PKC1	YBL105C	VMA9	YCL005W-A	0	365
PKC1	YBL105C	STP22	YCL008C	0	365
PKC1	YBL105C	ILV6	YCL009C	0	365
PKC1	YBL105C	SGF29	YCL010C	0	365
PKC1	YBL105C	GBP2	YCL011C	0	365
PKC1	YBL105C	BUD3	YCL014W	11	26.5
PKC1	YBL105C	DCC1	YCL016C	0	365
PKC1	YBL105C	NFS1	YCL017C	0	365
PKC1	YBL105C	LEU2	YCL018W	0	365
PKC1	YBL105C	AGP1	YCL025C	0	365
PKC1	YBL105C	FRM2	YCL026C-A	1	106.5
PKC1	YBL105C	HBN1	YCL026C-B	1	106.5
PKC1	YBL105C	FUS1	YCL027W	110	4
PKC1	YBL105C	RNQ1	YCL028W	1	106.5
PKC1	YBL105C	BIK1	YCL029C	0	365
PKC1	YBL105C	HIS4	YCL030C	1	106.5
PKC1	YBL105C	RRP7	YCL031C	0	365
PKC1	YBL105C	STE50	YCL032W	101	7
PKC1	YBL105C	MXR2	YCL033C	0	365
PKC1	YBL105C	LSB5	YCL034W	1	106.5
PKC1	YBL105C	GRX1	YCL035C	1	106.5
PKC1	YBL105C	GFD2	YCL036W	0	365
PKC1	YBL105C	SRO9	YCL037C	1	106.5
PKC1	YBL105C	ATG22	YCL038C	0	365
PKC1	YBL105C	GID7	YCL039W	1	106.5
PKC1	YBL105C	YCL042W	YCL042W	0	365
PKC1	YBL105C	PDI1	YCL043C	0	365
PKC1	YBL105C	MGR1	YCL044C	0	365
PKC1	YBL105C	EMC1	YCL045C	0	365
PKC1	YBL105C	POF1	YCL047C	0	365
PKC1	YBL105C	SPS22	YCL048W	0	365
PKC1	YBL105C	YCL048W-A	YCL048W-A	0	365
PKC1	YBL105C	YCL049C	YCL049C	0	365
PKC1	YBL105C	APA1	YCL050C	1	106.5
PKC1	YBL105C	LRE1	YCL051W	0	365
PKC1	YBL105C	PBN1	YCL052C	0	365
PKC1	YBL105C	SPB1	YCL054W	0	365
PKC1	YBL105C	KAR4	YCL055W	1	106.5
PKC1	YBL105C	PEX34	YCL056C	0	365
PKC1	YBL105C	MIC10	YCL057C-A	0	365
PKC1	YBL105C	PRD1	YCL057W	1	106.5
PKC1	YBL105C	ADF1	YCL058W-A	0	365
PKC1	YBL105C	KRR1	YCL059C	1	106.5
PKC1	YBL105C	MRC1	YCL061C	0	365
PKC1	YBL105C	VAC17	YCL063W	0	365
PKC1	YBL105C	CHA1	YCL064C	0	365
PKC1	YBL105C	HMLALPHA1	YCL066W	0	365
PKC1	YBL105C	HMLALPHA2	YCL067C	0	365
PKC1	YBL105C	YCL068C	YCL068C	0	365
PKC1	YBL105C	VBA3	YCL069W	0	365
PKC1	YBL105C	GEX1	YCL073C	0	365
PKC1	YBL105C	CDC10	YCR002C	1	106.5
PKC1	YBL105C	MRPL32	YCR003W	0	365
PKC1	YBL105C	YCP4	YCR004C	1	106.5
PKC1	YBL105C	CIT2	YCR005C	1	106.5
PKC1	YBL105C	YCR007C	YCR007C	0	365
PKC1	YBL105C	SAT4	YCR008W	0	365
PKC1	YBL105C	RVS161	YCR009C	1	106.5
PKC1	YBL105C	ADY2	YCR010C	0	365
PKC1	YBL105C	ADP1	YCR011C	0	365
PKC1	YBL105C	PGK1	YCR012W	1	106.5
PKC1	YBL105C	POL4	YCR014C	0	365
PKC1	YBL105C	CTO1	YCR015C	0	365
PKC1	YBL105C	YCR016W	YCR016W	0	365
PKC1	YBL105C	SRD1	YCR018C	1	106.5
PKC1	YBL105C	MAK32	YCR019W	0	365
PKC1	YBL105C	PET18	YCR020C	0	365
PKC1	YBL105C	MAK31	YCR020C-A	0	365
PKC1	YBL105C	HTL1	YCR020W-B	0	365
PKC1	YBL105C	HSP30	YCR021C	0	365
PKC1	YBL105C	YCR023C	YCR023C	0	365
PKC1	YBL105C	SLM5	YCR024C	0	365
PKC1	YBL105C	YCR024C-B	YCR024C-B	0	365
PKC1	YBL105C	NPP1	YCR026C	0	365
PKC1	YBL105C	RHB1	YCR027C	1	106.5
PKC1	YBL105C	FEN2	YCR028C	0	365
PKC1	YBL105C	RIM1	YCR028C-A	0	365
PKC1	YBL105C	SYP1	YCR030C	11	26.5
PKC1	YBL105C	RPS14A	YCR031C	0	365
PKC1	YBL105C	BPH1	YCR032W	0	365
PKC1	YBL105C	SNT1	YCR033W	10	36
PKC1	YBL105C	ELO2	YCR034W	0	365
PKC1	YBL105C	RRP43	YCR035C	0	365
PKC1	YBL105C	RBK1	YCR036W	1	106.5
PKC1	YBL105C	PHO87	YCR037C	0	365
PKC1	YBL105C	MATALPHA2	YCR039C	0	365
PKC1	YBL105C	MATALPHA1	YCR040W	0	365
PKC1	YBL105C	TAF2	YCR042C	0	365
PKC1	YBL105C	YCR043C	YCR043C	0	365
PKC1	YBL105C	PER1	YCR044C	0	365
PKC1	YBL105C	RRT12	YCR045C	0	365
PKC1	YBL105C	IMG1	YCR046C	0	365
PKC1	YBL105C	BUD23	YCR047C	1	106.5
PKC1	YBL105C	ARE1	YCR048W	0	365
PKC1	YBL105C	YCR050C	YCR050C	0	365
PKC1	YBL105C	YCR051W	YCR051W	1	106.5
PKC1	YBL105C	RSC6	YCR052W	10	36
PKC1	YBL105C	THR4	YCR053W	1	106.5
PKC1	YBL105C	CTR86	YCR054C	1	106.5
PKC1	YBL105C	PWP2	YCR057C	0	365
PKC1	YBL105C	YIH1	YCR059C	1	106.5
PKC1	YBL105C	TAH1	YCR060W	1	106.5
PKC1	YBL105C	YCR061W	YCR061W	0	365
PKC1	YBL105C	BUD31	YCR063W	0	365
PKC1	YBL105C	HCM1	YCR065W	1	106.5
PKC1	YBL105C	SED4	YCR067C	0	365
PKC1	YBL105C	ATG15	YCR068W	0	365
PKC1	YBL105C	CPR4	YCR069W	0	365
PKC1	YBL105C	IMG2	YCR071C	0	365
PKC1	YBL105C	RSA4	YCR072C	0	365
PKC1	YBL105C	SOL2	YCR073W-A	1	106.5
PKC1	YBL105C	ERS1	YCR075C	0	365
PKC1	YBL105C	FUB1	YCR076C	0	365
PKC1	YBL105C	PAT1	YCR077C	1	106.5
PKC1	YBL105C	PTC6	YCR079W	100	13.5
PKC1	YBL105C	Ycr081w	Ycr081w	0	365
PKC1	YBL105C	TRX3	YCR083W	0	365
PKC1	YBL105C	TUP1	YCR084C	100	13.5
PKC1	YBL105C	YCR087C-A	YCR087C-A	0	365
PKC1	YBL105C	ABP1	YCR088W	0	365
PKC1	YBL105C	YCR090C	YCR090C	1	106.5
PKC1	YBL105C	KIN82	YCR091W	0	365
PKC1	YBL105C	CDC50	YCR094W	0	365
PKC1	YBL105C	OCA4	YCR095C	1	106.5
PKC1	YBL105C	YCR095W-A	YCR095W-A	0	365
PKC1	YBL105C	HMRA2	YCR096C	0	365
PKC1	YBL105C	HMRA1	YCR097W	0	365
PKC1	YBL105C	GIT1	YCR098C	0	365
PKC1	YBL105C	YCR099C	YCR099C	0	365
PKC1	YBL105C	YCR100C	YCR100C	0	365
PKC1	YBL105C	YCR101C	YCR101C	0	365
PKC1	YBL105C	PAU3	YCR104W	0	365
PKC1	YBL105C	ADH7	YCR105W	0	365
PKC1	YBL105C	RDS1	YCR106W	0	365
PKC1	YBL105C	AAD3	YCR107W	0	365
PKC1	YBL105C	HAT1	YPL001W	0	365
PKC1	YBL105C	SNF8	YPL002C	0	365
PKC1	YBL105C	ULA1	YPL003W	0	365
PKC1	YBL105C	LSP1	YPL004C	0	365
PKC1	YBL105C	AEP3	YPL005W	0	365
PKC1	YBL105C	TFC8	YPL007C	0	365
PKC1	YBL105C	RET3	YPL010W	0	365
PKC1	YBL105C	TAF3	YPL011C	0	365
PKC1	YBL105C	RRP12	YPL012W	1	106.5
PKC1	YBL105C	MRPS16	YPL013C	0	365
PKC1	YBL105C	HST2	YPL015C	1	106.5
PKC1	YBL105C	SWI1	YPL016W	0	365
PKC1	YBL105C	CTF19	YPL018W	0	365
PKC1	YBL105C	VTC3	YPL019C	0	365
PKC1	YBL105C	ULP1	YPL020C	0	365
PKC1	YBL105C	ECM23	YPL021W	0	365
PKC1	YBL105C	RAD1	YPL022W	0	365
PKC1	YBL105C	MET12	YPL023C	0	365
PKC1	YBL105C	SKS1	YPL026C	1	106.5
PKC1	YBL105C	SMA1	YPL027W	0	365
PKC1	YBL105C	ERG10	YPL028W	0	365
PKC1	YBL105C	SUV3	YPL029W	0	365
PKC1	YBL105C	TRM44	YPL030W	1	106.5
PKC1	YBL105C	PHO85	YPL031C	1	106.5
PKC1	YBL105C	SVL3	YPL032C	11	26.5
PKC1	YBL105C	SRL4	YPL033C	0	365
PKC1	YBL105C	YPL034W	YPL034W	0	365
PKC1	YBL105C	EGD1	YPL037C	1	106.5
PKC1	YBL105C	YPL038W-A	YPL038W-A	0	365
PKC1	YBL105C	YPL039W	YPL039W	0	365
PKC1	YBL105C	ISM1	YPL040C	0	365
PKC1	YBL105C	MRX11	YPL041C	0	365
PKC1	YBL105C	SSN3	YPL042C	0	365
PKC1	YBL105C	NOP4	YPL043W	0	365
PKC1	YBL105C	VPS16	YPL045W	0	365
PKC1	YBL105C	ELC1	YPL046C	1	106.5
PKC1	YBL105C	SGF11	YPL047W	0	365
PKC1	YBL105C	CAM1	YPL048W	1	106.5
PKC1	YBL105C	DIG1	YPL049C	100	13.5
PKC1	YBL105C	MNN9	YPL050C	0	365
PKC1	YBL105C	ARL3	YPL051W	0	365
PKC1	YBL105C	OAZ1	YPL052W	0	365
PKC1	YBL105C	KTR6	YPL053C	0	365
PKC1	YBL105C	LEE1	YPL054W	0	365
PKC1	YBL105C	LGE1	YPL055C	0	365
PKC1	YBL105C	LCL1	YPL056C	0	365
PKC1	YBL105C	SUR1	YPL057C	0	365
PKC1	YBL105C	GRX5	YPL059W	0	365
PKC1	YBL105C	MFM1	YPL060W	0	365
PKC1	YBL105C	ALD6	YPL061W	1	106.5
PKC1	YBL105C	CWC27	YPL064C	1	106.5
PKC1	YBL105C	RGL1	YPL066W	11	26.5
PKC1	YBL105C	YPL067C	YPL067C	1	106.5
PKC1	YBL105C	YPL068C	YPL068C	0	365
PKC1	YBL105C	BTS1	YPL069C	0	365
PKC1	YBL105C	MUK1	YPL070W	1	106.5
PKC1	YBL105C	YPL071C	YPL071C	1	106.5
PKC1	YBL105C	UBP16	YPL072W	0	365
PKC1	YBL105C	YTA6	YPL074W	1	106.5
PKC1	YBL105C	GCR1	YPL075W	1	106.5
PKC1	YBL105C	GPI2	YPL076W	0	365
PKC1	YBL105C	YPL077C	YPL077C	0	365
PKC1	YBL105C	ATP4	YPL078C	0	365
PKC1	YBL105C	RPL21B	YPL079W	1	106.5
PKC1	YBL105C	RPS9A	YPL081W	1	106.5
PKC1	YBL105C	SEN54	YPL083C	0	365
PKC1	YBL105C	BRO1	YPL084W	11	26.5
PKC1	YBL105C	SEC16	YPL085W	0	365
PKC1	YBL105C	ELP3	YPL086C	1	106.5
PKC1	YBL105C	YDC1	YPL087W	0	365
PKC1	YBL105C	YPL088W	YPL088W	0	365
PKC1	YBL105C	RLM1	YPL089C	101	7
PKC1	YBL105C	RPS6A	YPL090C	1	106.5
PKC1	YBL105C	SSU1	YPL092W	0	365
PKC1	YBL105C	NOG1	YPL093W	0	365
PKC1	YBL105C	SEC62	YPL094C	0	365
PKC1	YBL105C	ERI1	YPL096C-A	0	365
PKC1	YBL105C	PNG1	YPL096W	1	106.5
PKC1	YBL105C	MSY1	YPL097W	0	365
PKC1	YBL105C	MGR2	YPL098C	0	365
PKC1	YBL105C	INA17	YPL099C	0	365
PKC1	YBL105C	ATG21	YPL100W	0	365
PKC1	YBL105C	ELP4	YPL101W	0	365
PKC1	YBL105C	FMP30	YPL103C	0	365
PKC1	YBL105C	MSD1	YPL104W	0	365
PKC1	YBL105C	SYH1	YPL105C	1	106.5
PKC1	YBL105C	SSE1	YPL106C	1	106.5
PKC1	YBL105C	YPL107W	YPL107W	0	365
PKC1	YBL105C	YPL108W	YPL108W	1	106.5
PKC1	YBL105C	YPL109C	YPL109C	0	365
PKC1	YBL105C	GDE1	YPL110C	1	106.5
PKC1	YBL105C	CAR1	YPL111W	1	106.5
PKC1	YBL105C	PEX25	YPL112C	0	365
PKC1	YBL105C	YPL113C	YPL113C	0	365
PKC1	YBL105C	BEM3	YPL115C	111	1.5
PKC1	YBL105C	HOS3	YPL116W	11	26.5
PKC1	YBL105C	IDI1	YPL117C	1	106.5
PKC1	YBL105C	MRP51	YPL118W	0	365
PKC1	YBL105C	DBP1	YPL119C	1	106.5
PKC1	YBL105C	YPL119C-A	YPL119C-A	0	365
PKC1	YBL105C	VPS30	YPL120W	0	365
PKC1	YBL105C	MEI5	YPL121C	0	365
PKC1	YBL105C	TFB2	YPL122C	0	365
PKC1	YBL105C	RNY1	YPL123C	0	365
PKC1	YBL105C	SPC29	YPL124W	0	365
PKC1	YBL105C	KAP120	YPL125W	1	106.5
PKC1	YBL105C	NAN1	YPL126W	0	365
PKC1	YBL105C	HHO1	YPL127C	0	365
PKC1	YBL105C	TBF1	YPL128C	0	365
PKC1	YBL105C	TAF14	YPL129W	0	365
PKC1	YBL105C	SPO19	YPL130W	0	365
PKC1	YBL105C	RPL5	YPL131W	1	106.5
PKC1	YBL105C	COX11	YPL132W	0	365
PKC1	YBL105C	RDS2	YPL133C	1	106.5
PKC1	YBL105C	ODC1	YPL134C	0	365
PKC1	YBL105C	ISU1	YPL135W	0	365
PKC1	YBL105C	SPP1	YPL138C	0	365
PKC1	YBL105C	UME1	YPL139C	1	106.5
PKC1	YBL105C	MKK2	YPL140C	101	7
PKC1	YBL105C	FRK1	YPL141C	1	106.5
PKC1	YBL105C	RPL33A	YPL143W	0	365
PKC1	YBL105C	POC4	YPL144W	1	106.5
PKC1	YBL105C	KES1	YPL145C	1	106.5
PKC1	YBL105C	NOP53	YPL146C	0	365
PKC1	YBL105C	PXA1	YPL147W	0	365
PKC1	YBL105C	PPT2	YPL148C	0	365
PKC1	YBL105C	YPL150W	YPL150W	0	365
PKC1	YBL105C	PRP46	YPL151C	11	26.5
PKC1	YBL105C	RRD2	YPL152W	1	106.5
PKC1	YBL105C	YPL152W-A	YPL152W-A	0	365
PKC1	YBL105C	PEP4	YPL154C	0	365
PKC1	YBL105C	KIP2	YPL155C	0	365
PKC1	YBL105C	PRM4	YPL156C	0	365
PKC1	YBL105C	TGS1	YPL157W	0	365
PKC1	YBL105C	AIM44	YPL158C	11	26.5
PKC1	YBL105C	PET20	YPL159C	0	365
PKC1	YBL105C	CDC60	YPL160W	1	106.5
PKC1	YBL105C	SVS1	YPL163C	0	365
PKC1	YBL105C	MLH3	YPL164C	0	365
PKC1	YBL105C	SET6	YPL165C	0	365
PKC1	YBL105C	ATG29	YPL166W	1	106.5
PKC1	YBL105C	REV3	YPL167C	0	365
PKC1	YBL105C	MRX4	YPL168W	0	365
PKC1	YBL105C	MEX67	YPL169C	0	365
PKC1	YBL105C	DAP1	YPL170W	1	106.5
PKC1	YBL105C	OYE3	YPL171C	0	365
PKC1	YBL105C	COX10	YPL172C	0	365
PKC1	YBL105C	MRPL40	YPL173W	0	365
PKC1	YBL105C	NIP100	YPL174C	0	365
PKC1	YBL105C	SPT14	YPL175W	0	365
PKC1	YBL105C	CUP9	YPL177C	1	106.5
PKC1	YBL105C	CBC2	YPL178W	0	365
PKC1	YBL105C	PPQ1	YPL179W	1	106.5
PKC1	YBL105C	CTI6	YPL181W	0	365
PKC1	YBL105C	RTT10	YPL183C	1	106.5
PKC1	YBL105C	RTC6	YPL183W-A	0	365
PKC1	YBL105C	MRN1	YPL184C	1	106.5
PKC1	YBL105C	UIP4	YPL186C	0	365
PKC1	YBL105C	MF(ALPHA)1	YPL187W	100	13.5
PKC1	YBL105C	POS5	YPL188W	0	365
PKC1	YBL105C	COA2	YPL189C-A	0	365
PKC1	YBL105C	GUP2	YPL189W	0	365
PKC1	YBL105C	YPL191C	YPL191C	1	106.5
PKC1	YBL105C	PRM3	YPL192C	0	365
PKC1	YBL105C	RSA1	YPL193W	1	106.5
PKC1	YBL105C	DDC1	YPL194W	1	106.5
PKC1	YBL105C	APL5	YPL195W	0	365
PKC1	YBL105C	OXR1	YPL196W	0	365
PKC1	YBL105C	RPL7B	YPL198W	1	106.5
PKC1	YBL105C	YPL199C	YPL199C	1	106.5
PKC1	YBL105C	CSM4	YPL200W	0	365
PKC1	YBL105C	YIG1	YPL201C	0	365
PKC1	YBL105C	AFT2	YPL202C	0	365
PKC1	YBL105C	TPK2	YPL203W	0	365
PKC1	YBL105C	HRR25	YPL204W	11	26.5
PKC1	YBL105C	PGC1	YPL206C	0	365
PKC1	YBL105C	TYW1	YPL207W	0	365
PKC1	YBL105C	RKM1	YPL208W	1	106.5
PKC1	YBL105C	IPL1	YPL209C	0	365
PKC1	YBL105C	SRP72	YPL210C	0	365
PKC1	YBL105C	NIP7	YPL211W	0	365
PKC1	YBL105C	PUS1	YPL212C	0	365
PKC1	YBL105C	LEA1	YPL213W	0	365
PKC1	YBL105C	THI6	YPL214C	1	106.5
PKC1	YBL105C	CBP3	YPL215W	0	365
PKC1	YBL105C	YPL216W	YPL216W	0	365
PKC1	YBL105C	BMS1	YPL217C	0	365
PKC1	YBL105C	SAR1	YPL218W	0	365
PKC1	YBL105C	PCL8	YPL219W	1	106.5
PKC1	YBL105C	RPL1A	YPL220W	1	106.5
PKC1	YBL105C	FLC1	YPL221W	11	26.5
PKC1	YBL105C	FMP40	YPL222W	0	365
PKC1	YBL105C	GRE1	YPL223C	1	106.5
PKC1	YBL105C	MMT2	YPL224C	0	365
PKC1	YBL105C	NEW1	YPL226W	1	106.5
PKC1	YBL105C	ALG5	YPL227C	0	365
PKC1	YBL105C	CET1	YPL228W	0	365
PKC1	YBL105C	YPL229W	YPL229W	1	106.5
PKC1	YBL105C	USV1	YPL230W	0	365
PKC1	YBL105C	SSO1	YPL232W	0	365
PKC1	YBL105C	NSL1	YPL233W	0	365
PKC1	YBL105C	VMA11	YPL234C	0	365
PKC1	YBL105C	RVB2	YPL235W	0	365
PKC1	YBL105C	ENV7	YPL236C	0	365
PKC1	YBL105C	SUI3	YPL237W	0	365
PKC1	YBL105C	YAR1	YPL239W	1	106.5
PKC1	YBL105C	HSP82	YPL240C	1	106.5
PKC1	YBL105C	CIN2	YPL241C	0	365
PKC1	YBL105C	IQG1	YPL242C	11	26.5
PKC1	YBL105C	SRP68	YPL243W	1	106.5
PKC1	YBL105C	HUT1	YPL244C	0	365
PKC1	YBL105C	YPL245W	YPL245W	1	106.5
PKC1	YBL105C	RBD2	YPL246C	0	365
PKC1	YBL105C	YPL247C	YPL247C	1	106.5
PKC1	YBL105C	GAL4	YPL248C	0	365
PKC1	YBL105C	GYP5	YPL249C	11	26.5
PKC1	YBL105C	RPL36B	YPL249C-A	1	106.5
PKC1	YBL105C	ATG41	YPL250C	0	365
PKC1	YBL105C	YAH1	YPL252C	0	365
PKC1	YBL105C	VIK1	YPL253C	0	365
PKC1	YBL105C	HFI1	YPL254W	0	365
PKC1	YBL105C	BBP1	YPL255W	0	365
PKC1	YBL105C	CLN2	YPL256C	111	1.5
PKC1	YBL105C	YPL257W	YPL257W	0	365
PKC1	YBL105C	THI21	YPL258C	0	365
PKC1	YBL105C	APM1	YPL259C	0	365
PKC1	YBL105C	CUB1	YPL260W	1	106.5
PKC1	YBL105C	FUM1	YPL262W	1	106.5
PKC1	YBL105C	KEL3	YPL263C	1	106.5
PKC1	YBL105C	YPL264C	YPL264C	0	365
PKC1	YBL105C	DIM1	YPL266W	0	365
PKC1	YBL105C	ACM1	YPL267W	0	365
PKC1	YBL105C	PLC1	YPL268W	100	13.5
PKC1	YBL105C	KAR9	YPL269W	0	365
PKC1	YBL105C	MDL2	YPL270W	0	365
PKC1	YBL105C	ATP15	YPL271W	0	365
PKC1	YBL105C	PBI1	YPL272C	0	365
PKC1	YBL105C	SAM4	YPL273W	1	106.5
PKC1	YBL105C	SAM3	YPL274W	0	365
PKC1	YBL105C	YPL277C	YPL277C	0	365
PKC1	YBL105C	FEX2	YPL279C	0	365
PKC1	YBL105C	HSP32	YPL280W	0	365
PKC1	YBL105C	PAU22	YPL282C	0	365
PKC1	YBL105C	YRF1-7	YPL283C	0	365
PKC1	YBL105C	CIT3	YPR001W	0	365
PKC1	YBL105C	PDH1	YPR002W	1	106.5
PKC1	YBL105C	YPR003C	YPR003C	0	365
PKC1	YBL105C	AIM45	YPR004C	0	365
PKC1	YBL105C	HAL1	YPR005C	0	365
PKC1	YBL105C	ICL2	YPR006C	0	365
PKC1	YBL105C	SUT2	YPR009W	0	365
PKC1	YBL105C	YPR010C-A	YPR010C-A	0	365
PKC1	YBL105C	YPR011C	YPR011C	0	365
PKC1	YBL105C	CMR3	YPR013C	0	365
PKC1	YBL105C	YPR015C	YPR015C	0	365
PKC1	YBL105C	TIF6	YPR016C	0	365
PKC1	YBL105C	DSS4	YPR017C	1	106.5
PKC1	YBL105C	RLF2	YPR018W	0	365
PKC1	YBL105C	MCM4	YPR019W	1	106.5
PKC1	YBL105C	ATP20	YPR020W	0	365
PKC1	YBL105C	AGC1	YPR021C	0	365
PKC1	YBL105C	SDD4	YPR022C	1	106.5
PKC1	YBL105C	EAF3	YPR023C	0	365
PKC1	YBL105C	YME1	YPR024W	100	13.5
PKC1	YBL105C	CCL1	YPR025C	0	365
PKC1	YBL105C	ATH1	YPR026W	0	365
PKC1	YBL105C	YPR027C	YPR027C	0	365
PKC1	YBL105C	YOP1	YPR028W	0	365
PKC1	YBL105C	APL4	YPR029C	0	365
PKC1	YBL105C	CSR2	YPR030W	0	365
PKC1	YBL105C	NTO1	YPR031W	1	106.5
PKC1	YBL105C	SRO7	YPR032W	11	26.5
PKC1	YBL105C	HTS1	YPR033C	1	106.5
PKC1	YBL105C	ARP7	YPR034W	0	365
PKC1	YBL105C	GLN1	YPR035W	1	106.5
PKC1	YBL105C	VMA13	YPR036W	0	365
PKC1	YBL105C	SPO24	YPR036W-A	0	365
PKC1	YBL105C	ERV2	YPR037C	0	365
PKC1	YBL105C	TIP41	YPR040W	1	106.5
PKC1	YBL105C	TIF5	YPR041W	1	106.5
PKC1	YBL105C	PUF2	YPR042C	1	106.5
PKC1	YBL105C	RPL43A	YPR043W	1	106.5
PKC1	YBL105C	THP3	YPR045C	0	365
PKC1	YBL105C	MCM16	YPR046W	0	365
PKC1	YBL105C	MSF1	YPR047W	0	365
PKC1	YBL105C	TAH18	YPR048W	0	365
PKC1	YBL105C	ATG11	YPR049C	100	13.5
PKC1	YBL105C	MAK3	YPR051W	1	106.5
PKC1	YBL105C	NHP6A	YPR052C	0	365
PKC1	YBL105C	SMK1	YPR054W	0	365
PKC1	YBL105C	SEC8	YPR055W	11	26.5
PKC1	YBL105C	TFB4	YPR056W	0	365
PKC1	YBL105C	BRR1	YPR057W	0	365
PKC1	YBL105C	YMC1	YPR058W	0	365
PKC1	YBL105C	ARO7	YPR060C	1	106.5
PKC1	YBL105C	JID1	YPR061C	0	365
PKC1	YBL105C	FCY1	YPR062W	1	106.5
PKC1	YBL105C	ROX1	YPR065W	0	365
PKC1	YBL105C	UBA3	YPR066W	1	106.5
PKC1	YBL105C	ISA2	YPR067W	0	365
PKC1	YBL105C	HOS1	YPR068C	0	365
PKC1	YBL105C	SPE3	YPR069C	1	106.5
PKC1	YBL105C	MED1	YPR070W	0	365
PKC1	YBL105C	YPR071W	YPR071W	0	365
PKC1	YBL105C	NOT5	YPR072W	1	106.5
PKC1	YBL105C	LTP1	YPR073C	1	106.5
PKC1	YBL105C	OPY2	YPR075C	100	13.5
PKC1	YBL105C	YPR078C	YPR078C	0	365
PKC1	YBL105C	MRL1	YPR079W	0	365
PKC1	YBL105C	TEF1	YPR080W	1	106.5
PKC1	YBL105C	GRS2	YPR081C	1	106.5
PKC1	YBL105C	DIB1	YPR082C	0	365
PKC1	YBL105C	MDM36	YPR083W	0	365
PKC1	YBL105C	YPR084W	YPR084W	0	365
PKC1	YBL105C	ASA1	YPR085C	0	365
PKC1	YBL105C	SUA7	YPR086W	0	365
PKC1	YBL105C	SRP54	YPR088C	0	365
PKC1	YBL105C	NVJ2	YPR091C	0	365
PKC1	YBL105C	ASR1	YPR093C	0	365
PKC1	YBL105C	RDS3	YPR094W	0	365
PKC1	YBL105C	YPR096C	YPR096C	0	365
PKC1	YBL105C	YPR097W	YPR097W	0	365
PKC1	YBL105C	YPR098C	YPR098C	0	365
PKC1	YBL105C	MRPL51	YPR100W	0	365
PKC1	YBL105C	SNT309	YPR101W	0	365
PKC1	YBL105C	RPL11A	YPR102C	1	106.5
PKC1	YBL105C	PRE2	YPR103W	1	106.5
PKC1	YBL105C	FHL1	YPR104C	0	365
PKC1	YBL105C	COG4	YPR105C	0	365
PKC1	YBL105C	ISR1	YPR106W	0	365
PKC1	YBL105C	YTH1	YPR107C	0	365
PKC1	YBL105C	RPN7	YPR108W	0	365
PKC1	YBL105C	YPR108W-A	YPR108W-A	0	365
PKC1	YBL105C	YPR109W	YPR109W	0	365
PKC1	YBL105C	RPC40	YPR110C	0	365
PKC1	YBL105C	DBF20	YPR111W	1	106.5
PKC1	YBL105C	MRD1	YPR112C	0	365
PKC1	YBL105C	PIS1	YPR113W	100	13.5
PKC1	YBL105C	RGC1	YPR115W	1	106.5
PKC1	YBL105C	RRG8	YPR116W	0	365
PKC1	YBL105C	MRI1	YPR118W	1	106.5
PKC1	YBL105C	CLB2	YPR119W	110	4
PKC1	YBL105C	CLB5	YPR120C	100	13.5
PKC1	YBL105C	THI22	YPR121W	0	365
PKC1	YBL105C	AXL1	YPR122W	11	26.5
PKC1	YBL105C	CTR1	YPR124W	1	106.5
PKC1	YBL105C	YLH47	YPR125W	0	365
PKC1	YBL105C	YPR127W	YPR127W	1	106.5
PKC1	YBL105C	ANT1	YPR128C	0	365
PKC1	YBL105C	SCD6	YPR129W	1	106.5
PKC1	YBL105C	NAT3	YPR131C	1	106.5
PKC1	YBL105C	RPS23B	YPR132W	1	106.5
PKC1	YBL105C	TOM5	YPR133W-A	0	365
PKC1	YBL105C	MSS18	YPR134W	0	365
PKC1	YBL105C	CTF4	YPR135W	0	365
PKC1	YBL105C	RRP9	YPR137W	0	365
PKC1	YBL105C	MEP3	YPR138C	0	365
PKC1	YBL105C	LOA1	YPR139C	0	365
PKC1	YBL105C	TAZ1	YPR140W	0	365
PKC1	YBL105C	KAR3	YPR141C	0	365
PKC1	YBL105C	RRP15	YPR143W	0	365
PKC1	YBL105C	NOC4	YPR144C	0	365
PKC1	YBL105C	YPR145C-A	YPR145C-A	0	365
PKC1	YBL105C	ASN1	YPR145W	1	106.5
PKC1	YBL105C	YPR147C	YPR147C	1	106.5
PKC1	YBL105C	YPR148C	YPR148C	0	365
PKC1	YBL105C	NCE102	YPR149W	0	365
PKC1	YBL105C	SUE1	YPR151C	0	365
PKC1	YBL105C	URN1	YPR152C	0	365
PKC1	YBL105C	45413	YPR153W	0	365
PKC1	YBL105C	PIN3	YPR154W	11	26.5
PKC1	YBL105C	NCA2	YPR155C	0	365
PKC1	YBL105C	TPO3	YPR156C	0	365
[truncated: 31,032 more rows]
