# Supplementary material for: Systematic analysis of bypass suppression of essential genes
Source: Mol Syst Biol. 2020 Sep 17;16(9):e9828. doi: 10.15252/msb.20209828 (PMC7507402; doi:10.15252/msb.20209828)
Supplement: Supplementary file 11 — Dataset EV10 [file MSB-16-e9828-s011.xlsx]

## Sheet: ReadMe
Dataset EV10. Overexpression screen
For suppressor strains that were found to carry an aneuploidy, overexpression alleles of all genes on the aneuploid chromosome were individually tested for suppression of a deletion allele of the corresponding essential query gene. Listed in this file are:
Column A-B	Gene and ORF names of the query gene (the essential gene that is deleted)
Column C-D	Gene and ORF names of the array gene (the gene that is being overexpressed)
Column E-G	Mean, median, and standard deviation of the colony size of the query colonies (technical replicates) that carried an empty vector
Column H-J	Mean, median, and standard deviation of the colony size of the query colonies (technical replicates) that overexpressed the array gene
Column K-M	Z-score and associated standard deviation and p-value for each query-array gene pair
Column N	A gene is called a hit when the Z-score >1.5 and the associated p-value <0.05. "yes" = Hit; "no" = no hit; "FF" = Frequent flyer, the array plasmid shows up as a hit in three or more screens; "self" = The array plasmid contains the query gene.
Column O	For the array genes that were identified as hits in column N, we tested whether individual transformation of the array plasmid in the query strain led to a suppression phenotype. "ND" = not determined.

## Sheet: DatasetEV10
QueryGene	QueryORF	ArrayGene	ArrayORF	meanCtrl	medCtrl	sdCtrl	meanSize	medSize	sdSize	medZscore	sdZscore	pval	Hit	Confirmed
ACS2	YLR153C	TFC3	YAL001C	1442.95	1046	1270.42	1087.25	669	1054.01	-0.296751	0.829652	0.724281	no	ND
ACS2	YLR153C	VPS8	YAL002W	1442.95	1046	1270.42	1633.25	1652.5	297.987	0.477399	0.234557	0.162544	no	ND
ACS2	YLR153C	EFB1	YAL003W	1442.95	1046	1270.42	748	423.5	666.82	-0.489994	0.524879	0.937348	no	ND
ACS2	YLR153C	SSA1	YAL005C	1442.95	1046	1270.42	1394	1437.5	1191.83	0.308165	0.938134	0.52988	no	ND
ACS2	YLR153C	ERP2	YAL007C	1442.95	1046	1270.42	2863	2891	1973.11	1.45227	1.55311	0.12289	no	ND
ACS2	YLR153C	FUN14	YAL008W	1442.95	1046	1270.42	1869.25	1071	2164.87	0.0196785	1.70405	0.360343	no	ND
ACS2	YLR153C	SPO7	YAL009W	1442.95	1046	1270.42	1211.25	1158.5	975.929	0.088553	0.768191	0.664537	no	ND
ACS2	YLR153C	MDM10	YAL010C	1442.95	1046	1270.42	1130.75	988.5	694.784	-0.0452604	0.546891	0.77891	no	ND
ACS2	YLR153C	SWC3	YAL011W	1442.95	1046	1270.42	2205	2093	1048.43	0.824134	0.82526	0.121285	no	ND
ACS2	YLR153C	CYS3	YAL012W	1442.95	1046	1270.42	2106.25	1701.5	1448.44	0.515969	1.14012	0.214393	no	ND
ACS2	YLR153C	DEP1	YAL013W	1442.95	1046	1270.42	1798	1126.5	1918.3	0.0633646	1.50997	0.368325	no	ND
ACS2	YLR153C	NTG1	YAL015C	1442.95	1046	1270.42	938	952.5	636.483	-0.0735974	0.501	0.894136	no	ND
ACS2	YLR153C	YAL016C-B	YAL016C-B	1442.95	1046	1270.42	1064.75	972	648.622	-0.0582482	0.510555	0.833234	no	ND
ACS2	YLR153C	TPD3	YAL016W	1442.95	1046	1270.42	1494.5	1042	1411.54	-0.00314855	1.11108	0.473358	no	ND
ACS2	YLR153C	PSK1	YAL017W	1442.95	1046	1270.42	782.5	652.5	420.012	-0.309739	0.330607	0.979421	no	ND
ACS2	YLR153C	LDS1	YAL018C	1442.95	1046	1270.42	2033.75	2367.5	1102.08	1.0402	0.867485	0.182173	no	ND
ACS2	YLR153C	FUN30	YAL019W	1442.95	1046	1270.42	861.25	467	804.762	-0.455753	0.633459	0.877339	no	ND
ACS2	YLR153C	ATS1	YAL020C	1442.95	1046	1270.42	1750	1450.5	1592.74	0.318397	1.25371	0.363368	no	ND
ACS2	YLR153C	CCR4	YAL021C	1442.95	1046	1270.42	2269.75	1864	2117.53	0.643879	1.66679	0.246303	no	ND
ACS2	YLR153C	FUN26	YAL022C	1442.95	1046	1270.42	1314.5	1556.5	577.215	0.401834	0.454348	0.651832	no	ND
ACS2	YLR153C	PMT2	YAL023C	1442.95	1046	1270.42	1830.25	1663	1400.53	0.485664	1.10241	0.310304	no	ND
ACS2	YLR153C	LTE1	YAL024C	1442.95	1046	1270.42	1064.75	786.5	750.768	-0.204262	0.590958	0.80337	no	ND
ACS2	YLR153C	MAK16	YAL025C	1442.95	1046	1270.42	804.75	847.5	289.355	-0.156247	0.227762	0.995138	no	ND
ACS2	YLR153C	DRS2	YAL026C	1442.95	1046	1270.42	1359.75	1597	575.839	0.433713	0.453265	0.600648	no	ND
ACS2	YLR153C	SAW1	YAL027W	1442.95	1046	1270.42	1523.25	963.5	1553.37	-0.0649389	1.22271	0.462289	no	ND
ACS2	YLR153C	FRT2	YAL028W	1442.95	1046	1270.42	1636.5	1643.5	972.3	0.470315	0.765334	0.360229	no	ND
ACS2	YLR153C	MYO4	YAL029C	1442.95	1046	1270.42	1719.75	1522.5	708.006	0.375071	0.557299	0.249358	no	ND
ACS2	YLR153C	SNC1	YAL030W	1442.95	1046	1270.42	1403	1083	902.938	0.0291241	0.710737	0.53197	no	ND
ACS2	YLR153C	GIP4	YAL031C	1442.95	1046	1270.42	1519.5	1285.5	1238.29	0.18852	0.974703	0.455083	no	ND
ACS2	YLR153C	PRP45	YAL032C	1442.95	1046	1270.42	2906.25	2180.5	1522.92	0.893008	1.19875	0.0748822	no	ND
ACS2	YLR153C	POP5	YAL033W	1442.95	1046	1270.42	1938	1613.5	1006.14	0.446701	0.791972	0.200304	no	ND
ACS2	YLR153C	FUN19	YAL034C	1442.95	1046	1270.42	981.5	1123	403.854	0.0606096	0.317889	0.949932	no	ND
ACS2	YLR153C	MTW1	YAL034W-A	1442.95	1046	1270.42	3118.25	2295.5	2203.73	0.983529	1.73464	0.112881	no	ND
ACS2	YLR153C	FUN12	YAL035W	1442.95	1046	1270.42	1217.25	1262	560.04	0.170022	0.440829	0.754407	no	ND
ACS2	YLR153C	RBG1	YAL036C	1442.95	1046	1270.42	2901.5	1875	2652.95	0.652538	2.08824	0.176086	no	ND
ACS2	YLR153C	YAL037C-A	YAL037C-A	1442.95	1046	1270.42	2162	1315.5	2303.06	0.212134	1.81283	0.288655	no	ND
ACS2	YLR153C	CDC19	YAL038W	1442.95	1046	1270.42	818.5	606.5	516.753	-0.345947	0.406756	0.955959	no	ND
ACS2	YLR153C	CYC3	YAL039C	1442.95	1046	1270.42	1901.25	1329.5	1676.05	0.223154	1.31928	0.311901	no	ND
ACS2	YLR153C	CLN3	YAL040C	1442.95	1046	1270.42	914.25	646	673.168	-0.314855	0.529876	0.892433	no	ND
ACS2	YLR153C	CDC24	YAL041W	1442.95	1046	1270.42	2112.75	1139.5	2391.41	0.0735974	1.88237	0.307554	no	ND
ACS2	YLR153C	ERV46	YAL042W	1442.95	1046	1270.42	2859.75	1745.5	2774.35	0.550603	2.1838	0.191307	no	ND
ACS2	YLR153C	PTA1	YAL043C	1442.95	1046	1270.42	758	560.5	445.664	-0.382156	0.350799	0.9776	no	ND
ACS2	YLR153C	GCV3	YAL044C	1442.95	1046	1270.42	1057	873.5	689.763	-0.135781	0.542939	0.824978	no	ND
ACS2	YLR153C	BOL1	YAL044W-A	1442.95	1046	1270.42	1592.75	1506	1246.63	0.362084	0.981273	0.41346	no	ND
ACS2	YLR153C	BOL3	YAL046C	1442.95	1046	1270.42	1862.5	1751	357.958	0.554932	0.281762	0.0470825	no	ND
ACS2	YLR153C	GEM1	YAL048C	1442.95	1046	1270.42	2357.25	1635	2013.73	0.463624	1.58508	0.215787	no	ND
ACS2	YLR153C	AIM2	YAL049C	1442.95	1046	1270.42	1036.75	849.5	642.596	-0.154673	0.505812	0.849944	no	ND
ACS2	YLR153C	OAF1	YAL051W	1442.95	1046	1270.42	1852.5	2210	991.211	0.916229	0.78022	0.236394	no	ND
ACS2	YLR153C	FLC2	YAL053W	1442.95	1046	1270.42	949	954	339.274	-0.0724167	0.267055	0.974891	no	ND
ACS2	YLR153C	ACS1	YAL054C	1442.95	1046	1270.42	1289.5	1087.5	928.602	0.0326662	0.730938	0.617046	no	ND
ACS2	YLR153C	PEX22	YAL055W	1442.95	1046	1270.42	1058.5	680	855.938	-0.288093	0.673741	0.780094	no	ND
ACS2	YLR153C	GPB2	YAL056W	1442.95	1046	1270.42	1003.75	610.5	819.886	-0.342799	0.645364	0.816733	no	ND
ACS2	YLR153C	CNE1	YAL058W	1442.95	1046	1270.42	1458	628	1757.55	-0.329024	1.38343	0.493733	no	ND
ACS2	YLR153C	ECM1	YAL059W	1442.95	1046	1270.42	723.5	524	425.1	-0.410886	0.334613	0.983599	no	ND
ACS2	YLR153C	BDH1	YAL060W	1442.95	1046	1270.42	944.5	835	443.689	-0.166086	0.349244	0.947779	no	ND
ACS2	YLR153C	BDH2	YAL061W	1442.95	1046	1270.42	787	606.5	394.371	-0.345947	0.310425	0.983104	no	ND
ACS2	YLR153C	GDH3	YAL062W	1442.95	1046	1270.42	1450	1440	970.24	0.310132	0.763713	0.494733	no	ND
ACS2	YLR153C	YAL063C-A	YAL063C-A	1442.95	1046	1270.42	2187.25	1986	1534.98	0.73991	1.20824	0.202472	no	ND
ACS2	YLR153C	TDA8	YAL064C-A	1442.95	1046	1270.42	2319.25	1963.5	1206.5	0.722199	0.949682	0.121332	no	ND
ACS2	YLR153C	YAL064W	YAL064W	1442.95	1046	1270.42	2758	2903	1788.43	1.46172	1.40774	0.118938	no	ND
ACS2	YLR153C	YAL064W-B	YAL064W-B	1442.95	1046	1270.42	2638.75	2098	1932.82	0.828069	1.5214	0.152202	no	ND
ACS2	YLR153C	SEO1	YAL067C	1442.95	1046	1270.42	1147.25	1090.5	566.953	0.0350277	0.446271	0.808468	no	ND
ACS2	YLR153C	YAL067W-A	YAL067W-A	1442.95	1046	1270.42	1984.25	1229	2005.4	0.144046	1.57853	0.313849	no	ND
ACS2	YLR153C	PAU8	YAL068C	1442.95	1046	1270.42	965.75	906.5	436.22	-0.109806	0.343365	0.944357	no	ND
ACS2	YLR153C	ERP1	YAR002C-A	1442.95	1046	1270.42	2007.5	1891	440.667	0.665132	0.346866	0.0373957	no	ND
ACS2	YLR153C	NUP60	YAR002W	1442.95	1046	1270.42	1456.5	1486	297.205	0.346341	0.233942	0.470791	no	ND
ACS2	YLR153C	SWD1	YAR003W	1442.95	1046	1270.42	630.75	593.5	145.131	-0.35618	0.114238	1	no	ND
ACS2	YLR153C	RFA1	YAR007C	1442.95	1046	1270.42	514	512.5	22.0151	-0.419938	0.017329	1	no	ND
ACS2	YLR153C	SEN34	YAR008W	1442.95	1046	1270.42	2345.75	2153.5	742.376	0.871756	0.584353	0.0446233	no	ND
ACS2	YLR153C	ADE1	YAR015W	1442.95	1046	1270.42	864.25	613	526.093	-0.340831	0.414108	0.944855	no	ND
ACS2	YLR153C	KIN3	YAR018C	1442.95	1046	1270.42	1365.25	1300	699.56	0.199933	0.55065	0.578785	no	ND
ACS2	YLR153C	CDC15	YAR019C	1442.95	1046	1270.42	947.5	878	310.176	-0.132239	0.244151	0.981773	no	ND
ACS2	YLR153C	PAU7	YAR020C	1442.95	1046	1270.42	989	915.5	463.837	-0.102722	0.365104	0.928582	no	ND
ACS2	YLR153C	YAR023C	YAR023C	1442.95	1046	1270.42	1503.5	1331.5	999.843	0.224728	0.787015	0.456185	no	ND
ACS2	YLR153C	UIP3	YAR027W	1442.95	1046	1270.42	729.25	615	246.485	-0.339257	0.194018	0.999004	no	ND
ACS2	YLR153C	YAR028W	YAR028W	1442.95	1046	1270.42	1714.75	1940	771.183	0.703702	0.607027	0.269015	no	ND
ACS2	YLR153C	YAR029W	YAR029W	1442.95	1046	1270.42	1894.75	1474	1113.86	0.336895	0.876759	0.23974	no	ND
ACS2	YLR153C	PRM9	YAR031W	1442.95	1046	1270.42	1629.25	1523.5	607.513	0.375858	0.478196	0.296641	no	ND
ACS2	YLR153C	MST28	YAR033W	1442.95	1046	1270.42	837.5	798.5	195.306	-0.194817	0.153733	0.999534	no	ND
ACS2	YLR153C	YAR035C-A	YAR035C-A	1442.95	1046	1270.42	1162	1039.5	583.481	-0.0051164	0.45928	0.791814	no	ND
ACS2	YLR153C	YAT1	YAR035W	1442.95	1046	1270.42	1441	1437.5	602.572	0.308165	0.474307	0.502301	no	ND
ACS2	YLR153C	SWH1	YAR042W	1442.95	1046	1270.42	1620	1724.5	1002.48	0.534073	0.789087	0.375065	no	ND
ACS2	YLR153C	FLO1	YAR050W	1442.95	1046	1270.42	1253.5	1201.5	578.741	0.1224	0.45555	0.714599	no	ND
ACS2	YLR153C	YAR064W	YAR064W	1442.95	1046	1270.42	2100.25	623.5	2959.84	-0.332566	2.3298	0.3437	no	ND
ACS2	YLR153C	YAR066W	YAR066W	1442.95	1046	1270.42	1914	1883.5	370.357	0.659228	0.291523	0.0377199	no	ND
ACS2	YLR153C	YAR068W	YAR068W	1442.95	1046	1270.42	925	881	325.415	-0.129878	0.256146	0.981409	no	ND
ACS2	YLR153C	PHO11	YAR071W	1442.95	1046	1270.42	1789.75	2001	1039.3	0.751717	0.81807	0.277875	no	ND
ACS2	YLR153C	YIL001W	YIL001W	1442.95	1046	1270.42	2506	1207.5	3024.37	0.127123	2.3806	0.266554	no	ND
ACS2	YLR153C	INP51	YIL002C	1442.95	1046	1270.42	1273.25	1344.5	370.302	0.234961	0.291479	0.772683	no	ND
ACS2	YLR153C	YIL002W-A	YIL002W-A	1442.95	1046	1270.42	1766.5	637.5	2307.26	-0.321546	1.81613	0.398902	no	ND
ACS2	YLR153C	CFD1	YIL003W	1442.95	1046	1270.42	1827.5	1094	1748.89	0.0377826	1.37662	0.345469	no	ND
ACS2	YLR153C	BET1	YIL004C	1442.95	1046	1270.42	2053.5	2076.5	941.497	0.811146	0.741088	0.14353	no	ND
ACS2	YLR153C	EPS1	YIL005W	1442.95	1046	1270.42	805.75	671	290.649	-0.295177	0.228781	0.994988	no	ND
ACS2	YLR153C	YIA6	YIL006W	1442.95	1046	1270.42	1194.5	796.5	906.58	-0.196391	0.713604	0.686905	no	ND
ACS2	YLR153C	NAS2	YIL007C	1442.95	1046	1270.42	1151.5	954.5	688.02	-0.0720231	0.541567	0.766653	no	ND
ACS2	YLR153C	URM1	YIL008W	1442.95	1046	1270.42	1668.75	1553.5	506.601	0.399473	0.398765	0.226277	no	ND
ACS2	YLR153C	EST3	YIL009C-A	1442.95	1046	1270.42	900.25	922.5	233.792	-0.0972116	0.184027	0.996698	no	ND
ACS2	YLR153C	FAA3	YIL009W	1442.95	1046	1270.42	2276.5	2194	1557.49	0.903635	1.22596	0.181973	no	ND
ACS2	YLR153C	DOT5	YIL010W	1442.95	1046	1270.42	1082.75	846.5	655.557	-0.157034	0.516014	0.820809	no	ND
ACS2	YLR153C	YIL014C-A	YIL014C-A	1442.95	1046	1270.42	894.75	865.5	316.404	-0.142078	0.249054	0.986355	no	ND
ACS2	YLR153C	MNT3	YIL014W	1442.95	1046	1270.42	1982	2002.5	298.5	0.752898	0.23496	0.011458	no	ND
ACS2	YLR153C	SNL1	YIL016W	1442.95	1046	1270.42	2104.75	1522.5	1816.41	0.375071	1.42976	0.260016	no	ND
ACS2	YLR153C	FAF1	YIL019W	1442.95	1046	1270.42	1199	1056.5	712.468	0.00826495	0.560811	0.724946	no	ND
ACS2	YLR153C	HIS6	YIL020C	1442.95	1046	1270.42	1187	1113	658.115	0.0527383	0.518027	0.748992	no	ND
ACS2	YLR153C	RPB3	YIL021W	1442.95	1046	1270.42	1614.75	1637.5	745.468	0.465592	0.586787	0.341149	no	ND
ACS2	YLR153C	TIM44	YIL022W	1442.95	1046	1270.42	891	846	241.227	-0.157428	0.189879	0.996386	no	ND
ACS2	YLR153C	YKE4	YIL023C	1442.95	1046	1270.42	1083.75	711.5	777.907	-0.263298	0.61232	0.785332	no	ND
ACS2	YLR153C	YIL024C	YIL024C	1442.95	1046	1270.42	1726	1594.5	990.806	0.431745	0.779901	0.305754	no	ND
ACS2	YLR153C	IRR1	YIL026C	1442.95	1046	1270.42	1943.75	2159	650.622	0.876085	0.51213	0.111345	no	ND
ACS2	YLR153C	EMC5	YIL027C	1442.95	1046	1270.42	998.75	980.5	307.319	-0.0515576	0.241902	0.974405	no	ND
ACS2	YLR153C	YIL029C	YIL029C	1442.95	1046	1270.42	1090.5	838.5	610.018	-0.163331	0.480168	0.830863	no	ND
ACS2	YLR153C	ULP2	YIL031W	1442.95	1046	1270.42	1002.25	691	644.029	-0.279434	0.50694	0.865996	no	ND
ACS2	YLR153C	BCY1	YIL033C	1442.95	1046	1270.42	1221.75	1175	342.05	0.101541	0.269241	0.845278	no	ND
ACS2	YLR153C	CAP2	YIL034C	1442.95	1046	1270.42	1323.5	1203.5	738.696	0.123974	0.581456	0.613751	no	ND
ACS2	YLR153C	CKA1	YIL035C	1442.95	1046	1270.42	1583	1110.5	1302.53	0.0507704	1.02527	0.422326	no	ND
ACS2	YLR153C	CST6	YIL036W	1442.95	1046	1270.42	2322.25	1875	2062.52	0.652538	1.62349	0.228656	no	ND
ACS2	YLR153C	PRM2	YIL037C	1442.95	1046	1270.42	930.5	859	406.747	-0.147195	0.320166	0.961135	no	ND
ACS2	YLR153C	NOT3	YIL038C	1442.95	1046	1270.42	626.5	632	40.8289	-0.325875	0.032138	1	no	ND
ACS2	YLR153C	TED1	YIL039W	1442.95	1046	1270.42	3311.25	3402	752.187	1.8545	0.592075	0.0063328	FF	ND
ACS2	YLR153C	APQ12	YIL040W	1442.95	1046	1270.42	1727.25	1650	711.286	0.475431	0.55988	0.244892	no	ND
ACS2	YLR153C	PKP1	YIL042C	1442.95	1046	1270.42	1147	1011	658.975	-0.0275498	0.518705	0.77837	no	ND
ACS2	YLR153C	CBR1	YIL043C	1442.95	1046	1270.42	2327	1352	2487.66	0.240864	1.95813	0.264554	no	ND
ACS2	YLR153C	AGE2	YIL044C	1442.95	1046	1270.42	1088.75	1188	335.099	0.111774	0.26377	0.938441	no	ND
ACS2	YLR153C	MET30	YIL046W	1442.95	1046	1270.42	997.25	944	429.179	-0.0802881	0.337823	0.937192	no	ND
ACS2	YLR153C	YIL046W-A	YIL046W-A	1442.95	1046	1270.42	905.5	637.5	559.929	-0.321546	0.440741	0.925803	no	ND
ACS2	YLR153C	SYG1	YIL047C	1442.95	1046	1270.42	1732.75	1474	1080.28	0.336895	0.850333	0.315961	no	ND
ACS2	YLR153C	NEO1	YIL048W	1442.95	1046	1270.42	2109.25	1394.5	2034.83	0.274318	1.60169	0.280082	no	ND
ACS2	YLR153C	DFG10	YIL049W	1442.95	1046	1270.42	808.25	731	171.62	-0.247949	0.135089	0.999906	no	ND
ACS2	YLR153C	PCL7	YIL050W	1442.95	1046	1270.42	1893.25	1853	1045.83	0.635221	0.82321	0.227813	no	ND
ACS2	YLR153C	MMF1	YIL051C	1442.95	1046	1270.42	1109.25	1061.5	395.942	0.0122006	0.311661	0.90233	no	ND
ACS2	YLR153C	RPL34B	YIL052C	1442.95	1046	1270.42	1072.75	1092.5	328.943	0.0366019	0.258924	0.947216	no	ND
ACS2	YLR153C	GPP1	YIL053W	1442.95	1046	1270.42	1203.75	1216	455.647	0.133813	0.358657	0.806781	no	ND
ACS2	YLR153C	YIL054W	YIL054W	1442.95	1046	1270.42	2026.5	749.5	2597.89	-0.233386	2.04489	0.342108	no	ND
ACS2	YLR153C	YIL055C	YIL055C	1442.95	1046	1270.42	1235.25	1082	548.703	0.028337	0.431905	0.741622	no	ND
ACS2	YLR153C	VHR1	YIL056W	1442.95	1046	1270.42	909	790	279.412	-0.201507	0.219936	0.99108	no	ND
ACS2	YLR153C	RGI2	YIL057C	1442.95	1046	1270.42	975.25	818	354.297	-0.179468	0.278881	0.966103	no	ND
ACS2	YLR153C	YIL060W	YIL060W	1442.95	1046	1270.42	1610.75	1243.5	1121.31	0.15546	0.882625	0.393132	no	ND
ACS2	YLR153C	SNP1	YIL061C	1442.95	1046	1270.42	1137.25	1187	462.455	0.110986	0.364016	0.856238	no	ND
ACS2	YLR153C	ARC15	YIL062C	1442.95	1046	1270.42	1311.5	977.5	846.377	-0.053919	0.666216	0.609985	no	ND
ACS2	YLR153C	YRB2	YIL063C	1442.95	1046	1270.42	1872.25	1754.5	1017.33	0.557687	0.800777	0.232016	no	ND
ACS2	YLR153C	EFM4	YIL064W	1442.95	1046	1270.42	1493.5	1120	1015.08	0.0582482	0.799011	0.463921	no	ND
ACS2	YLR153C	FIS1	YIL065C	1442.95	1046	1270.42	3174.5	3437.5	1235.26	1.88244	0.97232	0.0329366	yes	no
ACS2	YLR153C	RNR3	YIL066C	1442.95	1046	1270.42	1044.5	796	666.73	-0.196785	0.524809	0.838551	no	ND
ACS2	YLR153C	YIL067C	YIL067C	1442.95	1046	1270.42	1048.5	896	493.505	-0.118071	0.388457	0.894468	no	ND
ACS2	YLR153C	SEC6	YIL068C	1442.95	1046	1270.42	1217.25	1023.5	725.777	-0.0177106	0.571287	0.707407	no	ND
ACS2	YLR153C	RPS24B	YIL069C	1442.95	1046	1270.42	2015.5	1623.5	1025.05	0.454572	0.806857	0.173808	no	ND
ACS2	YLR153C	MAM33	YIL070C	1442.95	1046	1270.42	1200.5	689.5	1113.27	-0.280615	0.876299	0.652387	no	ND
ACS2	YLR153C	PCI8	YIL071C	1442.95	1046	1270.42	774.5	676.5	229.493	-0.290848	0.180643	0.999137	no	ND
ACS2	YLR153C	HOP1	YIL072W	1442.95	1046	1270.42	948.25	854	355.293	-0.151131	0.279664	0.971053	no	ND
ACS2	YLR153C	SPO22	YIL073C	1442.95	1046	1270.42	2525.25	1617	2486.41	0.449456	1.95714	0.224292	no	ND
ACS2	YLR153C	SER33	YIL074C	1442.95	1046	1270.42	734.25	723	62.3505	-0.254246	0.0490785	1	no	ND
ACS2	YLR153C	RPN2	YIL075C	1442.95	1046	1270.42	1324.5	885.5	1009.52	-0.126336	0.794633	0.584208	no	ND
ACS2	YLR153C	SEC28	YIL076W	1442.95	1046	1270.42	1455.25	1157.5	949.02	0.0877659	0.74701	0.490611	no	ND
ACS2	YLR153C	YIL077C	YIL077C	1442.95	1046	1270.42	1650	1389.5	940.845	0.270382	0.740575	0.346671	no	ND
ACS2	YLR153C	THS1	YIL078W	1442.95	1046	1270.42	2645.5	2716.5	1845.68	1.31491	1.45281	0.141954	no	ND
ACS2	YLR153C	AIR1	YIL079C	1442.95	1046	1270.42	1173.5	1080	496.52	0.0267627	0.39083	0.8153	no	ND
ACS2	YLR153C	CAB2	YIL083C	1442.95	1046	1270.42	1155	1047	457.008	0.000787138	0.359729	0.845997	no	ND
ACS2	YLR153C	SDS3	YIL084C	1442.95	1046	1270.42	1992.5	1872.5	1175.54	0.65057	0.925314	0.210528	no	ND
ACS2	YLR153C	KTR7	YIL085C	1442.95	1046	1270.42	1162.25	1062	504.793	0.0125942	0.397342	0.820753	no	ND
ACS2	YLR153C	AIM19	YIL087C	1442.95	1046	1270.42	895	822.5	189.647	-0.175925	0.149278	0.999222	no	ND
ACS2	YLR153C	AVT7	YIL088C	1442.95	1046	1270.42	1106.5	1062	430.034	0.0125942	0.338496	0.889253	no	ND
ACS2	YLR153C	YIL089W	YIL089W	1442.95	1046	1270.42	1628.25	749.5	1773.25	-0.233386	1.39579	0.424217	no	ND
ACS2	YLR153C	ICE2	YIL090W	1442.95	1046	1270.42	1022.5	1028.5	161.882	-0.0137749	0.127423	0.998038	no	ND
ACS2	YLR153C	UTP25	YIL091C	1442.95	1046	1270.42	743	652	200.571	-0.310132	0.157877	0.999807	no	ND
ACS2	YLR153C	YIL092W	YIL092W	1442.95	1046	1270.42	1549	1512.5	904.292	0.3672	0.711803	0.416085	no	ND
ACS2	YLR153C	RSM25	YIL093C	1442.95	1046	1270.42	1339.25	1282	735.394	0.185765	0.578857	0.599664	no	ND
ACS2	YLR153C	LYS12	YIL094C	1442.95	1046	1270.42	1600.75	1665.5	211.828	0.487632	0.166738	0.148687	no	ND
ACS2	YLR153C	PRK1	YIL095W	1442.95	1046	1270.42	2026.75	1246	1821.5	0.157428	1.43377	0.284122	no	ND
ACS2	YLR153C	BMT5	YIL096C	1442.95	1046	1270.42	980	934.5	367.513	-0.0877659	0.289284	0.961264	no	ND
ACS2	YLR153C	FYV10	YIL097W	1442.95	1046	1270.42	1401.5	1421.5	575.773	0.29557	0.453213	0.550742	no	ND
ACS2	YLR153C	FMC1	YIL098C	1442.95	1046	1270.42	1156	1191.5	334.844	0.114529	0.263569	0.902768	no	ND
ACS2	YLR153C	SGA1	YIL099W	1442.95	1046	1270.42	1324	1404.5	538.31	0.282189	0.423725	0.650108	no	ND
ACS2	YLR153C	XBP1	YIL101C	1442.95	1046	1270.42	1288.75	1001	870.118	-0.0354212	0.684903	0.624882	no	ND
ACS2	YLR153C	YIL102C	YIL102C	1442.95	1046	1270.42	1221.5	1267.5	299.772	0.174351	0.235962	0.869559	no	ND
ACS2	YLR153C	YIL102C-A	YIL102C-A	1442.95	1046	1270.42	946.25	859	255.196	-0.147195	0.200874	0.991945	no	ND
ACS2	YLR153C	DPH1	YIL103W	1442.95	1046	1270.42	1474.75	1452	472.807	0.319578	0.372165	0.453415	no	ND
ACS2	YLR153C	SHQ1	YIL104C	1442.95	1046	1270.42	2977.25	2477	1833.98	1.12639	1.4436	0.0963578	no	ND
ACS2	YLR153C	SLM1	YIL105C	1442.95	1046	1270.42	968.75	780.5	394.151	-0.208985	0.310251	0.956123	no	ND
ACS2	YLR153C	YIL105W-A	YIL105W-A	1442.95	1046	1270.42	1364	1321.5	609.3	0.216857	0.479603	0.590884	no	ND
ACS2	YLR153C	MOB1	YIL106W	1442.95	1046	1270.42	2276	1910	753.679	0.680087	0.59325	0.0554262	no	ND
ACS2	YLR153C	PFK26	YIL107C	1442.95	1046	1270.42	1924	1168	1856.6	0.0960309	1.4614	0.32057	no	ND
ACS2	YLR153C	YIL108W	YIL108W	1442.95	1046	1270.42	1750.25	1107	1657.46	0.0480154	1.30465	0.368249	no	ND
ACS2	YLR153C	SEC24	YIL109C	1442.95	1046	1270.42	1153.75	956.5	543.735	-0.0704489	0.427994	0.812174	no	ND
ACS2	YLR153C	HPM1	YIL110W	1442.95	1046	1270.42	1562.5	722.5	1717.99	-0.254639	1.3523	0.449283	no	ND
ACS2	YLR153C	COX5B	YIL111W	1442.95	1046	1270.42	2258	1512.5	1799.91	0.3672	1.41678	0.216435	no	ND
ACS2	YLR153C	SDP1	YIL113W	1442.95	1046	1270.42	1594.25	933.5	1582.07	-0.088553	1.24531	0.430609	no	ND
ACS2	YLR153C	POR2	YIL114C	1442.95	1046	1270.42	1154	894.5	762.711	-0.119251	0.600359	0.744938	no	ND
ACS2	YLR153C	NUP159	YIL115C	1442.95	1046	1270.42	1582.25	1786.5	680.328	0.582876	0.535512	0.358229	no	ND
ACS2	YLR153C	HIS5	YIL116W	1442.95	1046	1270.42	1025.75	775.5	651.668	-0.212921	0.512953	0.852625	no	ND
ACS2	YLR153C	PRM5	YIL117C	1442.95	1046	1270.42	612.25	612.5	29.77	-0.341224	0.0234331	1	no	ND
ACS2	YLR153C	RHO3	YIL118W	1442.95	1046	1270.42	1823.75	2077	822.981	0.811539	0.6478	0.213933	no	ND
ACS2	YLR153C	RPI1	YIL119C	1442.95	1046	1270.42	370.5	347.5	349.562	-0.549816	0.275154	0.998592	no	ND
ACS2	YLR153C	QDR1	YIL120W	1442.95	1046	1270.42	1102.25	906	549.302	-0.110199	0.432377	0.844852	no	ND
ACS2	YLR153C	QDR2	YIL121W	1442.95	1046	1270.42	1967	2262	905.54	0.95716	0.712785	0.1668	no	ND
ACS2	YLR153C	POG1	YIL122W	1442.95	1046	1270.42	1329	1134	895.329	0.0692682	0.704748	0.590867	no	ND
ACS2	YLR153C	SIM1	YIL123W	1442.95	1046	1270.42	988.5	988	111.888	-0.045654	0.0880716	0.999894	no	ND
ACS2	YLR153C	AYR1	YIL124W	1442.95	1046	1270.42	1009	708	610.763	-0.266053	0.480755	0.873166	no	ND
ACS2	YLR153C	KGD1	YIL125W	1442.95	1046	1270.42	1400.5	1394.5	519.415	0.274318	0.408852	0.557058	no	ND
ACS2	YLR153C	STH1	YIL126W	1442.95	1046	1270.42	1166.25	1158.5	137.742	0.088553	0.108422	0.985835	no	ND
ACS2	YLR153C	RRT14	YIL127C	1442.95	1046	1270.42	1151.5	1193.5	346.116	0.116103	0.272441	0.900099	no	ND
ACS2	YLR153C	MET18	YIL128W	1442.95	1046	1270.42	1106.5	1085	286.892	0.0306984	0.225824	0.951326	no	ND
ACS2	YLR153C	Yil129c	Yil129c	1442.95	1046	1270.42	1229.75	929	722.905	-0.0920952	0.569026	0.698048	no	ND
ACS2	YLR153C	ASG1	YIL130W	1442.95	1046	1270.42	1375.5	976.5	973.639	-0.0547061	0.766388	0.550046	no	ND
ACS2	YLR153C	CSM2	YIL132C	1442.95	1046	1270.42	1113	1063.5	532.442	0.0137749	0.419105	0.844367	no	ND
ACS2	YLR153C	RPL16A	YIL133C	1442.95	1046	1270.42	1477.75	1220.5	914.316	0.137356	0.719693	0.472481	no	ND
ACS2	YLR153C	YIL134C-A	YIL134C-A	1442.95	1046	1270.42	1257.25	926	835.453	-0.0944566	0.657617	0.654251	no	ND
ACS2	YLR153C	FLX1	YIL134W	1442.95	1046	1270.42	1525.5	1540.5	603.673	0.38924	0.475174	0.40429	no	ND
ACS2	YLR153C	VHS2	YIL135C	1442.95	1046	1270.42	1205.75	1254	578.612	0.163725	0.455447	0.758268	no	ND
ACS2	YLR153C	TMA108	YIL137C	1442.95	1046	1270.42	2309.75	1527	2025.42	0.378613	1.59429	0.227891	no	ND
ACS2	YLR153C	TPM2	YIL138C	1442.95	1046	1270.42	878.25	823	349.119	-0.175532	0.274805	0.982132	no	ND
ACS2	YLR153C	REV7	YIL139C	1442.95	1046	1270.42	2474.5	1717.5	1645.23	0.528563	1.29503	0.149617	no	ND
ACS2	YLR153C	AXL2	YIL140W	1442.95	1046	1270.42	1324.5	1221.5	756.223	0.138143	0.595252	0.610431	no	ND
ACS2	YLR153C	CCT2	YIL142W	1442.95	1046	1270.42	1085.5	708	890.406	-0.266053	0.700872	0.757345	no	ND
ACS2	YLR153C	SSL2	YIL143C	1442.95	1046	1270.42	1601.5	1409	998.345	0.285731	0.785836	0.387123	no	ND
ACS2	YLR153C	NDC80	YIL144W	1442.95	1046	1270.42	2008.5	1535	1319.17	0.384911	1.03837	0.2281	no	ND
ACS2	YLR153C	PAN6	YIL145C	1442.95	1046	1270.42	1302	1316	674.053	0.212527	0.530573	0.644533	no	ND
ACS2	YLR153C	ATG32	YIL146C	1442.95	1046	1270.42	1374.25	1250.5	836.902	0.16097	0.658758	0.558932	no	ND
ACS2	YLR153C	SLN1	YIL147C	1442.95	1046	1270.42	1781.75	1708	967.863	0.521085	0.761842	0.269136	no	ND
ACS2	YLR153C	RPL40A	YIL148W	1442.95	1046	1270.42	2823.75	2397.5	1023.07	1.06382	0.8053	0.0356738	no	ND
ACS2	YLR153C	MLP2	YIL149C	1442.95	1046	1270.42	900.75	685.5	464.889	-0.283763	0.365932	0.952263	no	ND
ACS2	YLR153C	MCM10	YIL150C	1442.95	1046	1270.42	2643.25	3108	1350.68	1.62308	1.06317	0.0865418	no	ND
ACS2	YLR153C	ESL1	YIL151C	1442.95	1046	1270.42	769.75	673	225.995	-0.293603	0.177889	0.999269	no	ND
ACS2	YLR153C	YIL152W	YIL152W	1442.95	1046	1270.42	1717.75	1662	883.045	0.484877	0.695079	0.291297	no	ND
ACS2	YLR153C	RRD1	YIL153W	1442.95	1046	1270.42	1143	1057.5	434.952	0.00905209	0.342367	0.864165	no	ND
ACS2	YLR153C	IMP2'	YIL154C	1442.95	1046	1270.42	1035.25	739.5	664.52	-0.241258	0.523069	0.843983	no	ND
ACS2	YLR153C	GUT2	YIL155C	1442.95	1046	1270.42	2614	1366	3024.97	0.251884	2.38107	0.247795	no	ND
ACS2	YLR153C	YIL156W-B	YIL156W-B	1442.95	1046	1270.42	762.25	761.5	36.7639	-0.223941	0.0289383	1	no	ND
ACS2	YLR153C	COA1	YIL157C	1442.95	1046	1270.42	2439.75	2124.5	1863.38	0.848929	1.46674	0.181909	no	ND
ACS2	YLR153C	AIM20	YIL158W	1442.95	1046	1270.42	1224	1224.5	395.597	0.140504	0.311389	0.815269	no	ND
ACS2	YLR153C	YIL161W	YIL161W	1442.95	1046	1270.42	854.5	862	193.628	-0.144833	0.152412	0.999462	no	ND
ACS2	YLR153C	SUC2	YIL162W	1442.95	1046	1270.42	1083.75	1024	521.982	-0.017317	0.410872	0.865783	no	ND
ACS2	YLR153C	YIL163C	YIL163C	1442.95	1046	1270.42	872	712.5	406.991	-0.262511	0.320358	0.971228	no	ND
ACS2	YLR153C	NIT1	YIL164C	1442.95	1046	1270.42	952.5	852.5	432.017	-0.152311	0.340057	0.949112	no	ND
ACS2	YLR153C	YIL165C	YIL165C	1442.95	1046	1270.42	2525.5	1673.5	2474.59	0.493929	1.94784	0.223275	no	ND
ACS2	YLR153C	CSS1	YIL169C	1442.95	1046	1270.42	1235.25	1385	459.257	0.26684	0.361499	0.775102	no	ND
ACS2	YLR153C	IMA3	YIL172C	1442.95	1046	1270.42	1205.5	1087	321.18	0.0322727	0.252813	0.872068	no	ND
ACS2	YLR153C	VTH1	YIL173W	1442.95	1046	1270.42	1722	1946.5	763.906	0.708818	0.6013	0.262182	no	ND
ACS2	YLR153C	YIL177C	YIL177C	1442.95	1046	1270.42	1870	1369	1496.06	0.254246	1.1776	0.304833	no	ND
ACS2	YLR153C	SGN1	YIR001C	1442.95	1046	1270.42	1201.25	1001	778.737	-0.0354212	0.612973	0.707537	no	ND
ACS2	YLR153C	AIM21	YIR003W	1442.95	1046	1270.42	2141.25	1432	1987.03	0.303835	1.56407	0.266855	no	ND
ACS2	YLR153C	DJP1	YIR004W	1442.95	1046	1270.42	709	706.5	29.4732	-0.267233	0.0231994	1	no	ND
ACS2	YLR153C	IST3	YIR005W	1442.95	1046	1270.42	937.25	836.5	358.029	-0.164905	0.281818	0.972265	no	ND
ACS2	YLR153C	EGH1	YIR007W	1442.95	1046	1270.42	1702.25	1727	569.419	0.536041	0.448211	0.220211	no	ND
ACS2	YLR153C	PRI1	YIR008C	1442.95	1046	1270.42	1942.5	2010.5	319.646	0.759195	0.251606	0.0197427	no	ND
ACS2	YLR153C	MSL1	YIR009W	1442.95	1046	1270.42	1115.5	726.5	878.386	-0.251491	0.691411	0.742582	no	ND
ACS2	YLR153C	DSN1	YIR010W	1442.95	1046	1270.42	1205.25	778	885.486	-0.210953	0.697	0.683393	no	ND
ACS2	YLR153C	STS1	YIR011C	1442.95	1046	1270.42	816	789.5	130.938	-0.201901	0.103066	0.999995	no	ND
ACS2	YLR153C	SQT1	YIR012W	1442.95	1046	1270.42	1608.75	1341	920.07	0.232206	0.724223	0.372925	no	ND
ACS2	YLR153C	GAT4	YIR013C	1442.95	1046	1270.42	1061.25	831	569.427	-0.169235	0.448218	0.861146	no	ND
ACS2	YLR153C	YIR014W	YIR014W	1442.95	1046	1270.42	2091.25	1878.5	1313.04	0.655293	1.03355	0.198953	no	ND
ACS2	YLR153C	RPR2	YIR015W	1442.95	1046	1270.42	2101.75	1467.5	1990.17	0.331779	1.56654	0.278095	no	ND
ACS2	YLR153C	YIR016W	YIR016W	1442.95	1046	1270.42	1786.75	1829	410.408	0.616329	0.323048	0.0983876	no	ND
ACS2	YLR153C	MET28	YIR017C	1442.95	1046	1270.42	1128.25	1040.5	633.023	-0.00432926	0.498276	0.799361	no	ND
ACS2	YLR153C	YIR018C-A	YIR018C-A	1442.95	1046	1270.42	1533	1394.5	905.214	0.274318	0.712529	0.428591	no	ND
ACS2	YLR153C	YAP5	YIR018W	1442.95	1046	1270.42	1021.75	1002	553.075	-0.0346341	0.435347	0.88605	no	ND
ACS2	YLR153C	YIR020C	YIR020C	1442.95	1046	1270.42	910.75	630.5	600.845	-0.327056	0.472948	0.91312	no	ND
ACS2	YLR153C	MRS1	YIR021W	1442.95	1046	1270.42	1146.75	1132.5	441.723	0.0680875	0.347697	0.858578	no	ND
ACS2	YLR153C	YIR021W-A	YIR021W-A	1442.95	1046	1270.42	1183.75	1104	669.878	0.045654	0.527286	0.748134	no	ND
ACS2	YLR153C	SEC11	YIR022W	1442.95	1046	1270.42	1233.5	1233.5	642.766	0.147588	0.505946	0.714864	no	ND
ACS2	YLR153C	DAL81	YIR023W	1442.95	1046	1270.42	1075.25	1002.5	470.067	-0.0342405	0.370008	0.89007	no	ND
ACS2	YLR153C	INA22	YIR024C	1442.95	1046	1270.42	1754.5	1681	694.831	0.499833	0.546928	0.221542	no	ND
ACS2	YLR153C	MND2	YIR025W	1442.95	1046	1270.42	1256.75	1375.5	329.812	0.259362	0.259608	0.814146	no	ND
ACS2	YLR153C	YVH1	YIR026C	1442.95	1046	1270.42	2307.25	2469.5	766.453	1.12049	0.603305	0.0530753	no	ND
ACS2	YLR153C	DAL1	YIR027C	1442.95	1046	1270.42	1198.25	1147.5	660.431	0.0798945	0.51985	0.739459	no	ND
ACS2	YLR153C	DAL4	YIR028W	1442.95	1046	1270.42	2618.75	2064	2172.34	0.801307	1.70994	0.179389	no	ND
ACS2	YLR153C	DAL2	YIR029W	1442.95	1046	1270.42	1013.5	1089	219.958	0.0338469	0.173138	0.991961	no	ND
ACS2	YLR153C	DCG1	YIR030C	1442.95	1046	1270.42	673	689.5	37.6386	-0.280615	0.0296268	1	no	ND
ACS2	YLR153C	DAL7	YIR031C	1442.95	1046	1270.42	1033.75	1029.5	358.648	-0.0129878	0.282305	0.949523	no	ND
ACS2	YLR153C	DAL3	YIR032C	1442.95	1046	1270.42	1085	1061.5	378.331	0.0122006	0.297798	0.922144	no	ND
ACS2	YLR153C	MGA2	YIR033W	1442.95	1046	1270.42	1136.75	1192	318.302	0.114922	0.250548	0.922643	no	ND
ACS2	YLR153C	LYS1	YIR034C	1442.95	1046	1270.42	2180.75	878.5	2673.45	-0.131846	2.10437	0.309973	no	ND
ACS2	YLR153C	YIR035C	YIR035C	1442.95	1046	1270.42	1753.25	1517.5	1136.64	0.371136	0.894691	0.312929	no	ND
ACS2	YLR153C	IRC24	YIR036C	1442.95	1046	1270.42	1409.75	1387	352.884	0.268414	0.277768	0.562325	no	ND
ACS2	YLR153C	HYR1	YIR037W	1442.95	1046	1270.42	1318.75	856	1095.67	-0.149556	0.862445	0.581562	no	ND
ACS2	YLR153C	GTT1	YIR038C	1442.95	1046	1270.42	1384.25	1399	735.349	0.27786	0.578821	0.557027	no	ND
ACS2	YLR153C	YPS6	YIR039C	1442.95	1046	1270.42	1763.5	2072	816.861	0.807604	0.642982	0.247663	no	ND
ACS2	YLR153C	PAU15	YIR041W	1442.95	1046	1270.42	1320.5	1343.5	749.828	0.234174	0.590218	0.614902	no	ND
ACS2	YLR153C	YIR042C	YIR042C	1442.95	1046	1270.42	897	733	610.456	-0.246374	0.480513	0.914712	no	ND
ADE13	YLR359W	ERG26	YGL001C	1507.93	955	955.108	1425.5	1012	926.794	0.0596791	0.970355	0.564306	no	ND
ADE13	YLR359W	ERP6	YGL002W	1507.93	955	955.108	844.5	844	51.4166	-0.116217	0.0538333	1	no	ND
ADE13	YLR359W	CDH1	YGL003C	1507.93	955	955.108	1751.75	757.5	1992.17	-0.206783	2.08581	0.411388	no	ND
ADE13	YLR359W	RPN14	YGL004C	1507.93	955	955.108	1434.25	1390.5	387.768	0.455969	0.405994	0.628828	no	ND
ADE13	YLR359W	COG7	YGL005C	1507.93	955	955.108	1046.75	802.5	528.98	-0.159668	0.553843	0.91056	no	ND
ADE13	YLR359W	PMC1	YGL006W	1507.93	955	955.108	1346.25	1415.5	390.51	0.482144	0.408865	0.757525	no	ND
ADE13	YLR359W	YGL006W-A	YGL006W-A	1507.93	955	955.108	1713	1599	889.642	0.674269	0.931456	0.339497	no	ND
ADE13	YLR359W	YGL007C-A	YGL007C-A	1507.93	955	955.108	1093.25	798.5	614.078	-0.163856	0.64294	0.863963	no	ND
ADE13	YLR359W	PMA1	YGL008C	1507.93	955	955.108	4793.75	5528	1683.26	4.78794	1.76238	0.0146212	yes	ND
ADE13	YLR359W	LEU1	YGL009C	1507.93	955	955.108	1868.5	2026	468.928	1.12134	0.490969	0.111962	no	ND
ADE13	YLR359W	MPO1	YGL010W	1507.93	955	955.108	1925.5	1478	1389.14	0.547582	1.45443	0.295688	no	ND
ADE13	YLR359W	SCL1	YGL011C	1507.93	955	955.108	818	794	119.922	-0.168567	0.125559	1	no	ND
ADE13	YLR359W	ERG4	YGL012W	1507.93	955	955.108	2107	1297.5	2039.15	0.358598	2.135	0.299354	no	ND
ADE13	YLR359W	PDR1	YGL013C	1507.93	955	955.108	863.25	826	121.371	-0.135063	0.127076	0.999999	no	ND
ADE13	YLR359W	PUF4	YGL014W	1507.93	955	955.108	1145.75	990	479.024	0.0366451	0.501539	0.884958	no	ND
ADE13	YLR359W	YGL015C	YGL015C	1507.93	955	955.108	2008.75	1574.5	1638.92	0.648617	1.71595	0.292602	no	ND
ADE13	YLR359W	ATE1	YGL017W	1507.93	955	955.108	1600.25	1619.5	628.015	0.695733	0.657533	0.396051	no	ND
ADE13	YLR359W	JAC1	YGL018C	1706.93	1159	1245.55	2116.5	1927	1149.46	0.616596	0.922855	0.265323	no	ND
ADE13	YLR359W	CKB1	YGL019W	1507.93	955	955.108	1909	2291.5	784.35	1.39932	0.821215	0.192405	no	ND
ADE13	YLR359W	GET1	YGL020C	1507.93	955	955.108	3184.75	3046	1044.2	2.18928	1.09328	0.0236093	yes	no
ADE13	YLR359W	ALK1	YGL021W	1507.93	955	955.108	2635.25	1817.5	2568.88	0.903039	2.68962	0.222532	no	ND
ADE13	YLR359W	STT3	YGL022W	1507.93	955	955.108	1092	768	669.544	-0.195789	0.701013	0.847453	no	ND
ADE13	YLR359W	PIB2	YGL023C	1507.93	955	955.108	2051	1638	1413.88	0.715102	1.48034	0.24975	no	ND
ADE13	YLR359W	PGD1	YGL025C	1507.93	955	955.108	1323.25	1044	736.887	0.0931831	0.771522	0.672512	no	ND
ADE13	YLR359W	TRP5	YGL026C	1507.93	955	955.108	832	824.5	68.7168	-0.136634	0.0719466	1	no	ND
ADE13	YLR359W	CWH41	YGL027C	1507.93	955	955.108	1291	919	836.844	-0.0376921	0.876177	0.67833	no	ND
ADE13	YLR359W	SCW11	YGL028C	1507.93	955	955.108	869.25	833.5	98.6724	-0.127211	0.10331	1	no	ND
ADE13	YLR359W	CGR1	YGL029W	1507.93	955	955.108	864	864	39.6821	-0.0952771	0.0415472	1	no	ND
ADE13	YLR359W	RPL30	YGL030W	1507.93	955	955.108	1224	1197	437.096	0.253374	0.45764	0.854222	no	ND
ADE13	YLR359W	RPL24A	YGL031C	1507.93	955	955.108	2113.25	1938	1446.25	1.0292	1.51422	0.232536	no	ND
ADE13	YLR359W	AGA2	YGL032C	1507.93	955	955.108	1383	1064.5	826.163	0.114647	0.864994	0.607723	no	ND
ADE13	YLR359W	HOP2	YGL033W	1507.93	955	955.108	834.5	831	31.6702	-0.129828	0.0331587	1	no	ND
ADE13	YLR359W	PNC1	YGL037C	1507.93	955	955.108	3323.75	3164	1323.53	2.31283	1.38574	0.0350268	yes	no
ADE13	YLR359W	OCH1	YGL038C	1507.93	955	955.108	1908.75	2200	722.733	1.30352	0.756703	0.175716	no	ND
ADE13	YLR359W	YGL039W	YGL039W	1507.93	955	955.108	970.75	878.5	216.723	-0.0800956	0.226909	0.997422	no	ND
ADE13	YLR359W	HEM2	YGL040C	1507.93	955	955.108	1129.25	974	446.571	0.019893	0.46756	0.90556	no	ND
ADE13	YLR359W	YGL041C-B	YGL041C-B	1507.93	955	955.108	2760.75	2056	2267.96	1.15275	2.37456	0.175096	no	ND
ADE13	YLR359W	YGL041W-A	YGL041W-A	1507.93	955	955.108	1723	1688	1034.11	0.767452	1.08272	0.353697	no	ND
ADE13	YLR359W	DST1	YGL043W	1507.93	955	955.108	1587.5	1280.5	1036.01	0.340799	1.0847	0.44427	no	ND
ADE13	YLR359W	RNA15	YGL044C	1507.93	955	955.108	1733.75	1314	1245.53	0.375874	1.30407	0.371095	no	ND
ADE13	YLR359W	RIM8	YGL045W	1507.93	955	955.108	1108	829.5	581.591	-0.131399	0.608927	0.867368	no	ND
ADE13	YLR359W	ALG13	YGL047W	1507.93	955	955.108	1739	1680.5	874.776	0.7596	0.915892	0.3185	no	ND
ADE13	YLR359W	RPT6	YGL048C	1507.93	955	955.108	836.5	841	20.2731	-0.119358	0.021226	1	no	ND
ADE13	YLR359W	TIF4632	YGL049C	1507.93	955	955.108	2463.25	2492	1375.65	1.60924	1.44031	0.12965	no	ND
ADE13	YLR359W	TYW3	YGL050W	1507.93	955	955.108	959.5	958.5	86.9348	0.00366451	0.0910209	1	no	ND
ADE13	YLR359W	MST27	YGL051W	1507.93	955	955.108	1391.5	990.5	890.884	0.0371686	0.932757	0.593697	no	ND
ADE13	YLR359W	PRM8	YGL053W	1507.93	955	955.108	1101.5	1096.5	325.032	0.148151	0.340309	0.960379	no	ND
ADE13	YLR359W	ERV14	YGL054C	1507.93	955	955.108	2112.5	1947.5	1507.17	1.03915	1.57801	0.241052	no	ND
ADE13	YLR359W	OLE1	YGL055W	1507.93	955	955.108	1532.25	1440	880.306	0.507796	0.921682	0.479927	no	ND
ADE13	YLR359W	SDS23	YGL056C	1507.93	955	955.108	2094.25	1957	1157.27	1.0491	1.21166	0.193466	no	ND
ADE13	YLR359W	GEP7	YGL057C	1507.93	955	955.108	1549	1210.5	969.004	0.267509	1.01455	0.469173	no	ND
ADE13	YLR359W	RAD6	YGL058W	1507.93	955	955.108	2835	2939	1527.72	2.07725	1.59952	0.0902434	no	ND
ADE13	YLR359W	PKP2	YGL059W	1507.93	955	955.108	1408	1246.5	574.652	0.305201	0.601661	0.621682	no	ND
ADE13	YLR359W	YBP2	YGL060W	1507.93	955	955.108	1288	1179.5	510.586	0.235052	0.534584	0.769243	no	ND
ADE13	YLR359W	DUO1	YGL061C	1507.93	955	955.108	1397	1298	649.678	0.359122	0.680214	0.620181	no	ND
ADE13	YLR359W	PYC1	YGL062W	1507.93	955	955.108	924.75	828.5	215.46	-0.132446	0.225587	0.998384	no	ND
ADE13	YLR359W	PUS2	YGL063W	1507.93	955	955.108	1621.75	937	1397.98	-0.018846	1.46369	0.440753	no	ND
ADE13	YLR359W	MRH4	YGL064C	1507.93	955	955.108	2605.5	1240	2984.33	0.298395	3.12459	0.257781	no	ND
ADE13	YLR359W	ALG2	YGL065C	1507.93	955	955.108	1629.25	1574	895.585	0.648094	0.937679	0.402975	no	ND
ADE13	YLR359W	SGF73	YGL066W	1507.93	955	955.108	1909.75	1289.5	1581.71	0.350222	1.65605	0.323668	no	ND
ADE13	YLR359W	NPY1	YGL067W	1507.93	955	955.108	1580.25	1720.5	534.587	0.80148	0.559714	0.404818	no	ND
ADE13	YLR359W	MNP1	YGL068W	1507.93	955	955.108	2378.25	1329.5	2436.61	0.392102	2.55114	0.263489	no	ND
ADE13	YLR359W	RPB9	YGL070C	1507.93	955	955.108	971	866	230.852	-0.0931831	0.241702	0.996258	no	ND
ADE13	YLR359W	AFT1	YGL071W	1507.93	955	955.108	1604.25	1525.5	750.502	0.597314	0.785777	0.408323	no	ND
ADE13	YLR359W	HSF1	YGL073W	1507.93	955	955.108	901.75	832	162.449	-0.128781	0.170084	0.999889	no	ND
ADE13	YLR359W	MPS2	YGL075C	1507.93	955	955.108	2520.75	2071.5	1888.28	1.16898	1.97704	0.18123	no	ND
ADE13	YLR359W	RPL7A	YGL076C	1507.93	955	955.108	1402.25	1071	776.488	0.121452	0.812984	0.597151	no	ND
ADE13	YLR359W	HNM1	YGL077C	1507.93	955	955.108	2141.5	2065	1486.04	1.16217	1.55589	0.228758	no	ND
ADE13	YLR359W	DBP3	YGL078C	1507.93	955	955.108	1278.5	1189	459.671	0.244998	0.481276	0.799036	no	ND
ADE13	YLR359W	KXD1	YGL079W	1507.93	955	955.108	1187.25	905.5	588.854	-0.0518266	0.616531	0.819548	no	ND
ADE13	YLR359W	MPC1	YGL080W	1507.93	955	955.108	1009	1000	109.721	0.0471151	0.114878	0.99999	no	ND
ADE13	YLR359W	YGL081W	YGL081W	1507.93	955	955.108	1985.5	1876	1087.75	0.964288	1.13887	0.223208	no	ND
ADE13	YLR359W	YGL082W	YGL082W	1507.93	955	955.108	893.75	890	14.1745	-0.0680551	0.0148407	1	no	ND
ADE13	YLR359W	SCY1	YGL083W	1507.93	955	955.108	899.5	898	30.8275	-0.0596791	0.0322764	1	no	ND
ADE13	YLR359W	GUP1	YGL084C	1507.93	955	955.108	1917.5	1740	618.114	0.821896	0.647166	0.139786	no	ND
ADE13	YLR359W	LCL3	YGL085W	1507.93	955	955.108	1275.5	902	774.166	-0.0554911	0.810553	0.702671	no	ND
ADE13	YLR359W	MAD1	YGL086W	1507.93	955	955.108	1043.75	979.5	153.424	0.0256515	0.160635	0.999446	no	ND
ADE13	YLR359W	MMS2	YGL087C	1507.93	955	955.108	1611.5	1237	976.393	0.295254	1.02228	0.423453	no	ND
ADE13	YLR359W	MF(ALPHA)2	YGL089C	1507.93	955	955.108	1396.5	1081	776.576	0.131922	0.813076	0.602253	no	ND
ADE13	YLR359W	LIF1	YGL090W	1507.93	955	955.108	905	910.5	18.0185	-0.0465916	0.0188654	1	no	ND
ADE13	YLR359W	NBP35	YGL091C	1507.93	955	955.108	2038.75	1123.5	2066.85	0.17642	2.16399	0.321742	no	ND
ADE13	YLR359W	NUP145	YGL092W	1507.93	955	955.108	1296.5	1064	558.795	0.114123	0.58506	0.743886	no	ND
ADE13	YLR359W	SPC105	YGL093W	1507.93	955	955.108	1519.75	1220.5	618.407	0.277979	0.647473	0.486263	no	ND
ADE13	YLR359W	PAN2	YGL094C	1507.93	955	955.108	920.25	915.5	49.7083	-0.0413566	0.0520447	1	no	ND
ADE13	YLR359W	VPS45	YGL095C	1507.93	955	955.108	1802	1480.5	1191.77	0.550199	1.24778	0.328579	no	ND
ADE13	YLR359W	TOS8	YGL096W	1507.93	955	955.108	1376.75	945	899.234	-0.01047	0.941499	0.604243	no	ND
ADE13	YLR359W	SRM1	YGL097W	1507.93	955	955.108	1480.25	1062.5	975.188	0.112553	1.02102	0.520666	no	ND
ADE13	YLR359W	USE1	YGL098W	1507.93	955	955.108	1877.75	1920	738.211	1.01036	0.772908	0.196908	no	ND
ADE13	YLR359W	LSG1	YGL099W	1507.93	955	955.108	1269.75	994.5	603.484	0.0413566	0.631849	0.752858	no	ND
ADE13	YLR359W	SEH1	YGL100W	1507.93	955	955.108	3075	2298.5	2656	1.40665	2.78083	0.161608	no	ND
ADE13	YLR359W	YGL101W	YGL101W	1507.93	955	955.108	1127.5	805	651.016	-0.15705	0.681615	0.834772	no	ND
ADE13	YLR359W	RPL28	YGL103W	1507.93	955	955.108	1250	896.5	759.189	-0.0612496	0.794873	0.725051	no	ND
ADE13	YLR359W	VPS73	YGL104C	1507.93	955	955.108	1721.25	939.5	1583.99	-0.0162285	1.65844	0.402872	no	ND
ADE13	YLR359W	ARC1	YGL105W	1507.93	955	955.108	1879.25	2101	658.619	1.19986	0.689575	0.17264	no	ND
ADE13	YLR359W	MLC1	YGL106W	1507.93	955	955.108	2935.75	3123.5	1914.29	2.27042	2.00427	0.116309	no	ND
ADE13	YLR359W	RMD9	YGL107C	1507.93	955	955.108	1064.5	909	318.443	-0.0481621	0.33341	0.970766	no	ND
ADE13	YLR359W	CUE3	YGL110C	1507.93	955	955.108	1500.5	1435.5	783.003	0.503084	0.819805	0.50688	no	ND
ADE13	YLR359W	TAF6	YGL112C	1507.93	955	955.108	991.5	930.5	163.582	-0.0256515	0.17127	0.99958	no	ND
ADE13	YLR359W	SLD3	YGL113W	1507.93	955	955.108	2067	1245	1918.65	0.30363	2.00883	0.30081	no	ND
ADE13	YLR359W	YGL114W	YGL114W	1507.93	955	955.108	1857.75	1665	1042.32	0.743371	1.09131	0.276208	no	ND
ADE13	YLR359W	SNF4	YGL115W	1507.93	955	955.108	1702.25	1646.5	739.294	0.724002	0.774041	0.319926	no	ND
ADE13	YLR359W	CDC20	YGL116W	1507.93	955	955.108	1583.5	1280	852.78	0.340276	0.892862	0.43604	no	ND
ADE13	YLR359W	YGL117W	YGL117W	1507.93	955	955.108	1362	1156.5	670.994	0.210971	0.702532	0.651095	no	ND
ADE13	YLR359W	COQ8	YGL119W	1507.93	955	955.108	1526.5	1659.5	457.231	0.737613	0.478722	0.471361	no	ND
ADE13	YLR359W	PRP43	YGL120C	1507.93	955	955.108	1137.75	884	537.185	-0.0743371	0.562434	0.867485	no	ND
ADE13	YLR359W	GPG1	YGL121C	1507.93	955	955.108	2542	1419	2660.05	0.485809	2.78508	0.246945	no	ND
ADE13	YLR359W	NAB2	YGL122C	1507.93	955	955.108	872.5	865	34.9619	-0.0942301	0.0366051	1	no	ND
ADE13	YLR359W	RPS2	YGL123W	1507.93	955	955.108	1614	1479	552.456	0.548629	0.578423	0.366583	no	ND
ADE13	YLR359W	MON1	YGL124C	1507.93	955	955.108	1791.25	931.5	1729.18	-0.0246045	1.81046	0.382643	no	ND
ADE13	YLR359W	MET13	YGL125W	1507.93	955	955.108	1627.25	1372.5	871.988	0.437123	0.912972	0.402076	no	ND
ADE13	YLR359W	SCS3	YGL126W	1507.93	955	955.108	998.25	971	130.464	0.016752	0.136596	0.999947	no	ND
ADE13	YLR359W	SOH1	YGL127C	1507.93	955	955.108	2046.75	2236.5	828.207	1.34173	0.867134	0.142753	no	ND
ADE13	YLR359W	CWC23	YGL128C	1507.93	955	955.108	1446.75	1075	857.264	0.12564	0.897556	0.551638	no	ND
ADE13	YLR359W	RSM23	YGL129C	1507.93	955	955.108	918.25	905.5	37.7569	-0.0518266	0.0395315	1	no	ND
ADE13	YLR359W	CEG1	YGL130W	1507.93	955	955.108	2071	2143	1064.24	1.24384	1.11427	0.184586	no	ND
ADE13	YLR359W	SNT2	YGL131C	1507.93	955	955.108	874.75	873	16.2352	-0.0858541	0.0169983	1	no	ND
ADE13	YLR359W	ITC1	YGL133W	1507.93	955	955.108	1931.75	1881.5	251.28	0.970047	0.26309	0.0149736	no	ND
ADE13	YLR359W	PCL10	YGL134W	1507.93	955	955.108	1061.25	924	296.812	-0.032457	0.310763	0.977169	no	ND
ADE13	YLR359W	RPL1B	YGL135W	1507.93	955	955.108	1896	961	1885.41	0.00628201	1.97403	0.354415	no	ND
ADE13	YLR359W	MRM2	YGL136C	1507.93	955	955.108	1729	1532	905.54	0.60412	0.948101	0.330823	no	ND
ADE13	YLR359W	SEC27	YGL137W	1507.93	955	955.108	1484.25	955	1154.53	0	1.2088	0.514977	no	ND
ADE13	YLR359W	YGL138C	YGL138C	1507.93	955	955.108	1876.25	1858	654.067	0.945442	0.68481	0.172915	no	ND
ADE13	YLR359W	FLC3	YGL139W	1507.93	955	955.108	1493	1183.5	844.015	0.23924	0.883685	0.512847	no	ND
ADE13	YLR359W	YGL140C	YGL140C	1507.93	955	955.108	2385.5	2411	797.458	1.52443	0.83494	0.0565022	no	ND
ADE13	YLR359W	HUL5	YGL141W	1507.93	955	955.108	1370	896	984.465	-0.0617731	1.03074	0.600416	no	ND
ADE13	YLR359W	GPI10	YGL142C	1507.93	955	955.108	897.25	896.5	29.0789	-0.0612496	0.0304457	1	no	ND
ADE13	YLR359W	MRF1	YGL143C	1507.93	955	955.108	2825.25	1637.5	2936.32	0.714579	3.07433	0.217975	no	ND
ADE13	YLR359W	ROG1	YGL144C	1507.93	955	955.108	1282	1193	462.552	0.249186	0.484293	0.794518	no	ND
ADE13	YLR359W	TIP20	YGL145W	1507.93	955	955.108	1127.75	1071	289.898	0.121452	0.303524	0.965442	no	ND
ADE13	YLR359W	RRT6	YGL146C	1507.93	955	955.108	1035.25	911	255.257	-0.0460681	0.267255	0.989429	no	ND
ADE13	YLR359W	RPL9A	YGL147C	1507.93	955	955.108	1172.25	928	504.643	-0.028269	0.528362	0.860109	no	ND
ADE13	YLR359W	INO80	YGL150C	1507.93	955	955.108	949.75	948	20.9821	-0.00732901	0.0219683	1	no	ND
ADE13	YLR359W	NUT1	YGL151W	1507.93	955	955.108	2044.75	1299	1816.25	0.360169	1.90162	0.298379	no	ND
ADE13	YLR359W	PEX14	YGL153W	1507.93	955	955.108	2851.25	2604.5	1871.61	1.72703	1.95958	0.123379	no	ND
ADE13	YLR359W	LYS5	YGL154C	1507.93	955	955.108	885.25	878.5	20.662	-0.0800956	0.0216331	1	no	ND
ADE13	YLR359W	CDC43	YGL155W	1507.93	955	955.108	1603.5	1064.5	1220.85	0.114647	1.27824	0.443086	no	ND
ADE13	YLR359W	AMS1	YGL156W	1507.93	955	955.108	1123	909	442.815	-0.0481621	0.463628	0.909804	no	ND
ADE13	YLR359W	RCK1	YGL158W	1507.93	955	955.108	2028.25	2147	793.463	1.24803	0.830757	0.141252	no	ND
ADE13	YLR359W	YGL159W	YGL159W	1507.93	955	955.108	1085.75	972.5	299.861	0.0183225	0.313955	0.97191	no	ND
ADE13	YLR359W	AIM14	YGL160W	1507.93	955	955.108	2619.25	2124	2195.33	1.22394	2.29852	0.193134	no	ND
ADE13	YLR359W	YIP5	YGL161C	1507.93	955	955.108	918.5	902.5	37.1887	-0.0549676	0.0389366	1	no	ND
ADE13	YLR359W	SUT1	YGL162W	1507.93	955	955.108	1107.25	1035.5	246.006	0.0842836	0.257569	0.98305	no	ND
ADE13	YLR359W	RAD54	YGL163C	1507.93	955	955.108	1849.25	1301	1421.31	0.362263	1.48812	0.332501	no	ND
ADE13	YLR359W	YRB30	YGL164C	1507.93	955	955.108	1912.5	1097	1769.87	0.148674	1.85305	0.339667	no	ND
ADE13	YLR359W	CUP2	YGL166W	1507.93	955	955.108	1715.75	1570.5	978.092	0.644429	1.02406	0.350879	no	ND
ADE13	YLR359W	PMR1	YGL167C	1507.93	955	955.108	1375	1437.5	299.202	0.505178	0.313265	0.765832	no	ND
ADE13	YLR359W	HUR1	YGL168W	1507.93	955	955.108	2538.75	2530	644.499	1.64903	0.674791	0.0226631	yes	no
ADE13	YLR359W	SUA5	YGL169W	1507.93	955	955.108	1493.25	1522	499.831	0.59365	0.523324	0.520861	no	ND
ADE13	YLR359W	SPO74	YGL170C	1507.93	955	955.108	1090.75	1088	213.862	0.139251	0.223914	0.991973	no	ND
ADE13	YLR359W	ROK1	YGL171W	1507.93	955	955.108	1715	1722	660.504	0.80305	0.691549	0.290435	no	ND
ADE13	YLR359W	NUP49	YGL172W	1507.93	955	955.108	1466	1319.5	744.79	0.381632	0.779797	0.54065	no	ND
ADE13	YLR359W	XRN1	YGL173C	1507.93	955	955.108	1397.5	1358	478.54	0.421942	0.501033	0.657182	no	ND
ADE13	YLR359W	BUD13	YGL174W	1507.93	955	955.108	2557.75	1528.5	2492.75	0.600455	2.60991	0.230917	no	ND
ADE13	YLR359W	SAE2	YGL175C	1507.93	955	955.108	913.25	914	7.04154	-0.0429271	0.00737251	1	no	ND
ADE13	YLR359W	YGL176C	YGL176C	1507.93	955	955.108	2649.75	2429.5	924.425	1.5438	0.967874	0.0440616	yes	no
ADE13	YLR359W	MPT5	YGL178W	1507.93	955	955.108	2465.25	2411	1893.04	1.52443	1.98201	0.19341	no	ND
ADE13	YLR359W	TOS3	YGL179C	1507.93	955	955.108	1031.25	997.5	184.37	0.0444976	0.193036	0.998234	no	ND
ADE13	YLR359W	ATG1	YGL180W	1507.93	955	955.108	1173	1002	428.497	0.0492091	0.448637	0.890673	no	ND
ADE13	YLR359W	GTS1	YGL181W	1507.93	955	955.108	1232.5	944	620.575	-0.011517	0.649743	0.776971	no	ND
ADE13	YLR359W	MND1	YGL183C	1507.93	955	955.108	1493.75	1331.5	765.039	0.394196	0.800997	0.513426	no	ND
ADE13	YLR359W	YGL185C	YGL185C	1507.93	955	955.108	2510.25	2477.5	1568.25	1.59406	1.64196	0.14573	no	ND
ADE13	YLR359W	YGL188C-A	YGL188C-A	1507.93	955	955.108	1364.5	1179.5	628.682	0.235052	0.658232	0.657578	no	ND
ADE13	YLR359W	RPS26A	YGL189C	1507.93	955	955.108	958	959	58.5491	0.00418801	0.061301	1	no	ND
ADE13	YLR359W	CDC55	YGL190C	1507.93	955	955.108	2012.5	1775	775.718	0.858541	0.812177	0.142907	no	ND
ADE13	YLR359W	COX13	YGL191W	1507.93	955	955.108	2739.25	2170	2065.63	1.27211	2.16272	0.159588	no	ND
ADE13	YLR359W	IME4	YGL192W	1507.93	955	955.108	967.25	954.5	60.6046	-0.000523501	0.0634531	1	no	ND
ADE13	YLR359W	YGL193C	YGL193C	1507.93	955	955.108	1512.5	983	1157.74	0.029316	1.21215	0.497118	no	ND
ADE13	YLR359W	HOS2	YGL194C	1507.93	955	955.108	1448.75	1468	469.629	0.537112	0.491703	0.588103	no	ND
ADE13	YLR359W	YGL194C-A	YGL194C-A	1507.93	955	955.108	3353	3167.5	1941.23	2.31649	2.03247	0.0766173	no	ND
ADE13	YLR359W	GCN1	YGL195W	1507.93	955	955.108	1889	2026.5	386.189	1.12186	0.404341	0.0701455	no	ND
ADE13	YLR359W	DSD1	YGL196W	1507.93	955	955.108	2130	1633	1525.85	0.709867	1.59757	0.237785	no	ND
ADE13	YLR359W	MDS3	YGL197W	1507.93	955	955.108	1308.5	1259.5	416.305	0.318812	0.435872	0.789032	no	ND
ADE13	YLR359W	YIP4	YGL198W	1507.93	955	955.108	1401	1336.5	611.33	0.399431	0.640064	0.622689	no	ND
ADE13	YLR359W	EMP24	YGL200C	1507.93	955	955.108	1820.25	876	1907.96	-0.0827131	1.99764	0.382694	no	ND
ADE13	YLR359W	MCM6	YGL201C	1507.93	955	955.108	2705.5	2272.5	1526.08	1.37942	1.59781	0.107262	no	ND
ADE13	YLR359W	ARO8	YGL202W	1507.93	955	955.108	2473.75	1356.5	2596.3	0.420371	2.71833	0.255605	no	ND
ADE13	YLR359W	KEX1	YGL203C	1507.93	955	955.108	2194.75	2013.5	1443.73	1.10825	1.51158	0.206266	no	ND
ADE13	YLR359W	YGL204C	YGL204C	1507.93	955	955.108	1248.5	1119	409.039	0.171708	0.428265	0.84858	no	ND
ADE13	YLR359W	POX1	YGL205W	1507.93	955	955.108	1424.5	1167	770.14	0.221964	0.806337	0.577743	no	ND
ADE13	YLR359W	CHC1	YGL206C	1507.93	955	955.108	894	882	49.4503	-0.0764311	0.0517746	1	no	ND
ADE13	YLR359W	SPT16	YGL207W	1507.93	955	955.108	1588.5	1553	972.915	0.626107	1.01864	0.440021	no	ND
ADE13	YLR359W	SIP2	YGL208W	1507.93	955	955.108	1896.25	951.5	1966.56	-0.00366451	2.05899	0.359917	no	ND
ADE13	YLR359W	MIG2	YGL209W	1507.93	955	955.108	4480.75	4698	2793.22	3.91893	2.92451	0.0614979	no	ND
ADE13	YLR359W	YPT32	YGL210W	1507.93	955	955.108	1681.5	1689	696.625	0.768499	0.729367	0.328658	no	ND
ADE13	YLR359W	NCS6	YGL211W	1507.93	955	955.108	1729.75	1772.5	669.759	0.855924	0.701239	0.280335	no	ND
ADE13	YLR359W	VAM7	YGL212W	1507.93	955	955.108	1133.25	1051.5	341.397	0.101036	0.357443	0.944761	no	ND
ADE13	YLR359W	SKI8	YGL213C	1507.93	955	955.108	1940.75	1813.5	1228.33	0.898851	1.28606	0.266698	no	ND
ADE13	YLR359W	CLG1	YGL215W	1507.93	955	955.108	3939.25	4478	1903.62	3.68859	1.99309	0.0415619	yes	no
ADE13	YLR359W	MDM34	YGL219C	1507.93	955	955.108	5201.25	5266.5	1038.6	4.51415	1.08742	0.00253965	FF	ND
ADE13	YLR359W	BOL2	YGL220W	1507.93	955	955.108	1784.5	1912.5	527.801	1.0025	0.552608	0.189325	no	ND
ADE13	YLR359W	NIF3	YGL221C	1507.93	955	955.108	2252.5	2239.5	1236.87	1.34487	1.295	0.157864	no	ND
ADE13	YLR359W	EDC1	YGL222C	1507.93	955	955.108	1409.75	1484.5	371.233	0.554387	0.388681	0.67455	no	ND
ADE13	YLR359W	COG1	YGL223C	1507.93	955	955.108	2178	1722.5	1622.39	0.803574	1.69864	0.235112	no	ND
ADE13	YLR359W	VRG4	YGL225W	1507.93	955	955.108	1805.25	1613	494.892	0.688927	0.518153	0.16099	no	ND
ADE13	YLR359W	OST5	YGL226C-A	1507.93	955	955.108	1908.75	1969	873.968	1.06166	0.915046	0.21474	no	ND
ADE13	YLR359W	MTC3	YGL226W	1507.93	955	955.108	2400.75	1524.5	1887.87	0.596267	1.9766	0.207285	no	ND
ADE13	YLR359W	VID30	YGL227W	1507.93	955	955.108	2972	2225.5	1772.67	1.33022	1.85599	0.0985166	no	ND
ADE13	YLR359W	SHE10	YGL228W	1507.93	955	955.108	3359.75	2618	3100.59	1.74116	3.24633	0.15912	no	ND
ADE13	YLR359W	SAP4	YGL229C	1507.93	955	955.108	1087	947.5	288.748	-0.00785251	0.302319	0.974869	no	ND
ADE13	YLR359W	YGL230C	YGL230C	1507.93	955	955.108	4226.25	4601	2126.07	3.81737	2.226	0.0415114	yes	no
ADE13	YLR359W	EMC4	YGL231C	1507.93	955	955.108	2427.75	1400.5	2383.32	0.466439	2.49534	0.248416	no	ND
ADE13	YLR359W	TAN1	YGL232W	1507.93	955	955.108	2718	2644.5	1655.38	1.76891	1.73319	0.120005	no	ND
ADE13	YLR359W	SEC15	YGL233W	1507.93	955	955.108	1401	1212.5	730.1	0.269603	0.764416	0.604118	no	ND
ADE13	YLR359W	ADE5,7	YGL234W	1507.93	955	955.108	1259.75	1164.5	492.38	0.219347	0.515522	0.80184	no	ND
ADE13	YLR359W	YGL235W	YGL235W	1507.93	955	955.108	1855	2012.5	680.292	1.1072	0.712266	0.193431	no	ND
ADE13	YLR359W	MTO1	YGL236C	1507.93	955	955.108	1763.5	1896	586.557	0.985228	0.614127	0.227225	no	ND
ADE13	YLR359W	HAP2	YGL237C	1507.93	955	955.108	1496	904	1211.49	-0.0533971	1.26843	0.507197	no	ND
ADE13	YLR359W	CSE1	YGL238W	1507.93	955	955.108	2365.75	2679.5	1114.95	1.80555	1.16736	0.110772	no	ND
ADE13	YLR359W	DOC1	YGL240W	1507.93	955	955.108	820.75	816.5	25.9406	-0.14501	0.0271599	1	no	ND
ADE13	YLR359W	KAP114	YGL241W	1507.93	955	955.108	1032.25	870.5	360.057	-0.0884716	0.37698	0.965569	no	ND
ADE13	YLR359W	YGL242C	YGL242C	1507.93	955	955.108	1328.75	1006	764.152	0.0533971	0.800069	0.662524	no	ND
ADE13	YLR359W	TAD1	YGL243W	1507.93	955	955.108	1213.5	1123.5	427.809	0.17642	0.447916	0.865841	no	ND
ADE13	YLR359W	RTF1	YGL244W	1507.93	955	955.108	1600.75	1689.5	607.923	0.769023	0.636497	0.392322	no	ND
ADE13	YLR359W	GUS1	YGL245W	1507.93	955	955.108	1083.75	882.5	484.82	-0.0759076	0.507608	0.911064	no	ND
ADE13	YLR359W	RAI1	YGL246C	1507.93	955	955.108	1154	1059	387.975	0.108888	0.406211	0.917489	no	ND
ADE13	YLR359W	BRR6	YGL247W	1507.93	955	955.108	1262	1061.5	581.912	0.111506	0.609263	0.766451	no	ND
ADE13	YLR359W	PDE1	YGL248W	1507.93	955	955.108	846	825.5	52.5547	-0.135587	0.0550249	1	no	ND
ADE13	YLR359W	ZIP2	YGL249W	1507.93	955	955.108	1342.5	1339.5	483.572	0.402572	0.5063	0.723059	no	ND
ADE13	YLR359W	RMR1	YGL250W	1507.93	955	955.108	2165.25	1290.5	2069.71	0.351269	2.16699	0.28551	no	ND
ADE13	YLR359W	HFM1	YGL251C	1507.93	955	955.108	1529.5	1581	536.624	0.655423	0.561847	0.471345	no	ND
ADE13	YLR359W	RTG2	YGL252C	1507.93	955	955.108	1085	979.5	268.866	0.0256515	0.281503	0.980595	no	ND
ADE13	YLR359W	HXK2	YGL253W	1507.93	955	955.108	911.5	986	258.7	0.032457	0.270859	0.995665	no	ND
ADE13	YLR359W	FZF1	YGL254W	1507.93	955	955.108	1743	1837.5	736.821	0.923979	0.771452	0.286703	no	ND
ADE13	YLR359W	ZRT1	YGL255W	1507.93	955	955.108	861.75	710	321.217	-0.256515	0.336315	0.991199	no	ND
ADE13	YLR359W	ADH4	YGL256W	1507.93	955	955.108	872.5	866	26.147	-0.0931831	0.027376	1	no	ND
ADE13	YLR359W	MNT2	YGL257C	1507.93	955	955.108	1443.75	1420.5	707.665	0.487379	0.740926	0.565108	no	ND
ADE13	YLR359W	VEL1	YGL258W	1507.93	955	955.108	1978	2024.5	206.777	1.11977	0.216496	0.00384332	no	ND
ADE13	YLR359W	YGL258W-A	YGL258W-A	1507.93	955	955.108	2560.75	2327	1118.01	1.43649	1.17056	0.077743	no	ND
ADE13	YLR359W	YPS5	YGL259W	1507.93	955	955.108	816.5	827	45.9093	-0.134016	0.0480671	1	no	ND
ADE13	YLR359W	YGL260W	YGL260W	1507.93	955	955.108	994.75	882.5	253.295	-0.0759076	0.2652	0.992646	no	ND
ADE13	YLR359W	PAU11	YGL261C	1507.93	955	955.108	1689.5	1628	773.798	0.704632	0.810168	0.337325	no	ND
ADE13	YLR359W	YGL262W	YGL262W	1507.93	955	955.108	1148.75	821.5	658.173	-0.139775	0.689108	0.820551	no	ND
ADE13	YLR359W	COS12	YGL263W	1507.93	955	955.108	1480.75	1639.5	413.909	0.716673	0.433364	0.545822	no	ND
ADE13	YLR359W	EFM5	YGR001C	1507.93	955	955.108	1658.75	1179	1215.73	0.234528	1.27287	0.410518	no	ND
ADE13	YLR359W	SWC4	YGR002C	1507.93	955	955.108	1143.75	861.5	583.997	-0.0978946	0.611446	0.847712	no	ND
ADE13	YLR359W	CUL3	YGR003W	1507.93	955	955.108	1618	1589.5	675.691	0.664322	0.707449	0.384949	no	ND
ADE13	YLR359W	PEX31	YGR004W	1507.93	955	955.108	1451.25	1529.5	485.881	0.601502	0.508718	0.581892	no	ND
ADE13	YLR359W	TFG2	YGR005C	1507.93	955	955.108	1762.5	1711.5	652.312	0.792057	0.682972	0.248889	no	ND
ADE13	YLR359W	PRP18	YGR006W	1507.93	955	955.108	1619	1583	709.799	0.657517	0.743161	0.389126	no	ND
ADE13	YLR359W	ECT1	YGR007W	1507.93	955	955.108	2031.75	828	2423.55	-0.132969	2.53746	0.34755	no	ND
ADE13	YLR359W	STF2	YGR008C	1507.93	955	955.108	1978.75	1994.5	894.505	1.08836	0.936548	0.186	no	ND
ADE13	YLR359W	SEC9	YGR009C	1507.93	955	955.108	865	862	18.9737	-0.0973711	0.0198655	1	no	ND
ADE13	YLR359W	NMA2	YGR010W	1507.93	955	955.108	2778.25	1779.5	2681.57	0.863253	2.80761	0.206794	no	ND
ADE13	YLR359W	MCY1	YGR012W	1507.93	955	955.108	1928	1598	1242.83	0.673222	1.30124	0.274547	no	ND
ADE13	YLR359W	SNU71	YGR013W	1507.93	955	955.108	2297	1380	2269.49	0.444976	2.37616	0.268661	no	ND
ADE13	YLR359W	MSB2	YGR014W	1507.93	955	955.108	813	824.5	62.0699	-0.136634	0.0649872	1	no	ND
ADE13	YLR359W	YGR015C	YGR015C	1507.93	955	955.108	1866	1759.5	1100.81	0.842313	1.15255	0.281881	no	ND
ADE13	YLR359W	YGR016W	YGR016W	1507.93	955	955.108	1575.5	1099.5	1173.37	0.151292	1.22852	0.45805	no	ND
ADE13	YLR359W	YGR017W	YGR017W	1507.93	955	955.108	2024.25	1811	661.245	0.896233	0.692325	0.108351	no	ND
ADE13	YLR359W	YGR018C	YGR018C	1507.93	955	955.108	865.5	819.5	166.462	-0.141869	0.174286	0.99991	no	ND
ADE13	YLR359W	UGA1	YGR019W	1507.93	955	955.108	898.5	827.5	168.017	-0.133493	0.175914	0.999848	no	ND
ADE13	YLR359W	VMA7	YGR020C	1507.93	955	955.108	3109.75	2934	2150.28	2.07202	2.25135	0.116532	no	ND
ADE13	YLR359W	YGR021W	YGR021W	1507.93	955	955.108	919.5	804.5	254.918	-0.157574	0.266899	0.995748	no	ND
ADE13	YLR359W	MTL1	YGR023W	1507.93	955	955.108	1059.25	861	458.051	-0.0984181	0.47958	0.928842	no	ND
ADE13	YLR359W	YGR026W	YGR026W	1507.93	955	955.108	2423.25	832.5	3189.17	-0.128258	3.33907	0.303204	no	ND
ADE13	YLR359W	RPS25A	YGR027C	1507.93	955	955.108	1555.5	1120.5	1143.33	0.173279	1.19707	0.46966	no	ND
ADE13	YLR359W	MSP1	YGR028W	1507.93	955	955.108	2026	1746	1284.5	0.828178	1.34488	0.240155	no	ND
ADE13	YLR359W	ERV1	YGR029W	1507.93	955	955.108	2279.75	1909	1786.33	0.998839	1.87029	0.225884	no	ND
ADE13	YLR359W	POP6	YGR030C	1507.93	955	955.108	1449	1152.5	860.817	0.206783	0.901277	0.549555	no	ND
ADE13	YLR359W	NAG1	YGR031C-A	1507.93	955	955.108	969.75	944.5	170.067	-0.0109935	0.178061	0.999567	no	ND
ADE13	YLR359W	IMO32	YGR031W	1507.93	955	955.108	1289.75	1296.5	519.911	0.357551	0.544348	0.764058	no	ND
ADE13	YLR359W	TIM21	YGR033C	1507.93	955	955.108	1160.5	874.5	617.843	-0.0842836	0.646882	0.826532	no	ND
ADE13	YLR359W	RPL26B	YGR034W	1507.93	955	955.108	2019.25	1584	1531.12	0.658564	1.60308	0.276519	no	ND
ADE13	YLR359W	YGR035C	YGR035C	1507.93	955	955.108	1603	1276.5	946.764	0.336611	0.991263	0.427504	no	ND
ADE13	YLR359W	YGR035W-A	YGR035W-A	1507.93	955	955.108	891	893	12.9872	-0.0649141	0.0135976	1	no	ND
ADE13	YLR359W	CAX4	YGR036C	1507.93	955	955.108	999.5	931	205.073	-0.025128	0.214712	0.997561	no	ND
ADE13	YLR359W	ACB1	YGR037C	1507.93	955	955.108	1500.25	915.5	1193.99	-0.0413566	1.25011	0.504701	no	ND
ADE13	YLR359W	ORM1	YGR038W	1507.93	955	955.108	1385.5	1021	885.217	0.0691021	0.926823	0.598975	no	ND
ADE13	YLR359W	KSS1	YGR040W	1507.93	955	955.108	858.5	860.5	6.55744	-0.0989416	0.00686565	1	no	ND
ADE13	YLR359W	BUD9	YGR041W	1507.93	955	955.108	1149.75	1025.5	414.607	0.0738136	0.434094	0.908539	no	ND
ADE13	YLR359W	MTE1	YGR042W	1507.93	955	955.108	2021	2283	832.529	1.39042	0.871659	0.153623	no	ND
ADE13	YLR359W	NQM1	YGR043C	1507.93	955	955.108	1348	1283.5	284.255	0.34394	0.297615	0.815269	no	ND
ADE13	YLR359W	RME1	YGR044C	1507.93	955	955.108	781.75	799	132.314	-0.163332	0.138533	0.999999	no	ND
ADE13	YLR359W	YGR045C	YGR045C	1507.93	955	955.108	1688.5	1448.5	953.938	0.516695	0.998775	0.366201	no	ND
ADE13	YLR359W	TAM41	YGR046W	1507.93	955	955.108	1169.5	1139	357.933	0.192648	0.374757	0.923004	no	ND
ADE13	YLR359W	TFC4	YGR047C	1507.93	955	955.108	1178.25	815	753.477	-0.14658	0.788892	0.775028	no	ND
ADE13	YLR359W	UFD1	YGR048W	1507.93	955	955.108	2387.25	1668.5	2131.7	0.747036	2.2319	0.23518	no	ND
ADE13	YLR359W	SCM4	YGR049W	1507.93	955	955.108	1213.5	916	652.545	-0.0408331	0.683215	0.780683	no	ND
ADE13	YLR359W	YGR050C	YGR050C	1507.93	955	955.108	1743.75	1545	962.277	0.617731	1.00751	0.330074	no	ND
ADE13	YLR359W	FMP48	YGR052W	1507.93	955	955.108	888.75	898.5	551.707	-0.0591556	0.577638	0.946688	no	ND
ADE13	YLR359W	YGR053C	YGR053C	1507.93	955	955.108	1467.25	1298	696.601	0.359122	0.729342	0.542067	no	ND
ADE13	YLR359W	YGR054W	YGR054W	1507.93	955	955.108	1689.75	1645.5	709.185	0.722955	0.742517	0.324095	no	ND
ADE13	YLR359W	MUP1	YGR055W	1507.93	955	955.108	1098.5	852.5	549.087	-0.107318	0.574895	0.882814	no	ND
ADE13	YLR359W	RSC1	YGR056W	1507.93	955	955.108	1342.25	1308.5	722.182	0.370115	0.756125	0.659074	no	ND
ADE13	YLR359W	LST7	YGR057C	1507.93	955	955.108	1869	1955.5	794.303	1.04753	0.831637	0.216887	no	ND
ADE13	YLR359W	PEF1	YGR058W	1507.93	955	955.108	1525.5	809	1458.68	-0.152862	1.52724	0.491183	no	ND
ADE13	YLR359W	SPR3	YGR059W	1507.93	955	955.108	1084.75	1082	110.222	0.132969	0.115403	0.999915	no	ND
ADE13	YLR359W	ERG25	YGR060W	1507.93	955	955.108	1924	1376	1499.88	0.440788	1.57038	0.309392	no	ND
ADE13	YLR359W	COX18	YGR062C	1507.93	955	955.108	1491	892	1232.63	-0.0659611	1.29056	0.510039	no	ND
ADE13	YLR359W	SPT4	YGR063C	1507.93	955	955.108	997.25	888	241.173	-0.0701491	0.252508	0.994084	no	ND
ADE13	YLR359W	VHT1	YGR065C	1507.93	955	955.108	1289.5	796	1006.6	-0.166473	1.05391	0.652124	no	ND
ADE13	YLR359W	YGR066C	YGR066C	1507.93	955	955.108	1873.25	820	2133.25	-0.141345	2.23352	0.377489	no	ND
ADE13	YLR359W	YGR067C	YGR067C	1507.93	955	955.108	1050.75	902.5	346.055	-0.0549676	0.36232	0.965722	no	ND
ADE13	YLR359W	ART5	YGR068C	1507.93	955	955.108	2500.25	1379.5	2669.03	0.444452	2.79448	0.255704	no	ND
ADE13	YLR359W	ROM1	YGR070W	1507.93	955	955.108	1592.75	1588.5	773.243	0.663275	0.809587	0.421292	no	ND
ADE13	YLR359W	ENV11	YGR071C	1507.93	955	955.108	1445.5	1326	816.899	0.388438	0.855294	0.555198	no	ND
ADE13	YLR359W	UPF3	YGR072W	1507.93	955	955.108	2204.75	2198.5	1616.56	1.30195	1.69254	0.226443	no	ND
ADE13	YLR359W	SMD1	YGR074W	1507.93	955	955.108	1110.75	776	705.241	-0.187413	0.738388	0.827403	no	ND
ADE13	YLR359W	PRP38	YGR075C	1507.93	955	955.108	1318.25	1068.5	644.694	0.118835	0.674996	0.698219	no	ND
ADE13	YLR359W	MRPL25	YGR076C	1507.93	955	955.108	907.25	803.5	260.05	-0.158621	0.272273	0.995678	no	ND
ADE13	YLR359W	PEX8	YGR077C	1507.93	955	955.108	1897	1925.5	824.157	1.01612	0.862894	0.208916	no	ND
ADE13	YLR359W	PAC10	YGR078C	1507.93	955	955.108	2935.25	2140.5	2647.63	1.24122	2.77208	0.180074	no	ND
ADE13	YLR359W	YGR079W	YGR079W	1507.93	955	955.108	1597.75	1495	871.103	0.565381	0.912046	0.425716	no	ND
ADE13	YLR359W	TWF1	YGR080W	1507.93	955	955.108	2009.25	1801.5	1218.79	0.886287	1.27607	0.236281	no	ND
ADE13	YLR359W	SLX9	YGR081C	1507.93	955	955.108	1014.5	825.5	446.268	-0.135587	0.467243	0.945417	no	ND
ADE13	YLR359W	GCD2	YGR083C	1507.93	955	955.108	1718	1614	1149.01	0.689974	1.20301	0.370182	no	ND
ADE13	YLR359W	MRP13	YGR084C	1507.93	955	955.108	1110.25	796.5	639.277	-0.16595	0.669324	0.847578	no	ND
ADE13	YLR359W	RPL11B	YGR085C	1507.93	955	955.108	884.25	888	90.6619	-0.0701491	0.0949232	1	no	ND
ADE13	YLR359W	PIL1	YGR086C	1706.93	1159	1245.55	996	771.5	466.864	-0.311108	0.374826	0.977022	no	ND
ADE13	YLR359W	CTT1	YGR088W	1706.93	1159	1245.55	1078	975	376.501	-0.147726	0.302278	0.983887	no	ND
ADE13	YLR359W	NNF2	YGR089W	1706.93	1159	1245.55	1202.5	808	819.954	-0.281804	0.658308	0.845266	no	ND
ADE13	YLR359W	UTP22	YGR090W	1706.93	1159	1245.55	1124.75	1111	508.036	-0.0385373	0.407882	0.950095	no	ND
ADE13	YLR359W	PRP31	YGR091W	1706.93	1159	1245.55	780	782	43.1509	-0.302678	0.0346441	1	no	ND
ADE13	YLR359W	DBF2	YGR092W	1706.93	1159	1245.55	1616.5	1548.5	973.502	0.312714	0.781585	0.566788	no	ND
ADE13	YLR359W	DRN1	YGR093W	1706.93	1159	1245.55	2147	953	2535.42	-0.165389	2.03558	0.375953	no	ND
ADE13	YLR359W	RRP46	YGR095C	1706.93	1159	1245.55	1267.5	756	1039.82	-0.323552	0.834826	0.768163	no	ND
ADE13	YLR359W	TPC1	YGR096W	1706.93	1159	1245.55	766.25	768.5	16.358	-0.313517	0.0131332	1	no	ND
ADE13	YLR359W	ASK10	YGR097W	1706.93	1159	1245.55	1020.75	699	693.735	-0.369315	0.556972	0.930127	no	ND
ADE13	YLR359W	ESP1	YGR098C	1706.93	1159	1245.55	1457.5	1332.5	815.507	0.139296	0.654737	0.70487	no	ND
ADE13	YLR359W	TEL2	YGR099W	1706.93	1159	1245.55	1158.75	800.5	799.067	-0.287825	0.641538	0.867088	no	ND
ADE13	YLR359W	MDR1	YGR100W	1706.93	1159	1245.55	762.5	751	27.1968	-0.327567	0.0218352	1	no	ND
ADE13	YLR359W	PCP1	YGR101W	1706.93	1159	1245.55	1571	716.5	1738.12	-0.355265	1.39547	0.556916	no	ND
ADE13	YLR359W	GTF1	YGR102C	1706.93	1159	1245.55	1918.75	1443	1448.4	0.228012	1.16286	0.395149	no	ND
ADE13	YLR359W	NOP7	YGR103W	1706.93	1159	1245.55	722	711	44.587	-0.359681	0.0357971	1	no	ND
ADE13	YLR359W	SRB5	YGR104C	1706.93	1159	1245.55	1062.75	893	455.263	-0.213561	0.365512	0.971673	no	ND
ADE13	YLR359W	VMA21	YGR105W	1706.93	1159	1245.55	966.25	891.5	312.878	-0.214765	0.251197	0.9964	no	ND
ADE13	YLR359W	VOA1	YGR106C	1706.93	1159	1245.55	997.75	853	458.52	-0.245675	0.368128	0.978167	no	ND
ADE13	YLR359W	CLB1	YGR108W	1706.93	1159	1245.55	5329	5923	1578.42	3.82482	1.26725	0.00924305	yes	ND
ADE13	YLR359W	CLB6	YGR109C	1706.93	1159	1245.55	3912.75	3667	2208.53	2.01357	1.77314	0.0696311	no	ND
ADE13	YLR359W	CLD1	YGR110W	1706.93	1159	1245.55	2124	710	2864.22	-0.360484	2.29957	0.395095	no	ND
ADE13	YLR359W	YGR111W	YGR111W	1706.93	1159	1245.55	1504.75	1104	988.452	-0.0441573	0.793588	0.643235	no	ND
ADE13	YLR359W	SHY1	YGR112W	1706.93	1159	1245.55	3374.75	2674	2362.21	1.21633	1.89653	0.126456	no	ND
ADE13	YLR359W	DAM1	YGR113W	1706.93	1159	1245.55	1207.25	1083.5	483.032	-0.0606159	0.387807	0.936719	no	ND
ADE13	YLR359W	SPT6	YGR116W	1706.93	1159	1245.55	1353	1293	657.713	0.107583	0.528051	0.815995	no	ND
ADE13	YLR359W	YGR117C	YGR117C	1706.93	1159	1245.55	2121.5	2283.5	1044.02	0.902816	0.8382	0.244407	no	ND
ADE13	YLR359W	RPS23A	YGR118W	1706.93	1159	1245.55	1622.75	1232.5	1140.31	0.0590102	0.915513	0.55343	no	ND
ADE13	YLR359W	NUP57	YGR119C	1706.93	1159	1245.55	1514.5	842	1369.11	-0.254507	1.0992	0.600834	no	ND
ADE13	YLR359W	COG2	YGR120C	1706.93	1159	1245.55	2283	1000.5	2677.71	-0.127253	2.14983	0.348271	no	ND
ADE13	YLR359W	MEP1	YGR121C	1706.93	1159	1245.55	1421.25	1262.5	770.968	0.083096	0.618979	0.740281	no	ND
ADE13	YLR359W	YGR121W-A	YGR121W-A	1706.93	1159	1245.55	1438.25	1313	757.141	0.12364	0.607878	0.731777	no	ND
ADE13	YLR359W	YGR122W	YGR122W	1706.93	1159	1245.55	1403	986.5	993.574	-0.138493	0.7977	0.70593	no	ND
ADE13	YLR359W	PPT1	YGR123C	1706.93	1159	1245.55	1723.75	806.5	1852.24	-0.283008	1.48709	0.493354	no	ND
ADE13	YLR359W	ASN2	YGR124W	1706.93	1159	1245.55	1402.5	822.5	1194.06	-0.270162	0.958661	0.675987	no	ND
ADE13	YLR359W	YGR125W	YGR125W	1706.93	1159	1245.55	2020.75	1955	1210.16	0.639076	0.971592	0.321278	no	ND
ADE13	YLR359W	YGR126W	YGR126W	1706.93	1159	1245.55	2199.5	1513	1927.02	0.284212	1.54712	0.322752	no	ND
ADE13	YLR359W	YGR127W	YGR127W	1706.93	1159	1245.55	2011	1550	1534.46	0.313918	1.23195	0.359921	no	ND
ADE13	YLR359W	UTP8	YGR128C	1706.93	1159	1245.55	1683.75	1579.5	1069.82	0.337603	0.858913	0.515726	no	ND
ADE13	YLR359W	SYF2	YGR129W	1706.93	1159	1245.55	1880.5	2050.5	593.498	0.715749	0.476496	0.305786	no	ND
ADE13	YLR359W	YGR130C	YGR130C	1706.93	1159	1245.55	902.25	875	163.738	-0.228012	0.131459	0.999996	no	ND
ADE13	YLR359W	FHN1	YGR131W	1706.93	1159	1245.55	938.75	761.5	366.402	-0.319137	0.294169	0.99309	no	ND
ADE13	YLR359W	PHB1	YGR132C	1706.93	1159	1245.55	781	784.5	23.622	-0.300671	0.0189652	1	no	ND
ADE13	YLR359W	PEX4	YGR133W	1706.93	1159	1245.55	1524.5	1702	535.591	0.435953	0.430004	0.72017	no	ND
ADE13	YLR359W	PRE9	YGR135W	1706.93	1159	1245.55	1714.5	1010.5	1532.93	-0.119225	1.23073	0.496393	no	ND
ADE13	YLR359W	LSB1	YGR136W	1706.93	1159	1245.55	1946.5	987.5	2016.09	-0.13769	1.61863	0.414014	no	ND
ADE13	YLR359W	TPO2	YGR138C	1706.93	1159	1245.55	1596.75	1130.5	1144.08	-0.0228815	0.918538	0.569483	no	ND
ADE13	YLR359W	CBF2	YGR140W	1706.93	1159	1245.55	1122.75	888	488.351	-0.217575	0.392078	0.955186	no	ND
ADE13	YLR359W	VPS62	YGR141W	1706.93	1159	1245.55	1503.5	856.5	1352.96	-0.242865	1.08624	0.607595	no	ND
ADE13	YLR359W	BTN2	YGR142W	1706.93	1159	1245.55	1143.75	1109.5	372.395	-0.0397416	0.298981	0.977648	no	ND
ADE13	YLR359W	SKN1	YGR143W	1706.93	1159	1245.55	1529.5	849.5	1427.21	-0.248485	1.14585	0.589562	no	ND
ADE13	YLR359W	THI4	YGR144W	1706.93	1159	1245.55	1473.5	1278	788.924	0.0955403	0.633395	0.698836	no	ND
ADE13	YLR359W	ENP2	YGR145W	1706.93	1159	1245.55	2218.75	1991.5	1644.1	0.668381	1.31998	0.289595	no	ND
ADE13	YLR359W	ECL1	YGR146C	1706.93	1159	1245.55	967	772.5	396.709	-0.310305	0.318502	0.988786	no	ND
ADE13	YLR359W	YGR146C-A	YGR146C-A	1706.93	1159	1245.55	1780.5	1742	826.636	0.468067	0.663673	0.436336	no	ND
ADE13	YLR359W	NAT2	YGR147C	1706.93	1159	1245.55	2177.75	898	2613.42	-0.209546	2.09821	0.371483	no	ND
ADE13	YLR359W	RPL24B	YGR148C	1706.93	1159	1245.55	1935.75	840.5	2208.22	-0.255711	1.77289	0.424757	no	ND
ADE13	YLR359W	GPC1	YGR149W	1706.93	1159	1245.55	1039.75	884	317.528	-0.220786	0.254931	0.993817	no	ND
ADE13	YLR359W	CCM1	YGR150C	1706.93	1159	1245.55	1365.5	1222.5	683.068	0.0509816	0.548408	0.800684	no	ND
ADE13	YLR359W	RSR1	YGR152C	1706.93	1159	1245.55	1038.25	829.5	442.286	-0.264542	0.355094	0.976821	no	ND
ADE13	YLR359W	YGR153W	YGR153W	1706.93	1159	1245.55	1956.25	945	2128.93	-0.171812	1.70923	0.415199	no	ND
ADE13	YLR359W	GTO1	YGR154C	1706.93	1159	1245.55	1721	1113.5	1472.62	-0.0365301	1.18231	0.493024	no	ND
ADE13	YLR359W	CYS4	YGR155W	1706.93	1159	1245.55	1706.25	1009.5	1517.22	-0.120028	1.21812	0.500329	no	ND
ADE13	YLR359W	PTI1	YGR156W	1706.93	1159	1245.55	2347	1559	2192.57	0.321144	1.76032	0.300585	no	ND
ADE13	YLR359W	CHO2	YGR157W	1706.93	1159	1245.55	1826.5	2069.5	703.512	0.731004	0.564822	0.381281	no	ND
ADE13	YLR359W	MTR3	YGR158C	1706.93	1159	1245.55	2227.5	2016.5	1299.5	0.688452	1.04332	0.241982	no	ND
ADE13	YLR359W	NSR1	YGR159C	1706.93	1159	1245.55	5161	5468	1487.36	3.45952	1.19414	0.00888546	FF	ND
ADE13	YLR359W	RTS3	YGR161C	1706.93	1159	1245.55	857.5	795	145.567	-0.292241	0.11687	1	no	ND
ADE13	YLR359W	YGR161W-C	YGR161W-C	1706.93	1159	1245.55	1269.25	910	758.03	-0.199912	0.608592	0.831782	no	ND
ADE13	YLR359W	TIF4631	YGR162W	1706.93	1159	1245.55	2611.75	2390.5	945.009	0.988722	0.75871	0.0749504	no	ND
ADE13	YLR359W	GTR2	YGR163W	1706.93	1159	1245.55	912.25	863.5	121.093	-0.237245	0.0972209	1	no	ND
ADE13	YLR359W	MRPS35	YGR165W	1706.93	1159	1245.55	1365	883.5	1070.07	-0.221188	0.859114	0.714065	no	ND
ADE13	YLR359W	TRS65	YGR166W	1706.93	1159	1245.55	1077.25	881.5	412.769	-0.222794	0.331396	0.977802	no	ND
ADE13	YLR359W	CLC1	YGR167W	1706.93	1159	1245.55	2385.5	1055.5	2807.55	-0.083096	2.25407	0.331197	no	ND
ADE13	YLR359W	YGR168C	YGR168C	1706.93	1159	1245.55	2368.75	1053.5	2774.86	-0.0847017	2.22782	0.333223	no	ND
ADE13	YLR359W	PUS6	YGR169C	1706.93	1159	1245.55	1365.25	1117	736.495	-0.0337201	0.591302	0.785588	no	ND
ADE13	YLR359W	LSO2	YGR169C-A	1706.93	1159	1245.55	1607.75	1231	1065.11	0.0578059	0.855135	0.567109	no	ND
ADE13	YLR359W	PSD2	YGR170W	1706.93	1159	1245.55	891.5	891.5	25.4624	-0.214765	0.0204427	1	no	ND
ADE13	YLR359W	MSM1	YGR171C	1706.93	1159	1245.55	1088.25	857.5	481.58	-0.242062	0.386641	0.962755	no	ND
ADE13	YLR359W	YIP1	YGR172C	1706.93	1159	1245.55	899	895.5	59.1439	-0.211554	0.0474842	1	no	ND
ADE13	YLR359W	RBG2	YGR173W	1706.93	1159	1245.55	1005	977.5	178.947	-0.145719	0.143669	0.999947	no	ND
ADE13	YLR359W	CBP4	YGR174C	1706.93	1159	1245.55	2005	1271	1823.99	0.0899203	1.46441	0.38309	no	ND
ADE13	YLR359W	YGR174W-A	YGR174W-A	1706.93	1159	1245.55	2031.5	1726.5	1347.05	0.455623	1.08149	0.332486	no	ND
ADE13	YLR359W	ERG1	YGR175C	1706.93	1159	1245.55	909	841.5	182.075	-0.254908	0.146181	0.999983	no	ND
ADE13	YLR359W	ATF2	YGR177C	1706.93	1159	1245.55	1506.75	1196	866.574	0.0297058	0.695738	0.659727	no	ND
ADE13	YLR359W	PBP1	YGR178C	1706.93	1159	1245.55	1340.25	1202.5	687.782	0.0349244	0.552193	0.814379	no	ND
ADE13	YLR359W	OKP1	YGR179C	1706.93	1159	1245.55	1820.25	1429	1361.18	0.216772	1.09284	0.439632	no	ND
ADE13	YLR359W	RNR4	YGR180C	1706.93	1159	1245.55	2959.75	2118	2656.26	0.769942	2.1326	0.2078	no	ND
ADE13	YLR359W	TIM13	YGR181W	1706.93	1159	1245.55	982.5	965.5	51.643	-0.155353	0.0414621	1	no	ND
ADE13	YLR359W	QCR9	YGR183C	1706.93	1159	1245.55	2311.25	2052	1466.47	0.716954	1.17737	0.236032	no	ND
ADE13	YLR359W	TYS1	YGR185C	1706.93	1159	1245.55	2972.25	2728.5	1933.51	1.26009	1.55234	0.141095	no	ND
ADE13	YLR359W	HGH1	YGR187C	1706.93	1159	1245.55	1443.75	884	1146.07	-0.220786	0.920132	0.659934	no	ND
ADE13	YLR359W	BUB1	YGR188C	1706.93	1159	1245.55	899.75	863	93.8132	-0.237646	0.0753188	1	no	ND
ADE13	YLR359W	CRH1	YGR189C	1706.93	1159	1245.55	837.5	841	9.43398	-0.255309	0.00757416	1	no	ND
ADE13	YLR359W	HIP1	YGR191W	1706.93	1159	1245.55	2090	1725	1573.35	0.454419	1.26318	0.33061	no	ND
ADE13	YLR359W	TDH3	YGR192C	1706.93	1159	1245.55	852.75	857.5	12.842	-0.242062	0.0103103	1	no	ND
ADE13	YLR359W	PDX1	YGR193C	1706.93	1159	1245.55	919.75	915	22.0057	-0.195898	0.0176675	1	no	ND
ADE13	YLR359W	XKS1	YGR194C	1706.93	1159	1245.55	2897.25	1641.5	3123.62	0.38738	2.50783	0.250915	no	ND
ADE13	YLR359W	SKI6	YGR195W	1706.93	1159	1245.55	1342.5	910	894.669	-0.199912	0.718294	0.760028	no	ND
ADE13	YLR359W	FYV8	YGR196C	1706.93	1159	1245.55	874.5	877.5	37.3497	-0.226005	0.0299866	1	no	ND
ADE13	YLR359W	SNG1	YGR197C	1706.93	1159	1245.55	1971.25	1541.5	1466.13	0.307094	1.1771	0.371913	no	ND
ADE13	YLR359W	YPP1	YGR198W	1706.93	1159	1245.55	2694	3013	1320.47	1.4885	1.06015	0.116003	no	ND
ADE13	YLR359W	PMT6	YGR199W	1706.93	1159	1245.55	2594	1620.5	2559.7	0.37052	2.05508	0.269356	no	ND
ADE13	YLR359W	ELP2	YGR200C	1706.93	1159	1245.55	1285.75	844	912.497	-0.252901	0.732607	0.785791	no	ND
ADE13	YLR359W	YGR201C	YGR201C	1706.93	1159	1245.55	1715	1696	993.461	0.431136	0.79761	0.494116	no	ND
ADE13	YLR359W	PCT1	YGR202C	1706.93	1159	1245.55	2275	1949.5	1316.79	0.634661	1.0572	0.226943	no	ND
ADE13	YLR359W	YCH1	YGR203W	1706.93	1159	1245.55	1156	877	613.904	-0.226406	0.492879	0.915229	no	ND
ADE13	YLR359W	YGR204C-A	YGR204C-A	1706.93	1159	1245.55	832.5	841	60.429	-0.255309	0.048516	1	no	ND
ADE13	YLR359W	ADE3	YGR204W	1706.93	1159	1245.55	1464.25	1362	753.349	0.162981	0.604833	0.713638	no	ND
ADE13	YLR359W	TDA10	YGR205W	1706.93	1159	1245.55	835.5	834.5	26.5141	-0.260528	0.0212871	1	no	ND
ADE13	YLR359W	MVB12	YGR206W	1706.93	1159	1245.55	1222	902.5	659.07	-0.205934	0.52914	0.880025	no	ND
ADE13	YLR359W	CIR1	YGR207C	1706.93	1159	1245.55	1217	952.5	594.549	-0.165791	0.47734	0.900608	no	ND
ADE13	YLR359W	SER2	YGR208W	1706.93	1159	1245.55	867.75	872	13.048	-0.230421	0.0104757	1	no	ND
ADE13	YLR359W	TRX2	YGR209C	1706.93	1159	1245.55	1134.5	934.5	437.728	-0.180242	0.351434	0.964832	no	ND
ADE13	YLR359W	YGR210C	YGR210C	1706.93	1159	1245.55	1815.25	1828	907.543	0.537113	0.728629	0.414766	no	ND
ADE13	YLR359W	ZPR1	YGR211W	1706.93	1159	1245.55	1191.25	929	554.08	-0.184658	0.444848	0.920964	no	ND
ADE13	YLR359W	SLI1	YGR212W	1706.93	1159	1245.55	1232.25	1128	413.458	-0.0248887	0.331949	0.950502	no	ND
ADE13	YLR359W	RTA1	YGR213C	1706.93	1159	1245.55	1897.5	1611.5	1247.63	0.363294	1.00167	0.390903	no	ND
ADE13	YLR359W	RPS0A	YGR214W	1706.93	1159	1245.55	893.75	882	31.3089	-0.222392	0.0251367	1	no	ND
ADE13	YLR359W	RSM27	YGR215W	1706.93	1159	1245.55	2384.5	926	2954.55	-0.187066	2.37209	0.339048	no	ND
ADE13	YLR359W	GPI1	YGR216C	1706.93	1159	1245.55	1230.25	927.5	674.893	-0.185862	0.541844	0.872205	no	ND
ADE13	YLR359W	CRM1	YGR218W	1706.93	1159	1245.55	836.25	835	23.085	-0.260127	0.018534	1	no	ND
ADE13	YLR359W	MRPL9	YGR220C	1706.93	1159	1245.55	884	892	28.4956	-0.214364	0.022878	1	no	ND
ADE13	YLR359W	TOS2	YGR221C	1706.93	1159	1245.55	1118.75	1102.5	332.344	-0.0453616	0.266825	0.987411	no	ND
ADE13	YLR359W	PET54	YGR222W	1706.93	1159	1245.55	1851.25	2039	760.205	0.706517	0.610338	0.367628	no	ND
ADE13	YLR359W	HSV2	YGR223C	1706.93	1159	1245.55	1286.5	1280.5	537.619	0.0975475	0.431632	0.89058	no	ND
ADE13	YLR359W	AZR1	YGR224W	1706.93	1159	1245.55	2929.75	2167	2457.3	0.809283	1.97287	0.196745	no	ND
ADE13	YLR359W	AMA1	YGR225W	1706.93	1159	1245.55	1629.75	1779	596.093	0.497773	0.478579	0.59033	no	ND
ADE13	YLR359W	YGR226C	YGR226C	1706.93	1159	1245.55	2057.5	1899.5	1429.64	0.594518	1.1478	0.329679	no	ND
ADE13	YLR359W	DIE2	YGR227W	1706.93	1159	1245.55	843.25	843	17.2119	-0.253704	0.0138188	1	no	ND
ADE13	YLR359W	SMI1	YGR229C	1706.93	1159	1245.55	2060.25	805	2537.91	-0.284212	2.03758	0.399591	no	ND
ADE13	YLR359W	BNS1	YGR230W	1706.93	1159	1245.55	1451	1290.5	780.692	0.105576	0.626786	0.717108	no	ND
ADE13	YLR359W	PHB2	YGR231C	1706.93	1159	1245.55	1644.25	1477.5	823.856	0.255711	0.661441	0.554513	no	ND
ADE13	YLR359W	NAS6	YGR232W	1706.93	1159	1245.55	880.25	888.5	25.2372	-0.217174	0.0202619	1	no	ND
ADE13	YLR359W	PHO81	YGR233C	1706.93	1159	1245.55	2492.5	2354	1518.19	0.959417	1.2189	0.189067	no	ND
ADE13	YLR359W	YHB1	YGR234W	1706.93	1159	1245.55	1180	1159.5	384.875	0.00040143	0.309001	0.969491	no	ND
ADE13	YLR359W	SPG1	YGR236C	1706.93	1159	1245.55	1146.25	904	508.836	-0.204729	0.408524	0.945225	no	ND
ADE13	YLR359W	YGR237C	YGR237C	1706.93	1159	1245.55	1796.25	1311	1298.52	0.122035	1.04253	0.450065	no	ND
ADE13	YLR359W	KEL2	YGR238C	1706.93	1159	1245.55	1400	1387.5	565.305	0.183453	0.453861	0.816375	no	ND
ADE13	YLR359W	PEX21	YGR239C	1706.93	1159	1245.55	1128.25	924	470.76	-0.188672	0.377954	0.958283	no	ND
ADE13	YLR359W	PFK1	YGR240C	1706.93	1159	1245.55	1597	1126.5	1136.92	-0.0260929	0.912791	0.569748	no	ND
ADE13	YLR359W	YGR240C-A	YGR240C-A	1706.93	1159	1245.55	1289.25	903	796.816	-0.205532	0.639732	0.811762	no	ND
ADE13	YLR359W	YAP1802	YGR241C	1706.93	1159	1245.55	1869	1742.5	1084.53	0.468469	0.870727	0.393468	no	ND
ADE13	YLR359W	MPC3	YGR243W	1706.93	1159	1245.55	887.25	866.5	45.287	-0.234836	0.0363591	1	no	ND
ADE13	YLR359W	LSC2	YGR244C	1706.93	1159	1245.55	1597.25	1335.5	938.931	0.141705	0.75383	0.583553	no	ND
ADE13	YLR359W	SDA1	YGR245C	1706.93	1159	1245.55	920.25	919	23.5425	-0.192686	0.0189013	1	no	ND
ADE13	YLR359W	BRF1	YGR246C	1706.93	1159	1245.55	2227	1468.5	1969.81	0.248485	1.58148	0.317533	no	ND
ADE13	YLR359W	CPD1	YGR247W	1706.93	1159	1245.55	2016.25	2080.5	884.056	0.739835	0.709773	0.269916	no	ND
ADE13	YLR359W	SOL4	YGR248W	1706.93	1159	1245.55	1976.25	1537.5	1257.8	0.303882	1.00983	0.349825	no	ND
ADE13	YLR359W	MGA1	YGR249W	1706.93	1159	1245.55	1078.25	947.5	294.375	-0.169805	0.236342	0.994517	no	ND
ADE13	YLR359W	RIE1	YGR250C	1706.93	1159	1245.55	1488	1447.5	808.727	0.231625	0.649294	0.683982	no	ND
ADE13	YLR359W	NOP19	YGR251W	1706.93	1159	1245.55	1668	1654	973.33	0.397416	0.781448	0.528926	no	ND
ADE13	YLR359W	GCN5	YGR252W	1706.93	1159	1245.55	1785.25	1672	880.768	0.411867	0.707133	0.436237	no	ND
ADE13	YLR359W	PUP2	YGR253C	1706.93	1159	1245.55	2832.25	2688.5	1795.4	1.22797	1.44145	0.149666	no	ND
ADE13	YLR359W	ENO1	YGR254W	1706.93	1159	1245.55	2138.25	2062.5	1148.26	0.725384	0.921891	0.255085	no	ND
ADE13	YLR359W	COQ6	YGR255C	1706.93	1159	1245.55	881.75	886.5	19.6023	-0.218779	0.0157379	1	no	ND
ADE13	YLR359W	GND2	YGR256W	1706.93	1159	1245.55	2334.75	878	2977.3	-0.225604	2.39035	0.351009	no	ND
ADE13	YLR359W	MTM1	YGR257C	1706.93	1159	1245.55	1640.5	1098.5	1222.94	-0.048573	0.981852	0.539454	no	ND
ADE13	YLR359W	RAD2	YGR258C	1706.93	1159	1245.55	1411.25	1130	755.78	-0.0232829	0.606785	0.750858	no	ND
ADE13	YLR359W	TNA1	YGR260W	1706.93	1159	1245.55	773.5	792.5	42.4931	-0.294248	0.034116	1	no	ND
ADE13	YLR359W	APL6	YGR261C	1706.93	1159	1245.55	849.25	854	43.3542	-0.244872	0.0348073	1	no	ND
ADE13	YLR359W	BUD32	YGR262C	1706.93	1159	1245.55	1727.75	997.5	1575.17	-0.129662	1.26464	0.490342	no	ND
ADE13	YLR359W	SAY1	YGR263C	1706.93	1159	1245.55	1997	1804	1263.77	0.517845	1.01463	0.339884	no	ND
ADE13	YLR359W	MES1	YGR264C	1706.93	1159	1245.55	3206.75	2239	2889.36	0.867089	2.31975	0.187934	no	ND
ADE13	YLR359W	YGR266W	YGR266W	1706.93	1159	1245.55	1862	1511.5	1353.34	0.283008	1.08654	0.417354	no	ND
ADE13	YLR359W	FOL2	YGR267C	1706.93	1159	1245.55	908.75	910.5	14.5688	-0.199511	0.0116967	1	no	ND
ADE13	YLR359W	HUA1	YGR268C	1706.93	1159	1245.55	887.75	880	53.0684	-0.223998	0.0426064	1	no	ND
ADE13	YLR359W	YTA7	YGR270W	1706.93	1159	1245.55	2522.5	1739.5	1781.35	0.46606	1.43018	0.214238	no	ND
ADE13	YLR359W	EFG1	YGR271C-A	1706.93	1159	1245.55	1445.5	1440	612.745	0.225604	0.491949	0.766465	no	ND
ADE13	YLR359W	SLH1	YGR271W	1706.93	1159	1245.55	1470.25	1076	942.796	-0.0666374	0.756933	0.672719	no	ND
ADE13	YLR359W	YGR273C	YGR273C	1706.93	1159	1245.55	1732.5	1136.5	1393.08	-0.0180643	1.11845	0.486611	no	ND
ADE13	YLR359W	TAF1	YGR274C	1706.93	1159	1245.55	1001	819.5	400.219	-0.272571	0.32132	0.986321	no	ND
ADE13	YLR359W	RTT102	YGR275W	1706.93	1159	1245.55	1221.5	1201.5	475.985	0.0341215	0.382149	0.934658	no	ND
ADE13	YLR359W	CAB4	YGR277C	1706.93	1159	1245.55	2024.5	2112	972.922	0.765125	0.78112	0.282438	no	ND
ADE13	YLR359W	SCW4	YGR279C	1706.93	1159	1245.55	893	758	304.987	-0.321947	0.244862	0.998028	no	ND
ADE13	YLR359W	PXR1	YGR280C	1706.93	1159	1245.55	2185	1956	1665.15	0.639879	1.33688	0.303766	no	ND
ADE13	YLR359W	YOR1	YGR281W	1706.93	1159	1245.55	1186	889.5	609.515	-0.216371	0.489355	0.907048	no	ND
ADE13	YLR359W	BGL2	YGR282C	1706.93	1159	1245.55	1625.75	818.5	1629.54	-0.273374	1.30829	0.536348	no	ND
ADE13	YLR359W	YGR283C	YGR283C	1706.93	1159	1245.55	1433.5	1193.5	742.782	0.0276987	0.59635	0.738714	no	ND
ADE13	YLR359W	ERV29	YGR284C	1706.93	1159	1245.55	2046	1524	1641.02	0.293044	1.31751	0.354254	no	ND
ADE13	YLR359W	ZUO1	YGR285C	1706.93	1159	1245.55	873.5	858	43.6539	-0.241661	0.035048	1	no	ND
ADE13	YLR359W	BIO2	YGR286C	1706.93	1159	1245.55	1928	2146.5	744.006	0.792824	0.597332	0.300857	no	ND
ADE13	YLR359W	IMA1	YGR287C	1706.93	1159	1245.55	2616.25	1327.5	2945.52	0.135282	2.36484	0.290565	no	ND
ADE13	YLR359W	MAL13	YGR288W	1706.93	1159	1245.55	1489	1442.5	721.723	0.227611	0.579443	0.701721	no	ND
ADE13	YLR359W	MAL11	YGR289C	1706.93	1159	1245.55	1036	887.5	318.462	-0.217976	0.25568	0.993875	no	ND
ADE13	YLR359W	MAL12	YGR292W	1706.93	1159	1245.55	1900.25	2025	441.561	0.695277	0.354512	0.233715	no	ND
ADE13	YLR359W	PAU12	YGR294W	1706.93	1159	1245.55	923.5	914	69.1978	-0.196701	0.0555561	1	no	ND
ADE13	YLR359W	COS6	YGR295C	1706.93	1159	1245.55	2472	2429.5	735.182	1.02003	0.590248	0.0629303	no	ND
ARP9	YMR033W	RPL14B	YHL001W	1476.52	1085.5	1031.42	2208.75	982	2550.99	-0.100347	2.47328	0.303194	no	ND
ARP9	YMR033W	HSE1	YHL002W	1476.52	1085.5	1031.42	907.75	895	36.2802	-0.184697	0.0351749	1	no	ND
ARP9	YMR033W	LAG1	YHL003C	1476.52	1085.5	1031.42	928.25	929	14.66	-0.151732	0.0142134	1	no	ND
ARP9	YMR033W	MRP4	YHL004W	1476.52	1085.5	1031.42	879.5	878	89.8536	-0.201179	0.0871163	1	no	ND
ARP9	YMR033W	SHU1	YHL006C	1476.52	1085.5	1031.42	904	894	44.0681	-0.185666	0.0427256	1	no	ND
ARP9	YMR033W	STE20	YHL007C	1476.52	1085.5	1031.42	2164.5	1333.5	1995.28	0.240445	1.9345	0.270207	no	ND
ARP9	YMR033W	YHL008C	YHL008C	1476.52	1085.5	1031.42	952.5	940.5	34.3754	-0.140583	0.0333282	1	no	ND
ARP9	YMR033W	YAP3	YHL009C	1476.52	1085.5	1031.42	1447.25	1068	836.134	-0.0169669	0.810662	0.525499	no	ND
ARP9	YMR033W	ETP1	YHL010C	1476.52	1085.5	1031.42	1033.75	1001	84.6064	-0.0819258	0.082029	0.999999	no	ND
ARP9	YMR033W	PRS3	YHL011C	1476.52	1085.5	1031.42	995.25	988	41.844	-0.0945298	0.0405692	1	no	ND
ARP9	YMR033W	YHL012W	YHL012W	1476.52	1085.5	1031.42	1004.75	1010.5	23.4574	-0.0727152	0.0227428	1	no	ND
ARP9	YMR033W	OTU2	YHL013C	1476.52	1085.5	1031.42	1084.5	983	260.723	-0.0993774	0.25278	0.976821	no	ND
ARP9	YMR033W	YLF2	YHL014C	1476.52	1085.5	1031.42	1349.75	1020	690.509	-0.0635046	0.669474	0.629689	no	ND
ARP9	YMR033W	RPS20	YHL015W	1476.52	1085.5	1031.42	1310.5	969.5	684.338	-0.112466	0.663491	0.667961	no	ND
ARP9	YMR033W	YHL015W-A	YHL015W-A	1476.52	1085.5	1031.42	988	988	26.4953	-0.0945298	0.0256881	1	no	ND
ARP9	YMR033W	DUR3	YHL016C	1476.52	1085.5	1031.42	969.5	963	35.19	-0.118768	0.0341179	1	no	ND
ARP9	YMR033W	YHL018W	YHL018W	1476.52	1085.5	1031.42	2077	943.5	2286.12	-0.137674	2.21648	0.318009	no	ND
ARP9	YMR033W	APM2	YHL019C	1476.52	1085.5	1031.42	954.75	960.5	22.3364	-0.121192	0.021656	1	no	ND
ARP9	YMR033W	OPI1	YHL020C	1476.52	1085.5	1031.42	1535	1520.5	748.605	0.421748	0.7258	0.443457	no	ND
ARP9	YMR033W	AIM17	YHL021C	1476.52	1085.5	1031.42	911	915.5	25.2058	-0.164821	0.024438	1	no	ND
ARP9	YMR033W	SPO11	YHL022C	1476.52	1085.5	1031.42	934	958	58.6799	-0.123616	0.0568923	1	no	ND
ARP9	YMR033W	NPR3	YHL023C	1476.52	1085.5	1031.42	1130	979.5	405.593	-0.102771	0.393237	0.907077	no	ND
ARP9	YMR033W	RIM4	YHL024W	1476.52	1085.5	1031.42	1189	1025	356.162	-0.0586569	0.345312	0.896695	no	ND
ARP9	YMR033W	SNF6	YHL025W	1476.52	1085.5	1031.42	1149.75	1165	172.109	0.0770781	0.166866	0.991018	no	ND
ARP9	YMR033W	YHL026C	YHL026C	1476.52	1085.5	1031.42	1209	1135.5	288.637	0.0484768	0.279844	0.919675	no	ND
ARP9	YMR033W	RIM101	YHL027W	1476.52	1085.5	1031.42	1044.75	1044	94.7255	-0.0402357	0.0918398	0.999992	no	ND
ARP9	YMR033W	WSC4	YHL028W	1476.52	1085.5	1031.42	1484	1493	515.315	0.395086	0.499616	0.489564	no	ND
ARP9	YMR033W	OCA5	YHL029C	1476.52	1085.5	1031.42	1006.75	1006.5	36.3628	-0.0765934	0.035255	1	no	ND
ARP9	YMR033W	GOS1	YHL031C	1476.52	1085.5	1031.42	1160	1083.5	173.979	-0.00193907	0.168679	0.98919	no	ND
ARP9	YMR033W	GUT1	YHL032C	1476.52	1085.5	1031.42	2384	1799	1835.62	0.691764	1.7797	0.198031	no	ND
ARP9	YMR033W	RPL8A	YHL033C	1476.52	1085.5	1031.42	981.5	982.5	45.2732	-0.0998622	0.043894	1	no	ND
ARP9	YMR033W	SBP1	YHL034C	1476.52	1085.5	1031.42	2202.25	1356	2047.62	0.26226	1.98524	0.264966	no	ND
ARP9	YMR033W	CBP2	YHL038C	1476.52	1085.5	1031.42	1365.75	1057	642.446	-0.0276318	0.622874	0.621987	no	ND
ARP9	YMR033W	EFM1	YHL039W	1476.52	1085.5	1031.42	1162.25	1108.5	155.369	0.0222993	0.150636	0.993331	no	ND
ARP9	YMR033W	ARN1	YHL040C	1476.52	1085.5	1031.42	1486.5	1106	791.3	0.0198755	0.767193	0.490818	no	ND
ARP9	YMR033W	YHL042W	YHL042W	1476.52	1085.5	1031.42	1074.75	1077	30.8261	-0.00824106	0.029887	1	no	ND
ARP9	YMR033W	ECM34	YHL043W	1476.52	1085.5	1031.42	2535.75	2726.5	1127.97	1.59101	1.09361	0.07826	no	ND
ARP9	YMR033W	YHL044W	YHL044W	1476.52	1085.5	1031.42	1303	1092.5	450.155	0.00678675	0.436441	0.747397	no	ND
ARP9	YMR033W	PAU13	YHL046C	1476.52	1085.5	1031.42	1121.5	1054	154.656	-0.0305404	0.149944	0.996526	no	ND
ARP9	YMR033W	ARN2	YHL047C	1476.52	1085.5	1031.42	1019	1020	12.9615	-0.0635046	0.0125666	1	no	ND
ARP9	YMR033W	COS8	YHL048W	1476.52	1085.5	1031.42	2617.75	1434.5	2700.68	0.338368	2.6184	0.230157	no	ND
ARP9	YMR033W	YHL049C	YHL049C	1476.52	1085.5	1031.42	980.5	982.5	18.23	-0.0998622	0.0176747	1	no	ND
ARP9	YMR033W	YHL050C	YHL050C	1476.52	1085.5	1031.42	1402.25	987	849.962	-0.0954993	0.824069	0.563314	no	ND
ARP9	YMR033W	YHL218W	YHL218W	1476.52	1085.5	1031.42	1448.75	1292.5	530.186	0.200694	0.514034	0.537647	no	ND
ARP9	YMR033W	QCR10	YHR001W-A	1476.52	1085.5	1031.42	2261.75	1696.5	1601.41	0.592387	1.55262	0.199788	no	ND
ARP9	YMR033W	LEU5	YHR002W	1476.52	1085.5	1031.42	994.75	989	59.8575	-0.0935602	0.058034	1	no	ND
ARP9	YMR033W	NEM1	YHR004C	1476.52	1085.5	1031.42	2262	2628	807.166	1.49551	0.782577	0.0729064	no	ND
ARP9	YMR033W	GPA1	YHR005C	1476.52	1085.5	1031.42	963.25	960.5	22.4555	-0.121192	0.0217714	1	no	ND
ARP9	YMR033W	TIM10	YHR005C-A	1476.52	1085.5	1031.42	3885.25	3836.5	888.334	2.66719	0.861272	0.00567794	FF	ND
ARP9	YMR033W	STP2	YHR006W	1476.52	1085.5	1031.42	1083	1057.5	66.1261	-0.027147	0.0641117	0.999999	no	ND
ARP9	YMR033W	ERG11	YHR007C	1476.52	1085.5	1031.42	1304	1063.5	509.094	-0.0213298	0.493585	0.723459	no	ND
ARP9	YMR033W	YHR007C-A	YHR007C-A	1476.52	1085.5	1031.42	1380.5	1160.5	524.356	0.0727152	0.508382	0.628367	no	ND
ARP9	YMR033W	SOD2	YHR008C	1476.52	1085.5	1031.42	1709.5	1119	1225.44	0.0324795	1.18811	0.364999	no	ND
ARP9	YMR033W	TDA3	YHR009C	1476.52	1085.5	1031.42	1135.75	1138	47.5491	0.0509006	0.0461006	0.999999	no	ND
ARP9	YMR033W	RPL27A	YHR010W	1476.52	1085.5	1031.42	1059	1072.5	38.9615	-0.012604	0.0377746	1	no	ND
ARP9	YMR033W	DIA4	YHR011W	1476.52	1085.5	1031.42	1107	1113	39.1323	0.0266622	0.0379401	1	no	ND
ARP9	YMR033W	VPS29	YHR012W	1476.52	1085.5	1031.42	1126.5	1105.5	78.666	0.0193907	0.0762695	0.999978	no	ND
ARP9	YMR033W	ARD1	YHR013C	1476.52	1085.5	1031.42	1121	1115	46.0145	0.0286013	0.0446127	1	no	ND
ARP9	YMR033W	SPO13	YHR014W	1476.52	1085.5	1031.42	1106.75	1097	28.3005	0.0111497	0.0274383	1	no	ND
ARP9	YMR033W	MIP6	YHR015W	1476.52	1085.5	1031.42	1381.25	1275.5	419.298	0.184212	0.406525	0.655529	no	ND
ARP9	YMR033W	YSC84	YHR016C	1476.52	1085.5	1031.42	1333.75	1089	564.19	0.00339338	0.547003	0.673694	no	ND
ARP9	YMR033W	YSC83	YHR017W	1476.52	1085.5	1031.42	1338.25	1078	557.791	-0.00727152	0.540799	0.670427	no	ND
ARP9	YMR033W	ARG4	YHR018C	1476.52	1085.5	1031.42	1386.75	1359.5	173.496	0.265653	0.168211	0.7831	no	ND
ARP9	YMR033W	DED81	YHR019C	1476.52	1085.5	1031.42	1507.75	1297.5	706.51	0.205542	0.684987	0.467935	no	ND
ARP9	YMR033W	YHR020W	YHR020W	1476.52	1085.5	1031.42	1009.25	1013	30.1372	-0.0702914	0.0292191	1	no	ND
ARP9	YMR033W	RPS27B	YHR021C	1476.52	1085.5	1031.42	1878.25	1794	837.262	0.686916	0.811756	0.204995	no	ND
ARP9	YMR033W	ECM12	YHR021W-A	1476.52	1085.5	1031.42	1364.5	1223	393.153	0.133311	0.381176	0.69028	no	ND
ARP9	YMR033W	YHR022C	YHR022C	1476.52	1085.5	1031.42	1528.5	1077	958.825	-0.00824106	0.929616	0.4605	no	ND
ARP9	YMR033W	YHR022C-A	YHR022C-A	1476.52	1085.5	1031.42	1097.75	1084	92.1679	-0.0014543	0.0893601	0.999967	no	ND
ARP9	YMR033W	MYO1	YHR023W	1476.52	1085.5	1031.42	3064.5	3030	794.502	1.88526	0.770298	0.0131759	yes	no
ARP9	YMR033W	MAS2	YHR024C	1476.52	1085.5	1031.42	1419.5	1328.5	304.371	0.235597	0.295099	0.626505	no	ND
ARP9	YMR033W	THR1	YHR025W	1476.52	1085.5	1031.42	1587.25	1553	635.721	0.453258	0.616355	0.376869	no	ND
ARP9	YMR033W	VMA16	YHR026W	1476.52	1085.5	1031.42	1943.75	1286	1519.3	0.194392	1.47302	0.291373	no	ND
ARP9	YMR033W	RPN1	YHR027C	1476.52	1085.5	1031.42	4.5	0	9	-1.05243	0.00872582	1	no	ND
ARP9	YMR033W	DAP2	YHR028C	1476.52	1085.5	1031.42	1161.5	1161.5	27.2091	0.0736847	0.0263802	0.999998	no	ND
ARP9	YMR033W	YHI9	YHR029C	1476.52	1085.5	1031.42	1122.5	1124	31.5964	0.0373271	0.0306339	1	no	ND
ARP9	YMR033W	SLT2	YHR030C	1476.52	1085.5	1031.42	2492.75	1376	2442.79	0.28165	2.36837	0.233346	no	ND
ARP9	YMR033W	RRM3	YHR031C	1476.52	1085.5	1031.42	1961	1084.5	1778.19	-0.000969536	1.72402	0.312113	no	ND
ARP9	YMR033W	ERC1	YHR032W	1476.52	1085.5	1031.42	1073.75	1070	36.8182	-0.0150278	0.0356966	1	no	ND
ARP9	YMR033W	YHR033W	YHR033W	1476.52	1085.5	1031.42	1279	1136.5	298.904	0.0494463	0.289798	0.85566	no	ND
ARP9	YMR033W	PIH1	YHR034C	1476.52	1085.5	1031.42	2271.25	1240.5	2222.72	0.150278	2.15501	0.263256	no	ND
ARP9	YMR033W	NEL1	YHR035W	1476.52	1085.5	1031.42	1481.25	1089.5	831.187	0.00387814	0.805866	0.495855	no	ND
ARP9	YMR033W	BRL1	YHR036W	1476.52	1085.5	1031.42	1090.25	1070	56.1924	-0.0150278	0.0544805	1	no	ND
ARP9	YMR033W	PUT2	YHR037W	1476.52	1085.5	1031.42	1235.5	1123	263.768	0.0363576	0.255733	0.916645	no	ND
ARP9	YMR033W	RRF1	YHR038W	1476.52	1085.5	1031.42	1251.25	1076.5	368.991	-0.00872582	0.35775	0.841557	no	ND
ARP9	YMR033W	MSC7	YHR039C	1476.52	1085.5	1031.42	2038	1377.5	1560.12	0.283105	1.51259	0.262171	no	ND
ARP9	YMR033W	VMA10	YHR039C-A	1476.52	1085.5	1031.42	1519	1058.5	945.529	-0.0261775	0.916724	0.467246	no	ND
ARP9	YMR033W	BCD1	YHR040W	1476.52	1085.5	1031.42	2000.75	1965.5	1036.68	0.853192	1.0051	0.193749	no	ND
ARP9	YMR033W	SRB2	YHR041C	1476.52	1085.5	1031.42	2435.5	1810.5	1888.15	0.702914	1.83063	0.192434	no	ND
ARP9	YMR033W	NCP1	YHR042W	1476.52	1085.5	1031.42	1599	1025.5	1174.16	-0.0581722	1.13839	0.424357	no	ND
ARP9	YMR033W	DOG2	YHR043C	1476.52	1085.5	1031.42	1331.25	1089.5	508.844	0.00387814	0.493343	0.692806	no	ND
ARP9	YMR033W	DOG1	YHR044C	1476.52	1085.5	1031.42	1026.25	1033.5	41.6683	-0.0504159	0.040399	1	no	ND
ARP9	YMR033W	YHR045W	YHR045W	1476.52	1085.5	1031.42	1077.25	1073	24.2539	-0.0121192	0.023515	1	no	ND
ARP9	YMR033W	INM1	YHR046C	1476.52	1085.5	1031.42	1083.75	1094.5	25.3032	0.00872582	0.0245323	1	no	ND
ARP9	YMR033W	AAP1	YHR047C	1476.52	1085.5	1031.42	1988.75	1885.5	1016.51	0.775629	0.985543	0.194501	no	ND
ARP9	YMR033W	YHK8	YHR048W	1476.52	1085.5	1031.42	2452.75	1966.5	1700.1	0.854161	1.64831	0.167188	no	ND
ARP9	YMR033W	FSH1	YHR049W	1476.52	1085.5	1031.42	1272.75	1127.5	302.293	0.0407205	0.293084	0.85996	no	ND
ARP9	YMR033W	SMF2	YHR050W	1476.52	1085.5	1031.42	2410.5	1778	1869.49	0.671404	1.81254	0.19585	no	ND
ARP9	YMR033W	YHR050W-A	YHR050W-A	1476.52	1085.5	1031.42	1549.75	1425	517.809	0.329157	0.502035	0.39986	no	ND
ARP9	YMR033W	COX6	YHR051W	1476.52	1085.5	1031.42	1789.5	1160.5	1263.68	0.0727152	1.22519	0.327676	no	ND
ARP9	YMR033W	CIC1	YHR052W	1476.52	1085.5	1031.42	1123.25	1128.5	54.0208	0.0416901	0.0523751	0.999999	no	ND
ARP9	YMR033W	CUP1-1	YHR053C	1476.52	1085.5	1031.42	1039.5	1046	46.3429	-0.0382967	0.0449311	1	no	ND
ARP9	YMR033W	RSC30	YHR056C	1476.52	1085.5	1031.42	1678	1084	1200.06	-0.0014543	1.1635	0.380007	no	ND
ARP9	YMR033W	CPR2	YHR057C	1476.52	1085.5	1031.42	1494.5	1122	783.215	0.0353881	0.759355	0.483293	no	ND
ARP9	YMR033W	MED6	YHR058C	1476.52	1085.5	1031.42	1086.5	1086	35.3789	0.000484768	0.0343011	1	no	ND
ARP9	YMR033W	FYV4	YHR059W	1476.52	1085.5	1031.42	1099.25	1100.5	21.7466	0.014543	0.0210842	1	no	ND
ARP9	YMR033W	VMA22	YHR060W	1476.52	1085.5	1031.42	2214.75	2001	1343.89	0.88761	1.30295	0.176385	no	ND
ARP9	YMR033W	GIC1	YHR061C	1476.52	1085.5	1031.42	1038.5	1028.5	31.4166	-0.0552636	0.0304595	1	no	ND
ARP9	YMR033W	RPP1	YHR062C	1476.52	1085.5	1031.42	1524	1394.5	563.491	0.299587	0.546325	0.439526	no	ND
ARP9	YMR033W	PAN5	YHR063C	1476.52	1085.5	1031.42	1762	1188	1250.13	0.0993774	1.21205	0.339941	no	ND
ARP9	YMR033W	SSZ1	YHR064C	1476.52	1085.5	1031.42	1145	1064	201.208	-0.020845	0.195078	0.983784	no	ND
ARP9	YMR033W	RRP3	YHR065C	1476.52	1085.5	1031.42	1259	1126.5	323.954	0.039751	0.314085	0.860013	no	ND
ARP9	YMR033W	SSF1	YHR066W	1476.52	1085.5	1031.42	1138.25	1134.5	27.4393	0.0475073	0.0266034	1	no	ND
ARP9	YMR033W	HTD2	YHR067W	1476.52	1085.5	1031.42	1095.5	1088.5	35.6885	0.00290861	0.0346013	1	no	ND
ARP9	YMR033W	DYS1	YHR068W	1476.52	1085.5	1031.42	2138.25	2026.5	1207.33	0.912333	1.17055	0.176918	no	ND
ARP9	YMR033W	RRP4	YHR069C	1476.52	1085.5	1031.42	1088.75	1090	42.9603	0.00436291	0.0416515	1	no	ND
ARP9	YMR033W	TRM5	YHR070W	1476.52	1085.5	1031.42	1164	1132	105.483	0.0450834	0.10227	0.999271	no	ND
ARP9	YMR033W	PCL5	YHR071W	1476.52	1085.5	1031.42	1844.25	1136.5	1436.6	0.0494463	1.39284	0.322383	no	ND
ARP9	YMR033W	ERG7	YHR072W	1476.52	1085.5	1031.42	2001.5	1983	929.017	0.870159	0.900716	0.170877	no	ND
ARP9	YMR033W	NOP10	YHR072W-A	1476.52	1085.5	1031.42	1125.5	1121	29.8943	0.0344185	0.0289836	1	no	ND
ARP9	YMR033W	OSH3	YHR073W	1476.52	1085.5	1031.42	1167.5	1175.5	50.1764	0.0872582	0.0486478	0.99999	no	ND
ARP9	YMR033W	QNS1	YHR074W	1476.52	1085.5	1031.42	1247.75	1082	351.879	-0.00339338	0.34116	0.854213	no	ND
ARP9	YMR033W	PPE1	YHR075C	1476.52	1085.5	1031.42	2075	1815.5	1255.33	0.707761	1.21709	0.205771	no	ND
ARP9	YMR033W	PTC7	YHR076W	1476.52	1085.5	1031.42	1126	1115.5	26.3944	0.0290861	0.0255904	1	no	ND
ARP9	YMR033W	NMD2	YHR077C	1476.52	1085.5	1031.42	1986	1383.5	1442.93	0.288922	1.39897	0.265889	no	ND
ARP9	YMR033W	YHR078W	YHR078W	1476.52	1085.5	1031.42	1125.5	1131	39.2471	0.0441139	0.0380515	1	no	ND
ARP9	YMR033W	IRE1	YHR079C	1476.52	1085.5	1031.42	1068.25	1073	24.8244	-0.0121192	0.0240681	1	no	ND
ARP9	YMR033W	SAE3	YHR079C-A	1476.52	1085.5	1031.42	1209.75	1064	308.635	-0.020845	0.299233	0.908174	no	ND
ARP9	YMR033W	LAM4	YHR080C	1476.52	1085.5	1031.42	1349.25	1064	630.222	-0.020845	0.611023	0.641553	no	ND
ARP9	YMR033W	LRP1	YHR081W	1476.52	1085.5	1031.42	1336.25	1214	369.663	0.124585	0.358402	0.742166	no	ND
ARP9	YMR033W	KSP1	YHR082C	1476.52	1085.5	1031.42	3124.5	3268	1511.65	2.11601	1.4656	0.0584404	no	ND
ARP9	YMR033W	SAM35	YHR083W	1476.52	1085.5	1031.42	1232.75	1119	271.127	0.0324795	0.262867	0.914109	no	ND
ARP9	YMR033W	STE12	YHR084W	1476.52	1085.5	1031.42	2386	1206	2440.86	0.116829	2.36651	0.255245	no	ND
ARP9	YMR033W	YHR086W-A	YHR086W-A	1476.52	1085.5	1031.42	2397.75	2394.5	1460.47	1.26912	1.41598	0.148295	no	ND
ARP9	YMR033W	RTC3	YHR087W	1476.52	1085.5	1031.42	1100.25	1111.5	27.9687	0.0252079	0.0271167	1	no	ND
ARP9	YMR033W	RPF1	YHR088W	1476.52	1085.5	1031.42	1075.5	1072.5	19.5363	-0.012604	0.0189411	1	no	ND
ARP9	YMR033W	GAR1	YHR089C	1476.52	1085.5	1031.42	1401.5	1250	432.742	0.159489	0.419559	0.620793	no	ND
ARP9	YMR033W	YNG2	YHR090C	1476.52	1085.5	1031.42	1161.5	1157	44.5159	0.0693218	0.0431598	0.999995	no	ND
ARP9	YMR033W	MSR1	YHR091C	1476.52	1085.5	1031.42	1200.25	1103.5	253.844	0.0174516	0.246111	0.943435	no	ND
ARP9	YMR033W	HXT4	YHR092C	1476.52	1085.5	1031.42	1379.25	1078	638.019	-0.00727152	0.618582	0.608411	no	ND
ARP9	YMR033W	HXT1	YHR094C	1476.52	1085.5	1031.42	1071.25	1072.5	32.4795	-0.012604	0.03149	1	no	ND
ARP9	YMR033W	HXT5	YHR096C	1476.52	1085.5	1031.42	1836.25	1438	1072.34	0.341761	1.03967	0.275879	no	ND
ARP9	YMR033W	YHR097C	YHR097C	1476.52	1085.5	1031.42	1047.25	1045.5	26.2091	-0.0387814	0.0254107	1	no	ND
ARP9	YMR033W	GEP4	YHR100C	1476.52	1085.5	1031.42	1550.5	1139	869.633	0.0518702	0.843141	0.438324	no	ND
ARP9	YMR033W	BIG1	YHR101C	1476.52	1085.5	1031.42	1331.75	1068	536.307	-0.0169669	0.519969	0.68378	no	ND
ARP9	YMR033W	KIC1	YHR102W	1476.52	1085.5	1031.42	1173.25	1138	87.1871	0.0509006	0.084531	0.999725	no	ND
ARP9	YMR033W	GRE3	YHR104W	1476.52	1085.5	1031.42	1240.5	1089.5	369.165	0.00387814	0.357919	0.851181	no	ND
ARP9	YMR033W	YPT35	YHR105W	1476.52	1085.5	1031.42	2736.75	3138.5	1110.9	1.99046	1.07706	0.0536028	no	ND
ARP9	YMR033W	TRR2	YHR106W	1476.52	1085.5	1031.42	1307.5	1091	474.155	0.00533245	0.45971	0.732544	no	ND
ARP9	YMR033W	CDC12	YHR107C	1476.52	1085.5	1031.42	1092	1085	32.0728	-0.000484768	0.0310958	1	no	ND
ARP9	YMR033W	GGA2	YHR108W	1476.52	1085.5	1031.42	2018	1989.5	923.016	0.876461	0.894897	0.163209	no	ND
ARP9	YMR033W	CTM1	YHR109W	1476.52	1085.5	1031.42	1295	1198	313.946	0.109073	0.304382	0.828032	no	ND
ARP9	YMR033W	ERP5	YHR110W	1476.52	1085.5	1031.42	1287.5	1149	325.447	0.0615655	0.315532	0.829529	no	ND
ARP9	YMR033W	UBA4	YHR111W	1476.52	1085.5	1031.42	2516.5	2292	1230.65	1.16975	1.19316	0.0946969	no	ND
ARP9	YMR033W	YHR112C	YHR112C	1476.52	1085.5	1031.42	1167.75	1166	37.0978	0.0780477	0.0359677	0.999996	no	ND
ARP9	YMR033W	APE4	YHR113W	1476.52	1085.5	1031.42	2288	2163.5	473.083	1.04516	0.458671	0.0183546	no	ND
ARP9	YMR033W	BZZ1	YHR114W	1476.52	1085.5	1031.42	1433.5	1131	645.398	0.0441139	0.625737	0.548154	no	ND
ARP9	YMR033W	DMA1	YHR115C	1476.52	1085.5	1031.42	1154.25	953	486.577	-0.128464	0.471754	0.85998	no	ND
ARP9	YMR033W	COX23	YHR116W	1476.52	1085.5	1031.42	3072.75	1726	3190.1	0.620988	3.09292	0.19541	no	ND
ARP9	YMR033W	TOM71	YHR117W	1476.52	1085.5	1031.42	1487.25	1164	676.845	0.0761086	0.656225	0.488498	no	ND
ARP9	YMR033W	ORC6	YHR118C	1476.52	1085.5	1031.42	1328	1072.5	521.431	-0.012604	0.505546	0.692568	no	ND
ARP9	YMR033W	MSH1	YHR120W	1476.52	1085.5	1031.42	1120.25	1164.5	132.972	0.0765934	0.128921	0.998683	no	ND
ARP9	YMR033W	LSM12	YHR121W	1476.52	1085.5	1031.42	1148	1154	15.8535	0.0664132	0.0153705	1	no	ND
ARP9	YMR033W	CIA2	YHR122W	1476.52	1085.5	1031.42	1433.5	1383	350.488	0.288437	0.339811	0.585219	no	ND
ARP9	YMR033W	EPT1	YHR123W	1476.52	1085.5	1031.42	1830.25	1618	916.816	0.516278	0.888886	0.249233	no	ND
ARP9	YMR033W	ANS1	YHR126C	1476.52	1085.5	1031.42	1148.5	1150.5	21.5793	0.0630198	0.0209219	0.999999	no	ND
ARP9	YMR033W	YHR127W	YHR127W	1476.52	1085.5	1031.42	1715.25	1630.5	725.383	0.528397	0.703285	0.280303	no	ND
ARP9	YMR033W	FUR1	YHR128W	1476.52	1085.5	1031.42	2580.75	2499	1671.02	1.37044	1.62011	0.139111	no	ND
ARP9	YMR033W	ARP1	YHR129C	1476.52	1085.5	1031.42	1166	1096	184.029	0.0101801	0.178423	0.985294	no	ND
ARP9	YMR033W	YHR131C	YHR131C	1476.52	1085.5	1031.42	1531.75	1226.5	695.156	0.136705	0.673979	0.442596	no	ND
ARP9	YMR033W	ECM14	YHR132C	1476.52	1085.5	1031.42	1405.5	1077	675.796	-0.00824106	0.655209	0.575591	no	ND
ARP9	YMR033W	IGO2	YHR132W-A	1476.52	1085.5	1031.42	1056.25	1041.5	31.213	-0.0426596	0.0302621	1	no	ND
ARP9	YMR033W	NSG1	YHR133C	1476.52	1085.5	1031.42	1508.25	1425	570.495	0.329157	0.553116	0.459936	no	ND
ARP9	YMR033W	WSS1	YHR134W	1476.52	1085.5	1031.42	1315.5	1174.5	384.053	0.0862887	0.372353	0.762735	no	ND
ARP9	YMR033W	YCK1	YHR135C	1476.52	1085.5	1031.42	1076.75	1066.5	56.4351	-0.0184212	0.0547158	1	no	ND
ARP9	YMR033W	SPL2	YHR136C	1476.52	1085.5	1031.42	2434.75	1698.5	1951.64	0.594326	1.89219	0.199431	no	ND
ARP9	YMR033W	ARO9	YHR137W	1476.52	1085.5	1031.42	1202	1187.5	76.0307	0.0988927	0.0737145	0.999636	no	ND
ARP9	YMR033W	YHR138C	YHR138C	1476.52	1085.5	1031.42	1944.5	1777.5	979.669	0.670919	0.949824	0.205645	no	ND
ARP9	YMR033W	SPS100	YHR139C	1476.52	1085.5	1031.42	2104.75	2119.5	1103.61	1.0025	1.06999	0.169197	no	ND
ARP9	YMR033W	YHR140W	YHR140W	1476.52	1085.5	1031.42	1347.75	1174.5	417.291	0.0862887	0.404578	0.70472	no	ND
ARP9	YMR033W	RPL42B	YHR141C	1476.52	1085.5	1031.42	2136.5	1501	1660.35	0.402842	1.60977	0.242642	no	ND
ARP9	YMR033W	CHS7	YHR142W	1476.52	1085.5	1031.42	1410.75	1146	553.095	0.0586569	0.536245	0.584814	no	ND
ARP9	YMR033W	DSE2	YHR143W	1476.52	1085.5	1031.42	1081.25	1087.5	20.3204	0.00193907	0.0197013	1	no	ND
ARP9	YMR033W	RPC10	YHR143W-A	1476.52	1085.5	1031.42	1144.5	1156	50.0167	0.0683523	0.048493	0.999997	no	ND
ARP9	YMR033W	DCD1	YHR144C	1476.52	1085.5	1031.42	2038.5	1440	1477.16	0.343701	1.43216	0.251404	no	ND
ARP9	YMR033W	YHR144W	YHR144W	1476.52	1085.5	1031.42	1645.5	1055.5	1203.15	-0.0290861	1.16649	0.3989	no	ND
ARP9	YMR033W	MRPL6	YHR147C	1476.52	1085.5	1031.42	1249	1185.5	201.985	0.0969536	0.195832	0.946459	no	ND
ARP9	YMR033W	IMP3	YHR148W	1476.52	1085.5	1031.42	1216.5	1096.5	271.65	0.0106649	0.263374	0.924577	no	ND
ARP9	YMR033W	SKG6	YHR149C	1476.52	1085.5	1031.42	1501.5	1077.5	921.12	-0.00775629	0.893059	0.480215	no	ND
ARP9	YMR033W	PEX28	YHR150W	1476.52	1085.5	1031.42	1165.5	1161	21.8098	0.0732	0.0211454	0.999998	no	ND
ARP9	YMR033W	MTC6	YHR151C	1476.52	1085.5	1031.42	2221.25	2455.5	864.807	1.32826	0.838461	0.0915415	no	ND
ARP9	YMR033W	SPO12	YHR152W	1476.52	1085.5	1031.42	1087.75	1084.5	31.3409	-0.000969536	0.0303861	1	no	ND
ARP9	YMR033W	SPO16	YHR153C	1476.52	1085.5	1031.42	1463.75	1133	737.264	0.046053	0.714805	0.512599	no	ND
ARP9	YMR033W	RTT107	YHR154W	1476.52	1085.5	1031.42	1221.75	1007.5	462.829	-0.0756238	0.448729	0.821542	no	ND
ARP9	YMR033W	LAM1	YHR155W	1476.52	1085.5	1031.42	2054	1990	1073.44	0.876945	1.04074	0.180872	no	ND
ARP9	YMR033W	LIN1	YHR156C	1476.52	1085.5	1031.42	1081.25	1092.5	45.1913	0.00678675	0.0438146	1	no	ND
ARP9	YMR033W	REC104	YHR157W	1476.52	1085.5	1031.42	1324	1073.5	518.176	-0.0116344	0.50239	0.698157	no	ND
ARP9	YMR033W	KEL1	YHR158C	1476.52	1085.5	1031.42	1128.25	1121	39.7524	0.0344185	0.0385413	1	no	ND
ARP9	YMR033W	TDA11	YHR159W	1476.52	1085.5	1031.42	1382	1207	389.122	0.117799	0.377268	0.664668	no	ND
ARP9	YMR033W	PEX18	YHR160C	1476.52	1085.5	1031.42	1334.5	1231	276.322	0.141067	0.267904	0.800151	no	ND
ARP9	YMR033W	MPC2	YHR162W	1476.52	1085.5	1031.42	1143.5	1135.5	55.2962	0.0484768	0.0536116	0.999996	no	ND
ARP9	YMR033W	SOL3	YHR163W	1476.52	1085.5	1031.42	1124.25	1121.5	36.5365	0.0349033	0.0354235	1	no	ND
ARP9	YMR033W	DNA2	YHR164C	1476.52	1085.5	1031.42	1040.5	1045.5	67.8847	-0.0387814	0.0658167	1	no	ND
ARP9	YMR033W	PRP8	YHR165C	1476.52	1085.5	1031.42	1204.25	1123	185.246	0.0363576	0.179603	0.975609	no	ND
ARP9	YMR033W	CDC23	YHR166C	1476.52	1085.5	1031.42	1124.5	1124	24.8395	0.0373271	0.0240828	1	no	ND
ARP9	YMR033W	THP2	YHR167W	1476.52	1085.5	1031.42	1741.25	1205	1148.35	0.11586	1.11337	0.33864	no	ND
ARP9	YMR033W	MTG2	YHR168W	1476.52	1085.5	1031.42	1789.5	1713.5	726.403	0.608869	0.704274	0.227566	no	ND
ARP9	YMR033W	DBP8	YHR169W	1476.52	1085.5	1031.42	1535.25	1084	904.501	-0.0014543	0.876947	0.452778	no	ND
ARP9	YMR033W	NMD3	YHR170W	1476.52	1085.5	1031.42	966.5	974	19.9583	-0.108103	0.0193503	1	no	ND
ARP9	YMR033W	ATG7	YHR171W	1476.52	1085.5	1031.42	1154.5	1068.5	241.841	-0.0164821	0.234473	0.966936	no	ND
ARP9	YMR033W	SPC97	YHR172W	1476.52	1085.5	1031.42	1069.5	1053	85.6252	-0.0315099	0.0830167	0.999994	no	ND
ARP9	YMR033W	YHR173C	YHR173C	1476.52	1085.5	1031.42	1061.75	1069.5	26.4748	-0.0155126	0.0256683	1	no	ND
ARP9	YMR033W	ENO2	YHR174W	1476.52	1085.5	1031.42	1092.5	1040.5	167.604	-0.0436291	0.162498	0.996356	no	ND
ARP9	YMR033W	YHR175W-A	YHR175W-A	1476.52	1085.5	1031.42	1733.75	1083.5	1322.27	-0.00193907	1.28199	0.361993	no	ND
ARP9	YMR033W	FMO1	YHR176W	1476.52	1085.5	1031.42	2190.5	1219	2027.03	0.129433	1.96527	0.266156	no	ND
ARP9	YMR033W	YHR177W	YHR177W	1476.52	1085.5	1031.42	1088	1086	24.6577	0.000484768	0.0239065	1	no	ND
ARP9	YMR033W	OYE2	YHR179W	1476.52	1085.5	1031.42	1484.75	1467	464.208	0.369878	0.450066	0.487318	no	ND
ARP9	YMR033W	SVP26	YHR181W	1476.52	1085.5	1031.42	1076.75	1078.5	9.42956	-0.00678675	0.0091423	1	no	ND
ARP9	YMR033W	YHR182W	YHR182W	1476.52	1085.5	1031.42	1606.75	1124	1019.53	0.0373271	0.988473	0.40792	no	ND
ARP9	YMR033W	GND1	YHR183W	1476.52	1085.5	1031.42	1317.25	1154	392.846	0.0664132	0.380879	0.756162	no	ND
ARP9	YMR033W	SSP1	YHR184W	1476.52	1085.5	1031.42	1546.5	1454.5	432.289	0.357759	0.41912	0.386893	no	ND
ARP9	YMR033W	KOG1	YHR186C	1476.52	1085.5	1031.42	1123.25	1132	38.9647	0.0450834	0.0377777	1	no	ND
ARP9	YMR033W	IKI1	YHR187W	1476.52	1085.5	1031.42	1138	1125.5	44.7735	0.0387814	0.0434095	0.999999	no	ND
ARP9	YMR033W	GPI16	YHR188C	1476.52	1085.5	1031.42	1091.5	1091	28.6764	0.00533245	0.0278028	1	no	ND
ARP9	YMR033W	PTH1	YHR189W	1476.52	1085.5	1031.42	1818.25	1285.5	1204.61	0.193907	1.16791	0.305639	no	ND
ARP9	YMR033W	ERG9	YHR190W	1476.52	1085.5	1031.42	1235	1102.5	276.161	0.0164821	0.267748	0.909432	no	ND
ARP9	YMR033W	CTF8	YHR191C	1476.52	1085.5	1031.42	1480	1108	771.991	0.0218146	0.748473	0.496722	no	ND
ARP9	YMR033W	LNP1	YHR192W	1476.52	1085.5	1031.42	1097.75	1100.5	23.4147	0.014543	0.0227014	1	no	ND
ARP9	YMR033W	MDM31	YHR194W	1476.52	1085.5	1031.42	1592.25	1161.5	872.615	0.0736847	0.846032	0.404679	no	ND
ARP9	YMR033W	NVJ1	YHR195W	1476.52	1085.5	1031.42	2045.75	1524.5	1480.46	0.425626	1.43535	0.249315	no	ND
ARP9	YMR033W	UTP9	YHR196W	1476.52	1085.5	1031.42	1177.75	1229	199.854	0.139128	0.193766	0.977137	no	ND
ARP9	YMR033W	RIX1	YHR197W	1476.52	1085.5	1031.42	1091.75	1084	34.1016	-0.0014543	0.0330627	1	no	ND
ARP9	YMR033W	AIM18	YHR198C	1476.52	1085.5	1031.42	1579.5	1579	628.026	0.478466	0.608894	0.383798	no	ND
ARP9	YMR033W	AIM46	YHR199C	1476.52	1085.5	1031.42	1577.5	1490	553.103	0.392177	0.536253	0.371767	no	ND
ARP9	YMR033W	NBL1	YHR199C-A	1476.52	1085.5	1031.42	1865.25	1415	1130.28	0.319462	1.09585	0.271133	no	ND
ARP9	YMR033W	RPN10	YHR200W	1476.52	1085.5	1031.42	1392.5	1331.5	368.216	0.238506	0.356999	0.654878	no	ND
ARP9	YMR033W	PPX1	YHR201C	1476.52	1085.5	1031.42	1066	1061.5	37.1932	-0.0232689	0.0360601	1	no	ND
ARP9	YMR033W	YHR202W	YHR202W	1476.52	1085.5	1031.42	1083.5	1072	25.8521	-0.0130887	0.0250646	1	no	ND
ARP9	YMR033W	RPS4B	YHR203C	1476.52	1085.5	1031.42	1733.75	1667.5	755.949	0.56427	0.73292	0.27396	no	ND
ARP9	YMR033W	SCH9	YHR205W	1476.52	1085.5	1031.42	2002.25	1219	1720.49	0.129433	1.66808	0.292432	no	ND
ARP9	YMR033W	SKN7	YHR206W	1476.52	1085.5	1031.42	1051.5	1052.5	36.5559	-0.0319947	0.0354423	1	no	ND
ARP9	YMR033W	Yhr207c	Yhr207c	1476.52	1085.5	1031.42	1079	1082	60.8714	-0.00339338	0.0590171	1	no	ND
ARP9	YMR033W	BAT1	YHR208W	1476.52	1085.5	1031.42	1801.25	1252	1220.9	0.161428	1.1837	0.316358	no	ND
ARP9	YMR033W	CRG1	YHR209W	1476.52	1085.5	1031.42	2067	2044.5	787.791	0.929785	0.763792	0.115532	no	ND
ARP9	YMR033W	YHR210C	YHR210C	1476.52	1085.5	1031.42	1096	1084	41.3844	-0.0014543	0.0401236	1	no	ND
ARP9	YMR033W	FLO5	YHR211W	1476.52	1085.5	1031.42	821.25	823	41.7961	-0.254503	0.0405229	1	no	ND
ARP9	YMR033W	YHR212W-A	YHR212W-A	1476.52	1085.5	1031.42	1345.5	1099.5	515.746	0.0135735	0.500034	0.673812	no	ND
ARP9	YMR033W	YHR213W-A	YHR213W-A	1476.52	1085.5	1031.42	1469.5	1056	840.529	-0.0286013	0.814924	0.506093	no	ND
ARP9	YMR033W	YHR213W-B	YHR213W-B	1476.52	1085.5	1031.42	2529	2570	1272.74	1.43928	1.23396	0.0982942	no	ND
ARP9	YMR033W	YHR214C-D	YHR214C-D	1476.52	1085.5	1031.42	2713.25	2194.5	2096.71	1.07522	2.03284	0.161674	no	ND
ARP9	YMR033W	YHR214C-E	YHR214C-E	1476.52	1085.5	1031.42	0	0	0	-1.05243	0	1	no	ND
ARP9	YMR033W	YHR214W	YHR214W	1476.52	1085.5	1031.42	1897.25	1850	972.195	0.74121	0.942578	0.226011	no	ND
ARP9	YMR033W	PHO12	YHR215W	1476.52	1085.5	1031.42	1466.25	1107.5	809.86	0.0213298	0.785188	0.509243	no	ND
ARP9	YMR033W	IMD2	YHR216W	1476.52	1085.5	1031.42	2176	2387	732.02	1.26185	0.709719	0.075439	no	ND
ARP9	YMR033W	YHR218w	YHR218w	1476.52	1085.5	1031.42	1962.75	2175	669.999	1.05631	0.649588	0.121619	no	ND
ARP9	YMR033W	YHR219W	YHR219W	1476.52	1085.5	1031.42	1036.75	1044.5	45.7484	-0.039751	0.0443547	1	no	ND
CDC14	YFR028C	ERG26	YGL001C	1136.37	893	1075.72	815.5	829	68.7871	-0.0594952	0.0639454	0.999418	no	ND
CDC14	YFR028C	ERP6	YGL002W	1136.37	893	1075.72	784.25	791	35.1982	-0.0948205	0.0327207	0.999917	no	ND
CDC14	YFR028C	CDH1	YGL003C	1136.37	893	1075.72	2196.25	780.5	2865.3	-0.104581	2.66362	0.256714	no	ND
CDC14	YFR028C	RPN14	YGL004C	1136.37	893	1075.72	763.75	768	22.2467	-0.116202	0.0206808	0.999971	no	ND
CDC14	YFR028C	COG7	YGL005C	1136.37	893	1075.72	775.5	775	26.602	-0.109694	0.0247296	0.999949	no	ND
CDC14	YFR028C	PMC1	YGL006W	1136.37	893	1075.72	849	838	46.1447	-0.0511287	0.0428967	0.998875	no	ND
CDC14	YFR028C	YGL006W-A	YGL006W-A	1136.37	893	1075.72	806	812.5	88.3968	-0.0748338	0.0821748	0.999204	no	ND
CDC14	YFR028C	YGL007C-A	YGL007C-A	1136.37	893	1075.72	900.25	883	67.9185	-0.00929613	0.0631379	0.992358	no	ND
CDC14	YFR028C	PMA1	YGL008C	1136.37	893	1075.72	3151.5	3313	1335.51	2.24966	1.2415	0.0277633	yes	ND
CDC14	YFR028C	LEU1	YGL009C	1136.37	893	1075.72	522.75	679	349.59	-0.198937	0.324983	0.986084	no	ND
CDC14	YFR028C	MPO1	YGL010W	1136.37	893	1075.72	840.25	837.5	90.5957	-0.0515935	0.0842189	0.997704	no	ND
CDC14	YFR028C	SCL1	YGL011C	1136.37	893	1075.72	1630	1050	1244.45	0.145949	1.15685	0.243749	no	ND
CDC14	YFR028C	ERG4	YGL012W	1136.37	893	1075.72	892	877	43.6043	-0.0148738	0.0405351	0.9956	no	ND
CDC14	YFR028C	PDR1	YGL013C	1136.37	893	1075.72	811.75	830.5	39.2035	-0.0581008	0.0364441	0.999738	no	ND
CDC14	YFR028C	PUF4	YGL014W	1136.37	893	1075.72	858.25	851.5	27.2932	-0.0385789	0.0253721	0.998755	no	ND
CDC14	YFR028C	YGL015C	YGL015C	1136.37	893	1075.72	2510	1723.5	2325.68	0.772043	2.16198	0.161453	no	ND
CDC14	YFR028C	ATE1	YGL017W	1136.37	893	1075.72	2015.5	813	2460.77	-0.074369	2.28757	0.263502	no	ND
CDC14	YFR028C	JAC1	YGL018C	1157.91	954	776.661	1030.25	1040	30.6091	0.11073	0.0394111	0.971102	no	ND
CDC14	YFR028C	CKB1	YGL019W	1136.37	893	1075.72	817.25	810.5	31.1702	-0.0766931	0.0289762	0.999711	no	ND
CDC14	YFR028C	GET1	YGL020C	1136.37	893	1075.72	1005.25	889	273.986	-0.00371845	0.254701	0.773534	no	ND
CDC14	YFR028C	ALK1	YGL021W	1136.37	893	1075.72	825.75	840	41.0315	-0.0492695	0.0381434	0.999545	no	ND
CDC14	YFR028C	STT3	YGL022W	1136.37	893	1075.72	870	865.5	37.3898	-0.0255644	0.0347581	0.997958	no	ND
CDC14	YFR028C	PIB2	YGL023C	1136.37	893	1075.72	845.25	863	56.7531	-0.0278884	0.0527584	0.99881	no	ND
CDC14	YFR028C	PGD1	YGL025C	1136.37	893	1075.72	1388.25	847.5	1121.56	-0.0422974	1.04261	0.343016	no	ND
CDC14	YFR028C	TRP5	YGL026C	1136.37	893	1075.72	842	844.5	17.1075	-0.0450862	0.0159034	0.999351	no	ND
CDC14	YFR028C	CWH41	YGL027C	1136.37	893	1075.72	1522.75	934	1298.7	0.0381141	1.20729	0.297792	no	ND
CDC14	YFR028C	SCW11	YGL028C	1136.37	893	1075.72	804.5	810	32.0572	-0.0771579	0.0298008	0.999822	no	ND
CDC14	YFR028C	CGR1	YGL029W	1136.37	893	1075.72	858	847.5	61.422	-0.0422974	0.0570987	0.998032	no	ND
CDC14	YFR028C	RPL30	YGL030W	1136.37	893	1075.72	840.25	852	52.156	-0.0381141	0.0484849	0.999079	no	ND
CDC14	YFR028C	RPL24A	YGL031C	1136.37	893	1075.72	908.25	908.5	27.7894	0.014409	0.0258334	0.993655	no	ND
CDC14	YFR028C	AGA2	YGL032C	1136.37	893	1075.72	879.25	891	29.8147	-0.00185923	0.0277161	0.997416	no	ND
CDC14	YFR028C	HOP2	YGL033W	1136.37	893	1075.72	940.25	936.5	46.8571	0.0404382	0.0435589	0.982229	no	ND
CDC14	YFR028C	PNC1	YGL037C	1136.37	893	1075.72	2597.25	890	3457.98	-0.00278884	3.21458	0.230223	no	ND
CDC14	YFR028C	OCH1	YGL038C	1136.37	893	1075.72	932	929	62.1557	0.0334661	0.0577807	0.983519	no	ND
CDC14	YFR028C	YGL039W	YGL039W	1136.37	893	1075.72	883	888.5	62.4553	-0.00418326	0.0580593	0.995698	no	ND
CDC14	YFR028C	HEM2	YGL040C	1136.37	893	1075.72	905.25	924	43.1229	0.028818	0.0400876	0.993477	no	ND
CDC14	YFR028C	YGL041C-B	YGL041C-B	1136.37	893	1075.72	932	924	48.2286	0.028818	0.0448339	0.98554	no	ND
CDC14	YFR028C	YGL041W-A	YGL041W-A	1136.37	893	1075.72	903	894	43.2589	0.000929613	0.040214	0.993889	no	ND
CDC14	YFR028C	DST1	YGL043W	1136.37	893	1075.72	905.25	910	55.4159	0.0158034	0.0515153	0.992561	no	ND
CDC14	YFR028C	RNA15	YGL044C	1136.37	893	1075.72	900.25	904.5	51.2274	0.0106905	0.0476217	0.993869	no	ND
CDC14	YFR028C	RIM8	YGL045W	1136.37	893	1075.72	899.75	893	27.0724	0	0.0251669	0.995126	no	ND
CDC14	YFR028C	ALG13	YGL047W	1136.37	893	1075.72	918	922.5	73.7609	0.0274236	0.068569	0.986753	no	ND
CDC14	YFR028C	RPT6	YGL048C	1136.37	893	1075.72	1193.75	987.5	429.701	0.0878484	0.399455	0.408507	no	ND
CDC14	YFR028C	TIF4632	YGL049C	1136.37	893	1075.72	878	875	41.8728	-0.016733	0.0389255	0.997217	no	ND
CDC14	YFR028C	TYW3	YGL050W	1136.37	893	1075.72	1008.75	1004	79.4161	0.103187	0.0738262	0.902049	no	ND
CDC14	YFR028C	MST27	YGL051W	1136.37	893	1075.72	908.5	947	87.7477	0.0501991	0.0815714	0.987164	no	ND
CDC14	YFR028C	PRM8	YGL053W	1136.37	893	1075.72	1040.5	915.5	292.475	0.0209163	0.271889	0.70133	no	ND
CDC14	YFR028C	ERV14	YGL054C	1136.37	893	1075.72	2640.25	925.5	3479.37	0.0302124	3.23447	0.225579	no	ND
CDC14	YFR028C	OLE1	YGL055W	1136.37	893	1075.72	871	879	47.7005	-0.0130146	0.044343	0.997612	no	ND
CDC14	YFR028C	SDS23	YGL056C	1136.37	893	1075.72	869	870.5	16.8325	-0.0209163	0.0156477	0.99831	no	ND
CDC14	YFR028C	GEP7	YGL057C	1136.37	893	1075.72	921	919	41.0203	0.0241699	0.038133	0.989912	no	ND
CDC14	YFR028C	RAD6	YGL058W	1136.37	893	1075.72	902.75	893.5	43.3388	0.000464806	0.0402883	0.99393	no	ND
CDC14	YFR028C	PKP2	YGL059W	1136.37	893	1075.72	899.25	902.5	53.8106	0.00883132	0.050023	0.99386	no	ND
CDC14	YFR028C	YBP2	YGL060W	1136.37	893	1075.72	959.25	971.5	51.1232	0.0729746	0.0475248	0.970563	no	ND
CDC14	YFR028C	DUO1	YGL061C	1136.37	893	1075.72	980.5	988.5	31.0322	0.088778	0.028848	0.956145	no	ND
CDC14	YFR028C	PYC1	YGL062W	1136.37	893	1075.72	1553.25	879	1372.82	-0.0130146	1.27619	0.294094	no	ND
CDC14	YFR028C	PUS2	YGL063W	1136.37	893	1075.72	926.5	917	64.9846	0.0223107	0.0604105	0.985233	no	ND
CDC14	YFR028C	MRH4	YGL064C	1136.37	893	1075.72	1105.5	1129	58.9039	0.219389	0.0547578	0.62832	no	ND
CDC14	YFR028C	ALG2	YGL065C	1136.37	893	1075.72	932	928.5	21.5561	0.0330013	0.0200389	0.987708	no	ND
CDC14	YFR028C	SGF73	YGL066W	1136.37	893	1075.72	1906	1505.5	1349.04	0.569388	1.25408	0.168856	no	ND
CDC14	YFR028C	NPY1	YGL067W	1136.37	893	1075.72	940.25	946	75.848	0.0492695	0.0705093	0.976644	no	ND
CDC14	YFR028C	MNP1	YGL068W	1136.37	893	1075.72	943	941	38.4534	0.0446214	0.0357468	0.981968	no	ND
CDC14	YFR028C	RPB9	YGL070C	1136.37	893	1075.72	993	991	22.5832	0.091102	0.0209936	0.94326	no	ND
CDC14	YFR028C	AFT1	YGL071W	1136.37	893	1075.72	852.5	855	13.9881	-0.0353253	0.0130035	0.999065	no	ND
CDC14	YFR028C	HSF1	YGL073W	1136.37	893	1075.72	1857.25	897.5	1992.76	0.00418326	1.8525	0.261234	no	ND
CDC14	YFR028C	MPS2	YGL075C	1136.37	893	1075.72	960	956.5	38.3753	0.0590304	0.0356742	0.972225	no	ND
CDC14	YFR028C	RPL7A	YGL076C	1136.37	893	1075.72	3541.25	918	5326.8	0.0232403	4.95187	0.216605	no	ND
CDC14	YFR028C	HNM1	YGL077C	1136.37	893	1075.72	984.25	975.5	89.6154	0.0766931	0.0833076	0.93319	no	ND
CDC14	YFR028C	DBP3	YGL078C	1136.37	893	1075.72	910.75	907.5	50.1755	0.0134794	0.0466438	0.991797	no	ND
CDC14	YFR028C	KXD1	YGL079W	1136.37	893	1075.72	975.75	957	62.6864	0.0594952	0.0582741	0.953636	no	ND
CDC14	YFR028C	MPC1	YGL080W	1136.37	893	1075.72	928.75	936.5	24.7841	0.0404382	0.0230396	0.988633	no	ND
CDC14	YFR028C	YGL081W	YGL081W	1136.37	893	1075.72	1534.25	934.5	1239.5	0.0385789	1.15225	0.284311	no	ND
CDC14	YFR028C	YGL082W	YGL082W	1136.37	893	1075.72	951.5	975	58.2495	0.0762282	0.0541494	0.974228	no	ND
CDC14	YFR028C	SCY1	YGL083W	1136.37	893	1075.72	964	941.5	58.4751	0.0450862	0.0543592	0.965354	no	ND
CDC14	YFR028C	GUP1	YGL084C	1136.37	893	1075.72	975.25	972.5	117.457	0.0739042	0.10919	0.928815	no	ND
CDC14	YFR028C	LCL3	YGL085W	1136.37	893	1075.72	930	923.5	28.2489	0.0283532	0.0262605	0.988031	no	ND
CDC14	YFR028C	MAD1	YGL086W	1136.37	893	1075.72	973.75	979	41.8201	0.0799467	0.0388765	0.960756	no	ND
CDC14	YFR028C	MMS2	YGL087C	1136.37	893	1075.72	1020	1018.5	31.3581	0.116666	0.0291509	0.899251	no	ND
CDC14	YFR028C	MF(ALPHA)2	YGL089C	1136.37	893	1075.72	961.25	996	81.9771	0.0957501	0.076207	0.960353	no	ND
CDC14	YFR028C	LIF1	YGL090W	1136.37	893	1075.72	1019.75	1016	46.342	0.114342	0.0430801	0.895733	no	ND
CDC14	YFR028C	NBP35	YGL091C	1136.37	893	1075.72	976	926.5	100.681	0.031142	0.0935944	0.937407	no	ND
CDC14	YFR028C	NUP145	YGL092W	1136.37	893	1075.72	2545.5	985.5	3193.47	0.0859892	2.96869	0.221381	no	ND
CDC14	YFR028C	SPC105	YGL093W	1136.37	893	1075.72	1004.5	1011.5	31.0966	0.110159	0.0289078	0.926001	no	ND
CDC14	YFR028C	PAN2	YGL094C	1136.37	893	1075.72	1012.5	995	57.2101	0.0948205	0.0531833	0.905383	no	ND
CDC14	YFR028C	VPS45	YGL095C	1136.37	893	1075.72	969.25	950.5	62.5906	0.0534527	0.058185	0.959817	no	ND
CDC14	YFR028C	TOS8	YGL096W	1136.37	893	1075.72	1068	1067.5	91.9166	0.162217	0.0854469	0.750444	no	ND
CDC14	YFR028C	SRM1	YGL097W	1136.37	893	1075.72	751.75	745	17.7459	-0.137583	0.0164968	0.999983	no	ND
CDC14	YFR028C	USE1	YGL098W	1136.37	893	1075.72	1031	1044.5	39.5896	0.140836	0.036803	0.874292	no	ND
CDC14	YFR028C	LSG1	YGL099W	1136.37	893	1075.72	1049	1032	55.1543	0.129216	0.0512722	0.82405	no	ND
CDC14	YFR028C	SEH1	YGL100W	1136.37	893	1075.72	980.5	973	57.8072	0.074369	0.0537383	0.950193	no	ND
CDC14	YFR028C	YGL101W	YGL101W	1136.37	893	1075.72	842.25	846.5	48.3761	-0.043227	0.0449711	0.999076	no	ND
CDC14	YFR028C	RPL28	YGL103W	1136.37	893	1075.72	954.25	952	89.541	0.0548472	0.0832384	0.963146	no	ND
CDC14	YFR028C	VPS73	YGL104C	1136.37	893	1075.72	1040	1062.5	108.028	0.157569	0.100424	0.818985	no	ND
CDC14	YFR028C	ARC1	YGL105W	1136.37	893	1075.72	1380	1131	576.519	0.221248	0.53594	0.2347	no	ND
CDC14	YFR028C	MLC1	YGL106W	1136.37	893	1075.72	975.5	956.5	46.0326	0.0590304	0.0427925	0.958271	no	ND
CDC14	YFR028C	RMD9	YGL107C	1136.37	893	1075.72	1020.25	1026	96.2821	0.123638	0.0895051	0.870883	no	ND
CDC14	YFR028C	CUE3	YGL110C	1136.37	893	1075.72	885.5	869.5	82.0183	-0.0218459	0.0762452	0.993512	no	ND
CDC14	YFR028C	TAF6	YGL112C	1136.37	893	1075.72	1074	1058.5	51.0751	0.153851	0.0474801	0.748381	no	ND
CDC14	YFR028C	SLD3	YGL113W	1136.37	893	1075.72	970.75	970	31.8682	0.0715802	0.0296251	0.964992	no	ND
CDC14	YFR028C	YGL114W	YGL114W	1136.37	893	1075.72	895.75	888.5	38.3525	-0.00418326	0.035653	0.99531	no	ND
CDC14	YFR028C	SNF4	YGL115W	1136.37	893	1075.72	965.5	946.5	95.6748	0.0497343	0.0889405	0.95089	no	ND
CDC14	YFR028C	CDC20	YGL116W	1136.37	893	1075.72	1776.5	1803.5	882.889	0.846412	0.820745	0.121837	no	ND
CDC14	YFR028C	YGL117W	YGL117W	1136.37	893	1075.72	1403.5	1029.5	813.878	0.126892	0.756592	0.281618	no	ND
CDC14	YFR028C	COQ8	YGL119W	1136.37	893	1075.72	1024.5	1019.5	36.8103	0.117596	0.0342193	0.889002	no	ND
CDC14	YFR028C	PRP43	YGL120C	1136.37	893	1075.72	1011.5	1009.5	42.5245	0.1083	0.0395313	0.911961	no	ND
CDC14	YFR028C	GPG1	YGL121C	1136.37	893	1075.72	1005.25	1002	31.6899	0.101328	0.0294593	0.924734	no	ND
CDC14	YFR028C	NAB2	YGL122C	1136.37	893	1075.72	825.75	800	96.7174	-0.086454	0.0899097	0.998164	no	ND
CDC14	YFR028C	RPS2	YGL123W	1136.37	893	1075.72	901.5	899	21.9317	0.00557768	0.020388	0.994998	no	ND
CDC14	YFR028C	MON1	YGL124C	1136.37	893	1075.72	1041.75	1023	144.024	0.12085	0.133887	0.789939	no	ND
CDC14	YFR028C	MET13	YGL125W	1136.37	893	1075.72	1065.5	1067	64.0755	0.161753	0.0595654	0.771544	no	ND
CDC14	YFR028C	SCS3	YGL126W	1136.37	893	1075.72	1005	985.5	110.233	0.0859892	0.102474	0.890423	no	ND
CDC14	YFR028C	SOH1	YGL127C	1136.37	893	1075.72	1137	1147	180.3	0.236122	0.167609	0.498069	no	ND
CDC14	YFR028C	CWC23	YGL128C	1136.37	893	1075.72	1007.75	986	77.276	0.086454	0.0718368	0.904842	no	ND
CDC14	YFR028C	RSM23	YGL129C	1136.37	893	1075.72	1017.25	965	131.993	0.0669321	0.122703	0.85257	no	ND
CDC14	YFR028C	CEG1	YGL130W	1136.37	893	1075.72	1069.75	1055.5	52.8102	0.151062	0.049093	0.762084	no	ND
CDC14	YFR028C	SNT2	YGL131C	1136.37	893	1075.72	1023	979.5	129.91	0.0804115	0.120766	0.842398	no	ND
CDC14	YFR028C	ITC1	YGL133W	1136.37	893	1075.72	1088.75	1119.5	125.082	0.210557	0.116278	0.667	no	ND
CDC14	YFR028C	PCL10	YGL134W	1136.37	893	1075.72	1083	1088.5	88.0492	0.181739	0.0818517	0.702966	no	ND
CDC14	YFR028C	RPL1B	YGL135W	1136.37	893	1075.72	973	981	31.5911	0.0818059	0.0293675	0.963107	no	ND
CDC14	YFR028C	MRM2	YGL136C	1136.37	893	1075.72	2245.5	1112.5	2410.77	0.20405	2.24108	0.212907	no	ND
CDC14	YFR028C	SEC27	YGL137W	1136.37	893	1075.72	1731.25	1086.5	1384.94	0.17988	1.28745	0.227483	no	ND
CDC14	YFR028C	YGL138C	YGL138C	1136.37	893	1075.72	1059	1062.5	38.6868	0.157569	0.0359637	0.800652	no	ND
CDC14	YFR028C	FLC3	YGL139W	1136.37	893	1075.72	983.75	978.5	60.1186	0.0794819	0.055887	0.945877	no	ND
CDC14	YFR028C	YGL140C	YGL140C	1136.37	893	1075.72	1018.25	1012	47.1902	0.110624	0.0438686	0.898342	no	ND
CDC14	YFR028C	HUL5	YGL141W	1136.37	893	1075.72	3298.75	1085.5	4549.63	0.17895	4.22939	0.206036	no	ND
CDC14	YFR028C	GPI10	YGL142C	1136.37	893	1075.72	980.25	997	50.6976	0.0966797	0.0471292	0.952427	no	ND
CDC14	YFR028C	MRF1	YGL143C	1136.37	893	1075.72	957.25	973.5	70.0874	0.0748338	0.0651542	0.96739	no	ND
CDC14	YFR028C	ROG1	YGL144C	1136.37	893	1075.72	1045.75	1012	99.9446	0.110624	0.0929097	0.809578	no	ND
CDC14	YFR028C	TIP20	YGL145W	1136.37	893	1075.72	1001	996	23.0217	0.0957501	0.0214013	0.932499	no	ND
CDC14	YFR028C	RRT6	YGL146C	1136.37	893	1075.72	955.5	958	29.7377	0.0604248	0.0276446	0.976174	no	ND
CDC14	YFR028C	RPL9A	YGL147C	1136.37	893	1075.72	949	943.5	24.8596	0.0469454	0.0231098	0.98025	no	ND
CDC14	YFR028C	INO80	YGL150C	1136.37	893	1075.72	1375.75	1186	447.974	0.272377	0.416443	0.188346	no	ND
CDC14	YFR028C	NUT1	YGL151W	1136.37	893	1075.72	1045	934	239.36	0.0381141	0.222512	0.720299	no	ND
CDC14	YFR028C	PEX14	YGL153W	1136.37	893	1075.72	1125.25	1105.5	147.292	0.197543	0.136924	0.537722	no	ND
CDC14	YFR028C	LYS5	YGL154C	1136.37	893	1075.72	2588	1010	3220.57	0.108765	2.99388	0.21702	no	ND
CDC14	YFR028C	CDC43	YGL155W	1136.37	893	1075.72	2815.25	995	3665.23	0.0948205	3.40725	0.213681	no	ND
CDC14	YFR028C	AMS1	YGL156W	1136.37	893	1075.72	1074.5	1077.5	163.879	0.171514	0.152344	0.69113	no	ND
CDC14	YFR028C	RCK1	YGL158W	1136.37	893	1075.72	951.5	939.5	37.5988	0.043227	0.0349523	0.977645	no	ND
CDC14	YFR028C	YGL159W	YGL159W	1136.37	893	1075.72	1071.75	1069.5	131.325	0.164077	0.122081	0.717144	no	ND
CDC14	YFR028C	AIM14	YGL160W	1136.37	893	1075.72	1138	1197	150.988	0.282602	0.14036	0.494532	no	ND
CDC14	YFR028C	YIP5	YGL161C	1136.37	893	1075.72	1060.25	1046	107.214	0.142231	0.0996678	0.765197	no	ND
CDC14	YFR028C	SUT1	YGL162W	1136.37	893	1075.72	1633.25	1044.5	1248.37	0.140836	1.1605	0.243061	no	ND
CDC14	YFR028C	RAD54	YGL163C	1136.37	893	1075.72	1012.5	1036.5	115.714	0.133399	0.107569	0.873279	no	ND
CDC14	YFR028C	YRB30	YGL164C	1136.37	893	1075.72	981.25	968	51.273	0.069721	0.047664	0.95122	no	ND
CDC14	YFR028C	CUP2	YGL166W	1136.37	893	1075.72	829	849.5	56.3264	-0.0404382	0.0523618	0.999321	no	ND
CDC14	YFR028C	PMR1	YGL167C	1136.37	893	1075.72	3364.5	1481.5	4044.67	0.547077	3.75998	0.175572	no	ND
CDC14	YFR028C	HUR1	YGL168W	1136.37	893	1075.72	1053.25	1004	161.766	0.103187	0.15038	0.749321	no	ND
CDC14	YFR028C	SUA5	YGL169W	1136.37	893	1075.72	1030.5	1032	17.1367	0.129216	0.0159305	0.879986	no	ND
CDC14	YFR028C	SPO74	YGL170C	1136.37	893	1075.72	1012.75	1011.5	14.8633	0.110159	0.0138171	0.915006	no	ND
CDC14	YFR028C	ROK1	YGL171W	1136.37	893	1075.72	1203.25	971.5	508.2	0.0729746	0.47243	0.408393	no	ND
CDC14	YFR028C	NUP49	YGL172W	1136.37	893	1075.72	949.25	937	46.9494	0.040903	0.0436448	0.977618	no	ND
CDC14	YFR028C	XRN1	YGL173C	1136.37	893	1075.72	952	942.5	51.4134	0.0460158	0.0477945	0.975259	no	ND
CDC14	YFR028C	BUD13	YGL174W	1136.37	893	1075.72	975.25	997.5	68.8785	0.0971445	0.0640303	0.95211	no	ND
CDC14	YFR028C	SAE2	YGL175C	1136.37	893	1075.72	1021.5	1022.5	60.4566	0.120385	0.0562012	0.88709	no	ND
CDC14	YFR028C	YGL176C	YGL176C	1136.37	893	1075.72	2271.25	1414.5	1954.19	0.484793	1.81664	0.164952	no	ND
CDC14	YFR028C	MPT5	YGL178W	1136.37	893	1075.72	1052.5	1060.5	153.659	0.15571	0.142843	0.756585	no	ND
CDC14	YFR028C	TOS3	YGL179C	1136.37	893	1075.72	972.75	946	69.1875	0.0492695	0.0643176	0.954488	no	ND
CDC14	YFR028C	ATG1	YGL180W	1136.37	893	1075.72	1111.75	1111.5	225.323	0.20312	0.209463	0.565832	no	ND
CDC14	YFR028C	GTS1	YGL181W	1136.37	893	1075.72	975.5	978.5	37.6873	0.0794819	0.0350346	0.959903	no	ND
CDC14	YFR028C	MND1	YGL183C	1136.37	893	1075.72	1087.25	1139.5	123.468	0.22915	0.114777	0.672646	no	ND
CDC14	YFR028C	YGL185C	YGL185C	1136.37	893	1075.72	985.25	937.5	119.397	0.0413678	0.110993	0.914809	no	ND
CDC14	YFR028C	YGL188C-A	YGL188C-A	1136.37	893	1075.72	1106.25	1102	92.2871	0.194289	0.0857913	0.61716	no	ND
CDC14	YFR028C	RPS26A	YGL189C	1136.37	893	1075.72	964.75	974.5	32.3045	0.0757634	0.0300307	0.969664	no	ND
CDC14	YFR028C	CDC55	YGL190C	1136.37	893	1075.72	916.25	869.5	117.159	-0.0218459	0.108913	0.975918	no	ND
CDC14	YFR028C	COX13	YGL191W	1136.37	893	1075.72	992	990.5	13.6382	0.0906372	0.0126782	0.945372	no	ND
CDC14	YFR028C	IME4	YGL192W	1136.37	893	1075.72	988	986	22.4054	0.086454	0.0208283	0.949252	no	ND
CDC14	YFR028C	YGL193C	YGL193C	1136.37	893	1075.72	946.25	938	24.0468	0.0418326	0.0223542	0.981689	no	ND
CDC14	YFR028C	HOS2	YGL194C	1136.37	893	1075.72	1001.75	1016.5	47.3524	0.114807	0.0440194	0.926222	no	ND
CDC14	YFR028C	YGL194C-A	YGL194C-A	1136.37	893	1075.72	1043	981	132.144	0.0818059	0.122843	0.795208	no	ND
CDC14	YFR028C	GCN1	YGL195W	1136.37	893	1075.72	1341	1113.5	503.141	0.20498	0.467727	0.24409	no	ND
CDC14	YFR028C	DSD1	YGL196W	1136.37	893	1075.72	1024.75	1022.5	57.2094	0.120385	0.0531826	0.881763	no	ND
CDC14	YFR028C	MDS3	YGL197W	1136.37	893	1075.72	984	969	43.2281	0.0706506	0.0401854	0.950193	no	ND
CDC14	YFR028C	YIP4	YGL198W	1136.37	893	1075.72	975.75	976	20.0728	0.0771579	0.0186599	0.961979	no	ND
CDC14	YFR028C	EMP24	YGL200C	1136.37	893	1075.72	1021	944	183.788	0.0474103	0.170852	0.806478	no	ND
CDC14	YFR028C	MCM6	YGL201C	1136.37	893	1075.72	1262.25	994	611.514	0.0938909	0.568471	0.357696	no	ND
CDC14	YFR028C	ARO8	YGL202W	1136.37	893	1075.72	1093.25	1090	27.0108	0.183134	0.0251096	0.683068	no	ND
CDC14	YFR028C	KEX1	YGL203C	1136.37	893	1075.72	1114	1030	230.107	0.127357	0.213911	0.559046	no	ND
CDC14	YFR028C	YGL204C	YGL204C	1136.37	893	1075.72	992	922	178.559	0.0269588	0.165991	0.862142	no	ND
CDC14	YFR028C	POX1	YGL205W	1136.37	893	1075.72	970.5	964.5	119.512	0.0664673	0.111099	0.933097	no	ND
CDC14	YFR028C	CHC1	YGL206C	1136.37	893	1075.72	1404.25	1140	691.223	0.229614	0.64257	0.25069	no	ND
CDC14	YFR028C	SPT16	YGL207W	1136.37	893	1075.72	818.25	822	22.7505	-0.0660025	0.0211491	0.999725	no	ND
CDC14	YFR028C	SIP2	YGL208W	1136.37	893	1075.72	942.25	946	17.4619	0.0492695	0.0162328	0.983905	no	ND
CDC14	YFR028C	MIG2	YGL209W	1136.37	893	1075.72	3979.5	3124	2527.26	2.07397	2.34937	0.0548159	no	ND
CDC14	YFR028C	YPT32	YGL210W	1136.37	893	1075.72	1122.5	1105.5	120.611	0.197543	0.112121	0.550742	no	ND
CDC14	YFR028C	NCS6	YGL211W	1136.37	893	1075.72	2250	1146	2273.32	0.235192	2.11331	0.19997	no	ND
CDC14	YFR028C	VAM7	YGL212W	1136.37	893	1075.72	985.25	955	79.5922	0.057636	0.0739899	0.936654	no	ND
CDC14	YFR028C	SKI8	YGL213C	1136.37	893	1075.72	985.5	982.5	48.4183	0.0832003	0.0450103	0.947263	no	ND
CDC14	YFR028C	CLG1	YGL215W	1136.37	893	1075.72	997.75	964.5	130.623	0.0664673	0.121428	0.888555	no	ND
CDC14	YFR028C	MDM34	YGL219C	1136.37	893	1075.72	5141.5	4978.5	3326.33	3.79793	3.0922	0.0474891	FF	ND
CDC14	YFR028C	BOL2	YGL220W	1136.37	893	1075.72	1111.5	1058.5	146.211	0.153851	0.13592	0.584076	no	ND
CDC14	YFR028C	NIF3	YGL221C	1136.37	893	1075.72	1040	1038	39.2598	0.134794	0.0364964	0.853087	no	ND
CDC14	YFR028C	EDC1	YGL222C	1136.37	893	1075.72	1210.25	984	481.044	0.0845948	0.447184	0.394053	no	ND
CDC14	YFR028C	COG1	YGL223C	1136.37	893	1075.72	910.75	910	61.8513	0.0158034	0.0574978	0.99062	no	ND
CDC14	YFR028C	VRG4	YGL225W	1136.37	893	1075.72	921.75	913.5	46.7502	0.0190571	0.0434596	0.989193	no	ND
CDC14	YFR028C	OST5	YGL226C-A	1136.37	893	1075.72	958.5	942	48.0382	0.045551	0.0446569	0.971675	no	ND
CDC14	YFR028C	MTC3	YGL226W	1136.37	893	1075.72	1841.25	1743	1001.39	0.790171	0.930906	0.127319	no	ND
CDC14	YFR028C	VID30	YGL227W	1136.37	893	1075.72	930.25	927	44.6869	0.0316068	0.0415415	0.986595	no	ND
CDC14	YFR028C	SHE10	YGL228W	1136.37	893	1075.72	989	966	58	0.0678617	0.0539175	0.940309	no	ND
CDC14	YFR028C	SAP4	YGL229C	1136.37	893	1075.72	1089.25	993.5	252.478	0.0934261	0.234706	0.615096	no	ND
CDC14	YFR028C	YGL230C	YGL230C	1136.37	893	1075.72	1044.25	999	172.67	0.098539	0.160516	0.763994	no	ND
CDC14	YFR028C	EMC4	YGL231C	1136.37	893	1075.72	952.25	953	24.5136	0.0557768	0.0227882	0.978527	no	ND
CDC14	YFR028C	TAN1	YGL232W	1136.37	893	1075.72	947.5	961	34.0735	0.0632137	0.0316751	0.980211	no	ND
CDC14	YFR028C	SEC15	YGL233W	1136.37	893	1075.72	957.75	948	115.834	0.0511287	0.107681	0.948216	no	ND
CDC14	YFR028C	ADE5,7	YGL234W	1136.37	893	1075.72	1036.25	972	192.962	0.0734394	0.17938	0.768182	no	ND
CDC14	YFR028C	YGL235W	YGL235W	1136.37	893	1075.72	1003.25	1019.5	55.1445	0.117596	0.051263	0.921468	no	ND
CDC14	YFR028C	MTO1	YGL236C	1136.37	893	1075.72	951.75	949	34.529	0.0520583	0.0320986	0.977864	no	ND
CDC14	YFR028C	HAP2	YGL237C	1136.37	893	1075.72	982.25	978.5	21.8079	0.0794819	0.0202729	0.955545	no	ND
CDC14	YFR028C	CSE1	YGL238W	1136.37	893	1075.72	921.75	922	40.4341	0.0269588	0.0375881	0.989744	no	ND
CDC14	YFR028C	DOC1	YGL240W	1136.37	893	1075.72	985.5	988	30.8167	0.0883132	0.0286476	0.950904	no	ND
CDC14	YFR028C	KAP114	YGL241W	1136.37	893	1075.72	1751	932	1668.94	0.0362549	1.55147	0.25794	no	ND
CDC14	YFR028C	YGL242C	YGL242C	1136.37	893	1075.72	1020.75	1028	75.1193	0.125498	0.0698319	0.881819	no	ND
CDC14	YFR028C	TAD1	YGL243W	1136.37	893	1075.72	1095.25	1069.5	147.529	0.164077	0.137145	0.636564	no	ND
CDC14	YFR028C	RTF1	YGL244W	1136.37	893	1075.72	985.75	993.5	64.08	0.0934261	0.0595696	0.942209	no	ND
CDC14	YFR028C	GUS1	YGL245W	1136.37	893	1075.72	1006	1007	48.9285	0.105976	0.0454846	0.919186	no	ND
CDC14	YFR028C	RAI1	YGL246C	1136.37	893	1075.72	978.5	982	41.5411	0.0827355	0.0386172	0.956301	no	ND
CDC14	YFR028C	BRR6	YGL247W	1136.37	893	1075.72	2438.5	931.5	3029.02	0.0357901	2.81581	0.226723	no	ND
CDC14	YFR028C	PDE1	YGL248W	1136.37	893	1075.72	2321.5	969.5	2727.05	0.0711154	2.5351	0.224544	no	ND
CDC14	YFR028C	ZIP2	YGL249W	1136.37	893	1075.72	943.5	952.5	52.8425	0.055312	0.0491231	0.979758	no	ND
CDC14	YFR028C	RMR1	YGL250W	1136.37	893	1075.72	1026	1003.5	50.9575	0.102722	0.0473707	0.881508	no	ND
CDC14	YFR028C	HFM1	YGL251C	1136.37	893	1075.72	904.75	898.5	48.4656	0.00511287	0.0450543	0.99322	no	ND
CDC14	YFR028C	RTG2	YGL252C	1136.37	893	1075.72	1079.5	1126.5	208.599	0.217065	0.193917	0.655721	no	ND
CDC14	YFR028C	HXK2	YGL253W	1136.37	893	1075.72	1217.5	1257	176.606	0.338379	0.164175	0.26525	no	ND
CDC14	YFR028C	FZF1	YGL254W	1136.37	893	1075.72	972.5	940.5	141.309	0.0441566	0.131363	0.916856	no	ND
CDC14	YFR028C	ZRT1	YGL255W	1136.37	893	1075.72	1545.25	993	1216.42	0.0929613	1.1308	0.275851	no	ND
CDC14	YFR028C	ADH4	YGL256W	1136.37	893	1075.72	1350.75	974	804.304	0.0752986	0.747691	0.31784	no	ND
CDC14	YFR028C	MNT2	YGL257C	1136.37	893	1075.72	952.5	949.5	38.9059	0.0525231	0.0361674	0.976902	no	ND
CDC14	YFR028C	VEL1	YGL258W	1136.37	893	1075.72	1092	978	265.286	0.0790171	0.246613	0.604856	no	ND
CDC14	YFR028C	YGL258W-A	YGL258W-A	1136.37	893	1075.72	1157.75	932.5	486.111	0.0367197	0.451895	0.469152	no	ND
CDC14	YFR028C	YPS5	YGL259W	1136.37	893	1075.72	1017.5	1004.5	40.9919	0.103652	0.0381066	0.901618	no	ND
CDC14	YFR028C	YGL260W	YGL260W	1136.37	893	1075.72	1282	1040.5	612.229	0.137118	0.569136	0.337276	no	ND
CDC14	YFR028C	PAU11	YGL261C	1136.37	893	1075.72	1061.25	1037.5	91.1203	0.134329	0.0847066	0.771478	no	ND
CDC14	YFR028C	YGL262W	YGL262W	1136.37	893	1075.72	990	975	34.8329	0.0762282	0.0323811	0.945019	no	ND
CDC14	YFR028C	COS12	YGL263W	1136.37	893	1075.72	1023.25	1009.5	68.6604	0.1083	0.0638276	0.879889	no	ND
CDC14	YFR028C	EFM5	YGR001C	1136.37	893	1075.72	1153.75	1105.5	134.443	0.197543	0.12498	0.438963	no	ND
CDC14	YFR028C	SWC4	YGR002C	1136.37	893	1075.72	1021.75	1027	17.9699	0.124568	0.016705	0.898124	no	ND
CDC14	YFR028C	CUL3	YGR003W	1136.37	893	1075.72	964.75	967	10.9049	0.0687913	0.0101373	0.971434	no	ND
CDC14	YFR028C	PEX31	YGR004W	1136.37	893	1075.72	983.75	989	53.0369	0.0892428	0.0493038	0.948005	no	ND
CDC14	YFR028C	TFG2	YGR005C	1136.37	893	1075.72	935.75	934.5	16.6808	0.0385789	0.0155067	0.986567	no	ND
CDC14	YFR028C	PRP18	YGR006W	1136.37	893	1075.72	1323.25	989.5	686.141	0.0897076	0.637845	0.315201	no	ND
CDC14	YFR028C	ECT1	YGR007W	1136.37	893	1075.72	993	1011.5	57.6715	0.110159	0.0536121	0.935291	no	ND
CDC14	YFR028C	STF2	YGR008C	1136.37	893	1075.72	950.75	949.5	51.3639	0.0525231	0.0477485	0.976018	no	ND
CDC14	YFR028C	SEC9	YGR009C	1136.37	893	1075.72	1055.25	1044.5	45.4193	0.140836	0.0422224	0.809819	no	ND
CDC14	YFR028C	NMA2	YGR010W	1136.37	893	1075.72	1169.25	1194.5	197.711	0.280278	0.183795	0.405104	no	ND
CDC14	YFR028C	MCY1	YGR012W	1136.37	893	1075.72	1738.25	1227	1170.03	0.310491	1.08768	0.190478	no	ND
CDC14	YFR028C	SNU71	YGR013W	1136.37	893	1075.72	953.25	921	65.8603	0.0260292	0.0612246	0.971339	no	ND
CDC14	YFR028C	MSB2	YGR014W	1136.37	893	1075.72	885.75	862	94.1006	-0.028818	0.0874771	0.991773	no	ND
CDC14	YFR028C	YGR015C	YGR015C	1136.37	893	1075.72	1000.5	947.5	129.317	0.0506639	0.120215	0.884973	no	ND
CDC14	YFR028C	YGR016W	YGR016W	1136.37	893	1075.72	1487	981.5	1086.91	0.0822707	1.01041	0.283721	no	ND
CDC14	YFR028C	YGR017W	YGR017W	1136.37	893	1075.72	1070	1086	116.759	0.179415	0.108541	0.730667	no	ND
CDC14	YFR028C	YGR018C	YGR018C	1136.37	893	1075.72	963.75	964.5	25.5913	0.0664673	0.02379	0.971142	no	ND
CDC14	YFR028C	UGA1	YGR019W	1136.37	893	1075.72	961.75	925.5	102.844	0.0302124	0.0956052	0.951059	no	ND
CDC14	YFR028C	VMA7	YGR020C	1136.37	893	1075.72	934.5	925	114.165	0.0297476	0.106129	0.967007	no	ND
CDC14	YFR028C	YGR021W	YGR021W	1136.37	893	1075.72	1070.5	1009	164.208	0.107835	0.15265	0.702105	no	ND
CDC14	YFR028C	MTL1	YGR023W	1136.37	893	1075.72	967.75	969.5	61.1467	0.0711154	0.0568427	0.961541	no	ND
CDC14	YFR028C	YGR026W	YGR026W	1136.37	893	1075.72	1052	1049.5	44.5646	0.145484	0.0414278	0.819464	no	ND
CDC14	YFR028C	RPS25A	YGR027C	1136.37	893	1075.72	1063.25	1066	26.3992	0.160823	0.024541	0.790301	no	ND
CDC14	YFR028C	MSP1	YGR028W	1136.37	893	1075.72	1173.5	1063	232.588	0.158034	0.216216	0.403451	no	ND
CDC14	YFR028C	ERV1	YGR029W	1136.37	893	1075.72	1069.5	1071	112.037	0.165471	0.104151	0.73485	no	ND
CDC14	YFR028C	POP6	YGR030C	1136.37	893	1075.72	1040.5	1052	36.7831	0.147808	0.0341941	0.852526	no	ND
CDC14	YFR028C	NAG1	YGR031C-A	1136.37	893	1075.72	930.5	938	26.9506	0.0418326	0.0250536	0.987939	no	ND
CDC14	YFR028C	IMO32	YGR031W	1136.37	893	1075.72	2998.25	963	4092.54	0.0650729	3.80447	0.215062	no	ND
CDC14	YFR028C	TIM21	YGR033C	1136.37	893	1075.72	1557.5	1021	1200.82	0.11899	1.11629	0.267876	no	ND
CDC14	YFR028C	RPL26B	YGR034W	1136.37	893	1075.72	2543.75	998.5	3144.21	0.0980741	2.92289	0.218455	no	ND
CDC14	YFR028C	YGR035C	YGR035C	1136.37	893	1075.72	1036	1039	74.6146	0.135723	0.0693627	0.848536	no	ND
CDC14	YFR028C	YGR035W-A	YGR035W-A	1136.37	893	1075.72	945	935	39.4293	0.0390437	0.0366539	0.980887	no	ND
CDC14	YFR028C	CAX4	YGR036C	1136.37	893	1075.72	1072.25	1044.5	69.1152	0.140836	0.0642504	0.747553	no	ND
CDC14	YFR028C	ACB1	YGR037C	1136.37	893	1075.72	1003	960.5	168.612	0.0627489	0.156744	0.851481	no	ND
CDC14	YFR028C	ORM1	YGR038W	1136.37	893	1075.72	936.25	934.5	27.0231	0.0385789	0.0251211	0.98585	no	ND
CDC14	YFR028C	KSS1	YGR040W	1136.37	893	1075.72	942.75	942.5	21.3756	0.0460158	0.019871	0.983486	no	ND
CDC14	YFR028C	BUD9	YGR041W	1136.37	893	1075.72	983.5	984	21.3776	0.0845948	0.0198729	0.954294	no	ND
CDC14	YFR028C	MTE1	YGR042W	1136.37	893	1075.72	995	972.5	105.246	0.0739042	0.0978378	0.909688	no	ND
CDC14	YFR028C	NQM1	YGR043C	1136.37	893	1075.72	1296	959.5	713.396	0.0618192	0.663182	0.345197	no	ND
CDC14	YFR028C	RME1	YGR044C	1136.37	893	1075.72	856	864	35.0714	-0.0269588	0.0326028	0.99876	no	ND
CDC14	YFR028C	YGR045C	YGR045C	1136.37	893	1075.72	1792.5	1060.5	1484.52	0.15571	1.38003	0.221543	no	ND
CDC14	YFR028C	TAM41	YGR046W	1136.37	893	1075.72	1001.75	1004.5	32.1079	0.103652	0.0298479	0.929913	no	ND
CDC14	YFR028C	TFC4	YGR047C	1136.37	893	1075.72	1526	1223.5	807.745	0.307237	0.75089	0.204956	no	ND
CDC14	YFR028C	UFD1	YGR048W	1136.37	893	1075.72	974.5	1014	83.0642	0.112483	0.0772176	0.94743	no	ND
CDC14	YFR028C	SCM4	YGR049W	1136.37	893	1075.72	1250.5	1040.5	476.591	0.137118	0.443045	0.338801	no	ND
CDC14	YFR028C	YGR050C	YGR050C	1136.37	893	1075.72	1075.25	1063.5	77.6117	0.158499	0.0721489	0.7339	no	ND
CDC14	YFR028C	FMP48	YGR052W	1136.37	893	1075.72	7.25	0	14.5	-0.830144	0.0134794	1	no	ND
CDC14	YFR028C	YGR053C	YGR053C	1136.37	893	1075.72	1150.5	1136.5	101.838	0.226361	0.09467	0.445691	no	ND
CDC14	YFR028C	YGR054W	YGR054W	1136.37	893	1075.72	1948	901	2130.85	0.0074369	1.98086	0.251136	no	ND
CDC14	YFR028C	MUP1	YGR055W	1136.37	893	1075.72	1080.25	1020.5	125.945	0.118526	0.11708	0.693948	no	ND
CDC14	YFR028C	RSC1	YGR056W	1136.37	893	1075.72	919.75	924.5	25.773	0.0292828	0.023959	0.991177	no	ND
CDC14	YFR028C	LST7	YGR057C	1136.37	893	1075.72	1840.25	1076.5	1645.04	0.170584	1.52925	0.228049	no	ND
CDC14	YFR028C	PEF1	YGR058W	1136.37	893	1075.72	913.5	906.5	45.2732	0.0125498	0.0420866	0.991545	no	ND
CDC14	YFR028C	SPR3	YGR059W	1136.37	893	1075.72	964	974.5	70.4604	0.0757634	0.0655009	0.961975	no	ND
CDC14	YFR028C	ERG25	YGR060W	1136.37	893	1075.72	1161.75	1098	318.607	0.190571	0.296181	0.44737	no	ND
CDC14	YFR028C	COX18	YGR062C	1136.37	893	1075.72	983.5	972.5	61.5386	0.0739042	0.0572071	0.945701	no	ND
CDC14	YFR028C	SPT4	YGR063C	1136.37	893	1075.72	961	965.5	52.9339	0.0673969	0.049208	0.968931	no	ND
CDC14	YFR028C	VHT1	YGR065C	1136.37	893	1075.72	930	917	60.8167	0.0223107	0.0565359	0.984557	no	ND
CDC14	YFR028C	YGR066C	YGR066C	1136.37	893	1075.72	962.25	987	70.7172	0.0873836	0.0657396	0.963336	no	ND
CDC14	YFR028C	YGR067C	YGR067C	1136.37	893	1075.72	1074.25	1107	103.445	0.198937	0.096164	0.724657	no	ND
CDC14	YFR028C	ART5	YGR068C	1136.37	893	1075.72	982.75	967	52.93	0.0687913	0.0492044	0.949146	no	ND
CDC14	YFR028C	ROM1	YGR070W	1136.37	893	1075.72	1163	1000.5	368.969	0.0999334	0.342998	0.451083	no	ND
CDC14	YFR028C	ENV11	YGR071C	1136.37	893	1075.72	1002.5	984	87.7933	0.0845948	0.0816138	0.908083	no	ND
CDC14	YFR028C	UPF3	YGR072W	1136.37	893	1075.72	1127.25	1110	162.227	0.201726	0.150808	0.529607	no	ND
CDC14	YFR028C	SMD1	YGR074W	1136.37	893	1075.72	990.5	1017.5	108.629	0.115737	0.100983	0.914224	no	ND
CDC14	YFR028C	PRP38	YGR075C	1136.37	893	1075.72	972.25	957.5	58.7048	0.05996	0.0545727	0.958186	no	ND
CDC14	YFR028C	MRPL25	YGR076C	1136.37	893	1075.72	1158.5	1106.5	200.617	0.198472	0.186496	0.436298	no	ND
CDC14	YFR028C	PEX8	YGR077C	1136.37	893	1075.72	1016.75	1026.5	95.8171	0.124103	0.0890728	0.878108	no	ND
CDC14	YFR028C	PAC10	YGR078C	1136.37	893	1075.72	1078.75	1053.5	80.7026	0.149203	0.0750222	0.720729	no	ND
CDC14	YFR028C	YGR079W	YGR079W	1136.37	893	1075.72	1028	1022.5	89.342	0.120385	0.0830535	0.858731	no	ND
CDC14	YFR028C	TWF1	YGR080W	1136.37	893	1075.72	1021.25	976.5	133.338	0.0776227	0.123952	0.843529	no	ND
CDC14	YFR028C	SLX9	YGR081C	1136.37	893	1075.72	940.75	938.5	54.5245	0.0422974	0.0506866	0.980851	no	ND
CDC14	YFR028C	GCD2	YGR083C	1136.37	893	1075.72	1016.75	967.5	206.201	0.0692561	0.191687	0.798432	no	ND
CDC14	YFR028C	MRP13	YGR084C	1136.37	893	1075.72	981.75	953.5	65.3165	0.0562416	0.0607191	0.946405	no	ND
CDC14	YFR028C	RPL11B	YGR085C	1136.37	893	1075.72	1567.75	1256	837.66	0.337449	0.7787	0.191117	no	ND
CDC14	YFR028C	PIL1	YGR086C	1157.91	954	776.661	2094	918.5	2401.1	-0.0457085	3.09157	0.246346	no	ND
CDC14	YFR028C	CTT1	YGR088W	1157.91	954	776.661	976.25	966	40.2192	0.0154508	0.0517847	0.995699	no	ND
CDC14	YFR028C	NNF2	YGR089W	1157.91	954	776.661	922.75	925.5	12.9711	-0.0366955	0.0167011	0.999784	no	ND
CDC14	YFR028C	UTP22	YGR090W	1157.91	954	776.661	885.75	882	31.213	-0.0927045	0.0401887	0.999961	no	ND
CDC14	YFR028C	PRP31	YGR091W	1157.91	954	776.661	920.5	913	33.7984	-0.0527901	0.0435176	0.999722	no	ND
CDC14	YFR028C	DBF2	YGR092W	1157.91	954	776.661	965.75	968.5	31.0953	0.0186697	0.0400371	0.997674	no	ND
CDC14	YFR028C	DRN1	YGR093W	1157.91	954	776.661	924.5	925	53.3823	-0.0373393	0.068733	0.999338	no	ND
CDC14	YFR028C	RRP46	YGR095C	1157.91	954	776.661	907.5	909	15.9478	-0.0579403	0.0205338	0.999904	no	ND
CDC14	YFR028C	TPC1	YGR096W	1157.91	954	776.661	1796.5	968	1726.37	0.0180259	2.2228	0.256798	no	ND
CDC14	YFR028C	ASK10	YGR097W	1157.91	954	776.661	865	877	37.7801	-0.0991424	0.0486442	0.999985	no	ND
CDC14	YFR028C	ESP1	YGR098C	1157.91	954	776.661	948	947	32.5576	-0.00901294	0.04192	0.998946	no	ND
CDC14	YFR028C	TEL2	YGR099W	1157.91	954	776.661	901.75	912.5	68.1438	-0.0534339	0.0877395	0.999497	no	ND
CDC14	YFR028C	MDR1	YGR100W	1157.91	954	776.661	914.5	919	55.5068	-0.0450647	0.0714684	0.999538	no	ND
CDC14	YFR028C	PCP1	YGR101W	1157.91	954	776.661	904.75	905	8.99537	-0.0630906	0.0115821	0.999923	no	ND
CDC14	YFR028C	GTF1	YGR102C	1157.91	954	776.661	967.5	953	51.3582	-0.00128756	0.0661269	0.996137	no	ND
CDC14	YFR028C	NOP7	YGR103W	1157.91	954	776.661	919.75	916	59.3598	-0.0489274	0.0764295	0.999307	no	ND
CDC14	YFR028C	SRB5	YGR104C	1157.91	954	776.661	939	939	42.1821	-0.0193134	0.0543122	0.999125	no	ND
CDC14	YFR028C	VMA21	YGR105W	1157.91	954	776.661	981.25	991.5	48.3141	0.0482836	0.0622074	0.993817	no	ND
CDC14	YFR028C	VOA1	YGR106C	1157.91	954	776.661	916.75	910.5	17.1148	-0.056009	0.0220364	0.999837	no	ND
CDC14	YFR028C	CLB1	YGR108W	1157.91	954	776.661	8283	8379	966.646	9.56016	1.24462	0.000286396	yes	ND
CDC14	YFR028C	CLB6	YGR109C	1157.91	954	776.661	938.5	909	87.0268	-0.0579403	0.112053	0.995518	no	ND
CDC14	YFR028C	CLD1	YGR110W	1157.91	954	776.661	1037.25	1020.5	88.9658	0.0856229	0.114549	0.931481	no	ND
CDC14	YFR028C	YGR111W	YGR111W	1157.91	954	776.661	1404	1114.5	626.202	0.206654	0.806274	0.246706	no	ND
CDC14	YFR028C	SHY1	YGR112W	1157.91	954	776.661	1098.75	1036	172.252	0.10558	0.221786	0.700154	no	ND
CDC14	YFR028C	DAM1	YGR113W	1157.91	954	776.661	2265	1017	2548.29	0.0811165	3.28109	0.224534	no	ND
CDC14	YFR028C	SPT6	YGR116W	1157.91	954	776.661	914	906.5	28.0595	-0.0611592	0.0361283	0.999829	no	ND
CDC14	YFR028C	YGR117C	YGR117C	1157.91	954	776.661	953	955.5	51.1664	0.00193134	0.06588	0.997879	no	ND
CDC14	YFR028C	RPS23A	YGR118W	1157.91	954	776.661	974	971.5	30.605	0.0225324	0.0394059	0.996681	no	ND
CDC14	YFR028C	NUP57	YGR119C	1157.91	954	776.661	1345.75	987.5	738.421	0.0431334	0.950763	0.324442	no	ND
CDC14	YFR028C	COG2	YGR120C	1157.91	954	776.661	1008.5	1009.5	29.4675	0.0714598	0.0379413	0.986778	no	ND
CDC14	YFR028C	MEP1	YGR121C	1157.91	954	776.661	1013.75	1015.5	34.0331	0.0791851	0.0438197	0.983199	no	ND
CDC14	YFR028C	YGR121W-A	YGR121W-A	1157.91	954	776.661	1021.25	1013	36.436	0.0759662	0.0469137	0.977574	no	ND
CDC14	YFR028C	YGR122W	YGR122W	1157.91	954	776.661	1064.25	1027.5	128.852	0.0946359	0.165905	0.836883	no	ND
CDC14	YFR028C	PPT1	YGR123C	1157.91	954	776.661	1446	1038	858.539	0.108155	1.10542	0.276234	no	ND
CDC14	YFR028C	ASN2	YGR124W	1157.91	954	776.661	1126.25	997.5	285.206	0.056009	0.36722	0.575526	no	ND
CDC14	YFR028C	YGR125W	YGR125W	1157.91	954	776.661	1007	1010	40.9797	0.0721035	0.0527639	0.985682	no	ND
CDC14	YFR028C	YGR126W	YGR126W	1157.91	954	776.661	1012.25	1007	25.6824	0.0682408	0.0330677	0.985298	no	ND
CDC14	YFR028C	YGR127W	YGR127W	1157.91	954	776.661	1886	1051.5	1685.41	0.125537	2.17007	0.225834	no	ND
CDC14	YFR028C	UTP8	YGR128C	1157.91	954	776.661	1084.5	1039	118.832	0.109443	0.153003	0.79086	no	ND
CDC14	YFR028C	SYF2	YGR129W	1157.91	954	776.661	1833	1076	1564.48	0.157083	2.01436	0.226105	no	ND
CDC14	YFR028C	YGR130C	YGR130C	1157.91	954	776.661	1515.5	1032	983.132	0.10043	1.26584	0.260644	no	ND
CDC14	YFR028C	FHN1	YGR131W	1157.91	954	776.661	2301.25	1031	2618.4	0.0991424	3.37136	0.223492	no	ND
CDC14	YFR028C	PHB1	YGR132C	1157.91	954	776.661	1245	1071	394.1	0.150645	0.507428	0.348979	no	ND
CDC14	YFR028C	PEX4	YGR133W	1157.91	954	776.661	1219	1143	237.77	0.243349	0.306144	0.335365	no	ND
CDC14	YFR028C	PRE9	YGR135W	1157.91	954	776.661	1114	1117.5	32.5269	0.210517	0.0418805	0.743473	no	ND
CDC14	YFR028C	LSB1	YGR136W	1157.91	954	776.661	1010	1022.5	59.3689	0.0881981	0.0764412	0.978926	no	ND
CDC14	YFR028C	TPO2	YGR138C	1157.91	954	776.661	1064.75	1063.5	13.1498	0.140988	0.0169312	0.92214	no	ND
CDC14	YFR028C	CBF2	YGR140W	1157.91	954	776.661	1068.75	1057	47.9679	0.132619	0.0617617	0.899565	no	ND
CDC14	YFR028C	VPS62	YGR141W	1157.91	954	776.661	1037	1046.5	48.833	0.1191	0.0628756	0.957679	no	ND
CDC14	YFR028C	BTN2	YGR142W	1157.91	954	776.661	1008.5	1009.5	18.5203	0.0714598	0.023846	0.987888	no	ND
CDC14	YFR028C	SKN1	YGR143W	1157.91	954	776.661	1048.25	1040	29.1476	0.11073	0.0375294	0.949145	no	ND
CDC14	YFR028C	THI4	YGR144W	1157.91	954	776.661	998.75	1008	44.1012	0.0695284	0.0567831	0.988907	no	ND
CDC14	YFR028C	ENP2	YGR145W	1157.91	954	776.661	1022.75	1031.5	38.422	0.0997861	0.0494707	0.975908	no	ND
CDC14	YFR028C	ECL1	YGR146C	1157.91	954	776.661	967	960.5	23.7065	0.00836916	0.0305237	0.997787	no	ND
CDC14	YFR028C	YGR146C-A	YGR146C-A	1157.91	954	776.661	1049.5	1059.5	34.0832	0.135838	0.0438843	0.945603	no	ND
CDC14	YFR028C	NAT2	YGR147C	1157.91	954	776.661	1033.75	1043.5	44.7167	0.115237	0.0575756	0.963255	no	ND
CDC14	YFR028C	RPL24B	YGR148C	1157.91	954	776.661	1045.5	1045	30.2269	0.117168	0.0389191	0.95295	no	ND
CDC14	YFR028C	GPC1	YGR149W	1157.91	954	776.661	1079.5	1073	50.9215	0.15322	0.0655647	0.867983	no	ND
CDC14	YFR028C	CCM1	YGR150C	1157.91	954	776.661	1013.75	1007	38.3699	0.0682408	0.0494037	0.982366	no	ND
CDC14	YFR028C	RSR1	YGR152C	1157.91	954	776.661	1323	1092.5	482.279	0.178327	0.620964	0.275032	no	ND
CDC14	YFR028C	YGR153W	YGR153W	1157.91	954	776.661	1032.25	1021	44.9175	0.0862667	0.0578341	0.964861	no	ND
CDC14	YFR028C	GTO1	YGR154C	1157.91	954	776.661	1040.5	1061	51.7011	0.137769	0.0665684	0.95169	no	ND
CDC14	YFR028C	CYS4	YGR155W	1157.91	954	776.661	1056.75	1060.5	27.1953	0.137125	0.0350156	0.935194	no	ND
CDC14	YFR028C	PTI1	YGR156W	1157.91	954	776.661	1050	1049	8.48528	0.122318	0.0109253	0.95024	no	ND
CDC14	YFR028C	CHO2	YGR157W	1157.91	954	776.661	1042.25	1027.5	80.2221	0.0946359	0.103291	0.930559	no	ND
CDC14	YFR028C	MTR3	YGR158C	1157.91	954	776.661	1142.25	1056	207.59	0.131331	0.267285	0.54872	no	ND
CDC14	YFR028C	NSR1	YGR159C	1157.91	954	776.661	2476.25	2317	917.82	1.75495	1.18175	0.0312146	FF	ND
CDC14	YFR028C	RTS3	YGR161C	1157.91	954	776.661	1148.5	996	319.163	0.0540776	0.410942	0.520489	no	ND
CDC14	YFR028C	YGR161W-C	YGR161W-C	1157.91	954	776.661	1058.5	1049.5	32.3986	0.122962	0.0417152	0.93008	no	ND
CDC14	YFR028C	TIF4631	YGR162W	1157.91	954	776.661	2240.25	2391.5	572.516	1.85087	0.73715	0.0145829	yes	ND
CDC14	YFR028C	GTR2	YGR163W	1157.91	954	776.661	1027.75	1023.5	32.0039	0.0894856	0.041207	0.973134	no	ND
CDC14	YFR028C	MRPS35	YGR165W	1157.91	954	776.661	1030.5	1037.5	70.6942	0.107512	0.0910232	0.954225	no	ND
CDC14	YFR028C	TRS65	YGR166W	1157.91	954	776.661	1046.5	1045.5	11.6762	0.117812	0.0150338	0.955148	no	ND
CDC14	YFR028C	CLC1	YGR167W	1157.91	954	776.661	1133.75	1064.5	163.447	0.142276	0.210448	0.588578	no	ND
CDC14	YFR028C	YGR168C	YGR168C	1157.91	954	776.661	2792	1611.5	2792.94	0.846573	3.59609	0.163275	no	ND
CDC14	YFR028C	PUS6	YGR169C	1157.91	954	776.661	1057.5	1055	17.5594	0.130044	0.0226089	0.936157	no	ND
CDC14	YFR028C	LSO2	YGR169C-A	1157.91	954	776.661	1094.5	1093	51.4425	0.178971	0.0662355	0.816744	no	ND
CDC14	YFR028C	PSD2	YGR170W	1157.91	954	776.661	1045.75	1045.5	10.7199	0.117812	0.0138026	0.956304	no	ND
CDC14	YFR028C	MSM1	YGR171C	1157.91	954	776.661	1064.75	1070	42.1139	0.149357	0.0542243	0.912442	no	ND
CDC14	YFR028C	YIP1	YGR172C	1157.91	954	776.661	1048.25	1056.5	35.4624	0.131975	0.0456601	0.947112	no	ND
CDC14	YFR028C	RBG2	YGR173W	1157.91	954	776.661	1508	1096.5	857.728	0.183478	1.10438	0.238128	no	ND
CDC14	YFR028C	CBP4	YGR174C	1157.91	954	776.661	1142.25	1039.5	224.441	0.110087	0.288981	0.545854	no	ND
CDC14	YFR028C	YGR174W-A	YGR174W-A	1157.91	954	776.661	1051	1054.5	14.7648	0.1294	0.0190106	0.947945	no	ND
CDC14	YFR028C	ERG1	YGR175C	1157.91	954	776.661	1037.5	1031.5	51.5526	0.0997861	0.0663772	0.955807	no	ND
CDC14	YFR028C	ATF2	YGR177C	1157.91	954	776.661	1038.25	1045	31.6373	0.117168	0.040735	0.96217	no	ND
CDC14	YFR028C	PBP1	YGR178C	1157.91	954	776.661	949.5	918.5	93.3899	-0.0457085	0.120245	0.992235	no	ND
CDC14	YFR028C	OKP1	YGR179C	1157.91	954	776.661	1014.5	1015	40.8371	0.0785413	0.0525803	0.98135	no	ND
CDC14	YFR028C	RNR4	YGR180C	1157.91	954	776.661	1114	1103	53.0094	0.191847	0.068253	0.733474	no	ND
CDC14	YFR028C	TIM13	YGR181W	1157.91	954	776.661	1145.25	1143	27.1462	0.243349	0.0349525	0.575519	no	ND
CDC14	YFR028C	QCR9	YGR183C	1157.91	954	776.661	3581.75	3787	2285.16	3.64767	2.94229	0.0619209	no	ND
CDC14	YFR028C	TYS1	YGR185C	1157.91	954	776.661	1115.25	1114	17.5	0.20601	0.0225324	0.741943	no	ND
CDC14	YFR028C	HGH1	YGR187C	1157.91	954	776.661	1447.5	1071	784.891	0.150645	1.0106	0.258366	no	ND
CDC14	YFR028C	BUB1	YGR188C	1157.91	954	776.661	2527.75	1039	3002.22	0.109443	3.86555	0.21446	no	ND
CDC14	YFR028C	CRH1	YGR189C	1157.91	954	776.661	1012	1015	11.9722	0.0785413	0.0154149	0.986591	no	ND
CDC14	YFR028C	HIP1	YGR191W	1157.91	954	776.661	1567.5	1600.5	379.022	0.83241	0.488015	0.0575638	no	ND
CDC14	YFR028C	TDH3	YGR192C	1157.91	954	776.661	1064	1068	33.8821	0.146782	0.0436254	0.917944	no	ND
CDC14	YFR028C	PDX1	YGR193C	1157.91	954	776.661	1041	1035.5	46.8686	0.104936	0.0603463	0.953245	no	ND
CDC14	YFR028C	XKS1	YGR194C	1157.91	954	776.661	2546	2508.5	1786.43	2.00152	2.30014	0.108998	no	ND
CDC14	YFR028C	SKI6	YGR195W	1157.91	954	776.661	2624	1195	2967.82	0.310303	3.82125	0.19807	no	ND
CDC14	YFR028C	FYV8	YGR196C	1157.91	954	776.661	1045.75	1054.5	44.9175	0.1294	0.0578341	0.947188	no	ND
CDC14	YFR028C	SNG1	YGR197C	1157.91	954	776.661	2493.5	1070	2890.84	0.149357	3.72214	0.211898	no	ND
CDC14	YFR028C	YPP1	YGR198W	1157.91	954	776.661	1044.25	1049	37.8715	0.122318	0.0487619	0.952274	no	ND
CDC14	YFR028C	PMT6	YGR199W	1157.91	954	776.661	1063.5	1061	13.2288	0.137769	0.0170329	0.924846	no	ND
CDC14	YFR028C	ELP2	YGR200C	1157.91	954	776.661	1210.75	1114.5	223.998	0.206654	0.288411	0.349507	no	ND
CDC14	YFR028C	YGR201C	YGR201C	1157.91	954	776.661	1035.5	1047	32.6241	0.119743	0.0420056	0.965119	no	ND
CDC14	YFR028C	PCT1	YGR202C	1157.91	954	776.661	1105.5	1084	52.0288	0.167383	0.0669904	0.772078	no	ND
CDC14	YFR028C	YCH1	YGR203W	1157.91	954	776.661	1831.25	1080.5	1522.63	0.162877	1.96048	0.221112	no	ND
CDC14	YFR028C	YGR204C-A	YGR204C-A	1157.91	954	776.661	1000.5	990.5	45.4936	0.0469961	0.0585759	0.987907	no	ND
CDC14	YFR028C	ADE3	YGR204W	1157.91	954	776.661	1013.75	1016.5	55.8592	0.0804727	0.0719222	0.977543	no	ND
CDC14	YFR028C	TDA10	YGR205W	1157.91	954	776.661	1096.25	1066	105.633	0.144207	0.136009	0.764574	no	ND
CDC14	YFR028C	MVB12	YGR206W	1157.91	954	776.661	1062.75	1059	39.0587	0.135194	0.0502906	0.918435	no	ND
CDC14	YFR028C	CIR1	YGR207C	1157.91	954	776.661	1099.5	1093.5	26.2361	0.179615	0.0337806	0.810241	no	ND
CDC14	YFR028C	SER2	YGR208W	1157.91	954	776.661	1084.75	1085	23.429	0.168671	0.0301663	0.865264	no	ND
CDC14	YFR028C	TRX2	YGR209C	1157.91	954	776.661	1068	1062.5	14.1657	0.139701	0.0182392	0.914551	no	ND
CDC14	YFR028C	YGR210C	YGR210C	1157.91	954	776.661	1055	1057.5	21.4942	0.133263	0.0276751	0.93991	no	ND
CDC14	YFR028C	ZPR1	YGR211W	1157.91	954	776.661	1078.5	1075.5	21.9165	0.156439	0.0282189	0.885034	no	ND
CDC14	YFR028C	SLI1	YGR212W	1157.91	954	776.661	1058	1062	15.3188	0.139057	0.019724	0.935616	no	ND
CDC14	YFR028C	RTA1	YGR213C	1157.91	954	776.661	1050	1046	21.6795	0.118456	0.0279137	0.948287	no	ND
CDC14	YFR028C	RPS0A	YGR214W	1157.91	954	776.661	1040.5	1042	36.8646	0.113306	0.0474655	0.957776	no	ND
CDC14	YFR028C	RSM27	YGR215W	1157.91	954	776.661	1195.25	1103.5	252.834	0.192491	0.325539	0.401845	no	ND
CDC14	YFR028C	GPI1	YGR216C	1157.91	954	776.661	1066.5	1057.5	49.6823	0.133263	0.0639691	0.904048	no	ND
CDC14	YFR028C	CRM1	YGR218W	1157.91	954	776.661	1026	1026.5	15.5563	0.0933483	0.0200298	0.977206	no	ND
CDC14	YFR028C	MRPL9	YGR220C	1157.91	954	776.661	1052.75	1053	64.1788	0.127469	0.0826342	0.92398	no	ND
CDC14	YFR028C	TOS2	YGR221C	1157.91	954	776.661	1045.75	1041	35.9757	0.112018	0.046321	0.950754	no	ND
CDC14	YFR028C	PET54	YGR222W	1157.91	954	776.661	1048	1038.5	31.209	0.108799	0.0401835	0.948917	no	ND
CDC14	YFR028C	HSV2	YGR223C	1157.91	954	776.661	1443	1320	529.52	0.471248	0.68179	0.182381	no	ND
CDC14	YFR028C	AZR1	YGR224W	1157.91	954	776.661	1039	1040	14.0949	0.11073	0.0181481	0.964597	no	ND
CDC14	YFR028C	AMA1	YGR225W	1157.91	954	776.661	3576.5	3241	3018.26	2.94466	3.8862	0.103662	no	ND
CDC14	YFR028C	YGR226C	YGR226C	1157.91	954	776.661	1029.25	1036	47.7729	0.10558	0.0615106	0.967002	no	ND
CDC14	YFR028C	DIE2	YGR227W	1157.91	954	776.661	1032.5	1029.5	17.8979	0.097211	0.0230446	0.971131	no	ND
CDC14	YFR028C	SMI1	YGR229C	1157.91	954	776.661	1389.5	1230	521.907	0.355367	0.671988	0.222929	no	ND
CDC14	YFR028C	BNS1	YGR230W	1157.91	954	776.661	1014.75	1019	36.8544	0.0836916	0.0474524	0.982046	no	ND
CDC14	YFR028C	PHB2	YGR231C	1157.91	954	776.661	1074.75	1080	63.856	0.162233	0.0822186	0.872383	no	ND
CDC14	YFR028C	NAS6	YGR232W	1157.91	954	776.661	1093.75	1098	16.6608	0.185409	0.0214519	0.835599	no	ND
CDC14	YFR028C	PHO81	YGR233C	1157.91	954	776.661	1143	1027	242.895	0.0939921	0.312743	0.540979	no	ND
CDC14	YFR028C	YHB1	YGR234W	1157.91	954	776.661	1059.75	1071.5	40.6889	0.151289	0.0523895	0.924056	no	ND
CDC14	YFR028C	SPG1	YGR236C	1157.91	954	776.661	1078.75	1082.5	11.5289	0.165452	0.0148442	0.886639	no	ND
CDC14	YFR028C	YGR237C	YGR237C	1157.91	954	776.661	1248.75	1110	318.002	0.20086	0.409448	0.312165	no	ND
CDC14	YFR028C	KEL2	YGR238C	1157.91	954	776.661	1095	1104	62.2361	0.193134	0.0801329	0.80711	no	ND
CDC14	YFR028C	PEX21	YGR239C	1157.91	954	776.661	1018.25	1022	28.5467	0.0875543	0.0367557	0.981252	no	ND
CDC14	YFR028C	PFK1	YGR240C	1157.91	954	776.661	1087.5	1097.5	26.6896	0.184765	0.0343645	0.854961	no	ND
CDC14	YFR028C	YGR240C-A	YGR240C-A	1157.91	954	776.661	1044.5	1039.5	24.9332	0.110087	0.0321031	0.955734	no	ND
CDC14	YFR028C	YAP1802	YGR241C	1157.91	954	776.661	1054.25	1054	40.6069	0.128756	0.0522839	0.934824	no	ND
CDC14	YFR028C	MPC3	YGR243W	1157.91	954	776.661	1498.75	1025	968.354	0.091417	1.24682	0.266976	no	ND
CDC14	YFR028C	LSC2	YGR244C	1157.91	954	776.661	1078.75	1079	6.60177	0.160945	0.00850019	0.887239	no	ND
CDC14	YFR028C	SDA1	YGR245C	1157.91	954	776.661	1082	1083.5	17.8699	0.166739	0.0230086	0.875589	no	ND
CDC14	YFR028C	BRF1	YGR246C	1157.91	954	776.661	1083.5	1090	19.6214	0.175109	0.0252638	0.870421	no	ND
CDC14	YFR028C	CPD1	YGR247W	1157.91	954	776.661	1341.25	1087.5	542.661	0.17189	0.69871	0.276707	no	ND
CDC14	YFR028C	SOL4	YGR248W	1157.91	954	776.661	1028.25	1021	20.5973	0.0862667	0.0265204	0.974727	no	ND
CDC14	YFR028C	MGA1	YGR249W	1157.91	954	776.661	995	997.5	30.1441	0.056009	0.0388124	0.992097	no	ND
CDC14	YFR028C	RIE1	YGR250C	1157.91	954	776.661	972.75	971	35.0464	0.0218886	0.0451244	0.996622	no	ND
CDC14	YFR028C	NOP19	YGR251W	1157.91	954	776.661	994.75	988	26.5503	0.0437771	0.0341851	0.99248	no	ND
CDC14	YFR028C	GCN5	YGR252W	1157.91	954	776.661	1048.75	1052	47.3101	0.126181	0.0609148	0.941271	no	ND
CDC14	YFR028C	PUP2	YGR253C	1157.91	954	776.661	2194.5	1047.5	2382.14	0.120387	3.06715	0.224218	no	ND
CDC14	YFR028C	ENO1	YGR254W	1157.91	954	776.661	1226.5	1115	233.794	0.207298	0.301025	0.314669	no	ND
CDC14	YFR028C	COQ6	YGR255C	1157.91	954	776.661	1134.75	1072	137.764	0.151932	0.17738	0.594275	no	ND
CDC14	YFR028C	GND2	YGR256W	1157.91	954	776.661	2155.5	1144.5	2078.23	0.245281	2.67585	0.204083	no	ND
CDC14	YFR028C	MTM1	YGR257C	1157.91	954	776.661	1088	1081	48.0486	0.163521	0.0618656	0.84239	no	ND
CDC14	YFR028C	RAD2	YGR258C	1157.91	954	776.661	1939.25	1014.5	1868.56	0.0778976	2.40589	0.232399	no	ND
CDC14	YFR028C	TNA1	YGR260W	1157.91	954	776.661	951	962.5	40.5216	0.0109443	0.0521741	0.998548	no	ND
CDC14	YFR028C	APL6	YGR261C	1157.91	954	776.661	1030.5	1022	23.8956	0.0875543	0.0307671	0.972172	no	ND
CDC14	YFR028C	BUD32	YGR262C	1157.91	954	776.661	1087.5	1088.5	36.8465	0.173177	0.0474422	0.850521	no	ND
CDC14	YFR028C	SAY1	YGR263C	1157.91	954	776.661	1083.75	1087.5	20.1722	0.17189	0.0259729	0.869472	no	ND
CDC14	YFR028C	MES1	YGR264C	1157.91	954	776.661	1193.25	1133.5	182.558	0.231118	0.235056	0.380954	no	ND
CDC14	YFR028C	YGR266W	YGR266W	1157.91	954	776.661	1038.25	1047.5	24.5	0.120387	0.0315453	0.963844	no	ND
CDC14	YFR028C	FOL2	YGR267C	1157.91	954	776.661	1040.5	1045	23.0579	0.117168	0.0296885	0.961404	no	ND
CDC14	YFR028C	HUA1	YGR268C	1157.91	954	776.661	2528	1048	2991.42	0.121031	3.85164	0.213682	no	ND
CDC14	YFR028C	YTA7	YGR270W	1157.91	954	776.661	2610	1108	3206.87	0.198285	4.12905	0.216019	no	ND
CDC14	YFR028C	EFG1	YGR271C-A	1157.91	954	776.661	2210.75	1078.5	2304.35	0.160302	2.96699	0.214237	no	ND
CDC14	YFR028C	SLH1	YGR271W	1157.91	954	776.661	2191	1344	1936.6	0.50215	2.4935	0.182272	no	ND
CDC14	YFR028C	YGR273C	YGR273C	1157.91	954	776.661	1999.25	1989.5	1141.98	1.33327	1.47037	0.118589	no	ND
CDC14	YFR028C	TAF1	YGR274C	1157.91	954	776.661	1029.75	994	96.4101	0.0515025	0.124134	0.9364	no	ND
CDC14	YFR028C	RTT102	YGR275W	1157.91	954	776.661	2134.5	1006	2273.07	0.0669533	2.92672	0.226831	no	ND
CDC14	YFR028C	CAB4	YGR277C	1157.91	954	776.661	1006.5	1016.5	45.2143	0.0804727	0.0582163	0.985065	no	ND
CDC14	YFR028C	SCW4	YGR279C	1157.91	954	776.661	917.25	925.5	42.1851	-0.0366955	0.054316	0.999694	no	ND
CDC14	YFR028C	PXR1	YGR280C	1157.91	954	776.661	1028.75	1017.5	30.7178	0.0817603	0.0395511	0.972499	no	ND
CDC14	YFR028C	YOR1	YGR281W	1157.91	954	776.661	1003.25	999	43.7293	0.0579403	0.0563042	0.986998	no	ND
CDC14	YFR028C	BGL2	YGR282C	1157.91	954	776.661	1072.75	986	207.384	0.041202	0.26702	0.743328	no	ND
CDC14	YFR028C	YGR283C	YGR283C	1157.91	954	776.661	1042	1045	62.2789	0.117168	0.0801881	0.943652	no	ND
CDC14	YFR028C	ERV29	YGR284C	1157.91	954	776.661	1053.5	1052	43.4319	0.126181	0.0559214	0.934892	no	ND
CDC14	YFR028C	ZUO1	YGR285C	1157.91	954	776.661	1074.5	1057	51.5138	0.132619	0.0663272	0.882111	no	ND
CDC14	YFR028C	BIO2	YGR286C	1157.91	954	776.661	1093.5	1084.5	24.173	0.168027	0.0311242	0.834394	no	ND
CDC14	YFR028C	IMA1	YGR287C	1157.91	954	776.661	1040.75	1040	14.6828	0.11073	0.018905	0.962427	no	ND
CDC14	YFR028C	MAL13	YGR288W	1157.91	954	776.661	1056	1053.5	39.1493	0.128113	0.0504072	0.932199	no	ND
CDC14	YFR028C	MAL11	YGR289C	1157.91	954	776.661	1074	1068.5	25.0998	0.147426	0.0323176	0.89666	no	ND
CDC14	YFR028C	MAL12	YGR292W	1157.91	954	776.661	1026.75	1032	41.1289	0.10043	0.052956	0.971682	no	ND
CDC14	YFR028C	PAU12	YGR294W	1157.91	954	776.661	1715	1063.5	1307.34	0.140988	1.68329	0.228798	no	ND
CDC14	YFR028C	COS6	YGR295C	1157.91	954	776.661	2108.75	1874	1320.52	1.18456	1.70025	0.1228	no	ND
CDC14	YFR028C	RPL14B	YHL001W	1449.05	1110	1085.59	999.75	931	255.035	-0.164887	0.234928	0.98667	no	ND
CDC14	YFR028C	HSE1	YHL002W	1449.05	1110	1085.59	820.75	805.5	39.3224	-0.280493	0.0362221	1	no	ND
CDC14	YFR028C	LAG1	YHL003C	1449.05	1110	1085.59	892.25	850.5	159.425	-0.239041	0.146855	0.999767	no	ND
CDC14	YFR028C	MRP4	YHL004W	1449.05	1110	1085.59	1739.5	902	1728.74	-0.191601	1.59245	0.379735	no	ND
CDC14	YFR028C	SHU1	YHL006C	1449.05	1110	1085.59	839.75	841	47.5	-0.247792	0.043755	1	no	ND
CDC14	YFR028C	STE20	YHL007C	1449.05	1110	1085.59	833.25	839	58.4316	-0.249634	0.0538247	1	no	ND
CDC14	YFR028C	YHL008C	YHL008C	1449.05	1110	1085.59	884.75	828	132.117	-0.259767	0.121701	0.999975	no	ND
CDC14	YFR028C	YAP3	YHL009C	1449.05	1110	1085.59	1228.25	823.5	834.716	-0.263912	0.768905	0.681947	no	ND
CDC14	YFR028C	ETP1	YHL010C	1449.05	1110	1085.59	1299.5	916	796.98	-0.178705	0.734144	0.632572	no	ND
CDC14	YFR028C	PRS3	YHL011C	1449.05	1110	1085.59	889.5	882.5	49.4537	-0.209563	0.0455547	1	no	ND
CDC14	YFR028C	YHL012W	YHL012W	1449.05	1110	1085.59	2338.75	932.5	2889.35	-0.163506	2.66155	0.2909	no	ND
CDC14	YFR028C	OTU2	YHL013C	1449.05	1110	1085.59	1804.25	970	1820.4	-0.128962	1.67688	0.361451	no	ND
CDC14	YFR028C	YLF2	YHL014C	1449.05	1110	1085.59	1135.25	914	466.087	-0.180547	0.42934	0.86276	no	ND
CDC14	YFR028C	RPS20	YHL015W	1449.05	1110	1085.59	927.75	936	26.0176	-0.160281	0.0239663	1	no	ND
CDC14	YFR028C	YHL015W-A	YHL015W-A	1449.05	1110	1085.59	980	972	34.1467	-0.12712	0.0314545	1	no	ND
CDC14	YFR028C	DUR3	YHL016C	1449.05	1110	1085.59	1900.75	1050	1727.65	-0.0552695	1.59144	0.318914	no	ND
CDC14	YFR028C	YHL018W	YHL018W	1449.05	1110	1085.59	944	913.5	74.793	-0.181008	0.0688962	1	no	ND
CDC14	YFR028C	APM2	YHL019C	1449.05	1110	1085.59	1008.75	1013.5	62.3077	-0.0888918	0.0573952	1	no	ND
CDC14	YFR028C	OPI1	YHL020C	1449.05	1110	1085.59	869.5	878	30.3919	-0.213709	0.0279957	1	no	ND
CDC14	YFR028C	AIM17	YHL021C	1449.05	1110	1085.59	995.25	983.5	50.973	-0.116526	0.0469542	1	no	ND
CDC14	YFR028C	SPO11	YHL022C	1449.05	1110	1085.59	1006.75	1022	33.9252	-0.0810619	0.0312504	1	no	ND
CDC14	YFR028C	NPR3	YHL023C	1449.05	1110	1085.59	1418.75	961.5	943.77	-0.136792	0.869361	0.523407	no	ND
CDC14	YFR028C	RIM4	YHL024W	1449.05	1110	1085.59	831.75	851	82.8508	-0.23858	0.0763187	1	no	ND
CDC14	YFR028C	SNF6	YHL025W	1449.05	1110	1085.59	970	976	85.9767	-0.123435	0.0791982	0.999999	no	ND
CDC14	YFR028C	YHL026C	YHL026C	1449.05	1110	1085.59	1468.5	1015	984.502	-0.08751	0.906882	0.485585	no	ND
CDC14	YFR028C	RIM101	YHL027W	1449.05	1110	1085.59	1242.75	984	563.528	-0.116066	0.519098	0.738373	no	ND
CDC14	YFR028C	WSC4	YHL028W	1449.05	1110	1085.59	798.25	779	66.7901	-0.304903	0.0615242	1	no	ND
CDC14	YFR028C	OCA5	YHL029C	1449.05	1110	1085.59	879.25	877	54.3837	-0.21463	0.050096	1	no	ND
CDC14	YFR028C	GOS1	YHL031C	1449.05	1110	1085.59	979	979	31.2623	-0.120672	0.0287975	1	no	ND
CDC14	YFR028C	GUT1	YHL032C	1449.05	1110	1085.59	971.5	987.5	40.7635	-0.112842	0.0375497	1	no	ND
CDC14	YFR028C	RPL8A	YHL033C	1449.05	1110	1085.59	919	906.5	56.4683	-0.187456	0.0520162	1	no	ND
CDC14	YFR028C	SBP1	YHL034C	1449.05	1110	1085.59	3099.25	2713.5	2322.09	1.47708	2.13901	0.125202	no	ND
CDC14	YFR028C	CBP2	YHL038C	1449.05	1110	1085.59	1007	999.5	52.7573	-0.101788	0.0485978	1	no	ND
CDC14	YFR028C	EFM1	YHL039W	1449.05	1110	1085.59	1013.5	1029	45.9166	-0.0746138	0.0422964	1	no	ND
CDC14	YFR028C	ARN1	YHL040C	1449.05	1110	1085.59	983.5	972.5	39.2131	-0.126659	0.0361215	1	no	ND
CDC14	YFR028C	YHL042W	YHL042W	1449.05	1110	1085.59	1057	1056	42.7551	-0.0497425	0.0393842	1	no	ND
CDC14	YFR028C	ECM34	YHL043W	1449.05	1110	1085.59	1033.25	1052	52.411	-0.0534272	0.0482788	1	no	ND
CDC14	YFR028C	YHL044W	YHL044W	1449.05	1110	1085.59	2819.25	1716.5	2749.86	0.558682	2.53306	0.196311	no	ND
CDC14	YFR028C	PAU13	YHL046C	1449.05	1110	1085.59	1019.5	1003	62.1477	-0.0985639	0.0572478	1	no	ND
CDC14	YFR028C	ARN2	YHL047C	1449.05	1110	1085.59	989.5	999.5	45.3762	-0.101788	0.0417987	1	no	ND
CDC14	YFR028C	COS8	YHL048W	1449.05	1110	1085.59	1843.25	1040.5	1669.56	-0.0640205	1.53793	0.33482	no	ND
CDC14	YFR028C	YHL049C	YHL049C	1449.05	1110	1085.59	957.75	957	13.5984	-0.140937	0.0125263	1	no	ND
CDC14	YFR028C	YHL050C	YHL050C	1449.05	1110	1085.59	999.75	986	53.5	-0.114224	0.049282	1	no	ND
CDC14	YFR028C	YHL218W	YHL218W	1449.05	1110	1085.59	1150.75	1146.5	123.559	0.0336223	0.113818	0.997051	no	ND
CDC14	YFR028C	QCR10	YHR001W-A	1449.05	1110	1085.59	1190	1191.5	81.1624	0.0750744	0.0747634	0.998702	no	ND
CDC14	YFR028C	LEU5	YHR002W	1449.05	1110	1085.59	1075.5	1105	93.7746	-0.00460579	0.0863812	0.99994	no	ND
CDC14	YFR028C	NEM1	YHR004C	1449.05	1110	1085.59	2723.75	2032	2239.38	0.849308	2.06283	0.16892	no	ND
CDC14	YFR028C	GPA1	YHR005C	1449.05	1110	1085.59	964.5	967	16.5227	-0.131726	0.01522	1	no	ND
CDC14	YFR028C	TIM10	YHR005C-A	1449.05	1110	1085.59	3416.75	2747	2263.85	1.50794	2.08537	0.0902218	FF	ND
CDC14	YFR028C	STP2	YHR006W	1449.05	1110	1085.59	959	959	26.5832	-0.139095	0.0244873	1	no	ND
CDC14	YFR028C	ERG11	YHR007C	1449.05	1110	1085.59	975.75	991.5	71.0041	-0.109157	0.065406	1	no	ND
CDC14	YFR028C	YHR007C-A	YHR007C-A	1449.05	1110	1085.59	1040.25	1034	39.3393	-0.070008	0.0362377	1	no	ND
CDC14	YFR028C	SOD2	YHR008C	1449.05	1110	1085.59	1030.5	1019	75.5535	-0.0838254	0.0695967	0.999999	no	ND
CDC14	YFR028C	TDA3	YHR009C	1449.05	1110	1085.59	1029.5	1022.5	28.7344	-0.0806013	0.0264689	1	no	ND
CDC14	YFR028C	RPL27A	YHR010W	1449.05	1110	1085.59	1224.25	1005.5	471.271	-0.096261	0.434115	0.790891	no	ND
CDC14	YFR028C	DIA4	YHR011W	1449.05	1110	1085.59	1059.25	1054	25.7472	-0.0515849	0.0237172	1	no	ND
CDC14	YFR028C	VPS29	YHR012W	1449.05	1110	1085.59	1909.25	1041.5	1772.09	-0.0630993	1.63238	0.319986	no	ND
CDC14	YFR028C	ARD1	YHR013C	1449.05	1110	1085.59	1862	1082.5	1613.27	-0.0253318	1.48608	0.322354	no	ND
CDC14	YFR028C	SPO13	YHR014W	1449.05	1110	1085.59	1029.25	1037	41.4035	-0.0672445	0.0381392	1	no	ND
CDC14	YFR028C	MIP6	YHR015W	1449.05	1110	1085.59	2469	1024.5	2937.54	-0.078759	2.70594	0.268794	no	ND
CDC14	YFR028C	YSC84	YHR016C	1449.05	1110	1085.59	1003.25	1009	31.0309	-0.093037	0.0285844	1	no	ND
CDC14	YFR028C	YSC83	YHR017W	1449.05	1110	1085.59	1017.5	1023	47.9826	-0.0801407	0.0441996	1	no	ND
CDC14	YFR028C	ARG4	YHR018C	1449.05	1110	1085.59	1377.75	1338	402.23	0.210024	0.370517	0.622222	no	ND
CDC14	YFR028C	DED81	YHR019C	1449.05	1110	1085.59	2143.25	1655	1317.59	0.502031	1.21371	0.185073	no	ND
CDC14	YFR028C	YHR020W	YHR020W	1449.05	1110	1085.59	1287	1150	342.736	0.0368463	0.315714	0.785073	no	ND
CDC14	YFR028C	RPS27B	YHR021C	1449.05	1110	1085.59	1680.75	1579	666.369	0.432023	0.613831	0.270626	no	ND
CDC14	YFR028C	ECM12	YHR021W-A	1449.05	1110	1085.59	1184.75	1129.5	158.117	0.0179626	0.145651	0.983748	no	ND
CDC14	YFR028C	YHR022C	YHR022C	1449.05	1110	1085.59	1415	1082	678.179	-0.0257924	0.62471	0.536304	no	ND
CDC14	YFR028C	YHR022C-A	YHR022C-A	1449.05	1110	1085.59	996	1002	19.3218	-0.0994851	0.0177985	1	no	ND
CDC14	YFR028C	MYO1	YHR023W	1449.05	1110	1085.59	1106.25	1096	42.8981	-0.0128962	0.039516	0.999997	no	ND
CDC14	YFR028C	MAS2	YHR024C	1449.05	1110	1085.59	1022.25	1012.5	38.6038	-0.0898129	0.0355602	1	no	ND
CDC14	YFR028C	THR1	YHR025W	1449.05	1110	1085.59	1075.75	1060	92.0702	-0.0460579	0.0848112	0.999949	no	ND
CDC14	YFR028C	VMA16	YHR026W	1449.05	1110	1085.59	1081.25	1103	64.835	-0.00644811	0.0597233	0.999996	no	ND
CDC14	YFR028C	RPN1	YHR027C	1449.05	1110	1085.59	0	0	0	-1.02249	0	1	no	ND
CDC14	YFR028C	DAP2	YHR028C	1449.05	1110	1085.59	1075	1092	83.3107	-0.0165808	0.0767423	0.999978	no	ND
CDC14	YFR028C	YHI9	YHR029C	1449.05	1110	1085.59	1547.25	1068	988.051	-0.0386886	0.910152	0.428053	no	ND
CDC14	YFR028C	SLT2	YHR030C	1449.05	1110	1085.59	1630.5	1118.5	1061.24	0.00782984	0.977569	0.37812	no	ND
CDC14	YFR028C	RRM3	YHR031C	1449.05	1110	1085.59	1110.5	1096	54.2494	-0.0128962	0.0499723	0.999992	no	ND
CDC14	YFR028C	ERC1	YHR032W	1449.05	1110	1085.59	1103.75	1126	69.9827	0.0147385	0.0644652	0.999979	no	ND
CDC14	YFR028C	YHR033W	YHR033W	1449.05	1110	1085.59	1094	1071.5	54.412	-0.0354646	0.0501221	0.999997	no	ND
CDC14	YFR028C	PIH1	YHR034C	1449.05	1110	1085.59	1107.25	1105.5	20.1225	-0.00414521	0.018536	0.999999	no	ND
CDC14	YFR028C	NEL1	YHR035W	1449.05	1110	1085.59	1072.25	1060	87.8953	-0.0460579	0.0809655	0.999969	no	ND
CDC14	YFR028C	BRL1	YHR036W	1449.05	1110	1085.59	1044.25	1046	35.0464	-0.0589541	0.0322833	1	no	ND
CDC14	YFR028C	PUT2	YHR037W	1449.05	1110	1085.59	1047.75	1064.5	53.6493	-0.0419127	0.0494195	1	no	ND
CDC14	YFR028C	RRF1	YHR038W	1449.05	1110	1085.59	1721.75	1058.5	1365.19	-0.0474396	1.25755	0.358569	no	ND
CDC14	YFR028C	MSC7	YHR039C	1449.05	1110	1085.59	1038.75	1029	48.8356	-0.0746138	0.0449853	1	no	ND
CDC14	YFR028C	VMA10	YHR039C-A	1449.05	1110	1085.59	1023.5	1020	18.3576	-0.0829042	0.0169102	1	no	ND
CDC14	YFR028C	BCD1	YHR040W	1449.05	1110	1085.59	2241.25	1495	1757.27	0.354646	1.61872	0.217127	no	ND
CDC14	YFR028C	SRB2	YHR041C	1449.05	1110	1085.59	1081.5	1093.5	27.2336	-0.0151991	0.0250864	1	no	ND
CDC14	YFR028C	NCP1	YHR042W	1449.05	1110	1085.59	1507	1015	1023.04	-0.08751	0.942385	0.458743	no	ND
CDC14	YFR028C	DOG2	YHR043C	1449.05	1110	1085.59	1039	1020	47.244	-0.0829042	0.0435192	1	no	ND
CDC14	YFR028C	DOG1	YHR044C	1449.05	1110	1085.59	1146.25	972	414.473	-0.12712	0.381796	0.878273	no	ND
CDC14	YFR028C	YHR045W	YHR045W	1449.05	1110	1085.59	1012	994.5	48.8876	-0.106394	0.0450332	1	no	ND
CDC14	YFR028C	INM1	YHR046C	1449.05	1110	1085.59	1031.5	1013.5	57.146	-0.0888918	0.0526405	1	no	ND
CDC14	YFR028C	AAP1	YHR047C	1449.05	1110	1085.59	1679	1697	681.38	0.54072	0.627659	0.276153	no	ND
CDC14	YFR028C	YHK8	YHR048W	1449.05	1110	1085.59	1105.25	1109.5	23.6273	-0.000460579	0.0217645	0.999999	no	ND
CDC14	YFR028C	FSH1	YHR049W	1449.05	1110	1085.59	2084.75	1250	1814.55	0.128962	1.67149	0.267275	no	ND
CDC14	YFR028C	SMF2	YHR050W	1449.05	1110	1085.59	1109.75	1093	61.3915	-0.0156597	0.0565513	0.999987	no	ND
CDC14	YFR028C	YHR050W-A	YHR050W-A	1449.05	1110	1085.59	2792.75	1049	3550.48	-0.0561906	3.27055	0.252136	no	ND
CDC14	YFR028C	COX6	YHR051W	1449.05	1110	1085.59	1493.5	1070.5	883.456	-0.0363857	0.813803	0.463412	no	ND
CDC14	YFR028C	CIC1	YHR052W	1449.05	1110	1085.59	1102.5	1112.5	36.9549	0.0023029	0.0340413	0.999998	no	ND
CDC14	YFR028C	CUP1-1	YHR053C	1449.05	1110	1085.59	1049.5	1045	47.4798	-0.0598753	0.0437364	1	no	ND
CDC14	YFR028C	RSC30	YHR056C	1449.05	1110	1085.59	1068.75	1072	53.4252	-0.035004	0.049213	0.999999	no	ND
CDC14	YFR028C	CPR2	YHR057C	1449.05	1110	1085.59	1054.5	1047.5	31.607	-0.0575724	0.029115	1	no	ND
CDC14	YFR028C	MED6	YHR058C	1449.05	1110	1085.59	1081	1091	34.2247	-0.017502	0.0315264	1	no	ND
CDC14	YFR028C	FYV4	YHR059W	1449.05	1110	1085.59	1083.5	1087	25.671	-0.0211866	0.023647	1	no	ND
CDC14	YFR028C	VMA22	YHR060W	1449.05	1110	1085.59	1137.25	1109.5	75.0972	-0.000460579	0.0691764	0.999871	no	ND
CDC14	YFR028C	GIC1	YHR061C	1449.05	1110	1085.59	1045.5	1054.5	41.8609	-0.0511243	0.0385605	1	no	ND
CDC14	YFR028C	RPP1	YHR062C	1449.05	1110	1085.59	1113	1107	33.2466	-0.00276347	0.0306253	0.999997	no	ND
CDC14	YFR028C	PAN5	YHR063C	1449.05	1110	1085.59	1885	1169.5	1475.27	0.0548089	1.35896	0.298487	no	ND
CDC14	YFR028C	SSZ1	YHR064C	1449.05	1110	1085.59	1028.5	1018.5	50.2162	-0.084286	0.0462571	1	no	ND
CDC14	YFR028C	RRP3	YHR065C	1449.05	1110	1085.59	1172.75	1100.5	149.587	-0.008751	0.137793	0.989183	no	ND
CDC14	YFR028C	SSF1	YHR066W	1449.05	1110	1085.59	1083	1081	29.676	-0.0267136	0.0273363	1	no	ND
CDC14	YFR028C	HTD2	YHR067W	1449.05	1110	1085.59	1063.5	1066.5	45.3909	-0.0400704	0.0418122	1	no	ND
CDC14	YFR028C	DYS1	YHR068W	1449.05	1110	1085.59	1109.75	1099	138.99	-0.0101327	0.128032	0.997557	no	ND
CDC14	YFR028C	RRP4	YHR069C	1449.05	1110	1085.59	1018.5	1011	22.3979	-0.0911946	0.020632	1	no	ND
CDC14	YFR028C	TRM5	YHR070W	1449.05	1110	1085.59	1382.25	1391	112.944	0.258845	0.104039	0.766456	no	ND
CDC14	YFR028C	PCL5	YHR071W	1449.05	1110	1085.59	1091.5	1084.5	18.5921	-0.0234895	0.0171263	1	no	ND
CDC14	YFR028C	ERG7	YHR072W	1449.05	1110	1085.59	1150.5	1124.5	114.782	0.0133568	0.105733	0.998005	no	ND
CDC14	YFR028C	NOP10	YHR072W-A	1449.05	1110	1085.59	1081.5	1085	47.2899	-0.023029	0.0435615	0.999999	no	ND
CDC14	YFR028C	OSH3	YHR073W	1449.05	1110	1085.59	1089.75	1110	52.6395	0	0.0484893	0.999998	no	ND
CDC14	YFR028C	QNS1	YHR074W	1449.05	1110	1085.59	1102.25	1104.5	58.6025	-0.00506637	0.0539821	0.999993	no	ND
CDC14	YFR028C	PPE1	YHR075C	1449.05	1110	1085.59	2450.25	1070.5	2769.84	-0.0363857	2.55146	0.261119	no	ND
CDC14	YFR028C	PTC7	YHR076W	1449.05	1110	1085.59	1094.75	1093.5	36.8725	-0.0151991	0.0339654	0.999999	no	ND
CDC14	YFR028C	NMD2	YHR077C	1449.05	1110	1085.59	1055.25	1059.5	29.3414	-0.0465185	0.027028	1	no	ND
CDC14	YFR028C	YHR078W	YHR078W	1449.05	1110	1085.59	1097.75	1105	45.7484	-0.00460579	0.0421415	0.999998	no	ND
CDC14	YFR028C	IRE1	YHR079C	1449.05	1110	1085.59	1526.5	1047.5	1007.22	-0.0575724	0.92781	0.444134	no	ND
CDC14	YFR028C	SAE3	YHR079C-A	1449.05	1110	1085.59	1029	1026.5	18.5652	-0.0769167	0.0171015	1	no	ND
CDC14	YFR028C	LAM4	YHR080C	1449.05	1110	1085.59	1616	1557	706.996	0.411758	0.651255	0.336271	no	ND
CDC14	YFR028C	LRP1	YHR081W	1449.05	1110	1085.59	2547.25	1068.5	3009.39	-0.0382281	2.77212	0.25926	no	ND
CDC14	YFR028C	KSP1	YHR082C	1449.05	1110	1085.59	4342.75	5088.5	2213.77	3.66483	2.03923	0.0395483	yes	no
CDC14	YFR028C	SAM35	YHR083W	1449.05	1110	1085.59	1611	1125	1032.89	0.0138174	0.951453	0.387832	no	ND
CDC14	YFR028C	STE12	YHR084W	1449.05	1110	1085.59	1338.5	1305	122.152	0.179626	0.112521	0.874036	no	ND
CDC14	YFR028C	YHR086W-A	YHR086W-A	1449.05	1110	1085.59	1152.25	1146.5	48.7331	0.0336223	0.0448909	0.999949	no	ND
CDC14	YFR028C	RTC3	YHR087W	1449.05	1110	1085.59	1026.75	1014.5	31.2237	-0.0879706	0.0287619	1	no	ND
CDC14	YFR028C	RPF1	YHR088W	1449.05	1110	1085.59	1048.25	1037.5	63.316	-0.066784	0.058324	0.999999	no	ND
CDC14	YFR028C	GAR1	YHR089C	1449.05	1110	1085.59	1044.25	1031.5	57.9619	-0.0723109	0.0533921	1	no	ND
CDC14	YFR028C	YNG2	YHR090C	1449.05	1110	1085.59	1045.5	1040	34.5784	-0.0644811	0.0318522	1	no	ND
CDC14	YFR028C	MSR1	YHR091C	1449.05	1110	1085.59	1101.5	1109.5	52.2972	-0.000460579	0.048174	0.999996	no	ND
CDC14	YFR028C	HXT4	YHR092C	1449.05	1110	1085.59	1085.5	1081	12.7932	-0.0267136	0.0117846	1	no	ND
CDC14	YFR028C	HXT1	YHR094C	1449.05	1110	1085.59	1057	1071.5	34.5929	-0.0354646	0.0318655	1	no	ND
CDC14	YFR028C	HXT5	YHR096C	1449.05	1110	1085.59	1094.75	1096.5	22.1867	-0.0124356	0.0204375	0.999999	no	ND
CDC14	YFR028C	YHR097C	YHR097C	1449.05	1110	1085.59	1015.75	1000	34.9225	-0.101327	0.0321692	1	no	ND
CDC14	YFR028C	GEP4	YHR100C	1449.05	1110	1085.59	1078.75	1077.5	14.3614	-0.0299376	0.0132291	1	no	ND
CDC14	YFR028C	BIG1	YHR101C	1449.05	1110	1085.59	1099	1093.5	31.5911	-0.0151991	0.0291004	0.999999	no	ND
CDC14	YFR028C	KIC1	YHR102W	1449.05	1110	1085.59	1102.75	1099.5	67.6332	-0.00967216	0.0623009	0.999984	no	ND
CDC14	YFR028C	GRE3	YHR104W	1449.05	1110	1085.59	1076.25	1064.5	33.5398	-0.0419127	0.0308954	1	no	ND
CDC14	YFR028C	YPT35	YHR105W	1449.05	1110	1085.59	1222.5	1150	215.364	0.0368463	0.198384	0.936122	no	ND
CDC14	YFR028C	TRR2	YHR106W	1449.05	1110	1085.59	1041	1040	51.0555	-0.0644811	0.0470302	1	no	ND
CDC14	YFR028C	CDC12	YHR107C	1449.05	1110	1085.59	1054.75	1052	50.4075	-0.0534272	0.0464333	1	no	ND
CDC14	YFR028C	GGA2	YHR108W	1449.05	1110	1085.59	1310.25	1141.5	365.248	0.0290165	0.336451	0.741193	no	ND
CDC14	YFR028C	CTM1	YHR109W	1449.05	1110	1085.59	2298.5	1169	2303.89	0.0543483	2.12225	0.257337	no	ND
CDC14	YFR028C	ERP5	YHR110W	1449.05	1110	1085.59	2258.75	1143	2256.95	0.0303982	2.079	0.262628	no	ND
CDC14	YFR028C	UBA4	YHR111W	1449.05	1110	1085.59	1203.5	1184.5	66.9751	0.0686263	0.0616947	0.99884	no	ND
CDC14	YFR028C	YHR112C	YHR112C	1449.05	1110	1085.59	1290	1174.5	247.377	0.0594147	0.227873	0.844019	no	ND
CDC14	YFR028C	APE4	YHR113W	1449.05	1110	1085.59	1661.5	1199	1032.41	0.0819831	0.951015	0.354929	no	ND
CDC14	YFR028C	BZZ1	YHR114W	1449.05	1110	1085.59	1206	1107	275.182	-0.00276347	0.253486	0.910366	no	ND
CDC14	YFR028C	DMA1	YHR115C	1449.05	1110	1085.59	1509.25	1125.5	977.344	0.0142779	0.900288	0.455186	no	ND
CDC14	YFR028C	COX23	YHR116W	1449.05	1110	1085.59	1037.75	1031.5	31.277	-0.0723109	0.028811	1	no	ND
CDC14	YFR028C	TOM71	YHR117W	1449.05	1110	1085.59	1124.75	1128	58.2029	0.0165808	0.0536141	0.999978	no	ND
CDC14	YFR028C	ORC6	YHR118C	1449.05	1110	1085.59	1040.25	1038	31.5423	-0.0663234	0.0290554	1	no	ND
CDC14	YFR028C	MSH1	YHR120W	1449.05	1110	1085.59	1799.25	1102.5	1519.44	-0.00690869	1.39965	0.338479	no	ND
CDC14	YFR028C	LSM12	YHR121W	1449.05	1110	1085.59	1082.25	1082	31.1595	-0.0257924	0.0287029	1	no	ND
CDC14	YFR028C	CIA2	YHR122W	1449.05	1110	1085.59	1080.25	1091	32.7859	-0.017502	0.030201	1	no	ND
CDC14	YFR028C	EPT1	YHR123W	1449.05	1110	1085.59	1095.75	1101	64.5671	-0.00829042	0.0594765	0.999991	no	ND
CDC14	YFR028C	ANS1	YHR126C	1449.05	1110	1085.59	1248	1081.5	344.768	-0.026253	0.317585	0.830133	no	ND
CDC14	YFR028C	YHR127W	YHR127W	1449.05	1110	1085.59	1032.5	1018	39.6695	-0.0847465	0.0365418	1	no	ND
CDC14	YFR028C	FUR1	YHR128W	1449.05	1110	1085.59	1368.5	1225.5	369.981	0.106394	0.340811	0.647452	no	ND
CDC14	YFR028C	ARP1	YHR129C	1449.05	1110	1085.59	1068.75	1083.5	52.7344	-0.0244107	0.0485767	0.999999	no	ND
CDC14	YFR028C	YHR131C	YHR131C	1449.05	1110	1085.59	1062.75	1057.5	26.5628	-0.0483608	0.0244686	1	no	ND
CDC14	YFR028C	ECM14	YHR132C	1449.05	1110	1085.59	1022.5	1037.5	35.4636	-0.066784	0.0326676	1	no	ND
CDC14	YFR028C	IGO2	YHR132W-A	1449.05	1110	1085.59	2150.5	1052.5	2207.69	-0.0529666	2.03363	0.285342	no	ND
CDC14	YFR028C	NSG1	YHR133C	1449.05	1110	1085.59	2359.5	1048	2645.07	-0.0571118	2.43652	0.270463	no	ND
CDC14	YFR028C	WSS1	YHR134W	1449.05	1110	1085.59	1049.5	1035.5	33.2114	-0.0686263	0.030593	1	no	ND
CDC14	YFR028C	YCK1	YHR135C	1449.05	1110	1085.59	1035.75	1030.5	42.6097	-0.0732321	0.0392502	1	no	ND
CDC14	YFR028C	SPL2	YHR136C	1449.05	1110	1085.59	4119.25	1923.5	4976.56	0.749362	4.5842	0.180957	no	ND
CDC14	YFR028C	ARO9	YHR137W	1449.05	1110	1085.59	1655.5	1147	1050.83	0.0340828	0.96798	0.361046	no	ND
CDC14	YFR028C	YHR138C	YHR138C	1449.05	1110	1085.59	1115.75	1133	77.6246	0.0211866	0.0715046	0.999935	no	ND
CDC14	YFR028C	SPS100	YHR139C	1449.05	1110	1085.59	1144	1132.5	76.7984	0.0207261	0.0707435	0.999812	no	ND
CDC14	YFR028C	YHR140W	YHR140W	1449.05	1110	1085.59	2025.25	1081	1949.71	-0.0267136	1.79599	0.298281	no	ND
CDC14	YFR028C	RPL42B	YHR141C	1449.05	1110	1085.59	1039.25	1032	28.2533	-0.0718503	0.0260258	1	no	ND
CDC14	YFR028C	CHS7	YHR142W	1449.05	1110	1085.59	1039	1049	27.6767	-0.0561906	0.0254946	1	no	ND
CDC14	YFR028C	DSE2	YHR143W	1449.05	1110	1085.59	1064.25	1069	32.5103	-0.0377675	0.0299471	1	no	ND
CDC14	YFR028C	RPC10	YHR143W-A	1449.05	1110	1085.59	1088.75	1087	55.7218	-0.0211866	0.0513286	0.999997	no	ND
CDC14	YFR028C	DCD1	YHR144C	1449.05	1110	1085.59	2213.25	1035	2391.99	-0.0690869	2.2034	0.284313	no	ND
CDC14	YFR028C	YHR144W	YHR144W	1449.05	1110	1085.59	1011.5	1009	58.9095	-0.093037	0.054265	1	no	ND
CDC14	YFR028C	MRPL6	YHR147C	1449.05	1110	1085.59	1035	1024	39.6569	-0.0792196	0.0365302	1	no	ND
CDC14	YFR028C	IMP3	YHR148W	1449.05	1110	1085.59	1433.25	1038.5	808.094	-0.0658628	0.744382	0.514226	no	ND
CDC14	YFR028C	SKG6	YHR149C	1449.05	1110	1085.59	1022.5	1009	56.9473	-0.093037	0.0524575	1	no	ND
CDC14	YFR028C	PEX28	YHR150W	1449.05	1110	1085.59	2383.5	1745.5	1789.27	0.585396	1.6482	0.186715	no	ND
CDC14	YFR028C	MTC6	YHR151C	1449.05	1110	1085.59	1527.5	1101	877.854	-0.00829042	0.808642	0.435319	no	ND
CDC14	YFR028C	SPO12	YHR152W	1449.05	1110	1085.59	1646.25	1157	1000.81	0.0432944	0.921907	0.360739	no	ND
CDC14	YFR028C	SPO16	YHR153C	1449.05	1110	1085.59	1061.75	1046.5	76.0323	-0.0584935	0.0700378	0.999994	no	ND
CDC14	YFR028C	RTT107	YHR154W	1449.05	1110	1085.59	1721	1012	1439.41	-0.0902735	1.32593	0.365722	no	ND
CDC14	YFR028C	LAM1	YHR155W	1449.05	1110	1085.59	2386	2224	668.092	1.02617	0.615418	0.0322708	no	ND
CDC14	YFR028C	LIN1	YHR156C	1449.05	1110	1085.59	1620.25	1123.5	1058.27	0.0124356	0.974834	0.384391	no	ND
CDC14	YFR028C	REC104	YHR157W	1449.05	1110	1085.59	1162.25	1167.5	95.0837	0.0529666	0.0875871	0.99896	no	ND
CDC14	YFR028C	KEL1	YHR158C	1449.05	1110	1085.59	1261.75	1245	138.317	0.124356	0.127412	0.959472	no	ND
CDC14	YFR028C	TDA11	YHR159W	1449.05	1110	1085.59	2625	1237.5	2853.35	0.117448	2.62839	0.235219	no	ND
CDC14	YFR028C	PEX18	YHR160C	1449.05	1110	1085.59	1163	1194.5	91.8949	0.0778379	0.0846497	0.9991	no	ND
CDC14	YFR028C	MPC2	YHR162W	1449.05	1110	1085.59	2809.5	1166.5	3331.2	0.0520454	3.06856	0.23702	no	ND
CDC14	YFR028C	SOL3	YHR163W	1449.05	1110	1085.59	1160.5	1168.5	28.7576	0.0538877	0.0264903	0.999963	no	ND
CDC14	YFR028C	DNA2	YHR164C	1449.05	1110	1085.59	1069.5	1082	29.8608	-0.0257924	0.0275065	1	no	ND
CDC14	YFR028C	PRP8	YHR165C	1449.05	1110	1085.59	1096.5	1077	84.2279	-0.0303982	0.0775872	0.999946	no	ND
CDC14	YFR028C	CDC23	YHR166C	1449.05	1110	1085.59	2152.25	1053	2229.98	-0.052506	2.05416	0.286706	no	ND
CDC14	YFR028C	THP2	YHR167W	1449.05	1110	1085.59	1867.75	1073	1655.98	-0.0340828	1.52542	0.324284	no	ND
CDC14	YFR028C	MTG2	YHR168W	1449.05	1110	1085.59	1094.5	1091	27.4408	-0.017502	0.0252774	0.999999	no	ND
CDC14	YFR028C	DBP8	YHR169W	1449.05	1110	1085.59	1617.5	1050.5	1144.36	-0.0548089	1.05413	0.394324	no	ND
CDC14	YFR028C	NMD3	YHR170W	1449.05	1110	1085.59	950	935	49.5984	-0.161203	0.045688	1	no	ND
CDC14	YFR028C	ATG7	YHR171W	1449.05	1110	1085.59	1063.75	1081.5	54.9568	-0.026253	0.0506239	0.999999	no	ND
CDC14	YFR028C	SPC97	YHR172W	1449.05	1110	1085.59	1051.75	1047.5	51.9447	-0.0575724	0.0478493	1	no	ND
CDC14	YFR028C	YHR173C	YHR173C	1449.05	1110	1085.59	2467	1066.5	2828.73	-0.0400704	2.60571	0.26197	no	ND
CDC14	YFR028C	ENO2	YHR174W	1449.05	1110	1085.59	1452.75	1414	392.529	0.280032	0.361581	0.49337	no	ND
CDC14	YFR028C	YHR175W-A	YHR175W-A	1449.05	1110	1085.59	1060.5	1071	55.2419	-0.0359252	0.0508865	0.999999	no	ND
CDC14	YFR028C	FMO1	YHR176W	1449.05	1110	1085.59	1153.5	1156.5	11.1505	0.0428338	0.0102714	0.999982	no	ND
CDC14	YFR028C	YHR177W	YHR177W	1449.05	1110	1085.59	2531	1082.5	2942.24	-0.0253318	2.71027	0.257781	no	ND
CDC14	YFR028C	OYE2	YHR179W	1449.05	1110	1085.59	1099	1098	64.7765	-0.0110539	0.0596694	0.999989	no	ND
CDC14	YFR028C	SVP26	YHR181W	1449.05	1110	1085.59	1176.5	1191	60.3462	0.0746138	0.0555884	0.999714	no	ND
CDC14	YFR028C	YHR182W	YHR182W	1449.05	1110	1085.59	1795	1260.5	1111.06	0.138634	1.02346	0.289581	no	ND
CDC14	YFR028C	GND1	YHR183W	1449.05	1110	1085.59	1294.25	1287	130.17	0.163045	0.119907	0.935893	no	ND
CDC14	YFR028C	SSP1	YHR184W	1449.05	1110	1085.59	3556	2219.5	3461	1.02202	3.18813	0.155252	no	ND
CDC14	YFR028C	KOG1	YHR186C	1449.05	1110	1085.59	1054.75	1054	73.7219	-0.0515849	0.0679095	0.999997	no	ND
CDC14	YFR028C	IKI1	YHR187W	1449.05	1110	1085.59	1088.75	1092	45.3091	-0.0165808	0.0417369	0.999999	no	ND
CDC14	YFR028C	GPI16	YHR188C	1449.05	1110	1085.59	2461.25	2294	1666.21	1.09065	1.53484	0.1558	no	ND
CDC14	YFR028C	PTH1	YHR189W	1449.05	1110	1085.59	1045	1033.5	47.7284	-0.0704686	0.0439654	1	no	ND
CDC14	YFR028C	ERG9	YHR190W	1449.05	1110	1085.59	1070.25	1078	32.6943	-0.0294771	0.0301166	1	no	ND
CDC14	YFR028C	CTF8	YHR191C	1449.05	1110	1085.59	1070	1059	62.6738	-0.0469791	0.0577324	0.999998	no	ND
CDC14	YFR028C	LNP1	YHR192W	1449.05	1110	1085.59	1463.25	1120	741.484	0.00921158	0.683024	0.486101	no	ND
CDC14	YFR028C	MDM31	YHR194W	1449.05	1110	1085.59	1808	1096	1457.53	-0.0128962	1.34261	0.328493	no	ND
CDC14	YFR028C	NVJ1	YHR195W	1449.05	1110	1085.59	965.25	954	32.5205	-0.143701	0.0299565	1	no	ND
CDC14	YFR028C	UTP9	YHR196W	1449.05	1110	1085.59	1508.5	1164	718.737	0.0497425	0.66207	0.440324	no	ND
CDC14	YFR028C	RIX1	YHR197W	1449.05	1110	1085.59	2013.25	1112	1817.2	0.00184232	1.67393	0.2896	no	ND
CDC14	YFR028C	AIM18	YHR198C	1449.05	1110	1085.59	1149.75	1100	127.571	-0.00921158	0.117513	0.996603	no	ND
CDC14	YFR028C	AIM46	YHR199C	1449.05	1110	1085.59	1106	1072.5	165.958	-0.0345434	0.152873	0.994005	no	ND
CDC14	YFR028C	NBL1	YHR199C-A	1449.05	1110	1085.59	2500.5	1279.5	2512.97	0.156136	2.31484	0.232197	no	ND
CDC14	YFR028C	RPN10	YHR200W	1449.05	1110	1085.59	1120	1117.5	29.5635	0.00690869	0.0272326	0.999996	no	ND
CDC14	YFR028C	PPX1	YHR201C	1449.05	1110	1085.59	1085.5	1090	38.6221	-0.0184232	0.0355771	0.999999	no	ND
CDC14	YFR028C	YHR202W	YHR202W	1449.05	1110	1085.59	2542.25	1927.5	1996.58	0.753047	1.83917	0.176917	no	ND
CDC14	YFR028C	RPS4B	YHR203C	1449.05	1110	1085.59	1750.75	1082.5	1381.48	-0.0253318	1.27256	0.34635	no	ND
CDC14	YFR028C	SCH9	YHR205W	1449.05	1110	1085.59	1447	1164	651.113	0.0497425	0.599778	0.502283	no	ND
CDC14	YFR028C	SKN7	YHR206W	1449.05	1110	1085.59	1162.5	1160.5	84.1209	0.0465185	0.0774887	0.99942	no	ND
CDC14	YFR028C	Yhr207c	Yhr207c	1449.05	1110	1085.59	1825	1294.5	1118.12	0.169954	1.02997	0.275503	no	ND
CDC14	YFR028C	BAT1	YHR208W	1449.05	1110	1085.59	1434.75	1473.5	166.187	0.334841	0.153085	0.550857	no	ND
CDC14	YFR028C	CRG1	YHR209W	1449.05	1110	1085.59	1181.25	1182.5	45.5439	0.066784	0.0419532	0.999811	no	ND
CDC14	YFR028C	YHR210C	YHR210C	1449.05	1110	1085.59	1611.75	1184.5	932.106	0.0686263	0.858617	0.375896	no	ND
CDC14	YFR028C	FLO5	YHR211W	1449.05	1110	1085.59	673	670.5	11.7473	-0.404849	0.0108212	1	no	ND
CDC14	YFR028C	YHR212W-A	YHR212W-A	1449.05	1110	1085.59	1659.5	1110	1118.57	0	1.03038	0.366499	no	ND
CDC14	YFR028C	YHR213W-A	YHR213W-A	1449.05	1110	1085.59	1433.25	1425	324.689	0.290165	0.29909	0.533568	no	ND
CDC14	YFR028C	YHR213W-B	YHR213W-B	1449.05	1110	1085.59	2754.25	2558	1837.43	1.33384	1.69256	0.125301	no	ND
CDC14	YFR028C	YHR214C-D	YHR214C-D	1449.05	1110	1085.59	1128.75	1103	107.531	-0.00644811	0.099053	0.999213	no	ND
CDC14	YFR028C	YHR214C-E	YHR214C-E	1449.05	1110	1085.59	0	0	0	-1.02249	0	1	no	ND
CDC14	YFR028C	YHR214W	YHR214W	1449.05	1110	1085.59	1100	1108.5	22.3159	-0.00138174	0.0205565	0.999999	no	ND
CDC14	YFR028C	PHO12	YHR215W	1449.05	1110	1085.59	1971	1020	1910.01	-0.0829042	1.75942	0.31162	no	ND
CDC14	YFR028C	IMD2	YHR216W	1449.05	1110	1085.59	2613.25	1221.5	2920.09	0.102709	2.68987	0.241864	no	ND
CDC14	YFR028C	YHR218w	YHR218w	1449.05	1110	1085.59	1060.75	1068.5	47.0558	-0.0382281	0.0433458	1	no	ND
CDC14	YFR028C	YHR219W	YHR219W	1449.05	1110	1085.59	1170.25	1050	293.772	-0.0552695	0.270611	0.923208	no	ND
CDC14	YFR028C	PRE3	YJL001W	1275.62	1006	1028.29	2166	1211.5	2141.01	0.199846	2.0821	0.233572	no	ND
CDC14	YFR028C	OST1	YJL002C	1275.62	1006	1028.29	1032	1035	86.3597	0.0282021	0.0839836	0.993353	no	ND
CDC14	YFR028C	COX16	YJL003W	1275.62	1006	1028.29	985	975.5	66.5182	-0.0296608	0.064688	0.999022	no	ND
CDC14	YFR028C	SYS1	YJL004C	1275.62	1006	1028.29	1243.25	1042	491.052	0.0350095	0.477541	0.546395	no	ND
CDC14	YFR028C	CYR1	YJL005W	1275.62	1006	1028.29	915.5	932	65.6125	-0.071964	0.0638072	0.999926	no	ND
CDC14	YFR028C	CTK2	YJL006C	1275.62	1006	1028.29	954.5	969	45.9384	-0.035982	0.0446744	0.999815	no	ND
CDC14	YFR028C	NOP9	YJL010C	1275.62	1006	1028.29	864.75	864.5	30.62	-0.137607	0.0297775	0.999998	no	ND
CDC14	YFR028C	RPC17	YJL011C	1275.62	1006	1028.29	909.75	885.5	67.943	-0.117185	0.0660736	0.999935	no	ND
CDC14	YFR028C	VTC4	YJL012C	1275.62	1006	1028.29	1642.5	963.5	1373.06	-0.0413307	1.33528	0.315796	no	ND
CDC14	YFR028C	MAD3	YJL013C	1275.62	1006	1028.29	939.5	935	37.1169	-0.0690465	0.0360957	0.999918	no	ND
CDC14	YFR028C	TPH3	YJL016W	1275.62	1006	1028.29	949.75	969.5	65.5051	-0.0354957	0.0637028	0.999729	no	ND
CDC14	YFR028C	MPS3	YJL019W	1275.62	1006	1028.29	5426.75	5085.5	4421.92	3.96726	4.30025	0.0785117	no	ND
CDC14	YFR028C	BBC1	YJL020C	1275.62	1006	1028.29	926	905.5	58.4637	-0.0977348	0.0568551	0.999916	no	ND
CDC14	YFR028C	PET130	YJL023C	1275.62	1006	1028.29	3045.25	931.5	4282.98	-0.0724502	4.16514	0.234667	no	ND
CDC14	YFR028C	APS3	YJL024C	1275.62	1006	1028.29	976.75	961.5	45.4414	-0.0432756	0.0441911	0.999562	no	ND
CDC14	YFR028C	RRN7	YJL025W	1275.62	1006	1028.29	914	899	69.9524	-0.104056	0.0680277	0.999916	no	ND
CDC14	YFR028C	RNR2	YJL026W	1275.62	1006	1028.29	3386.5	2886	3044.19	1.82827	2.96044	0.12982	no	ND
CDC14	YFR028C	YJL027C	YJL027C	1275.62	1006	1028.29	3088.5	1896.5	3156.5	0.865999	3.06965	0.167065	no	ND
CDC14	YFR028C	VPS53	YJL029C	1275.62	1006	1028.29	889.25	888	19.8557	-0.114753	0.0193094	0.999994	no	ND
CDC14	YFR028C	MAD2	YJL030W	1275.62	1006	1028.29	861.5	858.5	34.1809	-0.143442	0.0332404	0.999998	no	ND
CDC14	YFR028C	BET4	YJL031C	1275.62	1006	1028.29	887	918	88.8819	-0.0855788	0.0864364	0.999915	no	ND
CDC14	YFR028C	HCA4	YJL033W	1275.62	1006	1028.29	1723.25	1324	1123.33	0.309251	1.09242	0.242938	no	ND
CDC14	YFR028C	KAR2	YJL034W	1275.62	1006	1028.29	1122.5	1110.5	142.984	0.101625	0.13905	0.907171	no	ND
CDC14	YFR028C	TAD2	YJL035C	1275.62	1006	1028.29	1052.25	1062	22.3812	0.0544592	0.0217654	0.995025	no	ND
CDC14	YFR028C	SNX4	YJL036W	1275.62	1006	1028.29	1840.75	1047.5	1612.94	0.0403582	1.56856	0.267504	no	ND
CDC14	YFR028C	IRC18	YJL037W	1275.62	1006	1028.29	2125.25	2113	1222.24	1.07654	1.18862	0.129536	no	ND
CDC14	YFR028C	LOH1	YJL038C	1275.62	1006	1028.29	989.75	991	51.5388	-0.0145873	0.0501208	0.999193	no	ND
CDC14	YFR028C	NUP192	YJL039C	1275.62	1006	1028.29	969	970.5	87.8142	-0.0345233	0.0853981	0.998866	no	ND
CDC14	YFR028C	NSP1	YJL041W	1275.62	1006	1028.29	1822	944	1802.47	-0.0602941	1.75288	0.294006	no	ND
CDC14	YFR028C	MHP1	YJL042W	1275.62	1006	1028.29	1051.25	1057	28.3358	0.0495968	0.0275562	0.995	no	ND
CDC14	YFR028C	YJL043W	YJL043W	1275.62	1006	1028.29	1020.75	1016	40.6479	0.00972486	0.0395295	0.997976	no	ND
CDC14	YFR028C	GYP6	YJL044C	1275.62	1006	1028.29	1027	1017	33.116	0.0106973	0.0322048	0.997694	no	ND
CDC14	YFR028C	YJL045W	YJL045W	1275.62	1006	1028.29	1879.25	965.5	1859.54	-0.0393857	1.80838	0.281643	no	ND
CDC14	YFR028C	AIM22	YJL046W	1275.62	1006	1028.29	1060.5	1062	47.1346	0.0544592	0.0458377	0.99207	no	ND
CDC14	YFR028C	RTT101	YJL047C	1275.62	1006	1028.29	1397.25	955.5	911.516	-0.0491105	0.886436	0.404488	no	ND
CDC14	YFR028C	YJL047C-A	YJL047C-A	1275.62	1006	1028.29	1044	1033.5	43.0581	0.0267434	0.0418734	0.995466	no	ND
CDC14	YFR028C	UBX6	YJL048C	1275.62	1006	1028.29	1021.25	1017	34.3354	0.0106973	0.0333907	0.99809	no	ND
CDC14	YFR028C	CHM7	YJL049W	1275.62	1006	1028.29	1050.5	1053	17.4642	0.0457068	0.0169837	0.995416	no	ND
CDC14	YFR028C	MTR4	YJL050W	1275.62	1006	1028.29	866.25	859.5	48.0789	-0.142469	0.0467561	0.999996	no	ND
CDC14	YFR028C	IRC8	YJL051W	1275.62	1006	1028.29	973.75	982	45.5146	-0.0233397	0.0442624	0.999609	no	ND
CDC14	YFR028C	YJL052C-A	YJL052C-A	1275.62	1006	1028.29	2052.25	1039.5	2085.7	0.0325783	2.02831	0.255555	no	ND
CDC14	YFR028C	TDH1	YJL052W	1275.62	1006	1028.29	1550.25	1478.5	513.87	0.4595	0.499731	0.185992	no	ND
CDC14	YFR028C	PEP8	YJL053W	1275.62	1006	1028.29	1412.25	1026.5	786.589	0.019936	0.764947	0.377364	no	ND
CDC14	YFR028C	TIM54	YJL054W	1275.62	1006	1028.29	1057.25	1040	69.5384	0.0330645	0.0676251	0.990267	no	ND
CDC14	YFR028C	YJL055W	YJL055W	1275.62	1006	1028.29	2765.75	2443.5	705.59	1.39795	0.686176	0.0105029	no	ND
CDC14	YFR028C	ZAP1	YJL056C	1275.62	1006	1028.29	1121.25	1131	82.5081	0.121561	0.080238	0.946541	no	ND
CDC14	YFR028C	IKS1	YJL057C	1275.62	1006	1028.29	1116.5	1111.5	39.4673	0.102597	0.0383814	0.965125	no	ND
CDC14	YFR028C	BIT61	YJL058C	1275.62	1006	1028.29	1036.5	1038.5	22.8692	0.0316058	0.02224	0.997056	no	ND
CDC14	YFR028C	YHC3	YJL059W	1275.62	1006	1028.29	1101.5	1097	54.1387	0.0884962	0.0526491	0.973571	no	ND
CDC14	YFR028C	BNA3	YJL060W	1275.62	1006	1028.29	2214.75	1121	2240.48	0.111836	2.17884	0.231951	no	ND
CDC14	YFR028C	NUP82	YJL061W	1275.62	1006	1028.29	1020.5	1022.5	40.7145	0.016046	0.0395942	0.997991	no	ND
CDC14	YFR028C	LAS21	YJL062W	1275.62	1006	1028.29	1124	1126	28.4371	0.116698	0.0276546	0.96003	no	ND
CDC14	YFR028C	COA3	YJL062W-A	1275.62	1006	1028.29	1019.75	1031	40.0364	0.0243122	0.0389349	0.99806	no	ND
CDC14	YFR028C	MRPL8	YJL063C	1275.62	1006	1028.29	1755	1101	1340.31	0.0923862	1.30343	0.263812	no	ND
CDC14	YFR028C	DLS1	YJL065C	1275.62	1006	1028.29	1081.25	1077.5	28.9065	0.0695328	0.0281111	0.987336	no	ND
CDC14	YFR028C	MPM1	YJL066C	1275.62	1006	1028.29	1084.5	1097.5	29.8049	0.0889825	0.0289849	0.986012	no	ND
CDC14	YFR028C	YJL068C	YJL068C	1275.62	1006	1028.29	1069	1050.5	64.6478	0.0432756	0.062869	0.987462	no	ND
CDC14	YFR028C	UTP18	YJL069C	1275.62	1006	1028.29	1071.5	1073.5	18.4842	0.0656428	0.0179757	0.991009	no	ND
CDC14	YFR028C	YJL070C	YJL070C	1275.62	1006	1028.29	1122.75	1017.5	243.127	0.0111836	0.236438	0.830652	no	ND
CDC14	YFR028C	ARG2	YJL071W	1275.62	1006	1028.29	1115	1098.5	39.9416	0.089955	0.0388427	0.966319	no	ND
CDC14	YFR028C	PSF2	YJL072C	1275.62	1006	1028.29	1014.75	1010.5	56.8822	0.00437619	0.0553171	0.997859	no	ND
CDC14	YFR028C	JEM1	YJL073W	1275.62	1006	1028.29	1121.25	1039	201.207	0.032092	0.195671	0.864058	no	ND
CDC14	YFR028C	SMC3	YJL074C	1275.62	1006	1028.29	957.75	956	27.8613	-0.0486243	0.0270947	0.999848	no	ND
CDC14	YFR028C	NET1	YJL076W	1275.62	1006	1028.29	3237.25	3060.5	2583.15	1.99797	2.51208	0.113066	no	ND
CDC14	YFR028C	ICS3	YJL077C	1275.62	1006	1028.29	1092	1095.5	29.3144	0.0870375	0.0285078	0.982731	no	ND
CDC14	YFR028C	YJL077W-A	YJL077W-A	1275.62	1006	1028.29	1471.75	1114.5	724.24	0.105515	0.704314	0.315509	no	ND
CDC14	YFR028C	YJL077W-B	YJL077W-B	1275.62	1006	1028.29	1189	1176	81.4166	0.165323	0.0791765	0.819612	no	ND
CDC14	YFR028C	PRY3	YJL078C	1275.62	1006	1028.29	1859.5	1149.5	1470.13	0.139552	1.42968	0.243148	no	ND
CDC14	YFR028C	PRY1	YJL079C	1275.62	1006	1028.29	1208.25	1094	326.589	0.0855788	0.317603	0.63512	no	ND
CDC14	YFR028C	SCP160	YJL080C	1275.62	1006	1028.29	1062.75	1060	60.6321	0.0525142	0.0589639	0.990013	no	ND
CDC14	YFR028C	ARP4	YJL081C	1275.62	1006	1028.29	1068.75	1074	28.8141	0.0661291	0.0280213	0.991291	no	ND
CDC14	YFR028C	IML2	YJL082W	1275.62	1006	1028.29	1063.75	1067.5	53.4938	0.0598079	0.0520219	0.990609	no	ND
CDC14	YFR028C	TAX4	YJL083W	1275.62	1006	1028.29	1079.5	1080.5	85.5278	0.0724502	0.0831746	0.978181	no	ND
CDC14	YFR028C	ALY2	YJL084C	1275.62	1006	1028.29	1087	1081.5	27.2397	0.0734227	0.0264902	0.985174	no	ND
CDC14	YFR028C	EXO70	YJL085W	1275.62	1006	1028.29	1101.5	1105.5	60.4456	0.0967624	0.0587825	0.972076	no	ND
CDC14	YFR028C	TRL1	YJL087C	1275.62	1006	1028.29	1115.5	1072	118.145	0.0641841	0.114895	0.933254	no	ND
CDC14	YFR028C	ARG3	YJL088W	1275.62	1006	1028.29	1069.5	1067	40.1373	0.0593216	0.0390329	0.990305	no	ND
CDC14	YFR028C	SIP4	YJL089W	1275.62	1006	1028.29	1110.25	1107	24.0468	0.0982211	0.0233852	0.972279	no	ND
CDC14	YFR028C	DPB11	YJL090C	1275.62	1006	1028.29	1049.25	1068.5	50.8552	0.0607804	0.049456	0.994115	no	ND
CDC14	YFR028C	GWT1	YJL091C	1275.62	1006	1028.29	1151.25	1151.5	63.9759	0.141497	0.0622157	0.913379	no	ND
CDC14	YFR028C	SRS2	YJL092W	1275.62	1006	1028.29	857.25	853	21.1246	-0.14879	0.0205434	0.999999	no	ND
CDC14	YFR028C	TOK1	YJL093C	1275.62	1006	1028.29	1592.5	1329.5	769.957	0.314599	0.748772	0.237696	no	ND
CDC14	YFR028C	KHA1	YJL094C	1275.62	1006	1028.29	1101.75	1087	46.1907	0.0787714	0.0449198	0.975003	no	ND
CDC14	YFR028C	BCK1	YJL095W	1275.62	1006	1028.29	1050.75	1063	41.2583	0.0554317	0.0401232	0.994488	no	ND
CDC14	YFR028C	MRPL49	YJL096W	1275.62	1006	1028.29	1156.75	1080.5	189.137	0.0724502	0.183933	0.813877	no	ND
CDC14	YFR028C	CHS6	YJL099W	1275.62	1006	1028.29	1028.25	1011.5	46.6717	0.00534867	0.0453876	0.997164	no	ND
CDC14	YFR028C	LSB6	YJL100W	1275.62	1006	1028.29	2600.75	1109.5	3031.72	0.100652	2.94831	0.223319	no	ND
CDC14	YFR028C	GSH1	YJL101C	1275.62	1006	1028.29	2656.25	1065	3216.03	0.0573767	3.12754	0.22697	no	ND
CDC14	YFR028C	MEF2	YJL102W	1275.62	1006	1028.29	1254.25	1252.5	19.906	0.239718	0.0193583	0.598626	no	ND
CDC14	YFR028C	GSM1	YJL103C	1275.62	1006	1028.29	1202	1207.5	49.2815	0.195956	0.0479256	0.796955	no	ND
CDC14	YFR028C	PAM16	YJL104W	1275.62	1006	1028.29	1436.25	1123	649.531	0.113781	0.63166	0.330594	no	ND
CDC14	YFR028C	SET4	YJL105W	1275.62	1006	1028.29	1038.25	1032.5	58.2774	0.0257709	0.0566739	0.995335	no	ND
CDC14	YFR028C	IME2	YJL106W	1275.62	1006	1028.29	2493.5	1543	2328.75	0.522225	2.26467	0.186398	no	ND
CDC14	YFR028C	YJL107C	YJL107C	1275.62	1006	1028.29	1172	1146.5	96.2324	0.136634	0.0935846	0.853009	no	ND
CDC14	YFR028C	PRM10	YJL108C	1275.62	1006	1028.29	1938.75	1125.5	1775.16	0.116212	1.72632	0.255049	no	ND
CDC14	YFR028C	UTP10	YJL109C	1275.62	1006	1028.29	1462.25	1071.5	816.949	0.0636978	0.794472	0.341328	no	ND
CDC14	YFR028C	GZF3	YJL110C	1275.62	1006	1028.29	1122.25	1062.5	152.83	0.0549455	0.148625	0.900109	no	ND
CDC14	YFR028C	CCT7	YJL111W	1275.62	1006	1028.29	1128.25	1123	34.5193	0.113781	0.0335696	0.954624	no	ND
CDC14	YFR028C	MDV1	YJL112W	1275.62	1006	1028.29	1566.75	1179.5	790.935	0.168726	0.769174	0.259763	no	ND
CDC14	YFR028C	ASF1	YJL115W	1275.62	1006	1028.29	1073.25	1085.5	86.4499	0.0773126	0.0840713	0.980954	no	ND
CDC14	YFR028C	NCA3	YJL116C	1275.62	1006	1028.29	1136	1120.5	38.2361	0.11135	0.0371841	0.944753	no	ND
CDC14	YFR028C	PHO86	YJL117W	1275.62	1006	1028.29	1086.25	1084.5	29.1247	0.0763402	0.0283234	0.985345	no	ND
CDC14	YFR028C	YJL118W	YJL118W	1275.62	1006	1028.29	1996.25	1131	1737.85	0.121561	1.69004	0.234307	no	ND
CDC14	YFR028C	RPE1	YJL121C	1275.62	1006	1028.29	1071	1057	63.9427	0.0495968	0.0621834	0.986881	no	ND
CDC14	YFR028C	ALB1	YJL122W	1275.62	1006	1028.29	2206.25	1092	2263.51	0.0836338	2.20123	0.235847	no	ND
CDC14	YFR028C	MTC1	YJL123C	1275.62	1006	1028.29	1037.5	1039.5	31.7333	0.0325783	0.0308602	0.996741	no	ND
CDC14	YFR028C	LSM1	YJL124C	1275.62	1006	1028.29	1060.25	1045.5	46.2412	0.0384132	0.0449689	0.992205	no	ND
CDC14	YFR028C	GCD14	YJL125C	1275.62	1006	1028.29	1049	1063.5	49.1189	0.0559179	0.0477674	0.994288	no	ND
CDC14	YFR028C	NIT2	YJL126W	1275.62	1006	1028.29	1123.75	1111.5	47.4157	0.102597	0.0461111	0.956514	no	ND
CDC14	YFR028C	SPT10	YJL127C	1275.62	1006	1028.29	1252	1177	183.459	0.166295	0.178412	0.573117	no	ND
CDC14	YFR028C	YJL127C-B	YJL127C-B	1275.62	1006	1028.29	2036	1160.5	1828.54	0.150249	1.77823	0.233693	no	ND
CDC14	YFR028C	PBS2	YJL128C	1275.62	1006	1028.29	2259.75	1913	1722.38	0.882045	1.67499	0.168309	no	ND
CDC14	YFR028C	AIM23	YJL131C	1275.62	1006	1028.29	1183.25	1178.5	39.28	0.167754	0.0381992	0.854761	no	ND
CDC14	YFR028C	YJL132W	YJL132W	1275.62	1006	1028.29	1152.5	1151.5	28.5482	0.141497	0.0277627	0.922811	no	ND
CDC14	YFR028C	YJL133C-A	YJL133C-A	1275.62	1006	1028.29	1353.5	1068	607.753	0.0602941	0.591031	0.409431	no	ND
CDC14	YFR028C	MRS3	YJL133W	1275.62	1006	1028.29	2362	1988	1497.08	0.954981	1.45589	0.121381	no	ND
CDC14	YFR028C	LCB3	YJL134W	1275.62	1006	1028.29	1108.25	1099.5	55.494	0.0909274	0.0539671	0.968375	no	ND
CDC14	YFR028C	RPS21B	YJL136C	1275.62	1006	1028.29	1104	1106	5.65685	0.0972486	0.00550121	0.977521	no	ND
CDC14	YFR028C	YJL136W-A	YJL136W-A	1275.62	1006	1028.29	1035.75	1023.5	31.91	0.0170185	0.0310321	0.996923	no	ND
CDC14	YFR028C	GLG2	YJL137C	1275.62	1006	1028.29	1112.25	1117.5	38.3873	0.108432	0.0373311	0.968843	no	ND
CDC14	YFR028C	TIF2	YJL138C	1275.62	1006	1028.29	1137	1130	46.9184	0.120588	0.0456275	0.941204	no	ND
CDC14	YFR028C	YUR1	YJL139C	1275.62	1006	1028.29	1147.25	1164.5	75.4956	0.154139	0.0734184	0.9145	no	ND
CDC14	YFR028C	YAK1	YJL141C	1275.62	1006	1028.29	1125.25	970	341.663	-0.0350095	0.332262	0.765658	no	ND
CDC14	YFR028C	TIM17	YJL143W	1275.62	1006	1028.29	1153	1145	38.1314	0.135176	0.0370822	0.919731	no	ND
CDC14	YFR028C	YJL144W	YJL144W	1275.62	1006	1028.29	2071.75	1093.5	1988.64	0.0850925	1.93392	0.24127	no	ND
CDC14	YFR028C	SFH5	YJL145W	1275.62	1006	1028.29	1058.75	1049	40.999	0.0418169	0.0398709	0.992944	no	ND
CDC14	YFR028C	IDS2	YJL146W	1275.62	1006	1028.29	1865.5	1086	1599.93	0.0777989	1.55591	0.257709	no	ND
CDC14	YFR028C	MRX5	YJL147C	1275.62	1006	1028.29	1140.5	1128.5	63.9818	0.11913	0.0622214	0.930332	no	ND
CDC14	YFR028C	RPA34	YJL148W	1275.62	1006	1028.29	1013	1031	71.0305	0.0243122	0.0690762	0.997276	no	ND
CDC14	YFR028C	DAS1	YJL149W	1275.62	1006	1028.29	1061	1061.5	22.7889	0.053973	0.0221619	0.993393	no	ND
CDC14	YFR028C	SNA3	YJL151C	1275.62	1006	1028.29	2005.25	1093.5	1860.01	0.0850925	1.80884	0.245378	no	ND
CDC14	YFR028C	INO1	YJL153C	1275.62	1006	1028.29	1147.5	1178.5	130.682	0.167754	0.127086	0.877432	no	ND
CDC14	YFR028C	VPS35	YJL154C	1275.62	1006	1028.29	1191.25	1196	35.734	0.184772	0.0347508	0.834017	no	ND
CDC14	YFR028C	FBP26	YJL155C	1275.62	1006	1028.29	1167	1151.5	47.2511	0.141497	0.045951	0.890245	no	ND
CDC14	YFR028C	SSY5	YJL156C	1275.62	1006	1028.29	1884.25	1130	1534.03	0.120588	1.49183	0.243303	no	ND
CDC14	YFR028C	FAR1	YJL157C	1275.62	1006	1028.29	1054.5	1055.5	24.5289	0.0481381	0.023854	0.994582	no	ND
CDC14	YFR028C	HSP150	YJL159W	1275.62	1006	1028.29	804.5	808	29	-0.192552	0.0282021	1	no	ND
CDC14	YFR028C	PIR5	YJL160C	1275.62	1006	1028.29	2553.25	1636	2318.78	0.612666	2.25498	0.175635	no	ND
CDC14	YFR028C	FMP33	YJL161W	1275.62	1006	1028.29	1338	1219	383.268	0.20714	0.372723	0.389914	no	ND
CDC14	YFR028C	YJL163C	YJL163C	1275.62	1006	1028.29	1064.5	1075	37.2245	0.0671015	0.0362003	0.991866	no	ND
CDC14	YFR028C	TPK1	YJL164C	1275.62	1006	1028.29	1696.25	1185.5	1040.59	0.174561	1.01196	0.240253	no	ND
CDC14	YFR028C	HAL5	YJL165C	1275.62	1006	1028.29	1048.25	1063	40.942	0.0554317	0.0398156	0.994926	no	ND
CDC14	YFR028C	QCR8	YJL166W	1275.62	1006	1028.29	1105.5	1110.5	16.1761	0.101625	0.015731	0.976159	no	ND
CDC14	YFR028C	ERG20	YJL167W	1275.62	1006	1028.29	1870.75	1186.5	1425.51	0.175534	1.38629	0.233151	no	ND
CDC14	YFR028C	SET2	YJL168C	1275.62	1006	1028.29	1455.5	1051	815.015	0.0437619	0.79259	0.346297	no	ND
CDC14	YFR028C	ASG7	YJL170C	1275.62	1006	1028.29	1804	1152	1359.9	0.141983	1.32249	0.247621	no	ND
CDC14	YFR028C	CPS1	YJL172W	1275.62	1006	1028.29	1161.5	1093	168.658	0.0846063	0.164018	0.820499	no	ND
CDC14	YFR028C	RFA3	YJL173C	1275.62	1006	1028.29	1111.75	1111	46.3852	0.102111	0.0451089	0.967713	no	ND
CDC14	YFR028C	KRE9	YJL174W	1275.62	1006	1028.29	2063	1147	1861.45	0.137121	1.81024	0.230225	no	ND
CDC14	YFR028C	RPL17B	YJL177W	1275.62	1006	1028.29	1059.5	1057.5	29.3087	0.050083	0.0285023	0.993445	no	ND
CDC14	YFR028C	ATG27	YJL178C	1275.62	1006	1028.29	1012	1010	14.0949	0.00388994	0.0137071	0.998832	no	ND
CDC14	YFR028C	PFD1	YJL179W	1275.62	1006	1028.29	1052	1050	22.8181	0.0427894	0.0221903	0.995054	no	ND
CDC14	YFR028C	RBH1	YJL181W	1275.62	1006	1028.29	3482.25	3356.5	2717.78	2.28583	2.643	0.101414	no	ND
CDC14	YFR028C	MNN11	YJL183W	1275.62	1006	1028.29	1163.75	1146.5	58.8296	0.136634	0.0572109	0.8923	no	ND
CDC14	YFR028C	GON7	YJL184W	1275.62	1006	1028.29	1548.25	1242.5	642.556	0.229993	0.624877	0.232538	no	ND
CDC14	YFR028C	ATG36	YJL185C	1275.62	1006	1028.29	1167.25	1156	43.927	0.145873	0.0427184	0.890884	no	ND
CDC14	YFR028C	MNN5	YJL186W	1275.62	1006	1028.29	1189.5	1195	68.2764	0.1838	0.0663978	0.825584	no	ND
CDC14	YFR028C	RPL39	YJL189W	1275.62	1006	1028.29	2283.75	1185	2242.29	0.174075	2.18059	0.217652	no	ND
CDC14	YFR028C	RPS22A	YJL190C	1275.62	1006	1028.29	1150.25	1140.5	43.4463	0.130799	0.0422509	0.922786	no	ND
CDC14	YFR028C	RPS14B	YJL191W	1275.62	1006	1028.29	1115.75	1128	42.1218	0.118643	0.0409629	0.965259	no	ND
CDC14	YFR028C	SOP4	YJL192C	1275.62	1006	1028.29	1115.75	1108	49.8623	0.0991936	0.0484904	0.963544	no	ND
CDC14	YFR028C	YJL193W	YJL193W	1275.62	1006	1028.29	1109.75	1128	60.6156	0.118643	0.0589478	0.965806	no	ND
CDC14	YFR028C	CDC6	YJL194W	1275.62	1006	1028.29	1572.25	1102	969.391	0.0933587	0.942719	0.293418	no	ND
CDC14	YFR028C	ELO1	YJL196C	1275.62	1006	1028.29	1695.5	1131	1186.18	0.121561	1.15354	0.266018	no	ND
CDC14	YFR028C	UBP12	YJL197W	1275.62	1006	1028.29	1135	1126	54.0309	0.116698	0.0525443	0.941585	no	ND
CDC14	YFR028C	PHO90	YJL198W	1275.62	1006	1028.29	2149.75	1107.5	2098.86	0.0987073	2.04111	0.233288	no	ND
CDC14	YFR028C	ACO2	YJL200C	1275.62	1006	1028.29	3732.25	3278	3164.56	2.20949	3.07749	0.109163	no	ND
CDC14	YFR028C	ECM25	YJL201W	1275.62	1006	1028.29	1873	1550	1074.48	0.529032	1.04492	0.174405	no	ND
CDC14	YFR028C	PRP21	YJL203W	1275.62	1006	1028.29	1142.75	1171.5	62.6651	0.160946	0.0609409	0.927571	no	ND
CDC14	YFR028C	RCY1	YJL204C	1275.62	1006	1028.29	2350.5	1743	1539.03	0.716722	1.49668	0.128554	no	ND
CDC14	YFR028C	NCE101	YJL205C	1275.62	1006	1028.29	1049.75	1006	108.703	0	0.105712	0.983946	no	ND
CDC14	YFR028C	YJL206C	YJL206C	1275.62	1006	1028.29	1019.25	1012.5	41.9156	0.00632116	0.0407623	0.998045	no	ND
CDC14	YFR028C	CBP1	YJL209W	1275.62	1006	1028.29	1108	1055.5	118.797	0.0481381	0.115528	0.941111	no	ND
CDC14	YFR028C	PEX2	YJL210W	1275.62	1006	1028.29	1003.5	1005.5	28.243	-0.000486243	0.0274659	0.999059	no	ND
CDC14	YFR028C	YJL213W	YJL213W	1275.62	1006	1028.29	1245.75	1126	295.804	0.116698	0.287666	0.566278	no	ND
CDC14	YFR028C	HXT8	YJL214W	1275.62	1006	1028.29	1083.5	1090.5	31.607	0.0821751	0.0307373	0.986266	no	ND
CDC14	YFR028C	REE1	YJL217W	1275.62	1006	1028.29	1201	1192	68.3715	0.180882	0.0664904	0.791633	no	ND
CDC14	YFR028C	YJL218W	YJL218W	1275.62	1006	1028.29	1130	1129.5	42.9185	0.120102	0.0417377	0.950858	no	ND
CDC14	YFR028C	HXT9	YJL219W	1275.62	1006	1028.29	1077.75	1074	64.2099	0.0661291	0.0624433	0.984215	no	ND
CDC14	YFR028C	PAU1	YJL223C	1275.62	1006	1028.29	1132.5	1142	47.8783	0.132258	0.046561	0.946604	no	ND
CDC14	YFR028C	MPP10	YJR002W	1275.62	1006	1028.29	1165	1182.5	69.152	0.171644	0.0672494	0.884752	no	ND
CDC14	YFR028C	MRX12	YJR003C	1275.62	1006	1028.29	1115.25	1124.5	30.8369	0.11524	0.0299885	0.967592	no	ND
CDC14	YFR028C	SAG1	YJR004C	1275.62	1006	1028.29	1073.25	1067	37.0619	0.0593216	0.0360422	0.989433	no	ND
CDC14	YFR028C	LSO1	YJR005C-A	1275.62	1006	1028.29	2622.25	1123.5	3054.26	0.114267	2.97023	0.221541	no	ND
CDC14	YFR028C	APL1	YJR005W	1275.62	1006	1028.29	1100.75	1093	45.0805	0.0846063	0.0438401	0.97584	no	ND
CDC14	YFR028C	POL31	YJR006W	1275.62	1006	1028.29	1071	1069.5	6.48074	0.0617529	0.00630243	0.991423	no	ND
CDC14	YFR028C	SUI2	YJR007W	1275.62	1006	1028.29	1160.75	1135	111.596	0.125451	0.108525	0.866536	no	ND
CDC14	YFR028C	MHO1	YJR008W	1275.62	1006	1028.29	1403.5	1101.5	668.981	0.0928724	0.650574	0.366431	no	ND
CDC14	YFR028C	TDH2	YJR009C	1275.62	1006	1028.29	1109.5	1120.5	32.4191	0.11135	0.0315272	0.971849	no	ND
CDC14	YFR028C	SPC1	YJR010C-A	1275.62	1006	1028.29	1269.75	1224.5	181.075	0.212488	0.176093	0.518419	no	ND
CDC14	YFR028C	YJR011C	YJR011C	1275.62	1006	1028.29	2303.5	1130.5	2351.67	0.121075	2.28697	0.223411	no	ND
CDC14	YFR028C	YJR012C	YJR012C	1275.62	1006	1028.29	1485.25	1091.5	808.645	0.0831476	0.786396	0.32206	no	ND
CDC14	YFR028C	GPI14	YJR013W	1275.62	1006	1028.29	1028	1013	57.405	0.0068074	0.0558256	0.99667	no	ND
CDC14	YFR028C	TMA22	YJR014W	1275.62	1006	1028.29	1055.25	1029	66.1885	0.0223672	0.0643674	0.99126	no	ND
CDC14	YFR028C	YJR015W	YJR015W	1275.62	1006	1028.29	2208.25	1079	2285.27	0.0709915	2.2224	0.237335	no	ND
CDC14	YFR028C	ILV3	YJR016C	1275.62	1006	1028.29	1182.75	1185.5	42.6644	0.174561	0.0414905	0.854938	no	ND
CDC14	YFR028C	ESS1	YJR017C	1275.62	1006	1028.29	1880.75	1301	1243.81	0.286883	1.20958	0.201886	no	ND
CDC14	YFR028C	TES1	YJR019C	1275.62	1006	1028.29	1177	1176	22.3159	0.165323	0.0217019	0.874593	no	ND
CDC14	YFR028C	LSM8	YJR022W	1275.62	1006	1028.29	1691.75	1204.5	1088.19	0.193038	1.05825	0.251195	no	ND
CDC14	YFR028C	MDE1	YJR024C	1275.62	1006	1028.29	1234	1231	36.1755	0.218809	0.0351802	0.683999	no	ND
CDC14	YFR028C	BNA1	YJR025C	1275.62	1006	1028.29	1250	1238	77.9444	0.225617	0.0757999	0.607722	no	ND
CDC14	YFR028C	RBH2	YJR030C	1275.62	1006	1028.29	1270.75	1287	61.0921	0.273269	0.0594113	0.521485	no	ND
CDC14	YFR028C	CPR7	YJR032W	1275.62	1006	1028.29	1042	1035	45.3431	0.0282021	0.0440956	0.995631	no	ND
CDC14	YFR028C	RAV1	YJR033C	1275.62	1006	1028.29	1068.75	1054.5	48.9515	0.0471656	0.0476047	0.989678	no	ND
CDC14	YFR028C	PET191	YJR034W	1275.62	1006	1028.29	1101	1103.5	34.938	0.0948174	0.0339768	0.977212	no	ND
CDC14	YFR028C	HUL4	YJR036C	1275.62	1006	1028.29	1092.25	1109.5	56.441	0.100652	0.0548881	0.978732	no	ND
CDC14	YFR028C	YJR039W	YJR039W	1275.62	1006	1028.29	1106	1109	65.6404	0.100166	0.0638344	0.967331	no	ND
CDC14	YFR028C	URB2	YJR041C	1275.62	1006	1028.29	1055.5	1064	24.6238	0.0564042	0.0239463	0.994401	no	ND
CDC14	YFR028C	NUP85	YJR042W	1275.62	1006	1028.29	1089.25	1079.5	59.2924	0.0714777	0.057661	0.979771	no	ND
CDC14	YFR028C	POL32	YJR043C	1275.62	1006	1028.29	1088.75	1091.5	33.1298	0.0831476	0.0322183	0.9839	no	ND
CDC14	YFR028C	VPS55	YJR044C	1275.62	1006	1028.29	2043.75	1755.5	1028.44	0.728878	1.00015	0.11618	no	ND
CDC14	YFR028C	SSC1	YJR045C	1275.62	1006	1028.29	2032.75	1348	1472.09	0.33259	1.43159	0.190138	no	ND
CDC14	YFR028C	TAH11	YJR046W	1275.62	1006	1028.29	1100.75	1107.5	61.2665	0.0987073	0.0595808	0.972382	no	ND
CDC14	YFR028C	CYC1	YJR048W	1275.62	1006	1028.29	1049.25	1053	18.0624	0.0457068	0.0175654	0.99559	no	ND
CDC14	YFR028C	UTR1	YJR049C	1275.62	1006	1028.29	1071.75	1063.5	46.5573	0.0559179	0.0452763	0.989009	no	ND
CDC14	YFR028C	ISY1	YJR050W	1275.62	1006	1028.29	1083	1073.5	23.5372	0.0656428	0.0228896	0.987029	no	ND
CDC14	YFR028C	OSM1	YJR051W	1275.62	1006	1028.29	1808.5	1028	1599.99	0.0213947	1.55597	0.277049	no	ND
[truncated: 31,032 more rows]
