# Supplementary material for: Systematic analysis of bypass suppression of essential genes
Source: Mol Syst Biol. 2020 Sep 17;16(9):e9828. doi: 10.15252/msb.20209828 (PMC7507402; doi:10.15252/msb.20209828)
Supplement: Supplementary file 12 — Dataset EV11 [file MSB-16-e9828-s012.xlsx]

## Sheet: ReadMe
Dataset EV11. Conservation of suppression interactions
The conservation of 13 bypass suppression interactions was tested in 3 different wild yeast strains. Used abbreviations are:
v	the suppression interaction is conserved
NE	the query gene is nonessential in this genetic background
-	the experiment failed - for example: the strain did not sporulate or no colonies were obtained after transformation
x	the suppression interaction is not conserved
FIMA_3	Wine strain, 0.35% divergence from S288c
ZP_611	Oak bark strain, 0.48% divergence from S288c
SX3	Hickory bark strain, 0.91% divergence from S288c
Columns correspond to:
Column A-B	Query gene and ORF
Column C-D	Suppressor gene and ORF
Column E-H	Conservation of the suppression interaction in different yeast strains

## Sheet: DatasetEV11
QueryGene	QueryORF	SuppressorGene	SuppressorORF	S288c	FIMA_3	ZP_611	SX3
ERD2	YBL040C	ERV29	YGR284C	v	v	x	v
YPD1	YDL235C	PBS2	YJL128C	v	-	v	NE
HYP2	YEL034W	ROX1	YPR065W	v	v	v	-
UTR5	YEL035C	MOT3	YMR070W	v	v	v	x
UTR5	YEL035C	ROX1	YPR065W	v	v	v	x
SLN1	YIL147C	SSK1	YLR006C	v	NE	x	NE
ECM9	YKR004C	RCE1	YMR274C	v	v	v	NE
ADE13	YLR359W	BAS1	YKR099W	v	-	v	v
SEC14	YMR079W	PCT1	YGR202C	v	v	v	NE
LST8	YNL006W	VPS64	YDR200C	v	v	v	NE
DCP2	YNL118C	KAP123	YER110C	v	v	v	NE
SOG2	YOR353C	SSD1	YDR293C	v	-	v	-
JIP5	YPR169W	TOM1	YDR457W	v	x	NE	-
