# Supplementary material for: Systematic analysis of bypass suppression of essential genes
Source: Mol Syst Biol. 2020 Sep 17;16(9):e9828. doi: 10.15252/msb.20209828 (PMC7507402; doi:10.15252/msb.20209828)
Supplement: Supplementary file 13 — Dataset EV12 [file MSB-16-e9828-s013.xlsx]

## Sheet: ReadMe
Dataset EV12. Dispensable essential gene predictions
For essential genes that were not tested in our assay previously, we predicted whether the gene was likely to be dispensable. Listed in this file are:
Column A-B	Gene and ORF names of the query gene (the essential gene that is deleted)
Column C	Prediction scores (0 = most likely indispensable, 1 = most likely dispensable)
Column D	Results from experimental test (yes = gene was found to be dispensable, no = gene was found to be indispensable)
Column E	Whether the query gene has been described to be dispensable essential in literature (dataset EV3)
Column F	Suppressor genes identified in our experiment

## Sheet: DatasetEV12
QueryORF	QueryGene	PredictionScore	DispensableOurExperiment	DispensableInLiterature	Suppressor
YDR160W	SSY1	0.7659	#N/A	Yes
YLR099W-A	MIM2	0.74255	#N/A	#N/A
YNL240C	NAR1	0.73455	No	#N/A
YPL020C	ULP1	0.7274	#N/A	#N/A
YBR038W	CHS2	0.70965	Yes	#N/A	unknown (disomy chrII)
YNL149C	PGA2	0.6794	No	#N/A
YGR147C	NAT2	0.6758	Yes	#N/A	#N/A
YOR060C	SLD7	0.6711	No	Yes
YJL156C	SSY5	0.65645	Yes	Yes	SIT4 (Q23H)
YER104W	RTT105	0.64745	No	Yes
YOL026C	MIM1	0.6397	Yes	Yes	unknown (disomy chrIV)
YKL006C-A	SFT1	0.6371	#N/A	Yes
YDR170C	SEC7	0.6352	#N/A	#N/A
YOR236W	DFR1	0.6326	#N/A	#N/A
YML104C	MDM1	0.62815	#N/A	#N/A
YOR373W	NUD1	0.62555	#N/A	#N/A
YIL118W	RHO3	0.6218	#N/A	Yes
YBR136W	MEC1	0.61825	#N/A	Yes
YBL014C	RRN6	0.6076	#N/A	Yes
YBL030C	PET9	0.60585	#N/A	#N/A
YOR167C	RPS28A	0.6046	Yes	Yes	#N/A
YJR017C	ESS1	0.5998	Yes	Yes	BYE1 (disomy chrXI)
YDR208W	MSS4	0.59965	#N/A	#N/A
YOR256C	TRE2	0.59865	#N/A	#N/A
YOR372C	NDD1	0.59655	Yes	Yes	ISW2 (frameshift)
YGL247W	BRR6	0.59505	No	#N/A
YOR074C	CDC21	0.591	#N/A	#N/A
YDL220C	CDC13	0.59045	#N/A	#N/A
YIL048W	NEO1	0.5872	#N/A	#N/A
YNL024C-A	KSH1	0.584	#N/A	#N/A
YMR197C	VTI1	0.58115	#N/A	#N/A
YKR071C	DRE2	0.58085	No	#N/A
YLR022C	SDO1	0.576	#N/A	Yes
YKL189W	HYM1	0.57345	#N/A	Yes
YDR177W	UBC1	0.57105	#N/A	Yes
YGL092W	NUP145	0.56865	#N/A	Yes
YDR292C	SRP101	0.56715	#N/A	Yes
YER074W-A	YOS1	0.56625	#N/A	#N/A
YKL180W	RPL17A	0.56305	#N/A	Yes
YGL098W	USE1	0.56295	#N/A	#N/A
YIL150C	MCM10	0.56045	#N/A	#N/A
YJR141W	IPA1	0.5593	#N/A	#N/A
YDR050C	TPI1	0.5588	#N/A	Yes
YJL085W	EXO70	0.5586	#N/A	#N/A
YNL258C	DSL1	0.55815	#N/A	#N/A
YJL025W	RRN7	0.55595	#N/A	#N/A
YOR204W	DED1	0.5555	#N/A	#N/A
YCL004W	PGS1	0.55345	#N/A	Yes
YJL005W	CYR1	0.55205	#N/A	#N/A
YMR298W	LIP1	0.54975	#N/A	Yes
YJR016C	ILV3	0.54905	#N/A	#N/A
YOR336W	KRE5	0.54655	#N/A	Yes
YMR094W	CTF13	0.5426	#N/A	#N/A
YNL263C	YIF1	0.54115	#N/A	#N/A
YDL058W	USO1	0.5393	#N/A	#N/A
YHR164C	DNA2	0.5384	#N/A	Yes
YFL034C-B	MOB2	0.537	#N/A	Yes
YDR499W	LCD1	0.53565	#N/A	Yes
YGR098C	ESP1	0.53395	#N/A	#N/A
YJL019W	MPS3	0.53225	#N/A	Yes
YJR136C	TTI2	0.5274	#N/A	#N/A
YDL205C	HEM3	0.5256	#N/A	#N/A
YBR070C	ALG14	0.5254	#N/A	#N/A
YKL192C	ACP1	0.52495	#N/A	#N/A
YKL049C	CSE4	0.52345	#N/A	#N/A
YPL169C	MEX67	0.52225	#N/A	#N/A
YDR510W	SMT3	0.52165	#N/A	#N/A
YDR047W	HEM12	0.52105	#N/A	#N/A
YMR185W	RTP1	0.52015	#N/A	Yes
YNL267W	PIK1	0.5199	#N/A	#N/A
YJL097W	PHS1	0.5192	#N/A	#N/A
YPL128C	TBF1	0.5176	#N/A	#N/A
YHR199C-A	NBL1	0.5171	#N/A	#N/A
YKL089W	MIF2	0.51375	#N/A	#N/A
YDL217C	TIM22	0.51315	#N/A	#N/A
YOR020C	HSP10	0.5119	#N/A	#N/A
YPL255W	BBP1	0.50835	#N/A	#N/A
YMR028W	TAP42	0.5076	#N/A	#N/A
YPL007C	TFC8	0.5076	#N/A	#N/A
YER008C	SEC3	0.50755	#N/A	Yes
YDR189W	SLY1	0.5068	#N/A	#N/A
YMR218C	TRS130	0.5028	#N/A	#N/A
YPL252C	YAH1	0.49825	#N/A	#N/A
YBL097W	BRN1	0.49815	#N/A	#N/A
YDR002W	YRB1	0.49725	#N/A	#N/A
YER038C	KRE29	0.49455	#N/A	#N/A
YNL007C	SIS1	0.4938	#N/A	Yes
YNL161W	CBK1	0.4919	#N/A	Yes
YGR047C	TFC4	0.49145	#N/A	#N/A
YPL190C	NAB3	0.49125	#N/A	#N/A
YKL024C	URA6	0.49115	#N/A	#N/A
YGR009C	SEC9	0.4903	#N/A	#N/A
YPR113W	PIS1	0.49025	#N/A	#N/A
YNL280C	ERG24	0.49	#N/A	#N/A
YJR089W	BIR1	0.4888	#N/A	Yes
YOR326W	MYO2	0.48835	#N/A	#N/A
YNL216W	RAP1	0.4877	#N/A	#N/A
YIL046W	MET30	0.4844	#N/A	Yes
YLR293C	GSP1	0.48385	#N/A	#N/A
YPL082C	MOT1	0.48265	#N/A	Yes
YAL001C	TFC3	0.48075	#N/A	#N/A
YMR001C	CDC5	0.4796	#N/A	#N/A
YML091C	RPM2	0.47945	#N/A	Yes
YKL141W	SDH3	0.4794	#N/A	Yes
YDL166C	FAP7	0.47425	#N/A	#N/A
YDL045C	FAD1	0.47395	#N/A	#N/A
YDR041W	RSM10	0.47275	#N/A	#N/A
YLR195C	NMT1	0.4676	#N/A	#N/A
YNL158W	PGA1	0.4655	#N/A	#N/A
YKL138C-A	HSK3	0.465	#N/A	#N/A
YLR132C	USB1	0.46465	#N/A	#N/A
YNR016C	ACC1	0.46275	#N/A	#N/A
YJL039C	NUP192	0.4626	#N/A	#N/A
YHR099W	TRA1	0.4588	#N/A	#N/A
YFL029C	CAK1	0.4567	#N/A	Yes
YHR040W	BCD1	0.4564	#N/A	#N/A
YAL038W	CDC19	0.45635	#N/A	#N/A
YBR253W	SRB6	0.455	#N/A	#N/A
YPL153C	RAD53	0.45355	#N/A	Yes
YPL124W	SPC29	0.4532	#N/A	#N/A
YBR004C	GPI18	0.4504	#N/A	#N/A
YGL068W	MNP1	0.4494	#N/A	#N/A
YPL010W	RET3	0.4462	#N/A	#N/A
YML031W	NDC1	0.4447	#N/A	#N/A
YJR042W	NUP85	0.44435	#N/A	Yes
YGR046W	TAM41	0.4441	#N/A	Yes
YNL162W	RPL42A	0.44275	#N/A	#N/A
YJR072C	NPA3	0.4417	#N/A	#N/A
YER043C	SAH1	0.4412	#N/A	Yes
YLR008C	PAM18	0.44005	#N/A	#N/A
YDR224C	HTB1	0.4397	#N/A	#N/A
YDR086C	SSS1	0.4397	#N/A	#N/A
YGL145W	TIP20	0.43875	#N/A	#N/A
YNL138W-A	YSF3	0.4381	#N/A	#N/A
YPL218W	SAR1	0.43765	#N/A	#N/A
YDR113C	PDS1	0.43705	#N/A	#N/A
YHR122W	CIA2	0.43615	#N/A	#N/A
YDR325W	YCG1	0.43465	#N/A	#N/A
YML077W	BET5	0.43395	#N/A	#N/A
YLR440C	SEC39	0.43285	#N/A	#N/A
YDR356W	SPC110	0.4323	#N/A	#N/A
YDR164C	SEC1	0.43185	#N/A	#N/A
YER023W	PRO3	0.4312	#N/A	#N/A
YHR005C-A	TIM10	0.4296	#N/A	#N/A
YKL095W	YJU2	0.42695	#N/A	#N/A
YDR302W	GPI11	0.4266	#N/A	#N/A
YOR370C	MRS6	0.4248	#N/A	#N/A
YOR194C	TOA1	0.42265	#N/A	#N/A
YEL020W-A	TIM9	0.42235	#N/A	#N/A
YER133W	GLC7	0.42005	#N/A	#N/A
YIL109C	SEC24	0.4185	#N/A	#N/A
YIL026C	IRR1	0.41785	#N/A	#N/A
YJL012C	VTC4	0.41735	#N/A	#N/A
YGR274C	TAF1	0.4163	#N/A	#N/A
YMR043W	MCM1	0.41165	#N/A	#N/A
YBR243C	ALG7	0.41015	#N/A	#N/A
YJL194W	CDC6	0.4094	#N/A	#N/A
YLR272C	YCS4	0.4092	#N/A	#N/A
YNL062C	GCD10	0.40915	#N/A	#N/A
YBR233W-A	DAD3	0.40905	#N/A	#N/A
YOR149C	SMP3	0.40455	#N/A	#N/A
YHR007C	ERG11	0.4035	#N/A	Yes
YKL193C	SDS22	0.40325	#N/A	#N/A
YHR072W-A	NOP10	0.4012	#N/A	#N/A
YGL008C	PMA1	0.39855	#N/A	#N/A
YKL196C	YKT6	0.39805	#N/A	#N/A
YBR091C	TIM12	0.39645	#N/A	#N/A
YFL017C	GNA1	0.3929	#N/A	#N/A
YFL038C	YPT1	0.39285	#N/A	Yes
YLL004W	ORC3	0.39285	#N/A	#N/A
YGR082W	TOM20	0.39275	#N/A	#N/A
YML065W	ORC1	0.3913	#N/A	#N/A
YOR174W	MED4	0.3873	#N/A	#N/A
YJL081C	ARP4	0.38715	#N/A	#N/A
YBR049C	REB1	0.38585	#N/A	#N/A
YBR060C	ORC2	0.38575	#N/A	#N/A
YKL182W	FAS1	0.3847	#N/A	#N/A
YFL017W-A	SMX2	0.38	#N/A	#N/A
YLL035W	GRC3	0.37535	#N/A	#N/A
YBR254C	TRS20	0.3753	#N/A	#N/A
YBR029C	CDS1	0.3736	#N/A	#N/A
YOL144W	NOP8	0.3724	#N/A	#N/A
YML126C	ERG13	0.37165	#N/A	#N/A
YER022W	SRB4	0.3712	#N/A	#N/A
YIR010W	DSN1	0.3695	#N/A	#N/A
YOR143C	THI80	0.3693	#N/A	#N/A
YFR005C	SAD1	0.36905	#N/A	#N/A
YGL233W	SEC15	0.3688	#N/A	#N/A
YNR043W	MVD1	0.36695	#N/A	#N/A
YMR005W	TAF4	0.36465	#N/A	#N/A
YLR347C	KAP95	0.3639	#N/A	#N/A
YML130C	ERO1	0.36345	#N/A	#N/A
YIL106W	MOB1	0.36265	#N/A	Yes
YHR188C	GPI16	0.36185	#N/A	#N/A
YJL026W	RNR2	0.36155	#N/A	#N/A
YNL131W	TOM22	0.3608	#N/A	#N/A
YLR430W	SEN1	0.35905	#N/A	#N/A
YDR054C	CDC34	0.3586	#N/A	#N/A
YDL208W	NHP2	0.3576	#N/A	#N/A
YOL133W	HRT1	0.35735	#N/A	#N/A
YDR044W	HEM13	0.3567	#N/A	#N/A
YOR335C	ALA1	0.35665	#N/A	#N/A
YPL094C	SEC62	0.35615	#N/A	#N/A
YGL106W	MLC1	0.3557	#N/A	#N/A
YAR008W	SEN34	0.3551	#N/A	#N/A
YPR162C	ORC4	0.35485	#N/A	#N/A
YOR257W	CDC31	0.35475	#N/A	#N/A
YML025C	YML6	0.35475	#N/A	#N/A
YDR016C	DAD1	0.3529	#N/A	#N/A
YML085C	TUB1	0.3476	#N/A	#N/A
YJR045C	SSC1	0.34715	#N/A	#N/A
YNL287W	SEC21	0.3445	#N/A	#N/A
YPL146C	NOP53	0.34415	#N/A	#N/A
YGL128C	CWC23	0.3402	#N/A	Yes
YAL003W	EFB1	0.33545	#N/A	#N/A
YKL042W	SPC42	0.333	#N/A	#N/A
YDL145C	COP1	0.33195	#N/A	#N/A
YDL097C	RPN6	0.3319	#N/A	#N/A
YIL104C	SHQ1	0.329	#N/A	#N/A
YBL004W	UTP20	0.3288	#N/A	#N/A
YLR103C	CDC45	0.3284	#N/A	#N/A
YNR017W	TIM23	0.32675	#N/A	#N/A
YGL245W	GUS1	0.32445	#N/A	#N/A
YNL312W	RFA2	0.32415	#N/A	#N/A
YKL013C	ARC19	0.3238	#N/A	#N/A
YDR320C-A	DAD4	0.32295	#N/A	#N/A
YLR378C	SEC61	0.32135	#N/A	#N/A
YDL087C	LUC7	0.32105	#N/A	#N/A
YIL022W	TIM44	0.31935	#N/A	#N/A
YGR002C	SWC4	0.31865	#N/A	#N/A
YDR246W	TRS23	0.31815	#N/A	#N/A
YPR025C	CCL1	0.31505	#N/A	#N/A
YNL102W	POL1	0.314	#N/A	#N/A
YHR190W	ERG9	0.3138	#N/A	#N/A
YGL001C	ERG26	0.31285	#N/A	#N/A
YOR176W	HEM15	0.3123	#N/A	#N/A
YFL008W	SMC1	0.31175	#N/A	#N/A
YLR321C	SFH1	0.31105	#N/A	#N/A
YGR211W	ZPR1	0.3095	#N/A	#N/A
YKL014C	URB1	0.3085	#N/A	#N/A
YAR007C	RFA1	0.30845	#N/A	#N/A
YGL137W	SEC27	0.30815	#N/A	#N/A
YOR249C	APC5	0.3045	#N/A	#N/A
YGL044C	RNA15	0.30325	#N/A	#N/A
YGR074W	SMD1	0.29895	#N/A	#N/A
YER157W	COG3	0.2974	#N/A	Yes
YER003C	PMI40	0.29435	#N/A	#N/A
YBR167C	POP7	0.29385	#N/A	#N/A
YOR210W	RPB10	0.2918	#N/A	#N/A
YFL039C	ACT1	0.2913	#N/A	#N/A
YBL084C	CDC27	0.2902	#N/A	#N/A
YBR088C	POL30	0.2886	#N/A	#N/A
YER168C	CCA1	0.2875	#N/A	#N/A
YLR291C	GCD7	0.2857	#N/A	#N/A
YNL290W	RFC3	0.2852	#N/A	#N/A
YDL209C	CWC2	0.28485	#N/A	#N/A
YHR143W-A	RPC10	0.2838	#N/A	#N/A
YLR340W	RPP0	0.2826	#N/A	#N/A
YER146W	LSM5	0.2824	#N/A	Yes
YBR121C	GRS1	0.2823	#N/A	#N/A
YJR002W	MPP10	0.2792	#N/A	#N/A
YAL025C	MAK16	0.27615	#N/A	#N/A
YOR157C	PUP1	0.2755	#N/A	#N/A
YGL091C	NBP35	0.2743	#N/A	#N/A
YPR181C	SEC23	0.27375	#N/A	#N/A
YOR224C	RPB8	0.2737	#N/A	#N/A
YJL008C	CCT8	0.26115	#N/A	#N/A
YBR160W	CDC28	0.2602	#N/A	#N/A
YDR238C	SEC26	0.2575	#N/A	#N/A
YOR287C	RRP36	0.25595	#N/A	#N/A
YIL061C	SNP1	0.25475	#N/A	#N/A
YGR091W	PRP31	0.25345	#N/A	#N/A
YDR172W	SUP35	0.25255	#N/A	#N/A
YBL018C	POP8	0.25145	#N/A	#N/A
YKR025W	RPC37	0.2505	#N/A	#N/A
YHR088W	RPF1	0.25025	#N/A	#N/A
YFL037W	TUB2	0.2464	#N/A	#N/A
YBR143C	SUP45	0.24505	#N/A	#N/A
YPR187W	RPO26	0.2439	#N/A	#N/A
YPL237W	SUI3	0.2426	#N/A	#N/A
YHR165C	PRP8	0.24085	#N/A	#N/A
YDL132W	CDC53	0.24075	#N/A	#N/A
YHL015W	RPS20	0.2401	#N/A	#N/A
YDR398W	UTP5	0.2368	#N/A	#N/A
YPL235W	RVB2	0.23655	#N/A	#N/A
YMR093W	UTP15	0.23465	No	#N/A
YNL075W	IMP4	0.23415	#N/A	#N/A
YDR212W	TCP1	0.2317	No	#N/A
YLL036C	PRP19	0.2311	#N/A	#N/A
YHR065C	RRP3	0.2299	No	#N/A
YPR033C	HTS1	0.22945	No	#N/A
YBL023C	MCM2	0.22405	#N/A	#N/A
YPR190C	RPC82	0.22385	#N/A	#N/A
YDR188W	CCT6	0.22365	#N/A	#N/A
YHR027C	RPN1	0.22235	#N/A	#N/A
YGL130W	CEG1	0.222	#N/A	#N/A
YGL099W	LSG1	0.2146	No	#N/A
YJL001W	PRE3	0.2127	No	#N/A
YGL011C	SCL1	0.21145	#N/A	#N/A
YHR197W	RIX1	0.21115	#N/A	#N/A
YMR061W	RNA14	0.2071	#N/A	#N/A
YPR103W	PRE2	0.20695	#N/A	Yes
YDR091C	RLI1	0.2054	No	#N/A
YDR339C	FCF1	0.2042	No	#N/A
YOR361C	PRT1	0.202	#N/A	#N/A
YJR007W	SUI2	0.20155	No	#N/A
YBR154C	RPB5	0.19905	#N/A	#N/A
YHR196W	UTP9	0.19875	#N/A	#N/A
YER171W	RAD3	0.1976	#N/A	#N/A
YGR128C	UTP8	0.19655	No	#N/A
YOR145C	PNO1	0.1964	No	#N/A
YPL012W	RRP12	0.1869	#N/A	#N/A
YPL266W	DIM1	0.18185	No	#N/A
YDR280W	RRP45	0.18	#N/A	#N/A
YKL172W	EBP2	0.17935	#N/A	#N/A
YCR057C	PWP2	0.17905	No	#N/A
YMR128W	ECM16	0.1755	#N/A	#N/A
YJL050W	MTR4	0.17245	No	#N/A
YJL109C	UTP10	0.1723	#N/A	#N/A
YLR274W	MCM5	0.16755	#N/A	#N/A
YMR239C	RNT1	0.1589	#N/A	Yes
YNR003C	RPC34	0.1565	#N/A	#N/A
YPR010C	RPA135	0.15325	No	#N/A
YML092C	PRE8	0.1526	#N/A	#N/A
YKL078W	DHR2	0.1506	#N/A	#N/A
YOR272W	YTM1	0.14305	#N/A	#N/A
YLR276C	DBP9	0.13585	#N/A	#N/A
YKR081C	RPF2	0.1331	#N/A	#N/A
YJR123W	RPS5	0.10515	#N/A	#N/A
