# Supplementary material for: Systematic analysis of bypass suppression of essential genes
Source: Mol Syst Biol. 2020 Sep 17;16(9):e9828. doi: 10.15252/msb.20209828 (PMC7507402; doi:10.15252/msb.20209828)
Supplement: Supplementary file 14 — Dataset EV13 [file MSB-16-e9828-s014.xlsx]

## Sheet: ReadMe
Dataset EV13. A core set of essential genes
This file contains a list of all essential genes, and classifies them as either dispensable or core (indispensable) essential based on our experiments, literature data, and our dispensability predictions.
Column A-B	Query gene and ORF
Column C	Indicates whether the query gene was tested experimentally for bypass suppression in our assay and whether it was found to be dispensable essential or not (see dataset EV1 and EV12)
Column D	Predicted dispensability score (0 = most likely indispensable, 1 = most likely dispensable; see dataset EV12). Note that some gene have a dispensability prediction score >0.5, despite being experimentally tested and found to be indispensable in our assay.
Column E	Indicates wether the gene was described to be dispensable essential in literature (see dataset EV3)
Column F	Final classification of genes as either dispensable or core (indispensable) essential, taking the experimental data, dispensability predictions, and literature into account.

## Sheet: DatasetEV13
QueryORF	QueryGene	ExperimentOutcome	PredictionScore	Literature	FinalCategory
YAL001C	TFC3	#N/A	0.481	#N/A	Core
YAL003W	EFB1	#N/A	0.335	#N/A	Core
YAL025C	MAK16	#N/A	0.276	#N/A	Core
YAL032C	PRP45	Indispensable	0.266	#N/A	Core
YAL033W	POP5	Indispensable	0.251	#N/A	Core
YAL034W-A	MTW1	Indispensable	0.322	#N/A	Core
YAL038W	CDC19	#N/A	0.456	#N/A	Core
YAL041W	CDC24	Indispensable	0.668	#N/A	Core
YAL043C	PTA1	Indispensable	0.216	#N/A	Core
YAR007C	RFA1	#N/A	0.308	#N/A	Core
YAR008W	SEN34	#N/A	0.355	#N/A	Core
YBL004W	UTP20	#N/A	0.329	#N/A	Core
YBL018C	POP8	#N/A	0.251	#N/A	Core
YBL020W	RFT1	Indispensable	0.439	#N/A	Core
YBL023C	MCM2	#N/A	0.224	#N/A	Core
YBL026W	LSM2	Indispensable	0.35	#N/A	Core
YBL035C	POL12	Indispensable	0.26	#N/A	Core
YBL041W	PRE7	Indispensable	0.167	#N/A	Core
YBL050W	SEC17	Indispensable	0.485	#N/A	Core
YBL074C	AAR2	Indispensable	0.484	#N/A	Core
YBL076C	ILS1	Indispensable	0.304	#N/A	Core
YBL084C	CDC27	#N/A	0.29	#N/A	Core
YBL092W	RPL32	Indispensable	0.415	#N/A	Core
YBL097W	BRN1	#N/A	0.498	#N/A	Core
YBR004C	GPI18	#N/A	0.45	#N/A	Core
YBR011C	IPP1	Indispensable	0.446	#N/A	Core
YBR029C	CDS1	#N/A	0.374	#N/A	Core
YBR049C	REB1	#N/A	0.386	#N/A	Core
YBR055C	PRP6	Indispensable	0.21	#N/A	Core
YBR060C	ORC2	#N/A	0.386	#N/A	Core
YBR079C	RPG1	Indispensable	0.133	#N/A	Core
YBR080C	SEC18	Indispensable	0.457	#N/A	Core
YBR087W	RFC5	Indispensable	0.231	#N/A	Core
YBR088C	POL30	#N/A	0.289	#N/A	Core
YBR091C	TIM12	#N/A	0.396	#N/A	Core
YBR102C	EXO84	Indispensable	0.332	#N/A	Core
YBR109C	CMD1	Indispensable	0.343	#N/A	Core
YBR110W	ALG1	Indispensable	0.444	#N/A	Core
YBR121C	GRS1	#N/A	0.282	#N/A	Core
YBR123C	TFC1	Indispensable	0.382	#N/A	Core
YBR135W	CKS1	Indispensable	0.462	#N/A	Core
YBR142W	MAK5	Indispensable	0.298	#N/A	Core
YBR143C	SUP45	#N/A	0.245	#N/A	Core
YBR153W	RIB7	Indispensable	0.649	#N/A	Core
YBR154C	RPB5	#N/A	0.199	#N/A	Core
YBR155W	CNS1	Indispensable	0.592	#N/A	Core
YBR160W	CDC28	#N/A	0.26	#N/A	Core
YBR167C	POP7	#N/A	0.294	#N/A	Core
YBR193C	MED8	Indispensable	0.435	#N/A	Core
YBR196C	PGI1	Indispensable	0.374	#N/A	Core
YBR198C	TAF5	Indispensable	0.368	#N/A	Core
YBR202W	MCM7	Indispensable	0.198	#N/A	Core
YBR211C	AME1	Indispensable	0.278	#N/A	Core
YBR233W-A	DAD3	#N/A	0.409	#N/A	Core
YBR234C	ARC40	Indispensable	0.287	#N/A	Core
YBR236C	ABD1	Indispensable	0.335	#N/A	Core
YBR237W	PRP5	Indispensable	0.303	#N/A	Core
YBR243C	ALG7	#N/A	0.41	#N/A	Core
YBR247C	ENP1	Indispensable	0.231	#N/A	Core
YBR253W	SRB6	#N/A	0.455	#N/A	Core
YBR254C	TRS20	#N/A	0.375	#N/A	Core
YBR256C	RIB5	Indispensable	0.499	#N/A	Core
YBR257W	POP4	Indispensable	0.237	#N/A	Core
YBR265W	TSC10	Indispensable	0.387	#N/A	Core
YCL017C	NFS1	Indispensable	0.506	#N/A	Core
YCL031C	RRP7	Indispensable	0.433	#N/A	Core
YCL043C	PDI1	Indispensable	0.429	#N/A	Core
YCL052C	PBN1	Indispensable	0.51	#N/A	Core
YCL054W	SPB1	Indispensable	0.114	#N/A	Core
YCL059C	KRR1	Indispensable	0.143	#N/A	Core
YCR012W	PGK1	Indispensable	0.364	#N/A	Core
YCR035C	RRP43	Indispensable	0.219	#N/A	Core
YCR052W	RSC6	Indispensable	0.506	#N/A	Core
YCR054C	CTR86	Indispensable	0.443	#N/A	Core
YCR057C	PWP2	Indispensable	0.179	#N/A	Core
YCR072C	RSA4	Indispensable	0.175	#N/A	Core
YCR093W	CDC39	Indispensable	0.255	#N/A	Core
YDL007W	RPT2	Indispensable	0.155	#N/A	Core
YDL008W	APC11	Indispensable	0.271	#N/A	Core
YDL014W	NOP1	Indispensable	0.272	#N/A	Core
YDL015C	TSC13	Indispensable	0.432	#N/A	Core
YDL028C	MPS1	Indispensable	0.643	#N/A	Core
YDL029W	ARP2	Indispensable	0.264	#N/A	Core
YDL030W	PRP9	Indispensable	0.275	#N/A	Core
YDL031W	DBP10	Indispensable	0.212	#N/A	Core
YDL043C	PRP11	Indispensable	0.172	#N/A	Core
YDL045C	FAD1	#N/A	0.474	#N/A	Core
YDL055C	PSA1	Indispensable	0.377	#N/A	Core
YDL060W	TSR1	Indispensable	0.183	#N/A	Core
YDL064W	UBC9	Indispensable	0.696	#N/A	Core
YDL087C	LUC7	#N/A	0.321	#N/A	Core
YDL097C	RPN6	#N/A	0.332	#N/A	Core
YDL098C	SNU23	Indispensable	0.431	#N/A	Core
YDL102W	POL3	Indispensable	0.302	#N/A	Core
YDL103C	QRI1	Indispensable	0.563	#N/A	Core
YDL108W	KIN28	Indispensable	0.375	#N/A	Core
YDL111C	RRP42	Indispensable	0.216	#N/A	Core
YDL126C	CDC48	Indispensable	0.236	#N/A	Core
YDL132W	CDC53	#N/A	0.241	#N/A	Core
YDL139C	SCM3	Indispensable	0.533	#N/A	Core
YDL140C	RPO21	Indispensable	0.211	#N/A	Core
YDL141W	BPL1	Indispensable	0.388	#N/A	Core
YDL143W	CCT4	Indispensable	0.243	#N/A	Core
YDL145C	COP1	#N/A	0.332	#N/A	Core
YDL147W	RPN5	Indispensable	0.299	#N/A	Core
YDL148C	NOP14	Indispensable	0.163	#N/A	Core
YDL150W	RPC53	Indispensable	0.284	#N/A	Core
YDL153C	SAS10	Indispensable	0.214	#N/A	Core
YDL164C	CDC9	Indispensable	0.385	#N/A	Core
YDL166C	FAP7	#N/A	0.474	#N/A	Core
YDL193W	NUS1	Indispensable	0.543	#N/A	Core
YDL195W	SEC31	Indispensable	0.577	#N/A	Core
YDL207W	GLE1	Indispensable	0.414	#N/A	Core
YDL208W	NHP2	#N/A	0.358	#N/A	Core
YDL209C	CWC2	#N/A	0.285	#N/A	Core
YDR002W	YRB1	#N/A	0.497	#N/A	Core
YDR013W	PSF1	Indispensable	0.304	#N/A	Core
YDR016C	DAD1	#N/A	0.353	#N/A	Core
YDR021W	FAL1	Indispensable	0.396	#N/A	Core
YDR023W	SES1	Indispensable	0.288	#N/A	Core
YDR037W	KRS1	Indispensable	0.187	#N/A	Core
YDR041W	RSM10	#N/A	0.473	#N/A	Core
YDR044W	HEM13	#N/A	0.357	#N/A	Core
YDR045C	RPC11	Indispensable	0.308	#N/A	Core
YDR054C	CDC34	#N/A	0.359	#N/A	Core
YDR060W	MAK21	Indispensable	0.317	#N/A	Core
YDR062W	LCB2	Indispensable	0.45	#N/A	Core
YDR064W	RPS13	Indispensable	0.233	#N/A	Core
YDR086C	SSS1	#N/A	0.44	#N/A	Core
YDR088C	SLU7	Indispensable	0.25	#N/A	Core
YDR091C	RLI1	Indispensable	0.205	#N/A	Core
YDR113C	PDS1	#N/A	0.437	#N/A	Core
YDR118W	APC4	Indispensable	0.271	#N/A	Core
YDR145W	TAF12	Indispensable	0.383	#N/A	Core
YDR164C	SEC1	#N/A	0.432	#N/A	Core
YDR167W	TAF10	Indispensable	0.407	#N/A	Core
YDR168W	CDC37	Indispensable	0.479	#N/A	Core
YDR172W	SUP35	#N/A	0.253	#N/A	Core
YDR180W	SCC2	Indispensable	0.417	#N/A	Core
YDR182W	CDC1	Indispensable	0.585	#N/A	Core
YDR188W	CCT6	#N/A	0.224	#N/A	Core
YDR190C	RVB1	Indispensable	0.257	#N/A	Core
YDR196C	CAB5	Indispensable	0.402	#N/A	Core
YDR201W	SPC19	Indispensable	0.363	#N/A	Core
YDR211W	GCD6	Indispensable	0.282	#N/A	Core
YDR212W	TCP1	Indispensable	0.232	#N/A	Core
YDR224C	HTB1	#N/A	0.44	#N/A	Core
YDR228C	PCF11	Indispensable	0.187	#N/A	Core
YDR232W	HEM1	Indispensable	0.625	#N/A	Core
YDR235W	PRP42	Indispensable	0.216	#N/A	Core
YDR236C	FMN1	Indispensable	0.474	#N/A	Core
YDR238C	SEC26	#N/A	0.258	#N/A	Core
YDR246W	TRS23	#N/A	0.318	#N/A	Core
YDR267C	CIA1	Indispensable	0.444	#N/A	Core
YDR280W	RRP45	#N/A	0.18	#N/A	Core
YDR288W	NSE3	Indispensable	0.312	#N/A	Core
YDR299W	BFR2	Indispensable	0.173	#N/A	Core
YDR301W	CFT1	Indispensable	0.23	#N/A	Core
YDR302W	GPI11	#N/A	0.427	#N/A	Core
YDR303C	RSC3	Indispensable	0.479	#N/A	Core
YDR308C	SRB7	Indispensable	0.358	#N/A	Core
YDR311W	TFB1	Indispensable	0.244	#N/A	Core
YDR320C-A	DAD4	#N/A	0.323	#N/A	Core
YDR324C	UTP4	Indispensable	0.214	#N/A	Core
YDR325W	YCG1	#N/A	0.435	#N/A	Core
YDR328C	SKP1	Indispensable	0.334	#N/A	Core
YDR331W	GPI8	Indispensable	0.363	#N/A	Core
YDR339C	FCF1	Indispensable	0.204	#N/A	Core
YDR341C	YDR341C	Indispensable	0.414	#N/A	Core
YDR356W	SPC110	#N/A	0.432	#N/A	Core
YDR361C	BCP1	Indispensable	0.517	#N/A	Core
YDR362C	TFC6	Indispensable	0.396	#N/A	Core
YDR365C	ESF1	Indispensable	0.242	#N/A	Core
YDR367W	KEI1	Indispensable	0.484	#N/A	Core
YDR376W	ARH1	Indispensable	0.446	#N/A	Core
YDR390C	UBA2	Indispensable	0.597	#N/A	Core
YDR394W	RPT3	Indispensable	0.193	#N/A	Core
YDR398W	UTP5	#N/A	0.237	#N/A	Core
YDR404C	RPB7	Indispensable	0.282	#N/A	Core
YDR407C	TRS120	Indispensable	0.409	#N/A	Core
YDR412W	RRP17	Indispensable	0.418	#N/A	Core
YDR416W	SYF1	Indispensable	0.175	#N/A	Core
YDR429C	TIF35	Indispensable	0.257	#N/A	Core
YDR434W	GPI17	Indispensable	0.396	#N/A	Core
YDR437W	GPI19	Indispensable	0.637	#N/A	Core
YDR449C	UTP6	Indispensable	0.17	#N/A	Core
YDR454C	GUK1	Indispensable	0.464	#N/A	Core
YDR460W	TFB3	Indispensable	0.246	#N/A	Core
YDR464W	SPP41	Indispensable	0.499	#N/A	Core
YDR472W	TRS31	Indispensable	0.392	#N/A	Core
YDR473C	PRP3	Indispensable	0.286	#N/A	Core
YDR478W	SNM1	Indispensable	0.31	#N/A	Core
YDR489W	SLD5	Indispensable	0.347	#N/A	Core
YDR498C	SEC20	Indispensable	0.564	#N/A	Core
YDR527W	RBA50	Indispensable	0.542	#N/A	Core
YDR531W	CAB1	Indispensable	0.348	#N/A	Core
YEL002C	WBP1	Indispensable	0.259	#N/A	Core
YEL020W-A	TIM9	#N/A	0.422	#N/A	Core
YEL026W	SNU13	Indispensable	0.222	#N/A	Core
YEL032W	MCM3	Indispensable	0.283	#N/A	Core
YEL055C	POL5	Indispensable	0.341	#N/A	Core
YEL058W	PCM1	Indispensable	0.366	#N/A	Core
YER003C	PMI40	#N/A	0.294	#N/A	Core
YER006W	NUG1	Indispensable	0.328	#N/A	Core
YER012W	PRE1	Indispensable	0.331	#N/A	Core
YER013W	PRP22	Indispensable	0.259	#N/A	Core
YER018C	SPC25	Indispensable	0.425	#N/A	Core
YER021W	RPN3	Indispensable	0.259	#N/A	Core
YER022W	SRB4	#N/A	0.371	#N/A	Core
YER023W	PRO3	#N/A	0.431	#N/A	Core
YER025W	GCD11	Indispensable	0.377	#N/A	Core
YER038C	KRE29	#N/A	0.495	#N/A	Core
YER048W-A	ISD11	Indispensable	0.626	#N/A	Core
YER082C	UTP7	Indispensable	0.171	#N/A	Core
YER094C	PUP3	Indispensable	0.217	#N/A	Core
YER125W	RSP5	Indispensable	0.334	#N/A	Core
YER126C	NSA2	Indispensable	0.217	#N/A	Core
YER127W	LCP5	Indispensable	0.239	#N/A	Core
YER133W	GLC7	#N/A	0.42	#N/A	Core
YER136W	GDI1	Indispensable	0.435	#N/A	Core
YER148W	SPT15	Indispensable	0.233	#N/A	Core
YER168C	CCA1	#N/A	0.287	#N/A	Core
YER171W	RAD3	#N/A	0.198	#N/A	Core
YER172C	BRR2	Indispensable	0.238	#N/A	Core
YFL002C	SPB4	Indispensable	0.379	#N/A	Core
YFL005W	SEC4	Indispensable	0.493	#N/A	Core
YFL008W	SMC1	#N/A	0.312	#N/A	Core
YFL009W	CDC4	Indispensable	0.427	#N/A	Core
YFL017C	GNA1	#N/A	0.393	#N/A	Core
YFL017W-A	SMX2	#N/A	0.38	#N/A	Core
YFL022C	FRS2	Indispensable	0.295	#N/A	Core
YFL037W	TUB2	#N/A	0.246	#N/A	Core
YFL039C	ACT1	#N/A	0.291	#N/A	Core
YFL045C	SEC53	Indispensable	0.508	#N/A	Core
YFR002W	NIC96	Indispensable	0.535	#N/A	Core
YFR003C	YPI1	Indispensable	0.545	#N/A	Core
YFR004W	RPN11	Indispensable	0.165	#N/A	Core
YFR005C	SAD1	#N/A	0.369	#N/A	Core
YFR031C	SMC2	Indispensable	0.437	#N/A	Core
YFR037C	RSC8	Indispensable	0.28	#N/A	Core
YFR042W	KEG1	Indispensable	0.597	#N/A	Core
YFR050C	PRE4	Indispensable	0.335	#N/A	Core
YFR051C	RET2	Indispensable	0.387	#N/A	Core
YFR052W	RPN12	Indispensable	0.264	#N/A	Core
YGL001C	ERG26	#N/A	0.313	#N/A	Core
YGL008C	PMA1	#N/A	0.399	#N/A	Core
YGL011C	SCL1	#N/A	0.211	#N/A	Core
YGL022W	STT3	Indispensable	0.315	#N/A	Core
YGL030W	RPL30	Indispensable	0.308	#N/A	Core
YGL040C	HEM2	Indispensable	0.497	#N/A	Core
YGL044C	RNA15	#N/A	0.303	#N/A	Core
YGL047W	ALG13	Indispensable	0.521	#N/A	Core
YGL048C	RPT6	Indispensable	0.333	#N/A	Core
YGL055W	OLE1	Indispensable	0.353	#N/A	Core
YGL061C	DUO1	Indispensable	0.388	#N/A	Core
YGL065C	ALG2	Indispensable	0.429	#N/A	Core
YGL068W	MNP1	#N/A	0.449	#N/A	Core
YGL073W	HSF1	Indispensable	0.616	#N/A	Core
YGL091C	NBP35	#N/A	0.274	#N/A	Core
YGL097W	SRM1	Indispensable	0.516	#N/A	Core
YGL099W	LSG1	Indispensable	0.215	#N/A	Core
YGL103W	RPL28	Indispensable	0.312	#N/A	Core
YGL106W	MLC1	#N/A	0.356	#N/A	Core
YGL112C	TAF6	Indispensable	0.35	#N/A	Core
YGL113W	SLD3	Indispensable	0.601	#N/A	Core
YGL116W	CDC20	Indispensable	0.294	#N/A	Core
YGL120C	PRP43	Indispensable	0.172	#N/A	Core
YGL122C	NAB2	Indispensable	0.492	#N/A	Core
YGL123W	RPS2	Indispensable	0.188	#N/A	Core
YGL130W	CEG1	#N/A	0.222	#N/A	Core
YGL137W	SEC27	#N/A	0.308	#N/A	Core
YGL142C	GPI10	Indispensable	0.484	#N/A	Core
YGL145W	TIP20	#N/A	0.439	#N/A	Core
YGL155W	CDC43	Indispensable	0.445	#N/A	Core
YGL171W	ROK1	Indispensable	0.148	#N/A	Core
YGL201C	MCM6	Indispensable	0.23	#N/A	Core
YGL207W	SPT16	Indispensable	0.295	#N/A	Core
YGL233W	SEC15	#N/A	0.369	#N/A	Core
YGL238W	CSE1	Indispensable	0.519	#N/A	Core
YGL245W	GUS1	#N/A	0.324	#N/A	Core
YGL247W	BRR6	Indispensable	0.595	#N/A	Core
YGR002C	SWC4	#N/A	0.319	#N/A	Core
YGR005C	TFG2	Indispensable	0.385	#N/A	Core
YGR009C	SEC9	#N/A	0.49	#N/A	Core
YGR013W	SNU71	Indispensable	0.241	#N/A	Core
YGR024C	THG1	Indispensable	0.314	#N/A	Core
YGR029W	ERV1	Indispensable	0.528	#N/A	Core
YGR030C	POP6	Indispensable	0.294	#N/A	Core
YGR047C	TFC4	#N/A	0.491	#N/A	Core
YGR048W	UFD1	Indispensable	0.423	#N/A	Core
YGR060W	ERG25	Indispensable	0.408	#N/A	Core
YGR074W	SMD1	#N/A	0.299	#N/A	Core
YGR075C	PRP38	Indispensable	0.313	#N/A	Core
YGR082W	TOM20	#N/A	0.393	#N/A	Core
YGR083C	GCD2	Indispensable	0.357	#N/A	Core
YGR090W	UTP22	Indispensable	0.364	#N/A	Core
YGR091W	PRP31	#N/A	0.253	#N/A	Core
YGR094W	VAS1	Indispensable	0.301	#N/A	Core
YGR095C	RRP46	Indispensable	0.231	#N/A	Core
YGR099W	TEL2	Indispensable	0.49	#N/A	Core
YGR103W	NOP7	Indispensable	0.091	#N/A	Core
YGR113W	DAM1	Indispensable	0.453	#N/A	Core
YGR116W	SPT6	Indispensable	0.53	#N/A	Core
YGR128C	UTP8	Indispensable	0.197	#N/A	Core
YGR140W	CBF2	Indispensable	0.449	#N/A	Core
YGR145W	ENP2	Indispensable	0.159	#N/A	Core
YGR156W	PTI1	Indispensable	0.381	#N/A	Core
YGR158C	MTR3	Indispensable	0.258	#N/A	Core
YGR175C	ERG1	Indispensable	0.462	#N/A	Core
YGR179C	OKP1	Indispensable	0.313	#N/A	Core
YGR185C	TYS1	Indispensable	0.311	#N/A	Core
YGR186W	TFG1	Indispensable	0.433	#N/A	Core
YGR191W	HIP1	Indispensable	0.58	#N/A	Core
YGR195W	SKI6	Indispensable	0.271	#N/A	Core
YGR211W	ZPR1	#N/A	0.309	#N/A	Core
YGR218W	CRM1	Indispensable	0.422	#N/A	Core
YGR245C	SDA1	Indispensable	0.211	#N/A	Core
YGR246C	BRF1	Indispensable	0.3	#N/A	Core
YGR251W	NOP19	Indispensable	0.302	#N/A	Core
YGR253C	PUP2	Indispensable	0.133	#N/A	Core
YGR264C	MES1	Indispensable	0.123	#N/A	Core
YGR267C	FOL2	Indispensable	0.333	#N/A	Core
YGR274C	TAF1	#N/A	0.416	#N/A	Core
YGR277C	CAB4	Indispensable	0.523	#N/A	Core
YGR278W	CWC22	Indispensable	0.273	#N/A	Core
YHL015W	RPS20	#N/A	0.24	#N/A	Core
YHR005C-A	TIM10	#N/A	0.43	#N/A	Core
YHR019C	DED81	Indispensable	0.197	#N/A	Core
YHR020W	YHR020W	Indispensable	0.178	#N/A	Core
YHR024C	MAS2	Indispensable	0.41	#N/A	Core
YHR027C	RPN1	#N/A	0.222	#N/A	Core
YHR036W	BRL1	Indispensable	0.647	#N/A	Core
YHR040W	BCD1	#N/A	0.456	#N/A	Core
YHR062C	RPP1	Indispensable	0.204	#N/A	Core
YHR065C	RRP3	Indispensable	0.23	#N/A	Core
YHR068W	DYS1	Indispensable	0.207	#N/A	Core
YHR069C	RRP4	Indispensable	0.267	#N/A	Core
YHR072W	ERG7	Indispensable	0.392	#N/A	Core
YHR072W-A	NOP10	#N/A	0.401	#N/A	Core
YHR074W	QNS1	Indispensable	0.372	#N/A	Core
YHR083W	SAM35	Indispensable	0.551	#N/A	Core
YHR085W	IPI1	Indispensable	0.37	#N/A	Core
YHR088W	RPF1	#N/A	0.25	#N/A	Core
YHR099W	TRA1	#N/A	0.459	#N/A	Core
YHR107C	CDC12	Indispensable	0.421	#N/A	Core
YHR118C	ORC6	Indispensable	0.394	#N/A	Core
YHR122W	CIA2	#N/A	0.436	#N/A	Core
YHR128W	FUR1	Indispensable	0.355	#N/A	Core
YHR143W-A	RPC10	#N/A	0.284	#N/A	Core
YHR148W	IMP3	Indispensable	0.264	#N/A	Core
YHR165C	PRP8	#N/A	0.241	#N/A	Core
YHR166C	CDC23	Indispensable	0.279	#N/A	Core
YHR170W	NMD3	Indispensable	0.079	#N/A	Core
YHR172W	SPC97	Indispensable	0.341	#N/A	Core
YHR186C	KOG1	Indispensable	0.531	#N/A	Core
YHR188C	GPI16	#N/A	0.362	#N/A	Core
YHR190W	ERG9	#N/A	0.314	#N/A	Core
YHR196W	UTP9	#N/A	0.199	#N/A	Core
YHR197W	RIX1	#N/A	0.211	#N/A	Core
YIL003W	CFD1	Indispensable	0.425	#N/A	Core
YIL004C	BET1	Indispensable	0.696	#N/A	Core
YIL019W	FAF1	Indispensable	0.314	#N/A	Core
YIL021W	RPB3	Indispensable	0.156	#N/A	Core
YIL022W	TIM44	#N/A	0.319	#N/A	Core
YIL026C	IRR1	#N/A	0.418	#N/A	Core
YIL061C	SNP1	#N/A	0.255	#N/A	Core
YIL062C	ARC15	Indispensable	0.405	#N/A	Core
YIL068C	SEC6	Indispensable	0.42	#N/A	Core
YIL075C	RPN2	Indispensable	0.252	#N/A	Core
YIL078W	THS1	Indispensable	0.212	#N/A	Core
YIL083C	CAB2	Indispensable	0.444	#N/A	Core
YIL091C	UTP25	Indispensable	0.242	#N/A	Core
YIL104C	SHQ1	#N/A	0.329	#N/A	Core
YIL109C	SEC24	#N/A	0.418	#N/A	Core
YIL126W	STH1	Indispensable	0.499	#N/A	Core
YIL142W	CCT2	Indispensable	0.192	#N/A	Core
YIL143C	SSL2	Indispensable	0.28	#N/A	Core
YIL144W	NDC80	Indispensable	0.372	#N/A	Core
YIR008C	PRI1	Indispensable	0.354	#N/A	Core
YIR010W	DSN1	#N/A	0.369	#N/A	Core
YIR011C	STS1	Indispensable	0.622	#N/A	Core
YIR012W	SQT1	Indispensable	0.315	#N/A	Core
YIR015W	RPR2	Indispensable	0.383	#N/A	Core
YIR022W	SEC11	Indispensable	0.531	#N/A	Core
YJL001W	PRE3	Indispensable	0.213	#N/A	Core
YJL002C	OST1	Indispensable	0.296	#N/A	Core
YJL008C	CCT8	#N/A	0.261	#N/A	Core
YJL011C	RPC17	Indispensable	0.294	#N/A	Core
YJL012C	VTC4	#N/A	0.417	#N/A	Core
YJL014W	CCT3	Indispensable	0.219	#N/A	Core
YJL026W	RNR2	#N/A	0.362	#N/A	Core
YJL031C	BET4	Indispensable	0.367	#N/A	Core
YJL033W	HCA4	Indispensable	0.158	#N/A	Core
YJL034W	KAR2	Indispensable	0.327	#N/A	Core
YJL035C	TAD2	Indispensable	0.617	#N/A	Core
YJL039C	NUP192	#N/A	0.463	#N/A	Core
YJL041W	NSP1	Indispensable	0.542	#N/A	Core
YJL050W	MTR4	Indispensable	0.172	#N/A	Core
YJL054W	TIM54	Indispensable	0.388	#N/A	Core
YJL061W	NUP82	Indispensable	0.567	#N/A	Core
YJL069C	UTP18	Indispensable	0.222	#N/A	Core
YJL072C	PSF2	Indispensable	0.228	#N/A	Core
YJL074C	SMC3	Indispensable	0.359	#N/A	Core
YJL081C	ARP4	#N/A	0.387	#N/A	Core
YJL087C	TRL1	Indispensable	0.44	#N/A	Core
YJL090C	DPB11	Indispensable	0.536	#N/A	Core
YJL091C	GWT1	Indispensable	0.412	#N/A	Core
YJL104W	PAM16	Indispensable	0.506	#N/A	Core
YJL109C	UTP10	#N/A	0.172	#N/A	Core
YJL111W	CCT7	Indispensable	0.19	#N/A	Core
YJL125C	GCD14	Indispensable	0.563	#N/A	Core
YJL143W	TIM17	Indispensable	0.357	#N/A	Core
YJL167W	ERG20	Indispensable	0.402	#N/A	Core
YJL173C	RFA3	Indispensable	0.498	#N/A	Core
YJL194W	CDC6	#N/A	0.409	#N/A	Core
YJL203W	PRP21	Indispensable	0.186	#N/A	Core
YJR002W	MPP10	#N/A	0.279	#N/A	Core
YJR006W	POL31	Indispensable	0.285	#N/A	Core
YJR007W	SUI2	Indispensable	0.202	#N/A	Core
YJR013W	GPI14	Indispensable	0.313	#N/A	Core
YJR041C	URB2	Indispensable	0.399	#N/A	Core
YJR045C	SSC1	#N/A	0.347	#N/A	Core
YJR046W	TAH11	Indispensable	0.68	#N/A	Core
YJR057W	CDC8	Indispensable	0.48	#N/A	Core
YJR064W	CCT5	Indispensable	0.226	#N/A	Core
YJR065C	ARP3	Indispensable	0.273	#N/A	Core
YJR067C	YAE1	Indispensable	0.623	#N/A	Core
YJR068W	RFC2	Indispensable	0.263	#N/A	Core
YJR072C	NPA3	#N/A	0.442	#N/A	Core
YJR093C	FIP1	Indispensable	0.229	#N/A	Core
YJR112W	NNF1	Indispensable	0.34	#N/A	Core
YJR123W	RPS5	#N/A	0.105	#N/A	Core
YKL004W	AUR1	Indispensable	0.498	#N/A	Core
YKL012W	PRP40	Indispensable	0.213	#N/A	Core
YKL013C	ARC19	#N/A	0.324	#N/A	Core
YKL014C	URB1	#N/A	0.308	#N/A	Core
YKL019W	RAM2	Indispensable	0.374	#N/A	Core
YKL021C	MAK11	Indispensable	0.558	#N/A	Core
YKL022C	CDC16	Indispensable	0.191	#N/A	Core
YKL024C	URA6	#N/A	0.491	#N/A	Core
YKL028W	TFA1	Indispensable	0.407	#N/A	Core
YKL033W	TTI1	Indispensable	0.458	#N/A	Core
YKL035W	UGP1	Indispensable	0.41	#N/A	Core
YKL042W	SPC42	#N/A	0.333	#N/A	Core
YKL045W	PRI2	Indispensable	0.246	#N/A	Core
YKL052C	ASK1	Indispensable	0.393	#N/A	Core
YKL058W	TOA2	Indispensable	0.479	#N/A	Core
YKL059C	MPE1	Indispensable	0.23	#N/A	Core
YKL060C	FBA1	Indispensable	0.502	#N/A	Core
YKL078W	DHR2	#N/A	0.151	#N/A	Core
YKL082C	RRP14	Indispensable	0.233	#N/A	Core
YKL088W	CAB3	Indispensable	0.392	#N/A	Core
YKL095W	YJU2	#N/A	0.427	#N/A	Core
YKL099C	UTP11	Indispensable	0.228	#N/A	Core
YKL104C	GFA1	Indispensable	0.451	#N/A	Core
YKL108W	SLD2	Indispensable	0.55	#N/A	Core
YKL112W	ABF1	Indispensable	0.546	#N/A	Core
YKL125W	RRN3	Indispensable	0.546	#N/A	Core
YKL138C-A	HSK3	#N/A	0.465	#N/A	Core
YKL144C	RPC25	Indispensable	0.212	#N/A	Core
YKL145W	RPT1	Indispensable	0.163	#N/A	Core
YKL152C	GPM1	Indispensable	0.547	#N/A	Core
YKL165C	MCD4	Indispensable	0.582	#N/A	Core
YKL172W	EBP2	#N/A	0.179	#N/A	Core
YKL173W	SNU114	Indispensable	0.195	#N/A	Core
YKL182W	FAS1	#N/A	0.385	#N/A	Core
YKL186C	MTR2	Indispensable	0.596	#N/A	Core
YKL193C	SDS22	#N/A	0.403	#N/A	Core
YKL195W	MIA40	Indispensable	0.56	#N/A	Core
YKL196C	YKT6	#N/A	0.398	#N/A	Core
YKL210W	UBA1	Indispensable	0.436	#N/A	Core
YKR002W	PAP1	Indispensable	0.196	#N/A	Core
YKR008W	RSC4	Indispensable	0.298	#N/A	Core
YKR022C	NTR2	Indispensable	0.35	#N/A	Core
YKR025W	RPC37	#N/A	0.251	#N/A	Core
YKR037C	SPC34	Indispensable	0.34	#N/A	Core
YKR062W	TFA2	Indispensable	0.432	#N/A	Core
YKR063C	LAS1	Indispensable	0.51	#N/A	Core
YKR068C	BET3	Indispensable	0.351	#N/A	Core
YKR071C	DRE2	Indispensable	0.581	#N/A	Core
YKR079C	TRZ1	Indispensable	0.263	#N/A	Core
YKR081C	RPF2	#N/A	0.133	#N/A	Core
YKR083C	DAD2	Indispensable	0.339	#N/A	Core
YKR086W	PRP16	Indispensable	0.439	#N/A	Core
YLL003W	SFI1	Indispensable	0.655	#N/A	Core
YLL004W	ORC3	#N/A	0.393	#N/A	Core
YLL008W	DRS1	Indispensable	0.128	#N/A	Core
YLL011W	SOF1	Indispensable	0.301	#N/A	Core
YLL018C	DPS1	Indispensable	0.45	#N/A	Core
YLL031C	GPI13	Indispensable	0.38	#N/A	Core
YLL034C	RIX7	Indispensable	0.24	#N/A	Core
YLL035W	GRC3	#N/A	0.375	#N/A	Core
YLL036C	PRP19	#N/A	0.231	#N/A	Core
YLL050C	COF1	Indispensable	0.593	#N/A	Core
YLR002C	NOC3	Indispensable	0.193	#N/A	Core
YLR005W	SSL1	Indispensable	0.515	#N/A	Core
YLR008C	PAM18	#N/A	0.44	#N/A	Core
YLR009W	RLP24	Indispensable	0.226	#N/A	Core
YLR026C	SED5	Indispensable	0.449	#N/A	Core
YLR029C	RPL15A	Indispensable	0.588	#N/A	Core
YLR033W	RSC58	Indispensable	0.532	#N/A	Core
YLR045C	STU2	Indispensable	0.505	#N/A	Core
YLR051C	FCF2	Indispensable	0.312	#N/A	Core
YLR060W	FRS1	Indispensable	0.226	#N/A	Core
YLR066W	SPC3	Indispensable	0.366	#N/A	Core
YLR071C	RGR1	Indispensable	0.33	#N/A	Core
YLR075W	RPL10	Indispensable	0.288	#N/A	Core
YLR078C	BOS1	Indispensable	0.468	#N/A	Core
YLR086W	SMC4	Indispensable	0.401	#N/A	Core
YLR088W	GAA1	Indispensable	0.408	#N/A	Core
YLR100W	ERG27	Indispensable	0.472	#N/A	Core
YLR103C	CDC45	#N/A	0.328	#N/A	Core
YLR105C	SEN2	Indispensable	0.32	#N/A	Core
YLR106C	MDN1	Indispensable	0.347	#N/A	Core
YLR115W	CFT2	Indispensable	0.152	#N/A	Core
YLR116W	MSL5	Indispensable	0.229	#N/A	Core
YLR117C	CLF1	Indispensable	0.192	#N/A	Core
YLR127C	APC2	Indispensable	0.309	#N/A	Core
YLR129W	DIP2	Indispensable	0.181	#N/A	Core
YLR132C	USB1	#N/A	0.465	#N/A	Core
YLR145W	RMP1	Indispensable	0.367	#N/A	Core
YLR147C	SMD3	Indispensable	0.402	#N/A	Core
YLR163C	MAS1	Indispensable	0.382	#N/A	Core
YLR166C	SEC10	Indispensable	0.432	#N/A	Core
YLR167W	RPS31	Indispensable	0.419	#N/A	Core
YLR175W	CBF5	Indispensable	0.102	#N/A	Core
YLR195C	NMT1	#N/A	0.468	#N/A	Core
YLR196W	PWP1	Indispensable	0.102	#N/A	Core
YLR197W	NOP56	Indispensable	0.122	#N/A	Core
YLR212C	TUB4	Indispensable	0.435	#N/A	Core
YLR222C	UTP13	Indispensable	0.195	#N/A	Core
YLR229C	CDC42	Indispensable	0.554	#N/A	Core
YLR243W	YLR243W	Indispensable	0.437	#N/A	Core
YLR249W	YEF3	Indispensable	0.406	#N/A	Core
YLR259C	HSP60	Indispensable	0.338	#N/A	Core
YLR272C	YCS4	#N/A	0.409	#N/A	Core
YLR274W	MCM5	#N/A	0.168	#N/A	Core
YLR275W	SMD2	Indispensable	0.327	#N/A	Core
YLR276C	DBP9	#N/A	0.136	#N/A	Core
YLR277C	YSH1	Indispensable	0.172	#N/A	Core
YLR291C	GCD7	#N/A	0.286	#N/A	Core
YLR293C	GSP1	#N/A	0.484	#N/A	Core
YLR298C	YHC1	Indispensable	0.318	#N/A	Core
YLR314C	CDC3	Indispensable	0.47	#N/A	Core
YLR316C	TAD3	Indispensable	0.501	#N/A	Core
YLR321C	SFH1	#N/A	0.311	#N/A	Core
YLR323C	CWC24	Indispensable	0.343	#N/A	Core
YLR336C	SGD1	Indispensable	0.341	#N/A	Core
YLR340W	RPP0	#N/A	0.283	#N/A	Core
YLR347C	KAP95	#N/A	0.364	#N/A	Core
YLR355C	ILV5	Indispensable	0.573	#N/A	Core
YLR378C	SEC61	#N/A	0.321	#N/A	Core
YLR383W	SMC6	Indispensable	0.514	#N/A	Core
YLR397C	AFG2	Indispensable	0.267	#N/A	Core
YLR409C	UTP21	Indispensable	0.152	#N/A	Core
YLR424W	SPP382	Indispensable	0.298	#N/A	Core
YLR430W	SEN1	#N/A	0.359	#N/A	Core
YLR438C-A	LSM3	Indispensable	0.316	#N/A	Core
YLR440C	SEC39	#N/A	0.433	#N/A	Core
YLR457C	NBP1	Indispensable	0.604	#N/A	Core
YLR459W	GAB1	Indispensable	0.397	#N/A	Core
YML010W	SPT5	Indispensable	0.355	#N/A	Core
YML015C	TAF11	Indispensable	0.305	#N/A	Core
YML023C	NSE5	Indispensable	0.413	#N/A	Core
YML025C	YML6	#N/A	0.355	#N/A	Core
YML031W	NDC1	#N/A	0.445	#N/A	Core
YML046W	PRP39	Indispensable	0.215	#N/A	Core
YML049C	RSE1	Indispensable	0.261	#N/A	Core
YML065W	ORC1	#N/A	0.391	#N/A	Core
YML069W	POB3	Indispensable	0.432	#N/A	Core
YML077W	BET5	#N/A	0.434	#N/A	Core
YML085C	TUB1	#N/A	0.348	#N/A	Core
YML092C	PRE8	#N/A	0.153	#N/A	Core
YML093W	UTP14	Indispensable	0.259	#N/A	Core
YML098W	TAF13	Indispensable	0.437	#N/A	Core
YML114C	TAF8	Indispensable	0.408	#N/A	Core
YML125C	PGA3	Indispensable	0.631	#N/A	Core
YML126C	ERG13	#N/A	0.372	#N/A	Core
YML127W	RSC9	Indispensable	0.36	#N/A	Core
YML130C	ERO1	#N/A	0.363	#N/A	Core
YMR001C	CDC5	#N/A	0.48	#N/A	Core
YMR005W	TAF4	#N/A	0.365	#N/A	Core
YMR013C	SEC59	Indispensable	0.49	#N/A	Core
YMR043W	MCM1	#N/A	0.412	#N/A	Core
YMR049C	ERB1	Indispensable	0.108	#N/A	Core
YMR059W	SEN15	Indispensable	0.402	#N/A	Core
YMR061W	RNA14	#N/A	0.207	#N/A	Core
YMR076C	PDS5	Indispensable	0.646	#N/A	Core
YMR093W	UTP15	Indispensable	0.235	#N/A	Core
YMR112C	MED11	Indispensable	0.444	#N/A	Core
YMR113W	FOL3	Indispensable	0.574	#N/A	Core
YMR117C	SPC24	Indispensable	0.392	#N/A	Core
YMR128W	ECM16	#N/A	0.175	#N/A	Core
YMR131C	RRB1	Indispensable	0.181	#N/A	Core
YMR146C	TIF34	Indispensable	0.207	#N/A	Core
YMR149W	SWP1	Indispensable	0.36	#N/A	Core
YMR168C	CEP3	Indispensable	0.561	#N/A	Core
YMR203W	TOM40	Indispensable	0.29	#N/A	Core
YMR208W	ERG12	Indispensable	0.335	#N/A	Core
YMR213W	CEF1	Indispensable	0.25	#N/A	Core
YMR220W	ERG8	Indispensable	0.559	#N/A	Core
YMR227C	TAF7	Indispensable	0.438	#N/A	Core
YMR229C	RRP5	Indispensable	0.103	#N/A	Core
YMR235C	RNA1	Indispensable	0.378	#N/A	Core
YMR236W	TAF9	Indispensable	0.408	#N/A	Core
YMR240C	CUS1	Indispensable	0.179	#N/A	Core
YMR260C	TIF11	Indispensable	0.439	#N/A	Core
YMR268C	PRP24	Indispensable	0.355	#N/A	Core
YMR277W	FCP1	Indispensable	0.476	#N/A	Core
YMR281W	GPI12	Indispensable	0.408	#N/A	Core
YMR288W	HSH155	Indispensable	0.171	#N/A	Core
YMR290C	HAS1	Indispensable	0.082	#N/A	Core
YMR301C	ATM1	Indispensable	0.514	#N/A	Core
YMR309C	NIP1	Indispensable	0.16	#N/A	Core
YMR314W	PRE5	Indispensable	0.203	#N/A	Core
YNL002C	RLP7	Indispensable	0.157	#N/A	Core
YNL026W	SAM50	Indispensable	0.406	#N/A	Core
YNL038W	GPI15	Indispensable	0.465	#N/A	Core
YNL039W	BDP1	Indispensable	0.301	#N/A	Core
YNL061W	NOP2	Indispensable	0.085	#N/A	Core
YNL062C	GCD10	#N/A	0.409	#N/A	Core
YNL075W	IMP4	#N/A	0.234	#N/A	Core
YNL088W	TOP2	Indispensable	0.448	#N/A	Core
YNL102W	POL1	#N/A	0.314	#N/A	Core
YNL110C	NOP15	Indispensable	0.283	#N/A	Core
YNL112W	DBP2	Indispensable	0.168	#N/A	Core
YNL113W	RPC19	Indispensable	0.167	#N/A	Core
YNL124W	NAF1	Indispensable	0.333	#N/A	Core
YNL126W	SPC98	Indispensable	0.29	#N/A	Core
YNL131W	TOM22	#N/A	0.361	#N/A	Core
YNL132W	KRE33	Indispensable	0.299	#N/A	Core
YNL138W-A	YSF3	#N/A	0.438	#N/A	Core
YNL149C	PGA2	Indispensable	0.679	#N/A	Core
YNL151C	RPC31	Indispensable	0.3	#N/A	Core
YNL158W	PGA1	#N/A	0.466	#N/A	Core
YNL162W	RPL42A	#N/A	0.443	#N/A	Core
YNL172W	APC1	Indispensable	0.386	#N/A	Core
YNL178W	RPS3	Indispensable	0.149	#N/A	Core
YNL182C	IPI3	Indispensable	0.157	#N/A	Core
YNL189W	SRP1	Indispensable	0.415	#N/A	Core
YNL207W	RIO2	Indispensable	0.362	#N/A	Core
YNL216W	RAP1	#N/A	0.488	#N/A	Core
YNL221C	POP1	Indispensable	0.21	#N/A	Core
YNL222W	SSU72	Indispensable	0.472	#N/A	Core
YNL232W	CSL4	Indispensable	0.441	#N/A	Core
YNL240C	NAR1	Indispensable	0.735	#N/A	Core
YNL244C	SUI1	Indispensable	0.519	#N/A	Core
YNL245C	CWC25	Indispensable	0.367	#N/A	Core
YNL247W	CRS1	Indispensable	0.23	#N/A	Core
YNL251C	NRD1	Indispensable	0.385	#N/A	Core
YNL256W	FOL1	Indispensable	0.481	#N/A	Core
YNL260C	YNL260C	Indispensable	0.719	#N/A	Core
YNL261W	ORC5	Indispensable	0.187	#N/A	Core
YNL262W	POL2	Indispensable	0.313	#N/A	Core
YNL272C	SEC2	Indispensable	0.545	#N/A	Core
YNL280C	ERG24	#N/A	0.49	#N/A	Core
YNL282W	POP3	Indispensable	0.237	#N/A	Core
YNL287W	SEC21	#N/A	0.344	#N/A	Core
YNL290W	RFC3	#N/A	0.285	#N/A	Core
YNL308C	KRI1	Indispensable	0.403	#N/A	Core
YNL310C	ZIM17	Indispensable	0.674	#N/A	Core
YNL312W	RFA2	#N/A	0.324	#N/A	Core
YNL313C	EMW1	Indispensable	0.315	#N/A	Core
YNL317W	PFS2	Indispensable	0.123	#N/A	Core
YNR003C	RPC34	#N/A	0.157	#N/A	Core
YNR011C	PRP2	Indispensable	0.292	#N/A	Core
YNR016C	ACC1	#N/A	0.463	#N/A	Core
YNR017W	TIM23	#N/A	0.327	#N/A	Core
YNR026C	SEC12	Indispensable	0.458	#N/A	Core
YNR035C	ARC35	Indispensable	0.274	#N/A	Core
YNR038W	DBP6	Indispensable	0.278	#N/A	Core
YNR043W	MVD1	#N/A	0.367	#N/A	Core
YNR053C	NOG2	Indispensable	0.286	#N/A	Core
YNR054C	ESF2	Indispensable	0.237	#N/A	Core
YOL005C	RPB11	Indispensable	0.325	#N/A	Core
YOL021C	DIS3	Indispensable	0.163	#N/A	Core
YOL038W	PRE6	Indispensable	0.356	#N/A	Core
YOL040C	RPS15	Indispensable	0.328	#N/A	Core
YOL066C	RIB2	Indispensable	0.642	#N/A	Core
YOL069W	NUF2	Indispensable	0.386	#N/A	Core
YOL077C	BRX1	Indispensable	0.128	#N/A	Core
YOL094C	RFC4	Indispensable	0.319	#N/A	Core
YOL097C	WRS1	Indispensable	0.248	#N/A	Core
YOL102C	TPT1	Indispensable	0.344	#N/A	Core
YOL123W	HRP1	Indispensable	0.509	#N/A	Core
YOL127W	RPL25	Indispensable	0.61	#N/A	Core
YOL133W	HRT1	#N/A	0.357	#N/A	Core
YOL135C	MED7	Indispensable	0.461	#N/A	Core
YOL139C	CDC33	Indispensable	0.309	#N/A	Core
YOL144W	NOP8	#N/A	0.372	#N/A	Core
YOL146W	PSF3	Indispensable	0.318	#N/A	Core
YOR004W	UTP23	Indispensable	0.265	#N/A	Core
YOR046C	DBP5	Indispensable	0.318	#N/A	Core
YOR048C	RAT1	Indispensable	0.18	#N/A	Core
YOR056C	NOB1	Indispensable	0.262	#N/A	Core
YOR057W	SGT1	Indispensable	0.592	#N/A	Core
YOR063W	RPL3	Indispensable	0.253	#N/A	Core
YOR075W	UFE1	Indispensable	0.555	#N/A	Core
YOR095C	RKI1	Indispensable	0.277	#N/A	Core
YOR103C	OST2	Indispensable	0.3577	#N/A	Core
YOR116C	RPO31	Indispensable	0.215	#N/A	Core
YOR117W	RPT5	Indispensable	0.189	#N/A	Core
YOR119C	RIO1	Indispensable	0.385	#N/A	Core
YOR143C	THI80	#N/A	0.369	#N/A	Core
YOR145C	PNO1	Indispensable	0.196	#N/A	Core
YOR148C	SPP2	Indispensable	0.364	#N/A	Core
YOR149C	SMP3	#N/A	0.405	#N/A	Core
YOR151C	RPB2	Indispensable	0.218	#N/A	Core
YOR157C	PUP1	#N/A	0.276	#N/A	Core
YOR159C	SME1	Indispensable	0.304	#N/A	Core
YOR168W	GLN4	Indispensable	0.173	#N/A	Core
YOR174W	MED4	#N/A	0.387	#N/A	Core
YOR176W	HEM15	#N/A	0.312	#N/A	Core
YOR194C	TOA1	#N/A	0.423	#N/A	Core
YOR206W	NOC2	Indispensable	0.148	#N/A	Core
YOR207C	RET1	Indispensable	0.328	#N/A	Core
YOR210W	RPB10	#N/A	0.292	#N/A	Core
YOR217W	RFC1	Indispensable	0.309	#N/A	Core
YOR224C	RPB8	#N/A	0.274	#N/A	Core
YOR232W	MGE1	Indispensable	0.404	#N/A	Core
YOR249C	APC5	#N/A	0.304	#N/A	Core
YOR250C	CLP1	Indispensable	0.244	#N/A	Core
YOR254C	SEC63	Indispensable	0.548	#N/A	Core
YOR257W	CDC31	#N/A	0.355	#N/A	Core
YOR259C	RPT4	Indispensable	0.301	#N/A	Core
YOR260W	GCD1	Indispensable	0.359	#N/A	Core
YOR261C	RPN8	Indispensable	0.219	#N/A	Core
YOR262W	YOR262W	Indispensable	0.398	#N/A	Core
YOR272W	YTM1	#N/A	0.143	#N/A	Core
YOR287C	RRP36	#N/A	0.256	#N/A	Core
YOR294W	RRS1	Indispensable	0.166	#N/A	Core
YOR310C	NOP58	Indispensable	0.131	#N/A	Core
YOR319W	HSH49	Indispensable	0.272	#N/A	Core
YOR326W	MYO2	#N/A	0.488	#N/A	Core
YOR329C	SCD5	Indispensable	0.755	#N/A	Core
YOR335C	ALA1	#N/A	0.357	#N/A	Core
YOR340C	RPA43	Indispensable	0.248	#N/A	Core
YOR341W	RPA190	Indispensable	0.222	#N/A	Core
YOR361C	PRT1	#N/A	0.202	#N/A	Core
YOR362C	PRE10	Indispensable	0.214	#N/A	Core
YOR370C	MRS6	#N/A	0.425	#N/A	Core
YPL010W	RET3	#N/A	0.446	#N/A	Core
YPL011C	TAF3	Indispensable	0.445	#N/A	Core
YPL012W	RRP12	#N/A	0.187	#N/A	Core
YPL028W	ERG10	Indispensable	0.489	#N/A	Core
YPL043W	NOP4	Indispensable	0.254	#N/A	Core
YPL063W	TIM50	Indispensable	0.383	#N/A	Core
YPL083C	SEN54	Indispensable	0.266	#N/A	Core
YPL085W	SEC16	Indispensable	0.64	#N/A	Core
YPL093W	NOG1	Indispensable	0.118	#N/A	Core
YPL094C	SEC62	#N/A	0.356	#N/A	Core
YPL117C	IDI1	Indispensable	0.389	#N/A	Core
YPL122C	TFB2	Indispensable	0.437	#N/A	Core
YPL124W	SPC29	#N/A	0.453	#N/A	Core
YPL126W	NAN1	Indispensable	0.146	#N/A	Core
YPL131W	RPL5	Indispensable	0.181	#N/A	Core
YPL146C	NOP53	#N/A	0.344	#N/A	Core
YPL151C	PRP46	Indispensable	0.147	#N/A	Core
YPL160W	CDC60	Indispensable	0.211	#N/A	Core
YPL175W	SPT14	Indispensable	0.511	#N/A	Core
YPL190C	NAB3	#N/A	0.491	#N/A	Core
YPL209C	IPL1	Indispensable	0.539	#N/A	Core
YPL211W	NIP7	Indispensable	0.214	#N/A	Core
YPL217C	BMS1	Indispensable	0.177	#N/A	Core
YPL218W	SAR1	#N/A	0.438	#N/A	Core
YPL228W	CET1	Indispensable	0.468	#N/A	Core
YPL233W	NSL1	Indispensable	0.384	#N/A	Core
YPL235W	RVB2	#N/A	0.237	#N/A	Core
YPL237W	SUI3	#N/A	0.243	#N/A	Core
YPL252C	YAH1	#N/A	0.498	#N/A	Core
YPL266W	DIM1	Indispensable	0.182	#N/A	Core
YPR010C	RPA135	Indispensable	0.153	#N/A	Core
YPR016C	TIF6	Indispensable	0.486	#N/A	Core
YPR019W	MCM4	Indispensable	0.22	#N/A	Core
YPR025C	CCL1	#N/A	0.315	#N/A	Core
YPR033C	HTS1	Indispensable	0.229	#N/A	Core
YPR035W	GLN1	Indispensable	0.425	#N/A	Core
YPR041W	TIF5	Indispensable	0.279	#N/A	Core
YPR048W	TAH18	Indispensable	0.521	#N/A	Core
YPR055W	SEC8	Indispensable	0.433	#N/A	Core
YPR056W	TFB4	Indispensable	0.239	#N/A	Core
YPR082C	DIB1	Indispensable	0.338	#N/A	Core
YPR085C	ASA1	Indispensable	0.464	#N/A	Core
YPR086W	SUA7	Indispensable	0.442	#N/A	Core
YPR094W	RDS3	Indispensable	0.288	#N/A	Core
YPR107C	YTH1	Indispensable	0.244	#N/A	Core
YPR108W	RPN7	Indispensable	0.391	#N/A	Core
YPR110C	RPC40	Indispensable	0.134	#N/A	Core
YPR112C	MRD1	Indispensable	0.222	#N/A	Core
YPR113W	PIS1	#N/A	0.49	#N/A	Core
YPR133C	SPN1	Indispensable	0.589	#N/A	Core
YPR137W	RRP9	Indispensable	0.198	#N/A	Core
YPR143W	RRP15	Indispensable	0.306	#N/A	Core
YPR162C	ORC4	#N/A	0.355	#N/A	Core
YPR165W	RHO1	Indispensable	0.412	#N/A	Core
YPR175W	DPB2	Indispensable	0.247	#N/A	Core
YPR176C	BET2	Indispensable	0.414	#N/A	Core
YPR178W	PRP4	Indispensable	0.207	#N/A	Core
YPR180W	AOS1	Indispensable	0.521	#N/A	Core
YPR181C	SEC23	#N/A	0.274	#N/A	Core
YPR182W	SMX3	Indispensable	0.317	#N/A	Core
YPR183W	DPM1	Indispensable	0.318	#N/A	Core
YPR186C	PZF1	Indispensable	0.66	#N/A	Core
YPR187W	RPO26	#N/A	0.244	#N/A	Core
YPR190C	RPC82	#N/A	0.224	#N/A	Core
YAR019C	CDC15	Dispensable	0.585	Dispensable	Dispensable
YBL014C	RRN6	#N/A	0.608	Dispensable	Dispensable
YBL030C	PET9	#N/A	0.606	#N/A	Dispensable
YBL034C	STU1	Dispensable	0.527	#N/A	Dispensable
YBL040C	ERD2	Dispensable	0.546	Dispensable	Dispensable
YBL105C	PKC1	Dispensable	0.529	Dispensable	Dispensable
YBR002C	RER2	Dispensable	0.385	Dispensable	Dispensable
YBR038W	CHS2	Dispensable	0.71	#N/A	Dispensable
YBR070C	ALG14	#N/A	0.525	#N/A	Dispensable
YBR136W	MEC1	#N/A	0.618	Dispensable	Dispensable
YBR192W	RIM2	Dispensable	0.555	Dispensable	Dispensable
YBR252W	DUT1	Dispensable	0.405	#N/A	Dispensable
YCL004W	PGS1	#N/A	0.553	Dispensable	Dispensable
YDL003W	MCD1	Dispensable	0.356	#N/A	Dispensable
YDL004W	ATP16	Dispensable	0.482	#N/A	Dispensable
YDL058W	USO1	#N/A	0.539	#N/A	Dispensable
YDL084W	SUB2	Dispensable	0.244	Dispensable	Dispensable
YDL092W	SRP14	Dispensable	0.65	Dispensable	Dispensable
YDL105W	NSE4	Dispensable	0.41	#N/A	Dispensable
YDL120W	YFH1	Dispensable	0.549	Dispensable	Dispensable
YDL165W	CDC36	Dispensable	0.356	#N/A	Dispensable
YDL205C	HEM3	#N/A	0.526	#N/A	Dispensable
YDL212W	SHR3	Dispensable	0.58	#N/A	Dispensable
YDL217C	TIM22	#N/A	0.513	#N/A	Dispensable
YDL220C	CDC13	#N/A	0.59	#N/A	Dispensable
YDL235C	YPD1	Dispensable	0.727	Dispensable	Dispensable
YDR047W	HEM12	#N/A	0.521	#N/A	Dispensable
YDR050C	TPI1	#N/A	0.559	Dispensable	Dispensable
YDR081C	PDC2	Dispensable	0.656	Dispensable	Dispensable
YDR082W	STN1	Dispensable	0.489	#N/A	Dispensable
YDR141C	DOP1	Dispensable	0.514	#N/A	Dispensable
YDR160W	SSY1	#N/A	0.766	Dispensable	Dispensable
YDR170C	SEC7	#N/A	0.635	#N/A	Dispensable
YDR177W	UBC1	#N/A	0.571	Dispensable	Dispensable
YDR189W	SLY1	#N/A	0.507	#N/A	Dispensable
YDR208W	MSS4	#N/A	0.6	#N/A	Dispensable
YDR243C	PRP28	Dispensable	0.183	Dispensable	Dispensable
YDR292C	SRP101	#N/A	0.567	Dispensable	Dispensable
YDR353W	TRR1	Dispensable	0.528	Dispensable	Dispensable
YDR373W	FRQ1	Dispensable	0.593	#N/A	Dispensable
YDR381W	YRA1	Dispensable	0.465	Dispensable	Dispensable
YDR397C	NCB2	Dispensable	0.511	Dispensable	Dispensable
YDR427W	RPN9	Dispensable	0.08	#N/A	Dispensable
YDR468C	TLG1	Dispensable	0.598	#N/A	Dispensable
YDR487C	RIB3	Dispensable	0.476	#N/A	Dispensable
YDR499W	LCD1	#N/A	0.536	Dispensable	Dispensable
YDR510W	SMT3	#N/A	0.522	#N/A	Dispensable
YEL034W	HYP2	Dispensable	0.588	#N/A	Dispensable
YEL035C	YEL035C	Dispensable	0.679	#N/A	Dispensable
YER008C	SEC3	#N/A	0.508	Dispensable	Dispensable
YER009W	NTF2	Dispensable	0.502	Dispensable	Dispensable
YER036C	ARB1	Dispensable	0.44	#N/A	Dispensable
YER074W-A	YOS1	#N/A	0.566	#N/A	Dispensable
YER093C	TSC11	Dispensable	0.643	#N/A	Dispensable
YER112W	LSM4	Dispensable	0.294	#N/A	Dispensable
YER147C	SCC4	Dispensable	0.552	#N/A	Dispensable
YER159C	BUR6	Dispensable	0.511	Dispensable	Dispensable
YER165W	PAB1	Dispensable	0.315	Dispensable	Dispensable
YFL024C	EPL1	Dispensable	0.337	#N/A	Dispensable
YFL034C-B	MOB2	#N/A	0.537	Dispensable	Dispensable
YFR028C	CDC14	Dispensable	0.395	#N/A	Dispensable
YGL018C	JAC1	Dispensable	0.447	#N/A	Dispensable
YGL092W	NUP145	#N/A	0.569	Dispensable	Dispensable
YGL093W	SPC105	Dispensable	0.374	#N/A	Dispensable
YGL098W	USE1	#N/A	0.563	#N/A	Dispensable
YGL111W	NSA1	Dispensable	0.311	Dispensable	Dispensable
YGL150C	INO80	Dispensable	0.458	Dispensable	Dispensable
YGL169W	SUA5	Dispensable	0.433	Dispensable	Dispensable
YGL172W	NUP49	Dispensable	0.523	Dispensable	Dispensable
YGL225W	VRG4	Dispensable	0.487	#N/A	Dispensable
YGR065C	VHT1	Dispensable	0.578	#N/A	Dispensable
YGR098C	ESP1	#N/A	0.534	#N/A	Dispensable
YGR119C	NUP57	Dispensable	0.54	Dispensable	Dispensable
YGR147C	NAT2	Dispensable	0.676	#N/A	Dispensable
YGR172C	YIP1	Dispensable	0.551	#N/A	Dispensable
YGR198W	YPP1	Dispensable	0.598	Dispensable	Dispensable
YGR216C	GPI1	Dispensable	0.294	#N/A	Dispensable
YGR280C	PXR1	Dispensable	0.226	#N/A	Dispensable
YHR042W	NCP1	Dispensable	0.494	Dispensable	Dispensable
YHR058C	MED6	Dispensable	0.573	#N/A	Dispensable
YHR070W	TRM5	Dispensable	0.484	Dispensable	Dispensable
YHR164C	DNA2	#N/A	0.538	Dispensable	Dispensable
YHR199C-A	NBL1	#N/A	0.517	#N/A	Dispensable
YIL031W	ULP2	Dispensable	0.724	Dispensable	Dispensable
YIL048W	NEO1	#N/A	0.587	Dispensable	Dispensable
YIL051C	MMF1	Dispensable	0.574	Dispensable	Dispensable
YIL063C	YRB2	Dispensable	0.619	Dispensable	Dispensable
YIL115C	NUP159	Dispensable	0.557	#N/A	Dispensable
YIL118W	RHO3	#N/A	0.622	Dispensable	Dispensable
YIL129C	TAO3	Dispensable	0.652	Dispensable	Dispensable
YIL147C	SLN1	Dispensable	0.664	Dispensable	Dispensable
YIL150C	MCM10	#N/A	0.56	#N/A	Dispensable
YJL005W	CYR1	#N/A	0.552	#N/A	Dispensable
YJL019W	MPS3	#N/A	0.532	Dispensable	Dispensable
YJL025W	RRN7	#N/A	0.556	#N/A	Dispensable
YJL076W	NET1	Dispensable	0.558	Dispensable	Dispensable
YJL085W	EXO70	#N/A	0.559	#N/A	Dispensable
YJL097W	PHS1	#N/A	0.519	#N/A	Dispensable
YJL156C	SSY5	Dispensable	0.656	Dispensable	Dispensable
YJL174W	KRE9	Dispensable	0.535	Dispensable	Dispensable
YJR016C	ILV3	#N/A	0.549	#N/A	Dispensable
YJR017C	ESS1	Dispensable	0.6	Dispensable	Dispensable
YJR022W	LSM8	Dispensable	0.157	#N/A	Dispensable
YJR076C	CDC11	Dispensable	0.332	Dispensable	Dispensable
YJR136C	TTI2	#N/A	0.527	#N/A	Dispensable
YJR141W	IPA1	#N/A	0.559	#N/A	Dispensable
YKL006C-A	SFT1	#N/A	0.637	Dispensable	Dispensable
YKL018W	SWD2	Dispensable	0.355	Dispensable	Dispensable
YKL049C	CSE4	#N/A	0.523	#N/A	Dispensable
YKL089W	MIF2	#N/A	0.514	#N/A	Dispensable
YKL122C	SRP21	Dispensable	0.6	Dispensable	Dispensable
YKL154W	SRP102	Dispensable	0.598	Dispensable	Dispensable
YKL180W	RPL17A	#N/A	0.563	Dispensable	Dispensable
YKL189W	HYM1	#N/A	0.573	Dispensable	Dispensable
YKL192C	ACP1	#N/A	0.525	#N/A	Dispensable
YKL203C	TOR2	Dispensable	0.446	Dispensable	Dispensable
YKR004C	ECM9	Dispensable	0.576	#N/A	Dispensable
YKR038C	KAE1	Dispensable	0.424	Dispensable	Dispensable
YLR010C	TEN1	Dispensable	0.514	#N/A	Dispensable
YLR022C	SDO1	#N/A	0.576	Dispensable	Dispensable
YLR099W-A	MIM2	#N/A	0.743	#N/A	Dispensable
YLR141W	RRN5	Dispensable	0.625	#N/A	Dispensable
YLR153C	ACS2	Dispensable	0.276	#N/A	Dispensable
YLR310C	CDC25	Dispensable	0.658	Dispensable	Dispensable
YLR359W	ADE13	Dispensable	0.417	Dispensable	Dispensable
YML043C	RRN11	Dispensable	0.479	#N/A	Dispensable
YML064C	TEM1	Dispensable	0.519	Dispensable	Dispensable
YML104C	MDM1	#N/A	0.628	#N/A	Dispensable
YML105C	SEC65	Dispensable	0.656	Dispensable	Dispensable
YMR028W	TAP42	#N/A	0.508	#N/A	Dispensable
YMR033W	ARP9	Dispensable	0.481	Dispensable	Dispensable
YMR047C	NUP116	Dispensable	0.614	Dispensable	Dispensable
YMR079W	SEC14	Dispensable	0.454	Dispensable	Dispensable
YMR094W	CTF13	#N/A	0.543	#N/A	Dispensable
YMR134W	YMR134W	Dispensable	0.637	Dispensable	Dispensable
YMR185W	RTP1	#N/A	0.52	Dispensable	Dispensable
YMR197C	VTI1	#N/A	0.581	#N/A	Dispensable
YMR211W	DML1	Dispensable	0.469	#N/A	Dispensable
YMR218C	TRS130	#N/A	0.503	#N/A	Dispensable
YMR270C	RRN9	Dispensable	0.502	Dispensable	Dispensable
YMR298W	LIP1	#N/A	0.55	Dispensable	Dispensable
YMR308C	PSE1	Dispensable	0.383	Dispensable	Dispensable
YNL006W	LST8	Dispensable	0.458	Dispensable	Dispensable
YNL024C-A	KSH1	#N/A	0.584	#N/A	Dispensable
YNL103W	MET4	Dispensable	0.55	Dispensable	Dispensable
YNL118C	DCP2	Dispensable	0.319	Dispensable	Dispensable
YNL137C	NAM9	Dispensable	0.36	#N/A	Dispensable
YNL152W	INN1	Dispensable	0.618	Dispensable	Dispensable
YNL163C	RIA1	Dispensable	0.554	Dispensable	Dispensable
YNL181W	YNL181W	Dispensable	0.456	Dispensable	Dispensable
YNL258C	DSL1	#N/A	0.558	#N/A	Dispensable
YNL263C	YIF1	#N/A	0.541	#N/A	Dispensable
YNL267W	PIK1	#N/A	0.52	#N/A	Dispensable
YNL306W	MRPS18	Dispensable	0.282	#N/A	Dispensable
YNR046W	TRM112	Dispensable	0.484	Dispensable	Dispensable
YOL010W	RCL1	Dispensable	0.095	#N/A	Dispensable
YOL022C	TSR4	Dispensable	0.357	Dispensable	Dispensable
YOL026C	MIM1	Dispensable	0.64	Dispensable	Dispensable
YOL034W	SMC5	Dispensable	0.283	#N/A	Dispensable
YOL078W	AVO1	Dispensable	0.722	#N/A	Dispensable
YOL120C	RPL18A	Dispensable	0.485	#N/A	Dispensable
YOL130W	ALR1	Dispensable	0.522	Dispensable	Dispensable
YOL149W	DCP1	Dispensable	0.276	#N/A	Dispensable
YOR020C	HSP10	#N/A	0.512	#N/A	Dispensable
YOR074C	CDC21	#N/A	0.591	#N/A	Dispensable
YOR077W	RTS2	Dispensable	0.52	#N/A	Dispensable
YOR122C	PFY1	Dispensable	0.487	Dispensable	Dispensable
YOR160W	NET1	Dispensable	0.455	Dispensable	Dispensable
YOR167C	RPS28A	Dispensable	0.605	Dispensable	Dispensable
YOR181W	LAS17	Dispensable	0.557	#N/A	Dispensable
YOR182C	RPS30B	Dispensable	0.545	#N/A	Dispensable
YOR204W	DED1	#N/A	0.555	#N/A	Dispensable
YOR236W	DFR1	#N/A	0.633	#N/A	Dispensable
YOR244W	ESA1	Dispensable	0.294	#N/A	Dispensable
YOR256C	TRE2	#N/A	0.599	#N/A	Dispensable
YOR281C	PLP2	Dispensable	0.586	#N/A	Dispensable
YOR336W	KRE5	#N/A	0.547	Dispensable	Dispensable
YOR353C	SOG2	Dispensable	0.667	Dispensable	Dispensable
YOR372C	NDD1	Dispensable	0.597	Dispensable	Dispensable
YOR373W	NUD1	#N/A	0.626	#N/A	Dispensable
YPL007C	TFC8	#N/A	0.508	#N/A	Dispensable
YPL016W	SWI1	Dispensable	0.508	Dispensable	Dispensable
YPL020C	ULP1	#N/A	0.727	#N/A	Dispensable
YPL075W	GCR1	Dispensable	0.613	#N/A	Dispensable
YPL076W	GPI2	Dispensable	0.406	#N/A	Dispensable
YPL128C	TBF1	#N/A	0.518	#N/A	Dispensable
YPL143W	RPL33A	Dispensable	0.454	#N/A	Dispensable
YPL169C	MEX67	#N/A	0.522	#N/A	Dispensable
YPL210C	SRP72	Dispensable	0.496	Dispensable	Dispensable
YPL242C	IQG1	Dispensable	0.63	#N/A	Dispensable
YPL243W	SRP68	Dispensable	0.389	#N/A	Dispensable
YPL255W	BBP1	#N/A	0.508	#N/A	Dispensable
YPL268W	PLC1	Dispensable	0.623	#N/A	Dispensable
YPR034W	ARP7	Dispensable	0.536	#N/A	Dispensable
YPR088C	SRP54	Dispensable	0.339	Dispensable	Dispensable
YPR104C	FHL1	Dispensable	0.449	#N/A	Dispensable
YPR144C	NOC4	Dispensable	0.161	#N/A	Dispensable
YPR161C	SGV1	Dispensable	0.452	Dispensable	Dispensable
YPR168W	NUT2	Dispensable	0.532	#N/A	Dispensable
YPR169W	JIP5	Dispensable	0.275	#N/A	Dispensable
YBR140C	IRA1	Indispensable	0.621	Dispensable	Not further classified
YBR152W	SPP381	Indispensable	0.327	Dispensable	Not further classified
YDL017W	CDC7	Indispensable	0.369	Dispensable	Not further classified
YDR052C	DBF4	Indispensable	0.612	Dispensable	Not further classified
YDR087C	RRP1	Indispensable	0.366	Dispensable	Not further classified
YDR166C	SEC5	Indispensable	0.338	Dispensable	Not further classified
YDR240C	SNU56	Indispensable	0.253	Dispensable	Not further classified
YEL019C	MMS21	Indispensable	0.4	Dispensable	Not further classified
YER043C	SAH1	#N/A	0.441	Dispensable	Not further classified
YER104W	RTT105	Indispensable	0.647	Dispensable	Not further classified
YER146W	LSM5	#N/A	0.282	Dispensable	Not further classified
YER157W	COG3	#N/A	0.297	Dispensable	Not further classified
YFL029C	CAK1	#N/A	0.457	Dispensable	Not further classified
YFL038C	YPT1	#N/A	0.393	Dispensable	Not further classified
YFR027W	ECO1	Indispensable	0.553	Dispensable	Not further classified
YFR029W	PTR3	Indispensable	0.651	Dispensable	Not further classified
YGL075C	MPS2	Indispensable	0.583	Dispensable	Not further classified
YGL128C	CWC23	#N/A	0.34	Dispensable	Not further classified
YGR046W	TAM41	#N/A	0.444	Dispensable	Not further classified
YGR120C	COG2	Indispensable	0.43	Dispensable	Not further classified
YHR007C	ERG11	#N/A	0.404	Dispensable	Not further classified
YHR023W	MYO1	Indispensable	0.657	Dispensable	Not further classified
YHR101C	BIG1	Indispensable	0.6	Dispensable	Not further classified
YIL046W	MET30	#N/A	0.484	Dispensable	Not further classified
YIL106W	MOB1	#N/A	0.363	Dispensable	Not further classified
YIR006C	PAN1	Indispensable	0.58	Dispensable	Not further classified
YJL010C	NOP9	Indispensable	0.163	Dispensable	Not further classified
YJR042W	NUP85	#N/A	0.444	Dispensable	Not further classified
YJR089W	BIR1	#N/A	0.489	Dispensable	Not further classified
YKL141W	SDH3	#N/A	0.479	Dispensable	Not further classified
YLR007W	NSE1	Indispensable	0.389	Dispensable	Not further classified
YLR186W	EMG1	Indispensable	0.196	Dispensable	Not further classified
YLR208W	SEC13	Indispensable	0.293	Dispensable	Not further classified
YLR215C	CDC123	Indispensable	0.462	Dispensable	Not further classified
YLR223C	IFH1	Indispensable	0.561	Dispensable	Not further classified
YLR305C	STT4	Indispensable	0.601	Dispensable	Not further classified
YML091C	RPM2	#N/A	0.479	Dispensable	Not further classified
YMR200W	ROT1	Indispensable	0.615	Dispensable	Not further classified
YMR239C	RNT1	#N/A	0.159	Dispensable	Not further classified
YMR296C	LCB1	Indispensable	0.311	Dispensable	Not further classified
YNL007C	SIS1	#N/A	0.494	Dispensable	Not further classified
YNL161W	CBK1	#N/A	0.492	Dispensable	Not further classified
YNL188W	KAR1	Indispensable	0.456	Dispensable	Not further classified
YOR060C	SLD7	Indispensable	0.671	Dispensable	Not further classified
YOR098C	NUP1	Indispensable	0.643	Dispensable	Not further classified
YOR278W	HEM4	Indispensable	0.498	Dispensable	Not further classified
YPL082C	MOT1	#N/A	0.483	Dispensable	Not further classified
YPL153C	RAD53	#N/A	0.454	Dispensable	Not further classified
YPL204W	HRR25	Indispensable	0.501	Dispensable	Not further classified
YPL231W	FAS2	Indispensable	0.423	Dispensable	Not further classified
YPR103W	PRE2	#N/A	0.207	Dispensable	Not further classified
YPR105C	COG4	#N/A	0.4	Dispensable	Not further classified
