# Supplementary material for: Systematic analysis of bypass suppression of essential genes
Source: Mol Syst Biol. 2020 Sep 17;16(9):e9828. doi: 10.15252/msb.20209828 (PMC7507402; doi:10.15252/msb.20209828)
Supplement: Supplementary file 15 — Dataset EV14 [file MSB-16-e9828-s015.xlsx]

## Sheet: Read me
Dataset EV14. Yeast strains and plasmids
This file lists all yeast strains and plasmids used in this study, and the source and/or lab from which they can be obtained.

## Sheet: Yeast strains
StrainID	Corresponding Fig.	Class	Parental strain	Background	Genotype	Plasmid	Source	Available from
BY4741		Wild type strain	#N/A	S288C	MATa his3∆1 leu2∆0 ura3∆0 met15∆0	#N/A	Euroscarf	Euroscarf
BY4742		Wild type strain	#N/A	S288C	MATα his3∆1 leu2∆0 ura3∆0 lys2∆0	#N/A	Euroscarf	Euroscarf
BY4743		Wild type strain	#N/A	S288C	MATa/MATα his3∆1/his3∆1 leu2∆0/leu2∆0 ura3∆0/ura3∆0 met15∆0/MET15 lys2∆0/LYS2	#N/A	Euroscarf	Euroscarf
Y7091		Wild type strain	#N/A	S288C	MATa can1∆::STE2pr-SpHIS5 lyp1∆0 his3∆1 leu2∆0 ura3∆0 met15∆0	#N/A	Costanzo et al, Science, 2010	Boone lab
Y7092		Wild type strain	#N/A	S288C	MATα can1∆::STE2pr-SpHIS5 lyp1∆0 his3∆1 leu2∆0 ura3∆0 met15∆0	#N/A	Costanzo et al, Science, 2010	Boone lab
Y8835		Wild type strain	#N/A	S288C	MATα ura3∆::natMX4 can1∆::Ste2pr-SpHIS5 lyp1∆0 his3∆1 leu2∆0 met15∆0	#N/A	Costanzo et al, Science, 2010	Boone lab
TSP1000		Parental strain	#N/A	S288C	MATα rpl5∆::KlLEU2_natR(Cterm) his3∆1 leu2∆0 ura3∆0	p7417_rpl5-5001	This study	Boone lab
TSP1007		Parental strain	#N/A	S288C	MATα taf3∆::KlLEU2_natR(Cterm) his3∆1 leu2∆0 ura3∆0	p7417_taf3-unknown	This study	Boone lab
TSP101		Parental strain	#N/A	S288C	MATα psa1∆::KlLEU2_natR(Cterm) his3∆1 leu2∆0 ura3∆0	p7417_psa1-5002	This study	Boone lab
TSP1010		Parental strain	#N/A	S288C	MATα taf3∆::KlLEU2_natR(Cterm) his3∆1 leu2∆0 ura3∆0	p7417_taf3-unknown	This study	Boone lab
TSP1018		Parental strain	#N/A	S288C	MATα srp72∆::KlLEU2_natR(Cterm) his3∆1 leu2∆0 ura3∆0	p7417_srp72-5003	This study	Boone lab
TSP1019		Parental strain	#N/A	S288C	MATα srp72∆::KlLEU2_natR(Cterm) his3∆1 leu2∆0 ura3∆0	p7417_srp72-5004	This study	Boone lab
TSP1020		Parental strain	#N/A	S288C	MATα fas2∆::KlLEU2_natR(Cterm) his3∆1 leu2∆0 ura3∆0	p7417_fas2-5001	This study	Boone lab
TSP1022		Parental strain	#N/A	S288C	MATα fas2∆::KlLEU2_natR(Cterm) his3∆1 leu2∆0 ura3∆0	p7417_fas2-5003	This study	Boone lab
TSP1048		Parental strain	#N/A	S288C	MATα srp68∆::KlLEU2_natR(Cterm) his3∆1 leu2∆0 ura3∆0	p7417_srp68-5002	This study	Boone lab
TSP105		Parental strain	#N/A	S288C	MATα tsr1∆::KlLEU2_natR(Cterm) his3∆1 leu2∆0 ura3∆0	p7417_tsr1-5003	This study	Boone lab
TSP1051		Parental strain	#N/A	S288C	MATα srp68∆::KlLEU2_natR(Cterm) his3∆1 leu2∆0 ura3∆0	p7417_srp68-103	This study	Boone lab
TSP106		Parental strain	#N/A	S288C	MATα tsr1∆::KlLEU2_natR(Cterm) his3∆1 leu2∆0 ura3∆0	p7417_tsr1-5004	This study	Boone lab
TSP1060		Parental strain	#N/A	S288C	MATα gln1∆::KlLEU2_natR(Cterm) his3∆1 leu2∆0 ura3∆0	p7417_gln1-5006	This study	Boone lab
TSP1063		Parental strain	#N/A	S288C	MATα gln1∆::KlLEU2_natR(Cterm) his3∆1 leu2∆0 ura3∆0	p7417_gln1-6-1	This study	Boone lab
TSP1064		Parental strain	#N/A	S288C	MATα tah18∆::KlLEU2_natR(Cterm) his3∆1 leu2∆0 ura3∆0	p7417_tah18-5001	This study	Boone lab
TSP1065		Parental strain	#N/A	S288C	MATα tah18∆::KlLEU2_natR(Cterm) his3∆1 leu2∆0 ura3∆0	p7417_tah18-5002	This study	Boone lab
TSP1068		Parental strain	#N/A	S288C	MATα tfb4∆::KlLEU2_natR(Cterm) his3∆1 leu2∆0 ura3∆0	p7417_tfb4-5001	This study	Boone lab
TSP107		Parental strain	#N/A	S288C	MATα bpl1∆::KlLEU2_natR(Cterm) his3∆1 leu2∆0 ura3∆0	p7417_bpl1-5001	This study	Boone lab
TSP108		Parental strain	#N/A	S288C	MATα bpl1∆::KlLEU2_natR(Cterm) his3∆1 leu2∆0 ura3∆0	p7417_bpl1-5002	This study	Boone lab
TSP1087		Parental strain	#N/A	S288C	MATα rrp9∆::KlLEU2_natR(Cterm) his3∆1 leu2∆0 ura3∆0	p7417_rrp9-5011	This study	Boone lab
TSP109		Parental strain	#N/A	S288C	MATα rpc53∆::KlLEU2_natR(Cterm) his3∆1 leu2∆0 ura3∆0	p7417_rpc53-5001	This study	Boone lab
TSP1090		Parental strain	#N/A	S288C	MATα rrp9∆::KlLEU2_natR(Cterm) his3∆1 leu2∆0 ura3∆0	p7417_rrp9-5014	This study	Boone lab
TSP110		Parental strain	#N/A	S288C	MATα sas10∆::KlLEU2_natR(Cterm) his3∆1 leu2∆0 ura3∆0	p7417_sas10-5001	This study	Boone lab
TSP1105		Parental strain	#N/A	S288C	MATα rrp15∆::KlLEU2_natR(Cterm) his3∆1 leu2∆0 ura3∆0	p7417_rrp15-5001	This study	Boone lab
TSP1106		Parental strain	#N/A	S288C	MATα rpc31∆::KlLEU2_natR(Cterm) his3∆1 leu2∆0 ura3∆0	p7417_rpc31-1	This study	Boone lab
TSP1110		Parental strain	#N/A	S288C	MATα rrp15∆::KlLEU2_natR(Cterm) his3∆1 leu2∆0 ura3∆0	p7417_rrp15-5004	This study	Boone lab
TSP1120		Parental strain	#N/A	S288C	MATα noc4∆::KlLEU2_natR(Cterm) his3∆1 leu2∆0 ura3∆0	p7417_noc4-5001	This study	Boone lab
TSP1121		Parental strain	#N/A	S288C	MATα noc4∆::KlLEU2_natR(Cterm) his3∆1 leu2∆0 ura3∆0	p7417_noc4-2-1	This study	Boone lab
TSP1126		Parental strain	#N/A	S288C	MATα jip5∆::KlLEU2_natR(Cterm) his3∆1 leu2∆0 ura3∆0	p7417_jip5-3	This study	Boone lab
TSP1128		Parental strain	#N/A	S288C	MATα jip5∆::KlLEU2_natR(Cterm) his3∆1 leu2∆0 ura3∆0	p7417_jip5-5003	This study	Boone lab
TSP1130		Parental strain	#N/A	S288C	MATα aos1∆::KlLEU2_natR(Cterm) his3∆1 leu2∆0 ura3∆0	p7417_aos1-5002	This study	Boone lab
TSP1131		Parental strain	#N/A	S288C	MATα aos1∆::KlLEU2_natR(Cterm) his3∆1 leu2∆0 ura3∆0	p7417_aos1-3	This study	Boone lab
TSP114		Parental strain	#N/A	S288C	MATα ses1∆::KlLEU2_natR(Cterm) his3∆1 leu2∆0 ura3∆0	p7417_ses1-5001	This study	Boone lab
TSP115		Parental strain	#N/A	S288C	MATα ses1∆::KlLEU2_natR(Cterm) his3∆1 leu2∆0 ura3∆0	p7417_ses1-202	This study	Boone lab
TSP1162		Parental strain	#N/A	S288C	MATa aos1∆::natR_kanR(Cterm) his3∆1 leu2∆0 ura3∆0	p7416_aos1-5013	This study	Boone lab
TSP1163		Parental strain	#N/A	S288C	MATa aos1∆::natR_kanR(Cterm) his3∆1 leu2∆0 ura3∆0	p7416_aos1-5014	This study	Boone lab
TSP1172		Parental strain	#N/A	S288C	MATa apc1∆::natR_kanR(Cterm) his3∆1 leu2∆0 ura3∆0	p7416_apc1-500	This study	Boone lab
TSP1173		Parental strain	#N/A	S288C	MATa apc1∆::natR_kanR(Cterm) his3∆1 leu2∆0 ura3∆0	p7416_apc1-502	This study	Boone lab
TSP118		Parental strain	#N/A	S288C	MATα krs1∆::KlLEU2_natR(Cterm) his3∆1 leu2∆0 ura3∆0	p7417_krs1-5002	This study	Boone lab
TSP1187		Parental strain	#N/A	S288C	MATa atp16∆::natR_kanR(Cterm) his3∆1 leu2∆0 ura3∆0	p7416_atp16-5001	This study	Boone lab
TSP1190		Parental strain	#N/A	S288C	MATa bet4∆::natR_kanR(Cterm) his3∆1 leu2∆0 ura3∆0	p7416_bet4-5001	This study	Boone lab
TSP1195		Parental strain	#N/A	S288C	MATa bet4∆::natR_kanR(Cterm) his3∆1 leu2∆0 ura3∆0	p7416_bet4-5005	This study	Boone lab
TSP1200		Parental strain	#N/A	S288C	MATa brf1∆::natR_kanR(Cterm) his3∆1 leu2∆0 ura3∆0	p7416_brf1-5001	This study	Boone lab
TSP1202		Parental strain	#N/A	S288C	MATa brf1∆::natR_kanR(Cterm) his3∆1 leu2∆0 ura3∆0	p7416_brf1-5003	This study	Boone lab
TSP1222		Parental strain	#N/A	S288C	MATa nan1∆::natR_kanR(Cterm) his3∆1 leu2∆0 ura3∆0	p7416_nan1-unknown	This study	Boone lab
TSP1228		Parental strain	#N/A	S288C	MATa cab3∆::natR_kanR(Cterm) his3∆1 leu2∆0 ura3∆0	p7416_cab3-5007	This study	Boone lab
TSP1235		Parental strain	#N/A	S288C	MATa cdc9∆::natR_kanR(Cterm) his3∆1 leu2∆0 ura3∆0	p7416_cdc9-501	This study	Boone lab
TSP1237		Parental strain	#N/A	S288C	MATa cdc9∆::natR_kanR(Cterm) his3∆1 leu2∆0 ura3∆0	p7416_cdc9-5004	This study	Boone lab
TSP1242		Parental strain	#N/A	S288C	MATa cia1∆::natR_kanR(Cterm) his3∆1 leu2∆0 ura3∆0	p7416_cia1-5001	This study	Boone lab
TSP1245		Parental strain	#N/A	S288C	MATa cia1∆::natR_kanR(Cterm) his3∆1 leu2∆0 ura3∆0	p7416_cia1-5004	This study	Boone lab
TSP1251		Parental strain	#N/A	S288C	MATa cns1∆::natR_kanR(Cterm) his3∆1 leu2∆0 ura3∆0	p7416_cns1-5001	This study	Boone lab
TSP1252		Parental strain	#N/A	S288C	MATa cns1∆::natR_kanR(Cterm) his3∆1 leu2∆0 ura3∆0	p7416_cns1-5002	This study	Boone lab
TSP1258		Parental strain	#N/A	S288C	MATa cwc25∆::natR_kanR(Cterm) his3∆1 leu2∆0 ura3∆0	p7416_cwc25-506	This study	Boone lab
TSP126		Parental strain	#N/A	S288C	MATα krs1∆::KlLEU2_natR(Cterm) his3∆1 leu2∆0 ura3∆0	p7417_krs1-5010	This study	Boone lab
TSP1263		Parental strain	#N/A	S288C	MATa dpb11∆::natR_kanR(Cterm) his3∆1 leu2∆0 ura3∆0	p7416_dpb11-5003	This study	Boone lab
TSP1265		Parental strain	#N/A	S288C	MATa dpb11∆::natR_kanR(Cterm) his3∆1 leu2∆0 ura3∆0	p7416_dpb11-5004	This study	Boone lab
TSP1268		Parental strain	#N/A	S288C	MATa dpb2∆::natR_kanR(Cterm) his3∆1 leu2∆0 ura3∆0	p7416_dpb2-5002	This study	Boone lab
TSP1270		Parental strain	#N/A	S288C	MATa dpb2∆::natR_kanR(Cterm) his3∆1 leu2∆0 ura3∆0	p7416_dpb2-5004	This study	Boone lab
TSP1282		Parental strain	#N/A	S288C	MATa dys1∆::natR_kanR(Cterm) his3∆1 leu2∆0 ura3∆0	p7416_dys1-5005	This study	Boone lab
TSP1285		Parental strain	#N/A	S288C	MATa dys1∆::natR_kanR(Cterm) his3∆1 leu2∆0 ura3∆0	p7416_dys1-505	This study	Boone lab
TSP1292		Parental strain	#N/A	S288C	MATa ecm9∆::natR_kanR(Cterm) his3∆1 leu2∆0 ura3∆0	p7416_ecm9-504	This study	Boone lab
TSP1296		Parental strain	#N/A	S288C	MATa enp2∆::natR_kanR(Cterm) his3∆1 leu2∆0 ura3∆0	p7416_enp2-5003	This study	Boone lab
TSP1301		Parental strain	#N/A	S288C	MATa erv1∆::natR_kanR(Cterm) his3∆1 leu2∆0 ura3∆0	p7416_erv1-5001	This study	Boone lab
TSP1306		Parental strain	#N/A	S288C	MATa fba1∆::natR_kanR(Cterm) his3∆1 leu2∆0 ura3∆0	p7416_fba1-5001	This study	Boone lab
TSP1311		Parental strain	#N/A	S288C	MATa fba1∆::natR_kanR(Cterm) his3∆1 leu2∆0 ura3∆0	p7416_fba1-5005	This study	Boone lab
TSP1319		Parental strain	#N/A	S288C	MATa fcf2∆::natR_kanR(Cterm) his3∆1 leu2∆0 ura3∆0	p7416_fcf2-5004	This study	Boone lab
TSP132		Parental strain	#N/A	S288C	MATα rvb1∆::KlLEU2_natR(Cterm) his3∆1 leu2∆0 ura3∆0	p7417_rvb1-200	This study	Boone lab
TSP1324		Parental strain	#N/A	S288C	MATa fcf2∆::natR_kanR(Cterm) his3∆1 leu2∆0 ura3∆0	p7416_fcf2-5009	This study	Boone lab
TSP1329		Parental strain	#N/A	S288C	MATa fol1∆::natR_kanR(Cterm) his3∆1 leu2∆0 ura3∆0	p7416_fol1-500	This study	Boone lab
TSP1330		Parental strain	#N/A	S288C	MATa fol1∆::natR_kanR(Cterm) his3∆1 leu2∆0 ura3∆0	p7416_fol1-5001	This study	Boone lab
TSP1332		Parental strain	#N/A	S288C	MATa fol2∆::natR_kanR(Cterm) his3∆1 leu2∆0 ura3∆0	p7416_fol2-501	This study	Boone lab
TSP1343		Parental strain	#N/A	S288C	MATa fur1∆::natR_kanR(Cterm) his3∆1 leu2∆0 ura3∆0	p7416_fur1-5002	This study	Boone lab
TSP1348		Parental strain	#N/A	S288C	MATa gpm1∆::natR_kanR(Cterm) his3∆1 leu2∆0 ura3∆0	p7416_gpm1-5003	This study	Boone lab
TSP1349		Parental strain	#N/A	S288C	MATa gpm1∆::natR_kanR(Cterm) his3∆1 leu2∆0 ura3∆0	p7416_gpm1-503	This study	Boone lab
TSP1357		Parental strain	#N/A	S288C	MATa hem4∆::natR_kanR(Cterm) his3∆1 leu2∆0 ura3∆0	p7416_hem4-5001	This study	Boone lab
TSP136		Parental strain	#N/A	S288C	MATα rvb1∆::KlLEU2_natR(Cterm) his3∆1 leu2∆0 ura3∆0	p7417_rvb1-5007	This study	Boone lab
TSP1366		Parental strain	#N/A	S288C	MATa hsh155∆::natR_kanR(Cterm) his3∆1 leu2∆0 ura3∆0	p7416_hsh155-5002	This study	Boone lab
TSP1371		Parental strain	#N/A	S288C	MATa hsh49∆::natR_kanR(Cterm) his3∆1 leu2∆0 ura3∆0	p7416_hsh49-5001	This study	Boone lab
TSP1373		Parental strain	#N/A	S288C	MATa hsh49∆::natR_kanR(Cterm) his3∆1 leu2∆0 ura3∆0	p7416_hsh49-5002	This study	Boone lab
TSP138		Parental strain	#N/A	S288C	MATα gcd6∆::KlLEU2_natR(Cterm) his3∆1 leu2∆0 ura3∆0	p7417_gcd6-5002	This study	Boone lab
TSP1385		Parental strain	#N/A	S288C	MATa imp3∆::natR_kanR(Cterm) his3∆1 leu2∆0 ura3∆0	p7416_imp3-5007	This study	Boone lab
TSP139		Parental strain	#N/A	S288C	MATα gcd6∆::KlLEU2_natR(Cterm) his3∆1 leu2∆0 ura3∆0	p7417_gcd6-203	This study	Boone lab
TSP1392		Parental strain	#N/A	S288C	MATa ino80∆::natR_kanR(Cterm) his3∆1 leu2∆0 ura3∆0	p7416_ino80-5001	This study	Boone lab
TSP1393		Parental strain	#N/A	S288C	MATa ino80∆::natR_kanR(Cterm) his3∆1 leu2∆0 ura3∆0	p7416_ino80-5002	This study	Boone lab
TSP1409		Parental strain	#N/A	S288C	MATa iqg1∆::natR_kanR(Cterm) his3∆1 leu2∆0 ura3∆0	p7416_iqg1-5009	This study	Boone lab
TSP1410		Parental strain	#N/A	S288C	MATa iqg1∆::natR_kanR(Cterm) his3∆1 leu2∆0 ura3∆0	p7416_iqg1-5010	This study	Boone lab
TSP1411		Parental strain	#N/A	S288C	MATa isd11∆::natR_kanR(Cterm) his3∆1 leu2∆0 ura3∆0	p7416_isd11-5001	This study	Boone lab
TSP1416		Parental strain	#N/A	S288C	MATa isd11∆::natR_kanR(Cterm) his3∆1 leu2∆0 ura3∆0	p7416_isd11-5006	This study	Boone lab
TSP1417		Parental strain	#N/A	S288C	MATa jac1∆::natR_kanR(Cterm) his3∆1 leu2∆0 ura3∆0	p7416_jac1-5001	This study	Boone lab
TSP142		Parental strain	#N/A	S288C	MATα hem1∆::KlLEU2_natR(Cterm) his3∆1 leu2∆0 ura3∆0	p7417_hem1-5002	This study	Boone lab
TSP1421		Parental strain	#N/A	S288C	MATa keg1∆::natR_kanR(Cterm) his3∆1 leu2∆0 ura3∆0	p7416_keg1-502	This study	Boone lab
TSP1428		Parental strain	#N/A	S288C	MATa kei1∆::natR_kanR(Cterm) his3∆1 leu2∆0 ura3∆0	p7416_kei1-5007	This study	Boone lab
TSP1431		Parental strain	#N/A	S288C	MATa kei1∆::natR_kanR(Cterm) his3∆1 leu2∆0 ura3∆0	p7416_kei1-5009	This study	Boone lab
TSP1443		Parental strain	#N/A	S288C	MATa lsm3∆::natR_kanR(Cterm) his3∆1 leu2∆0 ura3∆0	p7416_lsm3-5002	This study	Boone lab
TSP1444		Parental strain	#N/A	S288C	MATa lsm3∆::natR_kanR(Cterm) his3∆1 leu2∆0 ura3∆0	p7416_lsm3-5003	This study	Boone lab
TSP1447		Parental strain	#N/A	S288C	MATa lsm8∆::natR_kanR(Cterm) his3∆1 leu2∆0 ura3∆0	p7416_lsm8-5002	This study	Boone lab
TSP1448		Parental strain	#N/A	S288C	MATa lsm8∆::natR_kanR(Cterm) his3∆1 leu2∆0 ura3∆0	p7416_lsm8-5003	This study	Boone lab
TSP1455		Parental strain	#N/A	S288C	MATa mcd4∆::natR_kanR(Cterm) his3∆1 leu2∆0 ura3∆0	p7416_mcd4-503	This study	Boone lab
TSP1456		Parental strain	#N/A	S288C	MATa mcd4∆::natR_kanR(Cterm) his3∆1 leu2∆0 ura3∆0	p7416_mcd4-504	This study	Boone lab
TSP1457		Parental strain	#N/A	S288C	MATa mia40∆::natR_kanR(Cterm) his3∆1 leu2∆0 ura3∆0	p7416_mia40-5001	This study	Boone lab
TSP146		Parental strain	#N/A	S288C	MATα hem1∆::KlLEU2_natR(Cterm) his3∆1 leu2∆0 ura3∆0	p7417_hem1-207	This study	Boone lab
TSP1463		Parental strain	#N/A	S288C	MATa rps31∆::natR_kanR(Cterm) his3∆1 leu2∆0 ura3∆0	p7416_rps31-unknown	This study	Boone lab
TSP1467		Parental strain	#N/A	S288C	MATa mpe1∆::natR_kanR(Cterm) his3∆1 leu2∆0 ura3∆0	p7416_mpe1-500	This study	Boone lab
TSP1470		Parental strain	#N/A	S288C	MATa mpe1∆::natR_kanR(Cterm) his3∆1 leu2∆0 ura3∆0	p7416_mpe1-5002	This study	Boone lab
TSP148		Parental strain	#N/A	S288C	MATα cft1∆::KlLEU2_natR(Cterm) his3∆1 leu2∆0 ura3∆0	p7417_cft1-5001	This study	Boone lab
TSP1484		Parental strain	#N/A	S288C	MATa mtr2∆::natR_kanR(Cterm) his3∆1 leu2∆0 ura3∆0	p7416_mtr2-501	This study	Boone lab
TSP1486		Parental strain	#N/A	S288C	MATa mtr2∆::natR_kanR(Cterm) his3∆1 leu2∆0 ura3∆0	p7416_mtr2-5001	This study	Boone lab
TSP1492		Parental strain	#N/A	S288C	MATa iqg1∆::natR_kanR(Cterm) his3∆1 leu2∆0 ura3∆0	p7416_iqg1-unknown	This study	Boone lab
TSP1497		Parental strain	#N/A	S288C	MATa myo1∆::natR_kanR(Cterm) his3∆1 leu2∆0 ura3∆0	p7416_myo1-5006	This study	Boone lab
TSP1501		Parental strain	#N/A	S288C	MATa nan1∆::natR_kanR(Cterm) his3∆1 leu2∆0 ura3∆0	p7416_nan1-5001	This study	Boone lab
TSP1506		Parental strain	#N/A	S288C	MATa ncb2∆::natR_kanR(Cterm) his3∆1 leu2∆0 ura3∆0	p7416_ncb2-5001	This study	Boone lab
TSP151		Parental strain	#N/A	S288C	MATα cft1∆::KlLEU2_natR(Cterm) his3∆1 leu2∆0 ura3∆0	p7417_cft1-5002	This study	Boone lab
TSP1513		Parental strain	#N/A	S288C	MATa ncb2∆::natR_kanR(Cterm) his3∆1 leu2∆0 ura3∆0	p7416_ncb2-5008	This study	Boone lab
TSP1519		Parental strain	#N/A	S288C	MATa nfs1∆::natR_kanR(Cterm) his3∆1 leu2∆0 ura3∆0	p7416_nfs1-5003	This study	Boone lab
TSP1522		Parental strain	#N/A	S288C	MATa nfs1∆::natR_kanR(Cterm) his3∆1 leu2∆0 ura3∆0	p7416_nfs1-5006	This study	Boone lab
TSP1527		Parental strain	#N/A	S288C	MATa nic96∆::natR_kanR(Cterm) his3∆1 leu2∆0 ura3∆0	p7416_nic96-5004	This study	Boone lab
TSP1530		Parental strain	#N/A	S288C	MATa nic96∆::natR_kanR(Cterm) his3∆1 leu2∆0 ura3∆0	p7416_nic96-5007	This study	Boone lab
TSP1537		Parental strain	#N/A	S288C	MATa nog1∆::natR_kanR(Cterm) his3∆1 leu2∆0 ura3∆0	p7416_nog1-5007	This study	Boone lab
TSP1538		Parental strain	#N/A	S288C	MATa nog1∆::natR_kanR(Cterm) his3∆1 leu2∆0 ura3∆0	p7416_nog1-5008	This study	Boone lab
TSP1542		Parental strain	#N/A	S288C	MATa nsa2∆::natR_kanR(Cterm) his3∆1 leu2∆0 ura3∆0	p7416_nsa2-5005	This study	Boone lab
TSP1544		Parental strain	#N/A	S288C	MATa nsa2∆::natR_kanR(Cterm) his3∆1 leu2∆0 ura3∆0	p7416_nsa2-5007	This study	Boone lab
TSP155		Parental strain	#N/A	S288C	MATα utp4∆::KlLEU2_natR(Cterm) his3∆1 leu2∆0 ura3∆0	p7417_utp4-5001	This study	Boone lab
TSP1552		Parental strain	#N/A	S288C	MATa nsp1∆::natR_kanR(Cterm) his3∆1 leu2∆0 ura3∆0	p7416_nsp1-5006	This study	Boone lab
TSP1553		Parental strain	#N/A	S288C	MATa nsp1∆::natR_kanR(Cterm) his3∆1 leu2∆0 ura3∆0	p7416_nsp1-5007	This study	Boone lab
TSP1554		Parental strain	#N/A	S288C	MATa nup1∆::natR_kanR(Cterm) his3∆1 leu2∆0 ura3∆0	p7416_nup1-5002	This study	Boone lab
TSP156		Parental strain	#N/A	S288C	MATα utp4∆::KlLEU2_natR(Cterm) his3∆1 leu2∆0 ura3∆0	p7417_utp4-100	This study	Boone lab
TSP1561		Parental strain	#N/A	S288C	MATa nup49∆::natR_kanR(Cterm) his3∆1 leu2∆0 ura3∆0	p7416_nup49-5002	This study	Boone lab
TSP1562		Parental strain	#N/A	S288C	MATa pap1∆::natR_kanR(Cterm) his3∆1 leu2∆0 ura3∆0	p7416_pap1-5001	This study	Boone lab
TSP1563		Parental strain	#N/A	S288C	MATa pap1∆::natR_kanR(Cterm) his3∆1 leu2∆0 ura3∆0	p7416_pap1-5002	This study	Boone lab
TSP1587		Parental strain	#N/A	S288C	MATa pgk1∆::natR_kanR(Cterm) his3∆1 leu2∆0 ura3∆0	p7416_pgk1-5005	This study	Boone lab
TSP1592		Parental strain	#N/A	S288C	MATa pgk1∆::natR_kanR(Cterm) his3∆1 leu2∆0 ura3∆0	p7416_pgk1-5010	This study	Boone lab
TSP1593		Parental strain	#N/A	S288C	MATa tif5∆::natR_kanR(Cterm) his3∆1 leu2∆0 ura3∆0	p7416_tif5-unknown	This study	Boone lab
TSP1595		Parental strain	#N/A	S288C	MATa tif5∆::natR_kanR(Cterm) his3∆1 leu2∆0 ura3∆0	p7416_tif5-unknown	This study	Boone lab
TSP1599		Parental strain	#N/A	S288C	MATa plc1∆::natR_kanR(Cterm) his3∆1 leu2∆0 ura3∆0	p7416_plc1-5003	This study	Boone lab
TSP1603		Parental strain	#N/A	S288C	MATa plc1∆::natR_kanR(Cterm) his3∆1 leu2∆0 ura3∆0	p7416_plc1-5004	This study	Boone lab
TSP1610		Parental strain	#N/A	S288C	MATa pop5∆::natR_kanR(Cterm) his3∆1 leu2∆0 ura3∆0	p7416_pop5-5002	This study	Boone lab
TSP1611		Parental strain	#N/A	S288C	MATa pop5∆::natR_kanR(Cterm) his3∆1 leu2∆0 ura3∆0	p7416_pop5-5003	This study	Boone lab
TSP1617		Parental strain	#N/A	S288C	MATa pop6∆::natR_kanR(Cterm) his3∆1 leu2∆0 ura3∆0	p7416_pop6-5003	This study	Boone lab
TSP1618		Parental strain	#N/A	S288C	MATa pop6∆::natR_kanR(Cterm) his3∆1 leu2∆0 ura3∆0	p7416_pop6-5004	This study	Boone lab
TSP1620		Parental strain	#N/A	S288C	MATa pre5∆::natR_kanR(Cterm) his3∆1 leu2∆0 ura3∆0	p7416_pre5-500	This study	Boone lab
TSP1623		Parental strain	#N/A	S288C	MATa pre5∆::natR_kanR(Cterm) his3∆1 leu2∆0 ura3∆0	p7416_pre5-5001	This study	Boone lab
TSP1624		Parental strain	#N/A	S288C	MATa prp40∆::natR_kanR(Cterm) his3∆1 leu2∆0 ura3∆0	p7416_prp40-5001	This study	Boone lab
TSP1628		Parental strain	#N/A	S288C	MATa prp40∆::natR_kanR(Cterm) his3∆1 leu2∆0 ura3∆0	p7416_prp40-5004	This study	Boone lab
TSP1634		Parental strain	#N/A	S288C	MATa prp45∆::natR_kanR(Cterm) his3∆1 leu2∆0 ura3∆0	p7416_prp45-5001	This study	Boone lab
TSP1635		Parental strain	#N/A	S288C	MATa prp45∆::natR_kanR(Cterm) his3∆1 leu2∆0 ura3∆0	p7416_prp45-5002	This study	Boone lab
TSP164		Parental strain	#N/A	S288C	MATα esf1∆::KlLEU2_natR(Cterm) his3∆1 leu2∆0 ura3∆0	p7417_esf1-5002	This study	Boone lab
TSP1640		Parental strain	#N/A	S288C	MATa nsp1∆::natR_kanR(Cterm) his3∆1 leu2∆0 ura3∆0	p7416_nsp1-unknown	This study	Boone lab
TSP1642		Parental strain	#N/A	S288C	MATa ptr3∆::natR_kanR(Cterm) his3∆1 leu2∆0 ura3∆0	p7416_ptr3-502	This study	Boone lab
TSP1643		Parental strain	#N/A	S288C	MATa pzf1∆::natR_kanR(Cterm) his3∆1 leu2∆0 ura3∆0	p7416_pzf1-5001	This study	Boone lab
TSP1648		Parental strain	#N/A	S288C	MATa rer2∆::natR_kanR(Cterm) his3∆1 leu2∆0 ura3∆0	p7416_rer2-5005	This study	Boone lab
TSP1649		Parental strain	#N/A	S288C	MATa rer2∆::natR_kanR(Cterm) his3∆1 leu2∆0 ura3∆0	p7416_rer2-5006	This study	Boone lab
TSP1652		Parental strain	#N/A	S288C	MATa rho1∆::natR_kanR(Cterm) his3∆1 leu2∆0 ura3∆0	p7416_rho1-5001	This study	Boone lab
TSP1653		Parental strain	#N/A	S288C	MATa rho1∆::natR_kanR(Cterm) his3∆1 leu2∆0 ura3∆0	p7416_rho1-501	This study	Boone lab
TSP1664		Parental strain	#N/A	S288C	MATa rib3∆::natR_kanR(Cterm) his3∆1 leu2∆0 ura3∆0	p7416_rib3-5001	This study	Boone lab
TSP1665		Parental strain	#N/A	S288C	MATa rib3∆::natR_kanR(Cterm) his3∆1 leu2∆0 ura3∆0	p7416_rib3-5002	This study	Boone lab
TSP1670		Parental strain	#N/A	S288C	MATa rib5∆::natR_kanR(Cterm) his3∆1 leu2∆0 ura3∆0	p7416_rib5-503	This study	Boone lab
TSP1677		Parental strain	#N/A	S288C	MATa rlp24∆::natR_kanR(Cterm) his3∆1 leu2∆0 ura3∆0	p7416_rlp24-5004	This study	Boone lab
TSP1679		Parental strain	#N/A	S288C	MATa rlp24∆::natR_kanR(Cterm) his3∆1 leu2∆0 ura3∆0	p7416_rlp24-5006	This study	Boone lab
TSP1682		Parental strain	#N/A	S288C	MATa rpb11∆::natR_kanR(Cterm) his3∆1 leu2∆0 ura3∆0	p7416_rpb11-5001	This study	Boone lab
TSP1684		Parental strain	#N/A	S288C	MATa rpb3∆::natR_kanR(Cterm) his3∆1 leu2∆0 ura3∆0	p7416_rpb3-5001	This study	Boone lab
TSP1691		Parental strain	#N/A	S288C	MATa rpc19∆::natR_kanR(Cterm) his3∆1 leu2∆0 ura3∆0	p7416_rpc19-5004	This study	Boone lab
TSP1697		Parental strain	#N/A	S288C	MATa rps15∆::natR_kanR(Cterm) his3∆1 leu2∆0 ura3∆0	p7416_rps15-unknown	This study	Boone lab
TSP1700		Parental strain	#N/A	S288C	MATa rpc31∆::natR_kanR(Cterm) his3∆1 leu2∆0 ura3∆0	p7416_rpc31-5008	This study	Boone lab
TSP1704		Parental strain	#N/A	S288C	MATa rpc31∆::natR_kanR(Cterm) his3∆1 leu2∆0 ura3∆0	p7416_rpc31-5012	This study	Boone lab
TSP1706		Parental strain	#N/A	S288C	MATa rpl10∆::natR_kanR(Cterm) his3∆1 leu2∆0 ura3∆0	p7416_rpl10-5002	This study	Boone lab
TSP1708		Parental strain	#N/A	S288C	MATa rpl10∆::natR_kanR(Cterm) his3∆1 leu2∆0 ura3∆0	p7416_rpl10-503	This study	Boone lab
TSP1712		Parental strain	#N/A	S288C	MATa rpl15a∆::natR_kanR(Cterm) his3∆1 leu2∆0 ura3∆0	p7416_rpl15a-5004	This study	Boone lab
TSP1714		Parental strain	#N/A	S288C	MATa rpl15a∆::natR_kanR(Cterm) his3∆1 leu2∆0 ura3∆0	p7416_rpl15a-5006	This study	Boone lab
TSP1719		Parental strain	#N/A	S288C	MATa rpl18a∆::natR_kanR(Cterm) his3∆1 leu2∆0 ura3∆0	p7416_rpl18a-5004	This study	Boone lab
TSP1724		Parental strain	#N/A	S288C	MATa rpl18a∆::natR_kanR(Cterm) his3∆1 leu2∆0 ura3∆0	p7416_rpl18a-5009	This study	Boone lab
TSP173		Parental strain	#N/A	S288C	MATα esf1∆::KlLEU2_natR(Cterm) his3∆1 leu2∆0 ura3∆0	p7417_esf1-5009	This study	Boone lab
TSP1739		Parental strain	#N/A	S288C	MATa rpl32∆::natR_kanR(Cterm) his3∆1 leu2∆0 ura3∆0	p7416_rpl32-502	This study	Boone lab
TSP1740		Parental strain	#N/A	S288C	MATa rpl33a∆::natR_kanR(Cterm) his3∆1 leu2∆0 ura3∆0	p7416_rpl33a-5001	This study	Boone lab
TSP1744		Parental strain	#N/A	S288C	MATa rpn2∆::natR_kanR(Cterm) his3∆1 leu2∆0 ura3∆0	p7416_rpn2-5004	This study	Boone lab
TSP1746		Parental strain	#N/A	S288C	MATa rpn2∆::natR_kanR(Cterm) his3∆1 leu2∆0 ura3∆0	p7416_rpn2-5006	This study	Boone lab
TSP1752		Parental strain	#N/A	S288C	MATa rpn3∆::natR_kanR(Cterm) his3∆1 leu2∆0 ura3∆0	p7416_rpn3-505	This study	Boone lab
TSP1754		Parental strain	#N/A	S288C	MATa rpn3∆::natR_kanR(Cterm) his3∆1 leu2∆0 ura3∆0	p7416_rpn3-5006	This study	Boone lab
TSP1760		Parental strain	#N/A	S288C	MATa rpn8∆::natR_kanR(Cterm) his3∆1 leu2∆0 ura3∆0	p7416_rpn8-5006	This study	Boone lab
TSP1766		Parental strain	#N/A	S288C	MATa rpn8∆::natR_kanR(Cterm) his3∆1 leu2∆0 ura3∆0	p7416_rpn8-520	This study	Boone lab
TSP1767		Parental strain	#N/A	S288C	MATa rpn9∆::natR_kanR(Cterm) his3∆1 leu2∆0 ura3∆0	p7416_rpn9-501	This study	Boone lab
TSP1770		Parental strain	#N/A	S288C	MATa rpn9∆::natR_kanR(Cterm) his3∆1 leu2∆0 ura3∆0	p7416_rpn9-5004	This study	Boone lab
TSP1776		Parental strain	#N/A	S288C	MATa rpr2∆::natR_kanR(Cterm) his3∆1 leu2∆0 ura3∆0	p7416_rpr2-5001	This study	Boone lab
TSP1779		Parental strain	#N/A	S288C	MATa rpr2∆::natR_kanR(Cterm) his3∆1 leu2∆0 ura3∆0	p7416_rpr2-5004	This study	Boone lab
TSP1781		Parental strain	#N/A	S288C	MATa rps15∆::natR_kanR(Cterm) his3∆1 leu2∆0 ura3∆0	p7416_rps15-5001	This study	Boone lab
TSP1783		Parental strain	#N/A	S288C	MATa rps15∆::natR_kanR(Cterm) his3∆1 leu2∆0 ura3∆0	p7416_rps15-5003	This study	Boone lab
TSP1784		Parental strain	#N/A	S288C	MATa rps2∆::natR_kanR(Cterm) his3∆1 leu2∆0 ura3∆0	p7416_rps2-5003	This study	Boone lab
TSP1785		Parental strain	#N/A	S288C	MATa rps2∆::natR_kanR(Cterm) his3∆1 leu2∆0 ura3∆0	p7416_rps2-501	This study	Boone lab
TSP1797		Parental strain	#N/A	S288C	MATa rps30b∆::natR_kanR(Cterm) his3∆1 leu2∆0 ura3∆0	p7416_rps30b-500	This study	Boone lab
TSP1805		Parental strain	#N/A	S288C	MATa rpt5∆::natR_kanR(Cterm) his3∆1 leu2∆0 ura3∆0	p7416_rpt5-5001	This study	Boone lab
TSP1808		Parental strain	#N/A	S288C	MATa rpt5∆::natR_kanR(Cterm) his3∆1 leu2∆0 ura3∆0	p7416_rpt5-5003	This study	Boone lab
TSP1815		Parental strain	#N/A	S288C	MATa rrp17∆::natR_kanR(Cterm) his3∆1 leu2∆0 ura3∆0	p7416_rrp17-5006	This study	Boone lab
TSP1836		Parental strain	#N/A	S288C	MATa rsa4∆::natR_kanR(Cterm) his3∆1 leu2∆0 ura3∆0	p7416_rsa4-500	This study	Boone lab
TSP1838		Parental strain	#N/A	S288C	MATa rsa4∆::natR_kanR(Cterm) his3∆1 leu2∆0 ura3∆0	p7416_rsa4-5001	This study	Boone lab
TSP1844		Parental strain	#N/A	S288C	MATa rts2∆::natR_kanR(Cterm) his3∆1 leu2∆0 ura3∆0	p7416_rts2-5002	This study	Boone lab
TSP1845		Parental strain	#N/A	S288C	MATa rts2∆::natR_kanR(Cterm) his3∆1 leu2∆0 ura3∆0	p7416_rts2-5003	This study	Boone lab
TSP1854		Parental strain	#N/A	S288C	MATa scm3∆::natR_kanR(Cterm) his3∆1 leu2∆0 ura3∆0	p7416_scm3-5001	This study	Boone lab
TSP1855		Parental strain	#N/A	S288C	MATa scm3∆::natR_kanR(Cterm) his3∆1 leu2∆0 ura3∆0	p7416_scm3-5002	This study	Boone lab
tsp1868		Parental strain	#N/A	S288C	MATa trl1∆::natR_kanR(Cterm) his3∆1 leu2∆0 ura3∆0	p7416_trl1-unknown	This study	Boone lab
TSP1869		Parental strain	#N/A	S288C	MATa trl1∆::natR_kanR(Cterm) his3∆1 leu2∆0 ura3∆0	p7416_trl1-unknown	This study	Boone lab
TSP187		Parental strain	#N/A	S288C	MATα arh1∆::KlLEU2_natR(Cterm) his3∆1 leu2∆0 ura3∆0	p7417_arh1-5001	This study	Boone lab
TSP1872		Parental strain	#N/A	S288C	MATa sgd1∆::natR_kanR(Cterm) his3∆1 leu2∆0 ura3∆0	p7416_sgd1-501	This study	Boone lab
TSP1873		Parental strain	#N/A	S288C	MATa sgd1∆::natR_kanR(Cterm) his3∆1 leu2∆0 ura3∆0	p7416_sgd1-5001	This study	Boone lab
TSP188		Parental strain	#N/A	S288C	MATα trs120∆::KlLEU2_natR(Cterm) his3∆1 leu2∆0 ura3∆0	p7417_trs120-5001	This study	Boone lab
TSP1887		Parental strain	#N/A	S288C	MATa skp1∆::natR_kanR(Cterm) his3∆1 leu2∆0 ura3∆0	p7416_skp1-5007	This study	Boone lab
TSP1888		Parental strain	#N/A	S288C	MATa skp1∆::natR_kanR(Cterm) his3∆1 leu2∆0 ura3∆0	p7416_skp1-5008	This study	Boone lab
TSP1891		Parental strain	#N/A	S288C	MATa sld2∆::natR_kanR(Cterm) his3∆1 leu2∆0 ura3∆0	p7416_sld2-5001	This study	Boone lab
TSP1892		Parental strain	#N/A	S288C	MATa sld2∆::natR_kanR(Cterm) his3∆1 leu2∆0 ura3∆0	p7416_sld2-5002	This study	Boone lab
TSP1893		Parental strain	#N/A	S288C	MATa smd2∆::natR_kanR(Cterm) his3∆1 leu2∆0 ura3∆0	p7416_smd2-5001	This study	Boone lab
TSP1895		Parental strain	#N/A	S288C	MATa smd2∆::natR_kanR(Cterm) his3∆1 leu2∆0 ura3∆0	p7416_smd2-5003	This study	Boone lab
TSP1908		Parental strain	#N/A	S288C	MATa smd3∆::natR_kanR(Cterm) his3∆1 leu2∆0 ura3∆0	p7416_smd3-5007	This study	Boone lab
TSP1909		Parental strain	#N/A	S288C	MATa smd3∆::natR_kanR(Cterm) his3∆1 leu2∆0 ura3∆0	p7416_smd3-5008	This study	Boone lab
TSP1911		Parental strain	#N/A	S288C	MATa smx3∆::natR_kanR(Cterm) his3∆1 leu2∆0 ura3∆0	p7416_smx3-5001	This study	Boone lab
TSP1912		Parental strain	#N/A	S288C	MATa smx3∆::natR_kanR(Cterm) his3∆1 leu2∆0 ura3∆0	p7416_smx3-5002	This study	Boone lab
TSP1914		Parental strain	#N/A	S288C	MATa spb1∆::natR_kanR(Cterm) his3∆1 leu2∆0 ura3∆0	p7416_spb1-5001	This study	Boone lab
TSP192		Parental strain	#N/A	S288C	MATα tif35∆::KlLEU2_natR(Cterm) his3∆1 leu2∆0 ura3∆0	p7417_tif35-5003	This study	Boone lab
TSP1923		Parental strain	#N/A	S288C	MATa spb1∆::natR_kanR(Cterm) his3∆1 leu2∆0 ura3∆0	p7416_spb1-5010	This study	Boone lab
TSP1926		Parental strain	#N/A	S288C	MATa spb4∆::natR_kanR(Cterm) his3∆1 leu2∆0 ura3∆0	p7416_spb4-5006	This study	Boone lab
TSP1927		Parental strain	#N/A	S288C	MATa spb4∆::natR_kanR(Cterm) his3∆1 leu2∆0 ura3∆0	p7416_spb4-5007	This study	Boone lab
TSP193		Parental strain	#N/A	S288C	MATα tif35∆::KlLEU2_natR(Cterm) his3∆1 leu2∆0 ura3∆0	p7417_tif35-5004	This study	Boone lab
TSP1931		Parental strain	#N/A	S288C	MATa spc34∆::natR_kanR(Cterm) his3∆1 leu2∆0 ura3∆0	p7416_spc34-5001	This study	Boone lab
TSP1934		Parental strain	#N/A	S288C	MATa nan1∆::natR_kanR(Cterm) his3∆1 leu2∆0 ura3∆0	p7416_nan1-unknown	This study	Boone lab
TSP1942		Parental strain	#N/A	S288C	MATa spp2∆::natR_kanR(Cterm) his3∆1 leu2∆0 ura3∆0	p7416_spp2-5001	This study	Boone lab
TSP1945		Parental strain	#N/A	S288C	MATa spp2∆::natR_kanR(Cterm) his3∆1 leu2∆0 ura3∆0	p7416_spp2-5002	This study	Boone lab
TSP1946		Parental strain	#N/A	S288C	MATa spp41∆::natR_kanR(Cterm) his3∆1 leu2∆0 ura3∆0	p7416_spp41-5001	This study	Boone lab
TSP1947		Parental strain	#N/A	S288C	MATa srb7∆::natR_kanR(Cterm) his3∆1 leu2∆0 ura3∆0	p7416_srb7-5001	This study	Boone lab
TSP1948		Parental strain	#N/A	S288C	MATa srb7∆::natR_kanR(Cterm) his3∆1 leu2∆0 ura3∆0	p7416_srb7-5002	This study	Boone lab
TSP1955		Parental strain	#N/A	S288C	MATa srp14∆::natR_kanR(Cterm) his3∆1 leu2∆0 ura3∆0	p7416_srp14-501	This study	Boone lab
TSP1957		Parental strain	#N/A	S288C	MATa srp21∆::natR_kanR(Cterm) his3∆1 leu2∆0 ura3∆0	p7416_srp21-5001	This study	Boone lab
TSP1969		Parental strain	#N/A	S288C	MATa sui1∆::natR_kanR(Cterm) his3∆1 leu2∆0 ura3∆0	p7416_sui1-5001	This study	Boone lab
TSP197		Parental strain	#N/A	S288C	MATα trs31∆::KlLEU2_natR(Cterm) his3∆1 leu2∆0 ura3∆0	p7417_trs31-2-1	This study	Boone lab
TSP1974		Parental strain	#N/A	S288C	MATa swi1∆::natR_kanR(Cterm) his3∆1 leu2∆0 ura3∆0	p7416_swi1-5004	This study	Boone lab
TSP1975		Parental strain	#N/A	S288C	MATa taf10∆::natR_kanR(Cterm) his3∆1 leu2∆0 ura3∆0	p7416_taf10-5001	This study	Boone lab
TSP1979		Parental strain	#N/A	S288C	MATa taf10∆::natR_kanR(Cterm) his3∆1 leu2∆0 ura3∆0	p7416_taf10-5004	This study	Boone lab
TSP1981		Parental strain	#N/A	S288C	MATa ten1∆::natR_kanR(Cterm) his3∆1 leu2∆0 ura3∆0	p7416_ten1-500	This study	Boone lab
TSP1983		Parental strain	#N/A	S288C	MATa ten1∆::natR_kanR(Cterm) his3∆1 leu2∆0 ura3∆0	p7416_ten1-504	This study	Boone lab
TSP1985		Parental strain	#N/A	S288C	MATa tfa1∆::natR_kanR(Cterm) his3∆1 leu2∆0 ura3∆0	p7416_tfa1-5001	This study	Boone lab
TSP1988		Parental strain	#N/A	S288C	MATa thg1∆::natR_kanR(Cterm) his3∆1 leu2∆0 ura3∆0	p7416_thg1-5001	This study	Boone lab
TSP1989		Parental strain	#N/A	S288C	MATa thg1∆::natR_kanR(Cterm) his3∆1 leu2∆0 ura3∆0	p7416_thg1-5002	This study	Boone lab
TSP199		Parental strain	#N/A	S288C	MATα trs31∆::KlLEU2_natR(Cterm) his3∆1 leu2∆0 ura3∆0	p7417_trs31-4-1	This study	Boone lab
TSP1992		Parental strain	#N/A	S288C	MATa tif11∆::natR_kanR(Cterm) his3∆1 leu2∆0 ura3∆0	p7416_tif11-5001	This study	Boone lab
TSP1993		Parental strain	#N/A	S288C	MATa tif11∆::natR_kanR(Cterm) his3∆1 leu2∆0 ura3∆0	p7416_tif11-5002	This study	Boone lab
TSP2000		Parental strain	#N/A	S288C	MATa tif5∆::natR_kanR(Cterm) his3∆1 leu2∆0 ura3∆0	p7416_tif5-5001	This study	Boone lab
TSP2002		Parental strain	#N/A	S288C	MATa tif5∆::natR_kanR(Cterm) his3∆1 leu2∆0 ura3∆0	p7416_tif5-5003	This study	Boone lab
TSP2004		Parental strain	#N/A	S288C	MATa tim17∆::natR_kanR(Cterm) his3∆1 leu2∆0 ura3∆0	p7416_tim17-5001	This study	Boone lab
TSP2005		Parental strain	#N/A	S288C	MATa tim17∆::natR_kanR(Cterm) his3∆1 leu2∆0 ura3∆0	p7416_tim17-5002	This study	Boone lab
TSP201		Parental strain	#N/A	S288C	MATα yel035c∆::KlLEU2_natR(Cterm) his3∆1 leu2∆0 ura3∆0	p7417_utr5-5002	This study	Boone lab
TSP2015		Parental strain	#N/A	S288C	MATa toa2∆::natR_kanR(Cterm) his3∆1 leu2∆0 ura3∆0	p7416_toa2-5005	This study	Boone lab
TSP2017		Parental strain	#N/A	S288C	MATa toa2∆::natR_kanR(Cterm) his3∆1 leu2∆0 ura3∆0	p7416_toa2-5007	This study	Boone lab
TSP202		Parental strain	#N/A	S288C	MATα yel035c∆::KlLEU2_natR(Cterm) his3∆1 leu2∆0 ura3∆0	p7417_utr5-5003	This study	Boone lab
TSP2020		Parental strain	#N/A	S288C	MATa top2∆::natR_kanR(Cterm) his3∆1 leu2∆0 ura3∆0	p7416_top2-5001	This study	Boone lab
TSP2022		Parental strain	#N/A	S288C	MATa top2∆::natR_kanR(Cterm) his3∆1 leu2∆0 ura3∆0	p7416_top2-5003	This study	Boone lab
TSP2023		Parental strain	#N/A	S288C	MATa trl1∆::natR_kanR(Cterm) his3∆1 leu2∆0 ura3∆0	p7416_trl1-500	This study	Boone lab
TSP2024		Parental strain	#N/A	S288C	MATa trl1∆::natR_kanR(Cterm) his3∆1 leu2∆0 ura3∆0	p7416_trl1-5001	This study	Boone lab
TSP2028		Parental strain	#N/A	S288C	MATa trm112∆::natR_kanR(Cterm) his3∆1 leu2∆0 ura3∆0	p7416_trm112-5002	This study	Boone lab
TSP203		Parental strain	#N/A	S288C	MATα pcm1∆::KlLEU2_natR(Cterm) his3∆1 leu2∆0 ura3∆0	p7417_pcm1-1	This study	Boone lab
TSP2030		Parental strain	#N/A	S288C	MATa trm112∆::natR_kanR(Cterm) his3∆1 leu2∆0 ura3∆0	p7416_trm112-513	This study	Boone lab
TSP204		Parental strain	#N/A	S288C	MATα pcm1∆::KlLEU2_natR(Cterm) his3∆1 leu2∆0 ura3∆0	p7417_pcm1-2	This study	Boone lab
TSP2042		Parental strain	#N/A	S288C	MATa trm5∆::natR_kanR(Cterm) his3∆1 leu2∆0 ura3∆0	p7416_trm5-5003	This study	Boone lab
TSP2043		Parental strain	#N/A	S288C	MATa trm5∆::natR_kanR(Cterm) his3∆1 leu2∆0 ura3∆0	p7416_trm5-504	This study	Boone lab
TSP2048		Parental strain	#N/A	S288C	MATa trr1∆::natR_kanR(Cterm) his3∆1 leu2∆0 ura3∆0	p7416_trr1-502	This study	Boone lab
TSP2063		Parental strain	#N/A	S288C	MATa trr1∆::natR_kanR(Cterm) his3∆1 leu2∆0 ura3∆0	p7416_trr1-524	This study	Boone lab
TSP2068		Parental strain	#N/A	S288C	MATa trz1∆::natR_kanR(Cterm) his3∆1 leu2∆0 ura3∆0	p7416_trz1-5001	This study	Boone lab
TSP2074		Parental strain	#N/A	S288C	MATa tti1∆::natR_kanR(Cterm) his3∆1 leu2∆0 ura3∆0	p7416_tti1-5003	This study	Boone lab
TSP2076		Parental strain	#N/A	S288C	MATa tti1∆::natR_kanR(Cterm) his3∆1 leu2∆0 ura3∆0	p7416_tti1-5005	This study	Boone lab
TSP2087		Parental strain	#N/A	S288C	MATa uba2∆::natR_kanR(Cterm) his3∆1 leu2∆0 ura3∆0	p7416_uba2-5003	This study	Boone lab
TSP2095		Parental strain	#N/A	S288C	MATa utp11∆::natR_kanR(Cterm) his3∆1 leu2∆0 ura3∆0	p7416_utp11-5001	This study	Boone lab
TSP210		Parental strain	#N/A	S288C	MATα gcd11∆::KlLEU2_natR(Cterm) his3∆1 leu2∆0 ura3∆0	p7417_gcd11-5001	This study	Boone lab
TSP2101		Parental strain	#N/A	S288C	MATa utp11∆::natR_kanR(Cterm) his3∆1 leu2∆0 ura3∆0	p7416_utp11-5007	This study	Boone lab
TSP2113		Parental strain	#N/A	S288C	MATa utp22∆::natR_kanR(Cterm) his3∆1 leu2∆0 ura3∆0	p7416_utp22-5009	This study	Boone lab
TSP2114		Parental strain	#N/A	S288C	MATa utp22∆::natR_kanR(Cterm) his3∆1 leu2∆0 ura3∆0	p7416_utp22-5010	This study	Boone lab
TSP212		Parental strain	#N/A	S288C	MATα gcd11∆::KlLEU2_natR(Cterm) his3∆1 leu2∆0 ura3∆0	p7417_gcd11-106	This study	Boone lab
TSP2122		Parental strain	#N/A	S288C	MATa vrg4∆::natR_kanR(Cterm) his3∆1 leu2∆0 ura3∆0	p7416_vrg4-500	This study	Boone lab
TSP2123		Parental strain	#N/A	S288C	MATa vrg4∆::natR_kanR(Cterm) his3∆1 leu2∆0 ura3∆0	p7416_vrg4-5004	This study	Boone lab
TSP2124		Parental strain	#N/A	S288C	MATa wrs1∆::natR_kanR(Cterm) his3∆1 leu2∆0 ura3∆0	p7416_wrs1-5008	This study	Boone lab
TSP2125		Parental strain	#N/A	S288C	MATa wrs1∆::natR_kanR(Cterm) his3∆1 leu2∆0 ura3∆0	p7416_wrs1-5009	This study	Boone lab
TSP2128		Parental strain	#N/A	S288C	MATa yae1∆::natR_kanR(Cterm) his3∆1 leu2∆0 ura3∆0	p7416_yae1-5003	This study	Boone lab
TSP2129		Parental strain	#N/A	S288C	MATa yae1∆::natR_kanR(Cterm) his3∆1 leu2∆0 ura3∆0	p7416_yae1-505	This study	Boone lab
TSP2139		Parental strain	#N/A	S288C	MATa yfh1∆::natR_kanR(Cterm) his3∆1 leu2∆0 ura3∆0	p7416_yfh1-500	This study	Boone lab
TSP2142		Parental strain	#N/A	S288C	MATa ypd1∆::natR_kanR(Cterm) his3∆1 leu2∆0 ura3∆0	p7416_ypd1-5001	This study	Boone lab
TSP2145		Parental strain	#N/A	S288C	MATa ypd1∆::natR_kanR(Cterm) his3∆1 leu2∆0 ura3∆0	p7416_ypd1-5004	This study	Boone lab
TSP215		Parental strain	#N/A	S288C	MATα utp7∆::KlLEU2_natR(Cterm) his3∆1 leu2∆0 ura3∆0	p7417_utp7-5001	This study	Boone lab
TSP2154		Parental strain	#N/A	S288C	MATa ypi1∆::natR_kanR(Cterm) his3∆1 leu2∆0 ura3∆0	p7416_ypi1-5002	This study	Boone lab
TSP2157		Parental strain	#N/A	S288C	MATa ypi1∆::natR_kanR(Cterm) his3∆1 leu2∆0 ura3∆0	p7416_ypi1-5005	This study	Boone lab
TSP216		Parental strain	#N/A	S288C	MATα utp7∆::KlLEU2_natR(Cterm) his3∆1 leu2∆0 ura3∆0	p7417_utp7-5002	This study	Boone lab
TSP2163		Parental strain	#N/A	S288C	MATa yrb2∆::natR_kanR(Cterm) his3∆1 leu2∆0 ura3∆0	p7416_yrb2-501	This study	Boone lab
TSP2169		Parental strain	#N/A	S288C	MATa yth1∆::natR_kanR(Cterm) his3∆1 leu2∆0 ura3∆0	p7416_yth1-5002	This study	Boone lab
TSP2171		Parental strain	#N/A	S288C	MATa yth1∆::natR_kanR(Cterm) his3∆1 leu2∆0 ura3∆0	p7416_yth1-5003	This study	Boone lab
TSP2179		Parental strain	#N/A	S288C	MATa ade13∆::natR_kanR(Cterm) his3∆1 leu2∆0 ura3∆0	p7416_ade13-501	This study	Boone lab
TSP2182		Parental strain	#N/A	S288C	MATa ade13∆::natR_kanR(Cterm) his3∆1 leu2∆0 ura3∆0	p7416_ade13-505	This study	Boone lab
TSP2184		Parental strain	#N/A	S288C	MATa arb1∆::natR_kanR(Cterm) his3∆1 leu2∆0 ura3∆0	p7416_arb1-5008	This study	Boone lab
TSP2185		Parental strain	#N/A	S288C	MATa arb1∆::natR_kanR(Cterm) his3∆1 leu2∆0 ura3∆0	p7416_arb1-5009	This study	Boone lab
TSP2192		Parental strain	#N/A	S288C	MATa avo1∆::natR_kanR(Cterm) his3∆1 leu2∆0 ura3∆0	p7416_avo1-501	This study	Boone lab
TSP2195		Parental strain	#N/A	S288C	MATa avo1∆::natR_kanR(Cterm) his3∆1 leu2∆0 ura3∆0	p7416_avo1-5002	This study	Boone lab
TSP2197		Parental strain	#N/A	S288C	MATa bdp1∆::natR_kanR(Cterm) his3∆1 leu2∆0 ura3∆0	p7416_bdp1-500	This study	Boone lab
TSP2208		Parental strain	#N/A	S288C	MATa cfd1∆::natR_kanR(Cterm) his3∆1 leu2∆0 ura3∆0	p7416_cfd1-5007	This study	Boone lab
TSP221		Parental strain	#N/A	S288C	MATα nsa2∆::KlLEU2_natR(Cterm) his3∆1 leu2∆0 ura3∆0	p7417_nsa2-201	This study	Boone lab
TSP2210		Parental strain	#N/A	S288C	MATa cfd1∆::natR_kanR(Cterm) his3∆1 leu2∆0 ura3∆0	p7416_cfd1-5009	This study	Boone lab
TSP2219		Parental strain	#N/A	S288C	MATa cog4∆::natR_kanR(Cterm) his3∆1 leu2∆0 ura3∆0	p7416_cog4-5004	This study	Boone lab
TSP2220		Parental strain	#N/A	S288C	MATa cog4∆::natR_kanR(Cterm) his3∆1 leu2∆0 ura3∆0	p7416_cog4-5005	This study	Boone lab
TSP2226		Parental strain	#N/A	S288C	MATa cwc25∆::natR_kanR(Cterm) his3∆1 leu2∆0 ura3∆0	p7416_cwc25-5008	This study	Boone lab
TSP2235		Parental strain	#N/A	S288C	MATa dbp2∆::natR_kanR(Cterm) his3∆1 leu2∆0 ura3∆0	p7416_dbp2-5006	This study	Boone lab
TSP2236		Parental strain	#N/A	S288C	MATa dbp2∆::natR_kanR(Cterm) his3∆1 leu2∆0 ura3∆0	p7416_dbp2-5007	This study	Boone lab
TSP224		Parental strain	#N/A	S288C	MATα nsa2∆::KlLEU2_natR(Cterm) his3∆1 leu2∆0 ura3∆0	p7417_nsa2-5001	This study	Boone lab
TSP2243		Parental strain	#N/A	S288C	MATa dcp1∆::natR_kanR(Cterm) his3∆1 leu2∆0 ura3∆0	p7416_dcp1-5001	This study	Boone lab
TSP2245		Parental strain	#N/A	S288C	MATa dcp1∆::natR_kanR(Cterm) his3∆1 leu2∆0 ura3∆0	p7416_dcp1-5003	This study	Boone lab
TSP225		Parental strain	#N/A	S288C	MATα lcp5∆::KlLEU2_natR(Cterm) his3∆1 leu2∆0 ura3∆0	p7417_lcp5-5001	This study	Boone lab
TSP2259		Parental strain	#N/A	S288C	MATa dut1∆::natR_kanR(Cterm) his3∆1 leu2∆0 ura3∆0	p7416_dut1-506	This study	Boone lab
TSP226		Parental strain	#N/A	S288C	MATα lcp5∆::KlLEU2_natR(Cterm) his3∆1 leu2∆0 ura3∆0	p7417_lcp5-5002	This study	Boone lab
TSP2273		Parental strain	#N/A	S288C	MATa enp2∆::natR_kanR(Cterm) his3∆1 leu2∆0 ura3∆0	p7416_enp2-5005	This study	Boone lab
TSP2275		Parental strain	#N/A	S288C	MATa epl1∆::natR_kanR(Cterm) his3∆1 leu2∆0 ura3∆0	p7416_epl1-5017	This study	Boone lab
TSP2281		Parental strain	#N/A	S288C	MATa epl1∆::natR_kanR(Cterm) his3∆1 leu2∆0 ura3∆0	p7416_epl1-5022	This study	Boone lab
TSP2289		Parental strain	#N/A	S288C	MATa erg1∆::natR_kanR(Cterm) his3∆1 leu2∆0 ura3∆0	p7416_erg1-5004	This study	Boone lab
TSP2290		Parental strain	#N/A	S288C	MATa nup49∆::natR_kanR(Cterm) his3∆1 leu2∆0 ura3∆0	p7416_nup49-unknown	This study	Boone lab
TSP2293		Parental strain	#N/A	S288C	MATa erv1∆::natR_kanR(Cterm) his3∆1 leu2∆0 ura3∆0	p7416_erv1-5002	This study	Boone lab
TSP2296		Parental strain	#N/A	S288C	MATa faf1∆::natR_kanR(Cterm) his3∆1 leu2∆0 ura3∆0	p7416_faf1-5005	This study	Boone lab
TSP2297		Parental strain	#N/A	S288C	MATa faf1∆::natR_kanR(Cterm) his3∆1 leu2∆0 ura3∆0	p7416_faf1-506	This study	Boone lab
TSP2304		Parental strain	#N/A	S288C	MATa fhl1∆::natR_kanR(Cterm) his3∆1 leu2∆0 ura3∆0	p7416_fhl1-5003	This study	Boone lab
TSP2307		Parental strain	#N/A	S288C	MATa trm5∆::natR_kanR(Cterm) his3∆1 leu2∆0 ura3∆0	p7416_trm5-unknown	This study	Boone lab
TSP2308		Parental strain	#N/A	S288C	MATa fol3∆::natR_kanR(Cterm) his3∆1 leu2∆0 ura3∆0	p7416_fol3-520	This study	Boone lab
TSP2309		Parental strain	#N/A	S288C	MATa fol3∆::natR_kanR(Cterm) his3∆1 leu2∆0 ura3∆0	p7416_fol3-521	This study	Boone lab
TSP2321		Parental strain	#N/A	S288C	MATa gpi14∆::natR_kanR(Cterm) his3∆1 leu2∆0 ura3∆0	p7416_gpi14-5003	This study	Boone lab
TSP2322		Parental strain	#N/A	S288C	MATa gpi14∆::natR_kanR(Cterm) his3∆1 leu2∆0 ura3∆0	p7416_gpi14-5004	This study	Boone lab
TSP2325		Parental strain	#N/A	S288C	MATa hem2∆::natR_kanR(Cterm) his3∆1 leu2∆0 ura3∆0	p7416_hem2-502	This study	Boone lab
TSP2329		Parental strain	#N/A	S288C	MATa hem2∆::natR_kanR(Cterm) his3∆1 leu2∆0 ura3∆0	p7416_hem2-506	This study	Boone lab
TSP233		Parental strain	#N/A	S288C	MATα pab1∆::KlLEU2_natR(Cterm) his3∆1 leu2∆0 ura3∆0	p7417_pab1-200	This study	Boone lab
TSP2334		Parental strain	#N/A	S288C	MATa ncb2∆::natR_kanR(Cterm) his3∆1 leu2∆0 ura3∆0	p7416_ncb2-unknown	This study	Boone lab
TSP2336		Parental strain	#N/A	S288C	MATa nic96∆::natR_kanR(Cterm) his3∆1 leu2∆0 ura3∆0	p7416_nic96-unknown	This study	Boone lab
TSP2337		Parental strain	#N/A	S288C	MATa imp3∆::natR_kanR(Cterm) his3∆1 leu2∆0 ura3∆0	p7416_imp3-5008	This study	Boone lab
TSP2357		Parental strain	#N/A	S288C	MATa ira1∆::natR_kanR(Cterm) his3∆1 leu2∆0 ura3∆0	p7416_ira1-5001	This study	Boone lab
TSP2364		Parental strain	#N/A	S288C	MATa keg1∆::natR_kanR(Cterm) his3∆1 leu2∆0 ura3∆0	p7416_keg1-5007	This study	Boone lab
TSP2369		Parental strain	#N/A	S288C	MATa kri1∆::natR_kanR(Cterm) his3∆1 leu2∆0 ura3∆0	p7416_kri1-5001	This study	Boone lab
TSP2370		Parental strain	#N/A	S288C	MATa kri1∆::natR_kanR(Cterm) his3∆1 leu2∆0 ura3∆0	p7416_kri1-5002	This study	Boone lab
TSP2373		Parental strain	#N/A	S288C	MATa lsm4∆::natR_kanR(Cterm) his3∆1 leu2∆0 ura3∆0	p7416_lsm4-501	This study	Boone lab
TSP2376		Parental strain	#N/A	S288C	MATa lsm4∆::natR_kanR(Cterm) his3∆1 leu2∆0 ura3∆0	p7416_lsm4-5003	This study	Boone lab
TSP2384		Parental strain	#N/A	S288C	MATa mdn1∆::natR_kanR(Cterm) his3∆1 leu2∆0 ura3∆0	p7416_mdn1-5004	This study	Boone lab
TSP2385		Parental strain	#N/A	S288C	MATa mdn1∆::natR_kanR(Cterm) his3∆1 leu2∆0 ura3∆0	p7416_mdn1-108	This study	Boone lab
TSP239		Parental strain	#N/A	S288C	MATα pab1∆::KlLEU2_natR(Cterm) his3∆1 leu2∆0 ura3∆0	p7417_pab1-5006	This study	Boone lab
TSP2395		Parental strain	#N/A	S288C	MATa met4∆::natR_kanR(Cterm) his3∆1 leu2∆0 ura3∆0	p7416_met4-5002	This study	Boone lab
TSP2398		Parental strain	#N/A	S288C	MATa mmf1∆::natR_kanR(Cterm) his3∆1 leu2∆0 ura3∆0	p7416_mmf1-5004	This study	Boone lab
TSP2405		Parental strain	#N/A	S288C	MATa mrd1∆::natR_kanR(Cterm) his3∆1 leu2∆0 ura3∆0	p7416_mrd1-5001	This study	Boone lab
TSP2406		Parental strain	#N/A	S288C	MATa mrd1∆::natR_kanR(Cterm) his3∆1 leu2∆0 ura3∆0	p7416_mrd1-5002	This study	Boone lab
TSP2409		Parental strain	#N/A	S288C	MATa mrps18∆::natR_kanR(Cterm) his3∆1 leu2∆0 ura3∆0	p7416_mrps18-502	This study	Boone lab
TSP2422		Parental strain	#N/A	S288C	MATa net1∆::natR_kanR(Cterm) his3∆1 leu2∆0 ura3∆0	p7416_net1-5002	This study	Boone lab
TSP2424		Parental strain	#N/A	S288C	MATa net1∆::natR_kanR(Cterm) his3∆1 leu2∆0 ura3∆0	p7416_net1-503	This study	Boone lab
TSP2430		Parental strain	#N/A	S288C	MATa noc4∆::natR_kanR(Cterm) his3∆1 leu2∆0 ura3∆0	p7416_noc4-5005	This study	Boone lab
TSP2431		Parental strain	#N/A	S288C	MATa noc4∆::natR_kanR(Cterm) his3∆1 leu2∆0 ura3∆0	p7416_noc4-505	This study	Boone lab
TSP2436		Parental strain	#N/A	S288C	MATa net1∆::natR_kanR(Cterm) his3∆1 leu2∆0 ura3∆0	p7416_net1-unknown	This study	Boone lab
TSP2437		Parental strain	#N/A	S288C	MATa nop15∆::natR_kanR(Cterm) his3∆1 leu2∆0 ura3∆0	p7416_nop15-5005	This study	Boone lab
TSP2440		Parental strain	#N/A	S288C	MATa nop19∆::natR_kanR(Cterm) his3∆1 leu2∆0 ura3∆0	p7416_nop19-5003	This study	Boone lab
TSP2441		Parental strain	#N/A	S288C	MATa nop19∆::natR_kanR(Cterm) his3∆1 leu2∆0 ura3∆0	p7416_nop19-5004	This study	Boone lab
TSP2443		Parental strain	#N/A	S288C	MATa nrd1∆::natR_kanR(Cterm) his3∆1 leu2∆0 ura3∆0	p7416_nrd1-5001	This study	Boone lab
TSP2445		Parental strain	#N/A	S288C	MATa nrd1∆::natR_kanR(Cterm) his3∆1 leu2∆0 ura3∆0	p7416_nrd1-502	This study	Boone lab
TSP2447		Parental strain	#N/A	S288C	MATa nic96∆::natR_kanR(Cterm) his3∆1 leu2∆0 ura3∆0	p7416_nic96-unknown	This study	Boone lab
TSP2448		Parental strain	#N/A	S288C	MATa nic96∆::natR_kanR(Cterm) his3∆1 leu2∆0 ura3∆0	p7416_nic96-unknown	This study	Boone lab
TSP2464		Parental strain	#N/A	S288C	MATa nup49∆::natR_kanR(Cterm) his3∆1 leu2∆0 ura3∆0	p7416_nup49-5006	This study	Boone lab
TSP2466		Parental strain	#N/A	S288C	MATa pcm1∆::natR_kanR(Cterm) his3∆1 leu2∆0 ura3∆0	p7416_pcm1-5003	This study	Boone lab
TSP2469		Parental strain	#N/A	S288C	MATa pcm1∆::natR_kanR(Cterm) his3∆1 leu2∆0 ura3∆0	p7416_pcm1-5004	This study	Boone lab
TSP247		Parental strain	#N/A	S288C	MATα brr2∆::KlLEU2_natR(Cterm) his3∆1 leu2∆0 ura3∆0	p7417_brr2-5002	This study	Boone lab
TSP2475		Parental strain	#N/A	S288C	MATa pfs2∆::natR_kanR(Cterm) his3∆1 leu2∆0 ura3∆0	p7416_pfs2-5004	This study	Boone lab
TSP2476		Parental strain	#N/A	S288C	MATa pfs2∆::natR_kanR(Cterm) his3∆1 leu2∆0 ura3∆0	p7416_pfs2-510	This study	Boone lab
TSP2488		Parental strain	#N/A	S288C	MATa pop1∆::natR_kanR(Cterm) his3∆1 leu2∆0 ura3∆0	p7416_pop1-5008	This study	Boone lab
TSP2490		Parental strain	#N/A	S288C	MATa pop1∆::natR_kanR(Cterm) his3∆1 leu2∆0 ura3∆0	p7416_pop1-5010	This study	Boone lab
TSP2491		Parental strain	#N/A	S288C	MATa psa1∆::natR_kanR(Cterm) his3∆1 leu2∆0 ura3∆0	p7416_psa1-502	This study	Boone lab
TSP2493		Parental strain	#N/A	S288C	MATa psa1∆::natR_kanR(Cterm) his3∆1 leu2∆0 ura3∆0	p7416_psa1-505	This study	Boone lab
TSP2500		Parental strain	#N/A	S288C	MATa rfc1∆::natR_kanR(Cterm) his3∆1 leu2∆0 ura3∆0	p7416_rfc1-5001	This study	Boone lab
TSP2501		Parental strain	#N/A	S288C	MATa rfc1∆::natR_kanR(Cterm) his3∆1 leu2∆0 ura3∆0	p7416_rfc1-5002	This study	Boone lab
TSP2513		Parental strain	#N/A	S288C	MATa rib5∆::natR_kanR(Cterm) his3∆1 leu2∆0 ura3∆0	p7416_rib5-5008	This study	Boone lab
TSP2524		Parental strain	#N/A	S288C	MATa rim2∆::natR_kanR(Cterm) his3∆1 leu2∆0 ura3∆0	p7416_rim2-513	This study	Boone lab
TSP2526		Parental strain	#N/A	S288C	MATa rim2∆::natR_kanR(Cterm) his3∆1 leu2∆0 ura3∆0	p7416_rim2-523	This study	Boone lab
TSP2529		Parental strain	#N/A	S288C	MATa rix7∆::natR_kanR(Cterm) his3∆1 leu2∆0 ura3∆0	p7416_rix7-5001	This study	Boone lab
TSP2530		Parental strain	#N/A	S288C	MATa rix7∆::natR_kanR(Cterm) his3∆1 leu2∆0 ura3∆0	p7416_rix7-5002	This study	Boone lab
TSP2562		Parental strain	#N/A	S288C	MATa rpl25∆::natR_kanR(Cterm) his3∆1 leu2∆0 ura3∆0	p7416_rpl25-501	This study	Boone lab
TSP2563		Parental strain	#N/A	S288C	MATa rpl28∆::natR_kanR(Cterm) his3∆1 leu2∆0 ura3∆0	p7416_rpl28-5002	This study	Boone lab
TSP2565		Parental strain	#N/A	S288C	MATa rpl28∆::natR_kanR(Cterm) his3∆1 leu2∆0 ura3∆0	p7416_rpl28-504	This study	Boone lab
TSP2572		Parental strain	#N/A	S288C	MATa rpl30∆::natR_kanR(Cterm) his3∆1 leu2∆0 ura3∆0	p7416_rpl30-5002	This study	Boone lab
TSP2582		Parental strain	#N/A	S288C	MATa rpl33a∆::natR_kanR(Cterm) his3∆1 leu2∆0 ura3∆0	p7416_rpl33a-5003	This study	Boone lab
TSP2620		Parental strain	#N/A	S288C	MATa rps3∆::natR_kanR(Cterm) his3∆1 leu2∆0 ura3∆0	p7416_rps3-505	This study	Boone lab
TSP2622		Parental strain	#N/A	S288C	MATa rps3∆::natR_kanR(Cterm) his3∆1 leu2∆0 ura3∆0	p7416_rps3-507	This study	Boone lab
TSP2635		Parental strain	#N/A	S288C	MATa rrp17∆::natR_kanR(Cterm) his3∆1 leu2∆0 ura3∆0	p7416_rrp17-528	This study	Boone lab
TSP2640		Parental strain	#N/A	S288C	MATa rrp46∆::natR_kanR(Cterm) his3∆1 leu2∆0 ura3∆0	p7416_rrp46-5004	This study	Boone lab
TSP2643		Parental strain	#N/A	S288C	MATa rrp46∆::natR_kanR(Cterm) his3∆1 leu2∆0 ura3∆0	p7416_rrp46-508	This study	Boone lab
TSP2650		Parental strain	#N/A	S288C	MATa rrp7∆::natR_kanR(Cterm) his3∆1 leu2∆0 ura3∆0	p7416_rrp7-5013	This study	Boone lab
TSP2652		Parental strain	#N/A	S288C	MATa rrp7∆::natR_kanR(Cterm) his3∆1 leu2∆0 ura3∆0	p7416_rrp7-5015	This study	Boone lab
TSP267		Parental strain	#N/A	S288C	MATα brr2∆::KlLEU2_natR(Cterm) his3∆1 leu2∆0 ura3∆0	p7417_brr2-353-24	This study	Boone lab
TSP2672		Parental strain	#N/A	S288C	MATa sam50∆::natR_kanR(Cterm) his3∆1 leu2∆0 ura3∆0	p7416_sam50-5002	This study	Boone lab
TSP2682		Parental strain	#N/A	S288C	MATa sen15∆::natR_kanR(Cterm) his3∆1 leu2∆0 ura3∆0	p7416_sen15-5001	This study	Boone lab
TSP2683		Parental strain	#N/A	S288C	MATa sen15∆::natR_kanR(Cterm) his3∆1 leu2∆0 ura3∆0	p7416_sen15-503	This study	Boone lab
TSP2687		Parental strain	#N/A	S288C	MATa shr3∆::natR_kanR(Cterm) his3∆1 leu2∆0 ura3∆0	p7416_shr3-5003	This study	Boone lab
TSP2689		Parental strain	#N/A	S288C	MATa sme1∆::natR_kanR(Cterm) his3∆1 leu2∆0 ura3∆0	p7416_sme1-5001	This study	Boone lab
TSP2690		Parental strain	#N/A	S288C	MATa sme1∆::natR_kanR(Cterm) his3∆1 leu2∆0 ura3∆0	p7416_sme1-5002	This study	Boone lab
TSP2696		Parental strain	#N/A	S288C	MATa srp21∆::natR_kanR(Cterm) his3∆1 leu2∆0 ura3∆0	p7416_srp21-5005	This study	Boone lab
TSP2704		Parental strain	#N/A	S288C	MATa sua5∆::natR_kanR(Cterm) his3∆1 leu2∆0 ura3∆0	p7416_sua5-502	This study	Boone lab
TSP2705		Parental strain	#N/A	S288C	MATa sua5∆::natR_kanR(Cterm) his3∆1 leu2∆0 ura3∆0	p7416_sua5-503	This study	Boone lab
TSP2730		Parental strain	#N/A	S288C	MATa tlg1∆::natR_kanR(Cterm) his3∆1 leu2∆0 ura3∆0	p7416_tlg1-5009	This study	Boone lab
TSP2740		Parental strain	#N/A	S288C	MATa tom40∆::natR_kanR(Cterm) his3∆1 leu2∆0 ura3∆0	p7416_tom40-5002	This study	Boone lab
TSP2741		Parental strain	#N/A	S288C	MATa tom40∆::natR_kanR(Cterm) his3∆1 leu2∆0 ura3∆0	p7416_tom40-5003	This study	Boone lab
TSP2770		Parental strain	#N/A	S288C	MATa urb2∆::natR_kanR(Cterm) his3∆1 leu2∆0 ura3∆0	p7416_urb2-5002	This study	Boone lab
TSP2773		Parental strain	#N/A	S288C	MATa urb2∆::natR_kanR(Cterm) his3∆1 leu2∆0 ura3∆0	p7416_urb2-5005	This study	Boone lab
TSP2784		Parental strain	#N/A	S288C	MATa utp14∆::natR_kanR(Cterm) his3∆1 leu2∆0 ura3∆0	p7416_utp14-5003	This study	Boone lab
TSP2805		Parental strain	#N/A	S288C	MATa ylr243w∆::natR_kanR(Cterm) his3∆1 leu2∆0 ura3∆0	p7416_gpn3-5003	This study	Boone lab
TSP2806		Parental strain	#N/A	S288C	MATa ylr243w∆::natR_kanR(Cterm) his3∆1 leu2∆0 ura3∆0	p7416_gpn3-5004	This study	Boone lab
TSP2810		Parental strain	#N/A	S288C	MATa yra1∆::natR_kanR(Cterm) his3∆1 leu2∆0 ura3∆0	p7416_yra1-5005	This study	Boone lab
TSP2819		Parental strain	#N/A	S288C	MATa zim17∆::natR_kanR(Cterm) his3∆1 leu2∆0 ura3∆0	p7416_zim17-5004	This study	Boone lab
TSP2821		Parental strain	#N/A	S288C	MATa zim17∆::natR_kanR(Cterm) his3∆1 leu2∆0 ura3∆0	p7416_zim17-5005	This study	Boone lab
TSP2827		Parental strain	#N/A	S288C	MATa hem2∆::natR_kanR(Cterm) his3∆1 leu2∆0 ura3∆0	p7416_hem2-5004	This study	Boone lab
TSP2828		Parental strain	#N/A	S288C	MATa hem2∆::natR_kanR(Cterm) his3∆1 leu2∆0 ura3∆0	p7416_hem2-5005	This study	Boone lab
TSP2837		Parental strain	#N/A	S288C	MATa sua5∆::natR_kanR(Cterm) his3∆1 leu2∆0 ura3∆0	p7416_sua5-5010	This study	Boone lab
TSP2840		Parental strain	#N/A	S288C	MATa dys1∆::natR_kanR(Cterm) his3∆1 leu2∆0 ura3∆0	p7416_dys1-5010	This study	Boone lab
TSP2866		Parental strain	#N/A	S288C	MATa ecm9∆::natR_kanR(Cterm) his3∆1 leu2∆0 ura3∆0	p7416_ecm9-5010	This study	Boone lab
TSP2867		Parental strain	#N/A	S288C	MATa ecm9∆::natR_kanR(Cterm) his3∆1 leu2∆0 ura3∆0	p7416_ecm9-533	This study	Boone lab
TSP2869		Parental strain	#N/A	S288C	MATa ecm9∆::natR_kanR(Cterm) his3∆1 leu2∆0 ura3∆0	p7416_ecm9-5012	This study	Boone lab
TSP2872		Parental strain	#N/A	S288C	MATa inn1∆::natR_kanR(Cterm) his3∆1 leu2∆0 ura3∆0	p7416_inn1-5008	This study	Boone lab
TSP2873		Parental strain	#N/A	S288C	MATa inn1∆::natR_kanR(Cterm) his3∆1 leu2∆0 ura3∆0	p7416_inn1-5009	This study	Boone lab
TSP2891		Parental strain	#N/A	S288C	MATa yra1∆::natR_kanR(Cterm) his3∆1 leu2∆0 ura3∆0	p7416_yra1-5011	This study	Boone lab
TSP2894		Parental strain	#N/A	S288C	MATa yra1∆::natR_kanR(Cterm) his3∆1 leu2∆0 ura3∆0	p7416_yra1-512	This study	Boone lab
TSP2897		Parental strain	#N/A	S288C	MATa fcp1∆::natR_kanR(Cterm) his3∆1 leu2∆0 ura3∆0	p7416_fcp1-5003	This study	Boone lab
TSP2898		Parental strain	#N/A	S288C	MATa fcp1∆::natR_kanR(Cterm) his3∆1 leu2∆0 ura3∆0	p7416_fcp1-5004	This study	Boone lab
TSP2901		Parental strain	#N/A	S288C	MATa nan1∆::natR_kanR(Cterm) his3∆1 leu2∆0 ura3∆0	p7416_nan1-503	This study	Boone lab
TSP2904		Parental strain	#N/A	S288C	MATa nan1∆::natR_kanR(Cterm) his3∆1 leu2∆0 ura3∆0	p7416_nan1-5005	This study	Boone lab
TSP2960		Parental strain	#N/A	S288C	MATa rft1∆::natR_kanR(Cterm) his3∆1 leu2∆0 ura3∆0	p7416_rft1-5028	This study	Boone lab
TSP2966		Parental strain	#N/A	S288C	MATa pdi1∆::natR_kanR(Cterm) his3∆1 leu2∆0 ura3∆0	p7416_pdi1-5002	This study	Boone lab
TSP2968		Parental strain	#N/A	S288C	MATa pdi1∆::natR_kanR(Cterm) his3∆1 leu2∆0 ura3∆0	p7416_pdi1-5004	This study	Boone lab
TSP2978		Parental strain	#N/A	S288C	MATa spb1∆::natR_kanR(Cterm) his3∆1 leu2∆0 ura3∆0	p7416_spb1-5014	This study	Boone lab
TSP2981		Parental strain	#N/A	S288C	MATa pgk1∆::natR_kanR(Cterm) his3∆1 leu2∆0 ura3∆0	p7416_pgk1-5013	This study	Boone lab
TSP2986		Parental strain	#N/A	S288C	MATa shr3∆::natR_kanR(Cterm) his3∆1 leu2∆0 ura3∆0	p7416_shr3-504	This study	Boone lab
TSP2997		Parental strain	#N/A	S288C	MATa uba2∆::natR_kanR(Cterm) his3∆1 leu2∆0 ura3∆0	p7416_uba2-5008	This study	Boone lab
TSP3004		Parental strain	#N/A	S288C	MATa spp41∆::natR_kanR(Cterm) his3∆1 leu2∆0 ura3∆0	p7416_spp41-508	This study	Boone lab
TSP3005		Parental strain	#N/A	S288C	MATa spp41∆::natR_kanR(Cterm) his3∆1 leu2∆0 ura3∆0	p7416_spp41-509	This study	Boone lab
TSP3012		Parental strain	#N/A	S288C	MATa spp41∆::natR_kanR(Cterm) his3∆1 leu2∆0 ura3∆0	p7416_spp41-516	This study	Boone lab
TSP3019		Parental strain	#N/A	S288C	MATa ths1∆::natR_kanR(Cterm) his3∆1 leu2∆0 ura3∆0	p7416_ths1-5009	This study	Boone lab
TSP3022		Parental strain	#N/A	S288C	MATa emw1∆::natR_kanR(Cterm) his3∆1 leu2∆0 ura3∆0	p7416_emw1-5003	This study	Boone lab
TSP3023		Parental strain	#N/A	S288C	MATa emw1∆::natR_kanR(Cterm) his3∆1 leu2∆0 ura3∆0	p7416_emw1-5004	This study	Boone lab
TSP3025		Parental strain	#N/A	S288C	MATa emw1∆::natR_kanR(Cterm) his3∆1 leu2∆0 ura3∆0	p7416_emw1-5006	This study	Boone lab
TSP3026		Parental strain	#N/A	S288C	MATa sme1∆::natR_kanR(Cterm) his3∆1 leu2∆0 ura3∆0	p7416_sme1-unknown	This study	Boone lab
TSP3027		Parental strain	#N/A	S288C	MATa emw1∆::natR_kanR(Cterm) his3∆1 leu2∆0 ura3∆0	p7416_emw1-5008	This study	Boone lab
TSP3028		Parental strain	#N/A	S288C	MATa emw1∆::natR_kanR(Cterm) his3∆1 leu2∆0 ura3∆0	p7416_emw1-5009	This study	Boone lab
TSP3029		Parental strain	#N/A	S288C	MATa emw1∆::natR_kanR(Cterm) his3∆1 leu2∆0 ura3∆0	p7416_emw1-508	This study	Boone lab
TSP3031		Parental strain	#N/A	S288C	MATa emw1∆::natR_kanR(Cterm) his3∆1 leu2∆0 ura3∆0	p7416_emw1-5010	This study	Boone lab
TSP3032		Parental strain	#N/A	S288C	MATa emw1∆::natR_kanR(Cterm) his3∆1 leu2∆0 ura3∆0	p7416_emw1-5011	This study	Boone lab
TSP3033		Parental strain	#N/A	S288C	MATa rpn2∆::natR_kanR(Cterm) his3∆1 leu2∆0 ura3∆0	p7416_rpn2-533	This study	Boone lab
TSP3035		Parental strain	#N/A	S288C	MATa nup116∆::natR_kanR(Cterm) his3∆1 leu2∆0 ura3∆0	p7416_nup116-516	This study	Boone lab
TSP3036		Parental strain	#N/A	S288C	MATa nup116∆::natR_kanR(Cterm) his3∆1 leu2∆0 ura3∆0	p7416_nup116-5009	This study	Boone lab
TSP3042		Parental strain	#N/A	S288C	MATa nup116∆::natR_kanR(Cterm) his3∆1 leu2∆0 ura3∆0	p7416_nup116-5012	This study	Boone lab
TSP3043		Parental strain	#N/A	S288C	MATa nup116∆::natR_kanR(Cterm) his3∆1 leu2∆0 ura3∆0	p7416_nup116-5013	This study	Boone lab
TSP3051		Parental strain	#N/A	S288C	MATa nup116∆::natR_kanR(Cterm) his3∆1 leu2∆0 ura3∆0	p7416_nup116-532	This study	Boone lab
TSP3055		Parental strain	#N/A	S288C	MATa nup116∆::natR_kanR(Cterm) his3∆1 leu2∆0 ura3∆0	p7416_nup116-5020	This study	Boone lab
TSP3059		Parental strain	#N/A	S288C	MATa nup116∆::natR_kanR(Cterm) his3∆1 leu2∆0 ura3∆0	p7416_nup116-5022	This study	Boone lab
TSP3060		Parental strain	#N/A	S288C	MATa bur6∆::natR_kanR(Cterm) his3∆1 leu2∆0 ura3∆0	p7416_bur6-unknown	This study	Boone lab
TSP3061		Parental strain	#N/A	S288C	MATa nup116∆::natR_kanR(Cterm) his3∆1 leu2∆0 ura3∆0	p7416_nup116-5024	This study	Boone lab
TSP3063		Parental strain	#N/A	S288C	MATa nup116∆::natR_kanR(Cterm) his3∆1 leu2∆0 ura3∆0	p7416_nup116-5026	This study	Boone lab
TSP3067		Parental strain	#N/A	S288C	MATa ret1∆::natR_kanR(Cterm) his3∆1 leu2∆0 ura3∆0	p7416_ret1-501	This study	Boone lab
TSP3074		Parental strain	#N/A	S288C	MATa avo1∆::natR_kanR(Cterm) his3∆1 leu2∆0 ura3∆0	p7416_avo1-508	This study	Boone lab
TSP3075		Parental strain	#N/A	S288C	MATa avo1∆::natR_kanR(Cterm) his3∆1 leu2∆0 ura3∆0	p7416_avo1-509	This study	Boone lab
TSP3082		Parental strain	#N/A	S288C	MATa avo1∆::natR_kanR(Cterm) his3∆1 leu2∆0 ura3∆0	p7416_avo1-516	This study	Boone lab
TSP3083		Parental strain	#N/A	S288C	MATa avo1∆::natR_kanR(Cterm) his3∆1 leu2∆0 ura3∆0	p7416_avo1-5006	This study	Boone lab
TSP3087		Parental strain	#N/A	S288C	MATa avo1∆::natR_kanR(Cterm) his3∆1 leu2∆0 ura3∆0	p7416_avo1-521	This study	Boone lab
TSP3099		Parental strain	#N/A	S288C	MATa aur1∆::natR_kanR(Cterm) his3∆1 leu2∆0 ura3∆0	p7416_aur1-503	This study	Boone lab
TSP3100		Parental strain	#N/A	S288C	MATa nan1∆::natR_kanR(Cterm) his3∆1 leu2∆0 ura3∆0	p7416_nan1-5006	This study	Boone lab
TSP3103		Parental strain	#N/A	S288C	MATa nan1∆::natR_kanR(Cterm) his3∆1 leu2∆0 ura3∆0	p7416_nan1-511	This study	Boone lab
TSP3111		Parental strain	#N/A	S288C	MATa fcp1∆::natR_kanR(Cterm) his3∆1 leu2∆0 ura3∆0	p7416_fcp1-5006	This study	Boone lab
TSP3112		Parental strain	#N/A	S288C	MATa fcp1∆::natR_kanR(Cterm) his3∆1 leu2∆0 ura3∆0	p7416_fcp1-506	This study	Boone lab
TSP3116		Parental strain	#N/A	S288C	MATa bur6∆::natR_kanR(Cterm) his3∆1 leu2∆0 ura3∆0	p7416_bur6-519	This study	Boone lab
TSP3118		Parental strain	#N/A	S288C	MATa bur6∆::natR_kanR(Cterm) his3∆1 leu2∆0 ura3∆0	p7416_bur6-5014	This study	Boone lab
TSP3120		Parental strain	#N/A	S288C	MATa ths1∆::natR_kanR(Cterm) his3∆1 leu2∆0 ura3∆0	p7416_ths1-unknown	This study	Boone lab
TSP3146		Parental strain	#N/A	S288C	MATa rpl25∆::natR_kanR(Cterm) his3∆1 leu2∆0 ura3∆0	p7416_rpl25-502	This study	Boone lab
TSP3148		Parental strain	#N/A	S288C	MATa rpl25∆::natR_kanR(Cterm) his3∆1 leu2∆0 ura3∆0	p7416_rpl25-504	This study	Boone lab
TSP3165		Parental strain	#N/A	S288C	MATa nam9∆::natR_kanR(Cterm) his3∆1 leu2∆0 ura3∆0	p7416_nam9-500	This study	Boone lab
TSP3167		Parental strain	#N/A	S288C	MATa nab2∆::natR_kanR(Cterm) his3∆1 leu2∆0 ura3∆0	p7416_nab2-505	This study	Boone lab
TSP3186		Parental strain	#N/A	S288C	MATa dps1∆::natR_kanR(Cterm) his3∆1 leu2∆0 ura3∆0	p7416_dps1-509	This study	Boone lab
TSP3188		Parental strain	#N/A	S288C	MATa dps1∆::natR_kanR(Cterm) his3∆1 leu2∆0 ura3∆0	p7416_dps1-511	This study	Boone lab
TSP3190		Parental strain	#N/A	S288C	MATa dps1∆::natR_kanR(Cterm) his3∆1 leu2∆0 ura3∆0	p7416_dps1-513	This study	Boone lab
TSP3193		Parental strain	#N/A	S288C	MATa dps1∆::natR_kanR(Cterm) his3∆1 leu2∆0 ura3∆0	p7416_dps1-5007	This study	Boone lab
TSP3201		Parental strain	#N/A	S288C	MATa ths1∆::natR_kanR(Cterm) his3∆1 leu2∆0 ura3∆0	p7416_ths1-5001	This study	Boone lab
TSP3204		Parental strain	#N/A	S288C	MATa ths1∆::natR_kanR(Cterm) his3∆1 leu2∆0 ura3∆0	p7416_ths1-5003	This study	Boone lab
TSP3206		Parental strain	#N/A	S288C	MATa ths1∆::natR_kanR(Cterm) his3∆1 leu2∆0 ura3∆0	p7416_ths1-5005	This study	Boone lab
TSP3207		Parental strain	#N/A	S288C	MATa ths1∆::natR_kanR(Cterm) his3∆1 leu2∆0 ura3∆0	p7416_ths1-5006	This study	Boone lab
TSP3210		Parental strain	#N/A	S288C	MATa ths1∆::natR_kanR(Cterm) his3∆1 leu2∆0 ura3∆0	p7416_ths1-509	This study	Boone lab
TSP3211		Parental strain	#N/A	S288C	MATa mtr3∆::natR_kanR(Cterm) his3∆1 leu2∆0 ura3∆0	p7414_mtr3-ts	This study	Boone lab
TSP3215		Parental strain	#N/A	S288C	MATa kre33∆::natR_kanR(Cterm) his3∆1 leu2∆0 ura3∆0	p7414_kre33-5001	This study	Boone lab
TSP3218		Parental strain	#N/A	S288C	MATa ole1∆::natR_kanR(Cterm) his3∆1 leu2∆0 ura3∆0	p7414_ole1-m2	This study	Boone lab
TSP3220		Parental strain	#N/A	S288C	MATa nop2∆::natR_kanR(Cterm) his3∆1 leu2∆0 ura3∆0	p7414_nop2-10	This study	Boone lab
TSP3221		Parental strain	#N/A	S288C	MATa rio2∆::natR_kanR(Cterm) his3∆1 leu2∆0 ura3∆0	p7414_rio2-1	This study	Boone lab
TSP3224		Parental strain	#N/A	S288C	MATa rrp4∆::natR_kanR(Cterm) his3∆1 leu2∆0 ura3∆0	p7414_rrp4-1	This study	Boone lab
TSP3229		Parental strain	#N/A	S288C	MATa ufe1∆::natR_kanR(Cterm) his3∆1 leu2∆0 ura3∆0	p7414_ufe1-1	This study	Boone lab
TSP3231		Parental strain	#N/A	S288C	MATa rsc4∆::natR_kanR(Cterm) his3∆1 leu2∆0 ura3∆0	p7414_rsc4-2	This study	Boone lab
TSP3233		Parental strain	#N/A	S288C	MATa dop1∆::natR_kanR(Cterm) his3∆1 leu2∆0 ura3∆0	p7414_dop1-1	This study	Boone lab
TSP3234		Parental strain	#N/A	S288C	MATa sec8∆::natR_kanR(Cterm) his3∆1 leu2∆0 ura3∆0	p7414_sec8-6	This study	Boone lab
TSP3236		Parental strain	#N/A	S288C	MATa rrp42∆::natR_kanR(Cterm) his3∆1 leu2∆0 ura3∆0	p7414_rrp42-5001	This study	Boone lab
TSP3237		Parental strain	#N/A	S288C	MATa pop4∆::natR_kanR(Cterm) his3∆1 leu2∆0 ura3∆0	p7414_pop4-5001	This study	Boone lab
TSP3238		Parental strain	#N/A	S288C	MATa pre10∆::natR_kanR(Cterm) his3∆1 leu2∆0 ura3∆0	p7414_pre10-5001	This study	Boone lab
TSP3239		Parental strain	#N/A	S288C	MATa tpt1∆::natR_kanR(Cterm) his3∆1 leu2∆0 ura3∆0	p7414_tpt1-5001	This study	Boone lab
TSP324		Parental strain	#N/A	S288C	MATα epl1∆::KlLEU2_natR(Cterm) his3∆1 leu2∆0 ura3∆0	p7417_epl1-105	This study	Boone lab
TSP3241		Parental strain	#N/A	S288C	MATa cdc39∆::natR_kanR(Cterm) his3∆1 leu2∆0 ura3∆0	p7414_cdc39-1	This study	Boone lab
TSP3242		Parental strain	#N/A	S288C	MATa erg10∆::natR_kanR(Cterm) his3∆1 leu2∆0 ura3∆0	p7414_erg10-1	This study	Boone lab
TSP3243		Parental strain	#N/A	S288C	MATa smc2∆::natR_kanR(Cterm) his3∆1 leu2∆0 ura3∆0	p7414_smc2-8	This study	Boone lab
TSP3244		Parental strain	#N/A	S288C	MATa rsp5∆::natR_kanR(Cterm) his3∆1 leu2∆0 ura3∆0	p7414_rsp5-3	This study	Boone lab
TSP3246		Parental strain	#N/A	S288C	MATa pwp1∆::natR_kanR(Cterm) his3∆1 leu2∆0 ura3∆0	p7414_pwp1-5001	This study	Boone lab
TSP3247		Parental strain	#N/A	S288C	MATa prp11∆::natR_kanR(Cterm) his3∆1 leu2∆0 ura3∆0	p7414_prp11-ts	This study	Boone lab
TSP3248		Parental strain	#N/A	S288C	MATa pop3∆::natR_kanR(Cterm) his3∆1 leu2∆0 ura3∆0	p7414_pop3-5001	This study	Boone lab
TSP3249		Parental strain	#N/A	S288C	MATa med11∆::natR_kanR(Cterm) his3∆1 leu2∆0 ura3∆0	p7414_med11-ts	This study	Boone lab
TSP3250		Parental strain	#N/A	S288C	MATa rrs1∆::natR_kanR(Cterm) his3∆1 leu2∆0 ura3∆0	p7414_rrs1-124	This study	Boone lab
TSP3252		Parental strain	#N/A	S288C	MATa snu71∆::natR_kanR(Cterm) his3∆1 leu2∆0 ura3∆0	p7414_snu71-5001	This study	Boone lab
TSP3253		Parental strain	#N/A	S288C	MATa frs1∆::natR_kanR(Cterm) his3∆1 leu2∆0 ura3∆0	p7414_frs1-5001	This study	Boone lab
TSP3255		Parental strain	#N/A	S288C	MATa psf2∆::natR_kanR(Cterm) his3∆1 leu2∆0 ura3∆0	p7414_psf2-5001	This study	Boone lab
TSP3256		Parental strain	#N/A	S288C	MATa bcp1∆::natR_kanR(Cterm) his3∆1 leu2∆0 ura3∆0	p7414_bcp1-ts	This study	Boone lab
TSP3257		Parental strain	#N/A	S288C	MATa dad2∆::natR_kanR(Cterm) his3∆1 leu2∆0 ura3∆0	p7414_dad2-9	This study	Boone lab
TSP3259		Parental strain	#N/A	S288C	MATa gpi17∆::natR_kanR(Cterm) his3∆1 leu2∆0 ura3∆0	p7414_gpi17-5001	This study	Boone lab
TSP3260		Parental strain	#N/A	S288C	MATa sec13∆::natR_kanR(Cterm) his3∆1 leu2∆0 ura3∆0	p7414_sec13-1	This study	Boone lab
TSP3261		Parental strain	#N/A	S288C	MATa gpi13∆::natR_kanR(Cterm) his3∆1 leu2∆0 ura3∆0	p7414_gpi13-4	This study	Boone lab
TSP3262		Parental strain	#N/A	S288C	MATa bet1∆::natR_kanR(Cterm) his3∆1 leu2∆0 ura3∆0	p7414_bet1-1	This study	Boone lab
TSP3263		Parental strain	#N/A	S288C	MATa ask1∆::natR_kanR(Cterm) his3∆1 leu2∆0 ura3∆0	p7414_ask1-2	This study	Boone lab
TSP3264		Parental strain	#N/A	S288C	MATa tfc6∆::natR_kanR(Cterm) his3∆1 leu2∆0 ura3∆0	p7414_tfc6-m1	This study	Boone lab
TSP3266		Parental strain	#N/A	S288C	MATa sec4∆::natR_kanR(Cterm) his3∆1 leu2∆0 ura3∆0	p7414_sec4-8	This study	Boone lab
TSP3267		Parental strain	#N/A	S288C	MATa snu13∆::natR_kanR(Cterm) his3∆1 leu2∆0 ura3∆0	p7414_snu13-5001	This study	Boone lab
TSP3268		Parental strain	#N/A	S288C	MATa spt5∆::natR_kanR(Cterm) his3∆1 leu2∆0 ura3∆0	p7414_spt5-194	This study	Boone lab
TSP3269		Parental strain	#N/A	S288C	MATa rrn3∆::natR_kanR(Cterm) his3∆1 leu2∆0 ura3∆0	p7414_rrn3-s213p	This study	Boone lab
TSP3271		Parental strain	#N/A	S288C	MATa smc3∆::natR_kanR(Cterm) his3∆1 leu2∆0 ura3∆0	p7414_smc3-1	This study	Boone lab
TSP3274		Parental strain	#N/A	S288C	MATa spc24∆::natR_kanR(Cterm) his3∆1 leu2∆0 ura3∆0	p7414_spc24-10	This study	Boone lab
TSP3275		Parental strain	#N/A	S288C	MATa nop56∆::natR_kanR(Cterm) his3∆1 leu2∆0 ura3∆0	p7414_nop56-5001	This study	Boone lab
TSP3276		Parental strain	#N/A	S288C	MATa gpi19∆::natR_kanR(Cterm) his3∆1 leu2∆0 ura3∆0	p7414_gpi19-2xh	This study	Boone lab
TSP3277		Parental strain	#N/A	S288C	MATa prp16∆::natR_kanR(Cterm) his3∆1 leu2∆0 ura3∆0	p7414_prp16-2	This study	Boone lab
TSP328		Parental strain	#N/A	S288C	MATα epl1∆::KlLEU2_natR(Cterm) his3∆1 leu2∆0 ura3∆0	p7417_epl1-5003	This study	Boone lab
TSP3280		Parental strain	#N/A	S288C	MATa spt14∆::natR_kanR(Cterm) his3∆1 leu2∆0 ura3∆0	p7414_spt14-1-10c	This study	Boone lab
TSP3281		Parental strain	#N/A	S288C	MATa spc3∆::natR_kanR(Cterm) his3∆1 leu2∆0 ura3∆0	p7414_spc3-4	This study	Boone lab
TSP3282		Parental strain	#N/A	S288C	MATa alg1∆::natR_kanR(Cterm) his3∆1 leu2∆0 ura3∆0	p7414_alg1-1	This study	Boone lab
TSP3283		Parental strain	#N/A	S288C	MATa cdc4∆::natR_kanR(Cterm) his3∆1 leu2∆0 ura3∆0	p7414_cdc4-2	This study	Boone lab
TSP3285		Parental strain	#N/A	S288C	MATa utp23∆::natR_kanR(Cterm) his3∆1 leu2∆0 ura3∆0	p7414_utp23-5001	This study	Boone lab
TSP3286		Parental strain	#N/A	S288C	MATa taf11∆::natR_kanR(Cterm) his3∆1 leu2∆0 ura3∆0	p7414_taf11-ts2	This study	Boone lab
TSP3288		Parental strain	#N/A	S288C	MATa sec12∆::natR_kanR(Cterm) his3∆1 leu2∆0 ura3∆0	p7414_sec12-4	This study	Boone lab
TSP3289		Parental strain	#N/A	S288C	MATa erb1∆::natR_kanR(Cterm) his3∆1 leu2∆0 ura3∆0	p7414_erb1-5001	This study	Boone lab
TSP3291		Parental strain	#N/A	S288C	MATa nus1∆::natR_kanR(Cterm) his3∆1 leu2∆0 ura3∆0	p7414_nus1-5001	This study	Boone lab
TSP3292		Parental strain	#N/A	S288C	MATa bfr2∆::natR_kanR(Cterm) his3∆1 leu2∆0 ura3∆0	p7414_bfr2-5001	This study	Boone lab
TSP3294		Parental strain	#N/A	S288C	MATa sec31∆::natR_kanR(Cterm) his3∆1 leu2∆0 ura3∆0	p7414_sec31-1	This study	Boone lab
TSP3297		Parental strain	#N/A	S288C	MATa duo1∆::natR_kanR(Cterm) his3∆1 leu2∆0 ura3∆0	p7414_duo1-2	This study	Boone lab
TSP3298		Parental strain	#N/A	S288C	MATa spt16∆::natR_kanR(Cterm) his3∆1 leu2∆0 ura3∆0	p7414_spt16-ts	This study	Boone lab
TSP3299		Parental strain	#N/A	S288C	MATa rpb2∆::natR_kanR(Cterm) his3∆1 leu2∆0 ura3∆0	p7414_rpb2-6	This study	Boone lab
TSP3301		Parental strain	#N/A	S288C	MATa vas1∆::natR_kanR(Cterm) his3∆1 leu2∆0 ura3∆0	p7414_vas1-5001	This study	Boone lab
TSP3303		Parental strain	#N/A	S288C	MATa med6∆::natR_kanR(Cterm) his3∆1 leu2∆0 ura3∆0	p7414_med6-5001	This study	Boone lab
TSP3307		Parental strain	#N/A	S288C	MATa prp24∆::natR_kanR(Cterm) his3∆1 leu2∆0 ura3∆0	p7414_prp24-ts	This study	Boone lab
TSP3309		Parental strain	#N/A	S288C	MATa ost1∆::natR_kanR(Cterm) his3∆1 leu2∆0 ura3∆0	p7414_ost1-6	This study	Boone lab
TSP3310		Parental strain	#N/A	S288C	MATa alg2∆::natR_kanR(Cterm) his3∆1 leu2∆0 ura3∆0	p7414_alg2-1	This study	Boone lab
TSP3311		Parental strain	#N/A	S288C	MATa spn1∆::natR_kanR(Cterm) his3∆1 leu2∆0 ura3∆0	p7414_spn1-k192n	This study	Boone lab
TSP3314		Parental strain	#N/A	S288C	MATa slu7∆::natR_kanR(Cterm) his3∆1 leu2∆0 ura3∆0	p7414_slu7-unknown	This study	Boone lab
TSP3316		Parental strain	#N/A	S288C	MATa hrp1∆::natR_kanR(Cterm) his3∆1 leu2∆0 ura3∆0	p7414_hrp1-4	This study	Boone lab
TSP3317		Parental strain	#N/A	S288C	MATa sec20∆::natR_kanR(Cterm) his3∆1 leu2∆0 ura3∆0	p7414_sec20-1	This study	Boone lab
TSP3319		Parental strain	#N/A	S288C	MATa tel2∆::natR_kanR(Cterm) his3∆1 leu2∆0 ura3∆0	p7414_tel2-15	This study	Boone lab
TSP3323		Parental strain	#N/A	S288C	MATa alg13∆::natR_kanR(Cterm) his3∆1 leu2∆0 ura3∆0	p7414_alg13-5001	This study	Boone lab
TSP3324		Parental strain	#N/A	S288C	MATa tsc10∆::natR_kanR(Cterm) his3∆1 leu2∆0 ura3∆0	p7414_tsc10-1	This study	Boone lab
TSP3326		Parental strain	#N/A	S288C	MATa med8∆::natR_kanR(Cterm) his3∆1 leu2∆0 ura3∆0	p7414_med8-39	This study	Boone lab
TSP3328		Parental strain	#N/A	S288C	MATa taf13∆::natR_kanR(Cterm) his3∆1 leu2∆0 ura3∆0	p7414_taf13-1	This study	Boone lab
TSP3329		Parental strain	#N/A	S288C	MATa pdc2∆::natR_kanR(Cterm) his3∆1 leu2∆0 ura3∆0	p7414_pdc2-5001	This study	Boone lab
TSP3330		Parental strain	#N/A	S288C	MATa pgi1∆::natR_kanR(Cterm) his3∆1 leu2∆0 ura3∆0	p7414_pgi1-2	This study	Boone lab
TSP3332		Parental strain	#N/A	S288C	MATa rpt6∆::natR_kanR(Cterm) his3∆1 leu2∆0 ura3∆0	p7414_rpt6-1	This study	Boone lab
TSP3334		Parental strain	#N/A	S288C	MATa pcf11∆::natR_kanR(Cterm) his3∆1 leu2∆0 ura3∆0	p7414_pcf11-2	This study	Boone lab
TSP3335		Parental strain	#N/A	S288C	MATa tub4∆::natR_kanR(Cterm) his3∆1 leu2∆0 ura3∆0	p7414_tub4-y445d	This study	Boone lab
TSP3336		Parental strain	#N/A	S288C	MATa stn1∆::natR_kanR(Cterm) his3∆1 leu2∆0 ura3∆0	p7414_stn1-13	This study	Boone lab
TSP3339		Parental strain	#N/A	S288C	MATa taf5∆::natR_kanR(Cterm) his3∆1 leu2∆0 ura3∆0	p7414_taf5-15	This study	Boone lab
TSP3340		Parental strain	#N/A	S288C	MATa tor2∆::natR_kanR(Cterm) his3∆1 leu2∆0 ura3∆0	p7414_tor2-21	This study	Boone lab
TSP3341		Parental strain	#N/A	S288C	MATa spc19∆::natR_kanR(Cterm) his3∆1 leu2∆0 ura3∆0	p7414_spc19-5001	This study	Boone lab
TSP3342		Parental strain	#N/A	S288C	MATa gdi1∆::natR_kanR(Cterm) his3∆1 leu2∆0 ura3∆0	p7414_gdi1-1	This study	Boone lab
TSP3343		Parental strain	#N/A	S288C	MATa cdc48∆::natR_kanR(Cterm) his3∆1 leu2∆0 ura3∆0	p7414_cdc48-1	This study	Boone lab
TSP3344		Parental strain	#N/A	S288C	MATa cdc123∆::natR_kanR(Cterm) his3∆1 leu2∆0 ura3∆0	p7414_cdc123-4	This study	Boone lab
TSP3345		Parental strain	#N/A	S288C	MATa mcm3∆::natR_kanR(Cterm) his3∆1 leu2∆0 ura3∆0	p7414_mcm3-1	This study	Boone lab
TSP3346		Parental strain	#N/A	S288C	MATa spc98∆::natR_kanR(Cterm) his3∆1 leu2∆0 ura3∆0	p7414_spc98-5001	This study	Boone lab
TSP3350		Parental strain	#N/A	S288C	MATa rrp1∆::natR_kanR(Cterm) his3∆1 leu2∆0 ura3∆0	p7414_rrp1-1	This study	Boone lab
TSP3351		Parental strain	#N/A	S288C	MATa rgr1∆::natR_kanR(Cterm) his3∆1 leu2∆0 ura3∆0	p7414_rgr1-100	This study	Boone lab
TSP3352		Parental strain	#N/A	S288C	MATa hyp2∆::natR_kanR(Cterm) his3∆1 leu2∆0 ura3∆0	p7414_hyp2-1	This study	Boone lab
TSP3355		Parental strain	#N/A	S288C	MATa slu7∆::natR_kanR(Cterm) his3∆1 leu2∆0 ura3∆0	p7414_slu7-ts1	This study	Boone lab
TSP3356		Parental strain	#N/A	S288C	MATa rmp1∆::natR_kanR(Cterm) his3∆1 leu2∆0 ura3∆0	p7414_rmp1-ts	This study	Boone lab
TSP3359		Parental strain	#N/A	S288C	MATa frq1∆::natR_kanR(Cterm) his3∆1 leu2∆0 ura3∆0	p7414_frq1-1	This study	Boone lab
TSP3364		Parental strain	#N/A	S288C	MATa rlp7∆::natR_kanR(Cterm) his3∆1 leu2∆0 ura3∆0	p7414_rlp7-5001	This study	Boone lab
TSP3366		Parental strain	#N/A	S288C	MATa utp6∆::natR_kanR(Cterm) his3∆1 leu2∆0 ura3∆0	p7414_utp6-5001	This study	Boone lab
TSP3367		Parental strain	#N/A	S288C	MATa arc35∆::natR_kanR(Cterm) his3∆1 leu2∆0 ura3∆0	p7414_arc35-6	This study	Boone lab
TSP3369		Parental strain	#N/A	S288C	MATa bos1∆::natR_kanR(Cterm) his3∆1 leu2∆0 ura3∆0	p7414_bos1-1	This study	Boone lab
TSP3370		Parental strain	#N/A	S288C	MATa tfc1∆::natR_kanR(Cterm) his3∆1 leu2∆0 ura3∆0	p7414_tfc1-e447k	This study	Boone lab
TSP3371		Parental strain	#N/A	S288C	MATa lst8∆::natR_kanR(Cterm) his3∆1 leu2∆0 ura3∆0	p7414_lst8-15	This study	Boone lab
TSP3372		Parental strain	#N/A	S288C	MATa dbp6∆::natR_kanR(Cterm) his3∆1 leu2∆0 ura3∆0	p7414_dbp6-5001	This study	Boone lab
TSP3374		Parental strain	#N/A	S288C	MATa yip1∆::natR_kanR(Cterm) his3∆1 leu2∆0 ura3∆0	p7414_yip1-4	This study	Boone lab
TSP3375		Parental strain	#N/A	S288C	MATa sda1∆::natR_kanR(Cterm) his3∆1 leu2∆0 ura3∆0	p7414_sda1-2	This study	Boone lab
TSP3376		Parental strain	#N/A	S288C	MATa cdc24∆::natR_kanR(Cterm) his3∆1 leu2∆0 ura3∆0	p7414_cdc24-3	This study	Boone lab
TSP3378		Parental strain	#N/A	S288C	MATa pta1∆::natR_kanR(Cterm) his3∆1 leu2∆0 ura3∆0	p7414_pta1-5001	This study	Boone lab
TSP3379		Parental strain	#N/A	S288C	MATa gpi10∆::natR_kanR(Cterm) his3∆1 leu2∆0 ura3∆0	p7414_gpi10-5001	This study	Boone lab
TSP3381		Parental strain	#N/A	S288C	MATa smc5∆::natR_kanR(Cterm) his3∆1 leu2∆0 ura3∆0	p7414_smc5-6	This study	Boone lab
TSP3382		Parental strain	#N/A	S288C	MATa prp6∆::natR_kanR(Cterm) his3∆1 leu2∆0 ura3∆0	p7414_prp6-1	This study	Boone lab
TSP3383		Parental strain	#N/A	S288C	MATa psf1∆::natR_kanR(Cterm) his3∆1 leu2∆0 ura3∆0	p7414_psf1-1	This study	Boone lab
TSP3384		Parental strain	#N/A	S288C	MATa nnf1∆::natR_kanR(Cterm) his3∆1 leu2∆0 ura3∆0	p7414_nnf1-77	This study	Boone lab
TSP3385		Parental strain	#N/A	S288C	MATa mge1∆::natR_kanR(Cterm) his3∆1 leu2∆0 ura3∆0	p7414_mge1-100	This study	Boone lab
TSP3386		Parental strain	#N/A	S288C	MATa ssu72∆::natR_kanR(Cterm) his3∆1 leu2∆0 ura3∆0	p7414_ssu72-2	This study	Boone lab
TSP3388		Parental strain	#N/A	S288C	MATa sam35∆::natR_kanR(Cterm) his3∆1 leu2∆0 ura3∆0	p7414_sam35-2	This study	Boone lab
TSP3390		Parental strain	#N/A	S288C	MATa lsm2∆::natR_kanR(Cterm) his3∆1 leu2∆0 ura3∆0	p7414_lsm2-5001	This study	Boone lab
TSP3391		Parental strain	#N/A	S288C	MATa yhc1∆::natR_kanR(Cterm) his3∆1 leu2∆0 ura3∆0	p7414_yhc1-8	This study	Boone lab
TSP3392		Parental strain	#N/A	S288C	MATa hsf1∆::natR_kanR(Cterm) his3∆1 leu2∆0 ura3∆0	p7414_hsf1-848	This study	Boone lab
TSP3393		Parental strain	#N/A	S288C	MATa alr1∆::natR_kanR(Cterm) his3∆1 leu2∆0 ura3∆0	p7414_alr1-5001	This study	Boone lab
TSP3395		Parental strain	#N/A	S288C	MATa rpc17∆::natR_kanR(Cterm) his3∆1 leu2∆0 ura3∆0	p7414_rpc17-5001	This study	Boone lab
TSP3396		Parental strain	#N/A	S288C	MATa ntr2∆::natR_kanR(Cterm) his3∆1 leu2∆0 ura3∆0	p7414_ntr2-5001	This study	Boone lab
TSP3397		Parental strain	#N/A	S288C	MATa okp1∆::natR_kanR(Cterm) his3∆1 leu2∆0 ura3∆0	p7414_okp1-5	This study	Boone lab
TSP3398		Parental strain	#N/A	S288C	MATa ipi1∆::natR_kanR(Cterm) his3∆1 leu2∆0 ura3∆0	p7414_ipi1-5001	This study	Boone lab
TSP3399		Parental strain	#N/A	S288C	MATa mps2∆::natR_kanR(Cterm) his3∆1 leu2∆0 ura3∆0	p7414_mps2-1	This study	Boone lab
TSP3401		Parental strain	#N/A	S288C	MATa noc3∆::natR_kanR(Cterm) his3∆1 leu2∆0 ura3∆0	p7414_noc3-5001	This study	Boone lab
TSP3405		Parental strain	#N/A	S288C	MATa rsc3∆::natR_kanR(Cterm) his3∆1 leu2∆0 ura3∆0	p7414_rsc3-1	This study	Boone lab
TSP3407		Parental strain	#N/A	S288C	MATa tah11∆::natR_kanR(Cterm) his3∆1 leu2∆0 ura3∆0	p7414_tah11-ts	This study	Boone lab
TSP3410		Parental strain	#N/A	S288C	MATa med7∆::natR_kanR(Cterm) his3∆1 leu2∆0 ura3∆0	p7414_med7-141	This study	Boone lab
TSP3412		Parental strain	#N/A	S288C	MATa ssl1∆::natR_kanR(Cterm) his3∆1 leu2∆0 ura3∆0	p7414_ssl1-5001	This study	Boone lab
TSP3413		Parental strain	#N/A	S288C	MATa gln4∆::natR_kanR(Cterm) his3∆1 leu2∆0 ura3∆0	p7414_gln4-5001	This study	Boone lab
TSP3414		Parental strain	#N/A	S288C	MATa nop4∆::natR_kanR(Cterm) his3∆1 leu2∆0 ura3∆0	p7414_nop4-3	This study	Boone lab
TSP3418		Parental strain	#N/A	S288C	MATa enp1∆::natR_kanR(Cterm) his3∆1 leu2∆0 ura3∆0	p7414_enp1-1	This study	Boone lab
TSP3419		Parental strain	#N/A	S288C	MATa rib2∆::natR_kanR(Cterm) his3∆1 leu2∆0 ura3∆0	p7414_rib2-5001	This study	Boone lab
TSP3420		Parental strain	#N/A	S288C	MATa cdc33∆::natR_kanR(Cterm) his3∆1 leu2∆0 ura3∆0	p7414_cdc33-e72g	This study	Boone lab
TSP3422		Parental strain	#N/A	S288C	MATa prp42∆::natR_kanR(Cterm) his3∆1 leu2∆0 ura3∆0	p7414_prp42-5001	This study	Boone lab
TSP3423		Parental strain	#N/A	S288C	MATa fmn1∆::natR_kanR(Cterm) his3∆1 leu2∆0 ura3∆0	p7414_fmn1-5001	This study	Boone lab
TSP3427		Parental strain	#N/A	S288C	MATa uba1∆::natR_kanR(Cterm) his3∆1 leu2∆0 ura3∆0	p7414_uba1-1	This study	Boone lab
TSP3428		Parental strain	#N/A	S288C	MATa rot1∆::natR_kanR(Cterm) his3∆1 leu2∆0 ura3∆0	p7414_rot1-5001	This study	Boone lab
TSP3429		Parental strain	#N/A	S288C	MATa pre4∆::natR_kanR(Cterm) his3∆1 leu2∆0 ura3∆0	p7414_pre4-5001	This study	Boone lab
TSP3431		Parental strain	#N/A	S288C	MATa utp13∆::natR_kanR(Cterm) his3∆1 leu2∆0 ura3∆0	p7414_utp13-5001	This study	Boone lab
TSP3432		Parental strain	#N/A	S288C	MATa nuf2∆::natR_kanR(Cterm) his3∆1 leu2∆0 ura3∆0	p7414_nuf2-61	This study	Boone lab
TSP3433		Parental strain	#N/A	S288C	MATa ret2∆::natR_kanR(Cterm) his3∆1 leu2∆0 ura3∆0	p7414_ret2-1	This study	Boone lab
TSP3434		Parental strain	#N/A	S288C	MATa sec5∆::natR_kanR(Cterm) his3∆1 leu2∆0 ura3∆0	p7414_sec5-24	This study	Boone lab
TSP3435		Parental strain	#N/A	S288C	MATa gle1∆::natR_kanR(Cterm) his3∆1 leu2∆0 ura3∆0	p7414_gle1-2	This study	Boone lab
TSP3436		Parental strain	#N/A	S288C	MATa nop7∆::natR_kanR(Cterm) his3∆1 leu2∆0 ura3∆0	p7414_nop7-1	This study	Boone lab
TSP3439		Parental strain	#N/A	S288C	MATa rpn12∆::natR_kanR(Cterm) his3∆1 leu2∆0 ura3∆0	p7414_rpn12-1	This study	Boone lab
TSP3441		Parental strain	#N/A	S288C	MATa scc4∆::natR_kanR(Cterm) his3∆1 leu2∆0 ura3∆0	p7414_scc4-4	This study	Boone lab
TSP3443		Parental strain	#N/A	S288C	MATa frs2∆::natR_kanR(Cterm) his3∆1 leu2∆0 ura3∆0	p7414_frs2-5001	This study	Boone lab
TSP3444		Parental strain	#N/A	S288C	MATa cdc37∆::natR_kanR(Cterm) his3∆1 leu2∆0 ura3∆0	p7414_cdc37-1	This study	Boone lab
TSP3446		Parental strain	#N/A	S288C	MATa ubc9∆::natR_kanR(Cterm) his3∆1 leu2∆0 ura3∆0	p7414_ubc9-2	This study	Boone lab
TSP3448		Parental strain	#N/A	S288C	MATa gwt1∆::natR_kanR(Cterm) his3∆1 leu2∆0 ura3∆0	p7414_gwt1-20	This study	Boone lab
TSP3450		Parental strain	#N/A	S288C	MATa cof1∆::natR_kanR(Cterm) his3∆1 leu2∆0 ura3∆0	p7414_cof1-5	This study	Boone lab
TSP3451		Parental strain	#N/A	S288C	MATa rpc25∆::natR_kanR(Cterm) his3∆1 leu2∆0 ura3∆0	p7414_rpc25-5001	This study	Boone lab
TSP3452		Parental strain	#N/A	S288C	MATa guk1∆::natR_kanR(Cterm) his3∆1 leu2∆0 ura3∆0	p7414_guk1-5001	This study	Boone lab
TSP3453		Parental strain	#N/A	S288C	MATa mak21∆::natR_kanR(Cterm) his3∆1 leu2∆0 ura3∆0	p7414_mak21-1	This study	Boone lab
TSP3454		Parental strain	#N/A	S288C	MATa rba50∆::natR_kanR(Cterm) his3∆1 leu2∆0 ura3∆0	p7414_rba50-5001	This study	Boone lab
TSP3458		Parental strain	#N/A	S288C	MATa cdc42∆::natR_kanR(Cterm) his3∆1 leu2∆0 ura3∆0	p7414_cdc42-1	This study	Boone lab
TSP3459		Parental strain	#N/A	S288C	MATa rpt1∆::natR_kanR(Cterm) his3∆1 leu2∆0 ura3∆0	p7414_rpt1-1	This study	Boone lab
TSP3463		Parental strain	#N/A	S288C	MATa sec65∆::natR_kanR(Cterm) his3∆1 leu2∆0 ura3∆0	p7414_sec65-1	This study	Boone lab
TSP3465		Parental strain	#N/A	S288C	MATa mcm7∆::natR_kanR(Cterm) his3∆1 leu2∆0 ura3∆0	p7414_cdc47-ts	This study	Boone lab
TSP3467		Parental strain	#N/A	S288C	MATa smc4∆::natR_kanR(Cterm) his3∆1 leu2∆0 ura3∆0	p7414_smc4-1	This study	Boone lab
TSP3468		Parental strain	#N/A	S288C	MATa ded81∆::natR_kanR(Cterm) his3∆1 leu2∆0 ura3∆0	p7414_ded81-5001	This study	Boone lab
TSP3470		Parental strain	#N/A	S288C	MATa gaa1∆::natR_kanR(Cterm) his3∆1 leu2∆0 ura3∆0	p7414_gaa1-ts	This study	Boone lab
TSP3473		Parental strain	#N/A	S288C	MATa pup2∆::natR_kanR(Cterm) his3∆1 leu2∆0 ura3∆0	p7414_pup2-5001	This study	Boone lab
TSP3474		Parental strain	#N/A	S288C	MATa pol3∆::natR_kanR(Cterm) his3∆1 leu2∆0 ura3∆0	p7414_cdc2-2	This study	Boone lab
TSP3475		Parental strain	#N/A	S288C	MATa cks1∆::natR_kanR(Cterm) his3∆1 leu2∆0 ura3∆0	p7414_cks1-38	This study	Boone lab
TSP3476		Parental strain	#N/A	S288C	MATa gpi12∆::natR_kanR(Cterm) his3∆1 leu2∆0 ura3∆0	p7414_gpi12-5001	This study	Boone lab
TSP3477		Parental strain	#N/A	S288C	MATa fal1∆::natR_kanR(Cterm) his3∆1 leu2∆0 ura3∆0	p7414_fal1-1	This study	Boone lab
TSP3478		Parental strain	#N/A	S288C	MATa pkc1∆::natR_kanR(Cterm) his3∆1 leu2∆0 ura3∆0	p7414_pkc1-1	This study	Boone lab
TSP3480		Parental strain	#N/A	S288C	MATa tys1∆::natR_kanR(Cterm) his3∆1 leu2∆0 ura3∆0	p7414_tys1-1	This study	Boone lab
TSP3482		Parental strain	#N/A	S288C	MATa stu1∆::natR_kanR(Cterm) his3∆1 leu2∆0 ura3∆0	p7414_stu1-5	This study	Boone lab
TSP3483		Parental strain	#N/A	S288C	MATa qri1∆::natR_kanR(Cterm) his3∆1 leu2∆0 ura3∆0	p7414_qri1-ts1	This study	Boone lab
TSP3486		Parental strain	#N/A	S288C	MATa csl4∆::natR_kanR(Cterm) his3∆1 leu2∆0 ura3∆0	p7414_csl4-5001	This study	Boone lab
TSP3487		Parental strain	#N/A	S288C	MATa pol12∆::natR_kanR(Cterm) his3∆1 leu2∆0 ura3∆0	p7414_pol12-ts	This study	Boone lab
TSP3488		Parental strain	#N/A	S288C	MATa pre6∆::natR_kanR(Cterm) his3∆1 leu2∆0 ura3∆0	p7414_pre6-5001	This study	Boone lab
TSP3489		Parental strain	#N/A	S288C	MATa cdc23∆::natR_kanR(Cterm) his3∆1 leu2∆0 ura3∆0	p7414_cdc23-1	This study	Boone lab
TSP3490		Parental strain	#N/A	S288C	MATa cdc43∆::natR_kanR(Cterm) his3∆1 leu2∆0 ura3∆0	p7414_cdc43-2	This study	Boone lab
TSP3492		Parental strain	#N/A	S288C	MATa esa1∆::natR_kanR(Cterm) his3∆1 leu2∆0 ura3∆0	p7414_esa1-d414	This study	Boone lab
TSP3493		Parental strain	#N/A	S288C	MATa nup159∆::natR_kanR(Cterm) his3∆1 leu2∆0 ura3∆0	p7414_nup159-1	This study	Boone lab
TSP3494		Parental strain	#N/A	S288C	MATa nug1∆::natR_kanR(Cterm) his3∆1 leu2∆0 ura3∆0	p7414_nug1-2	This study	Boone lab
TSP3495		Parental strain	#N/A	S288C	MATa prp9∆::natR_kanR(Cterm) his3∆1 leu2∆0 ura3∆0	p7414_prp9-ts	This study	Boone lab
TSP3496		Parental strain	#N/A	S288C	MATa ria1∆::natR_kanR(Cterm) his3∆1 leu2∆0 ura3∆0	p7414_ria1-ts	This study	Boone lab
TSP3497		Parental strain	#N/A	S288C	MATa tfb1∆::natR_kanR(Cterm) his3∆1 leu2∆0 ura3∆0	p7414_tfb1-6	This study	Boone lab
TSP3500		Parental strain	#N/A	S288C	MATa snu56∆::natR_kanR(Cterm) his3∆1 leu2∆0 ura3∆0	p7414_snu56-5001	This study	Boone lab
TSP3502		Parental strain	#N/A	S288C	MATa dib1∆::natR_kanR(Cterm) his3∆1 leu2∆0 ura3∆0	p7414_dib1-5001	This study	Boone lab
TSP3505		Parental strain	#N/A	S288C	MATa ntf2∆::natR_kanR(Cterm) his3∆1 leu2∆0 ura3∆0	p7414_ntf2-h104y	This study	Boone lab
TSP3511		Parental strain	#N/A	S288C	MATa cdc8∆::natR_kanR(Cterm) his3∆1 leu2∆0 ura3∆0	p7414_cdc8-1	This study	Boone lab
TSP3512		Parental strain	#N/A	S288C	MATa pbn1∆::natR_kanR(Cterm) his3∆1 leu2∆0 ura3∆0	p7414_pbn1-5001	This study	Boone lab
TSP3513		Parental strain	#N/A	S288C	MATa psf3∆::natR_kanR(Cterm) his3∆1 leu2∆0 ura3∆0	p7414_psf3-5001	This study	Boone lab
TSP3515		Parental strain	#N/A	S288C	MATa prp28∆::natR_kanR(Cterm) his3∆1 leu2∆0 ura3∆0	p7414_prp28-101	This study	Boone lab
TSP3516		Parental strain	#N/A	S288C	MATa asa1∆::natR_kanR(Cterm) his3∆1 leu2∆0 ura3∆0	p7414_asa1-5001	This study	Boone lab
TSP3518		Parental strain	#N/A	S288C	MATa rpo21∆::natR_kanR(Cterm) his3∆1 leu2∆0 ura3∆0	p7414_rpo21-1	This study	Boone lab
TSP3519		Parental strain	#N/A	S288C	MATa sua7∆::natR_kanR(Cterm) his3∆1 leu2∆0 ura3∆0	p7414_sua7-c149r	This study	Boone lab
TSP3522		Parental strain	#N/A	S288C	MATa brx1∆::natR_kanR(Cterm) his3∆1 leu2∆0 ura3∆0	p7414_brx1-5001	This study	Boone lab
TSP3523		Parental strain	#N/A	S288C	MATa srp54∆::natR_kanR(Cterm) his3∆1 leu2∆0 ura3∆0	p7414_srp54-5001	This study	Boone lab
TSP3525		Parental strain	#N/A	S288C	MATa stt4∆::natR_kanR(Cterm) his3∆1 leu2∆0 ura3∆0	p7414_stt4-4	This study	Boone lab
TSP3526		Parental strain	#N/A	S288C	MATa cct4∆::natR_kanR(Cterm) his3∆1 leu2∆0 ura3∆0	p7414_cct4-1	This study	Boone lab
TSP3527		Parental strain	#N/A	S288C	MATa cab1∆::natR_kanR(Cterm) his3∆1 leu2∆0 ura3∆0	p7414_cab1-5001	This study	Boone lab
TSP3528		Parental strain	#N/A	S288C	MATa dml1∆::natR_kanR(Cterm) his3∆1 leu2∆0 ura3∆0	p7414_dml1-5001	This study	Boone lab
TSP3529		Parental strain	#N/A	S288C	MATa prp21∆::natR_kanR(Cterm) his3∆1 leu2∆0 ura3∆0	p7414_prp21-unknown	This study	Boone lab
TSP3530		Parental strain	#N/A	S288C	MATa prp21∆::natR_kanR(Cterm) his3∆1 leu2∆0 ura3∆0	p7414_prp21-ts	This study	Boone lab
TSP3531		Parental strain	#N/A	S288C	MATa dam1∆::natR_kanR(Cterm) his3∆1 leu2∆0 ura3∆0	p7414_dam1-1	This study	Boone lab
TSP3533		Parental strain	#N/A	S288C	MATa yhr020w∆::natR_kanR(Cterm) his3∆1 leu2∆0 ura3∆0	p7414_yhr020w-5001	This study	Boone lab
TSP3534		Parental strain	#N/A	S288C	MATa tfb3∆::natR_kanR(Cterm) his3∆1 leu2∆0 ura3∆0	p7414_tfb3-ts	This study	Boone lab
TSP3535		Parental strain	#N/A	S288C	MATa cef1∆::natR_kanR(Cterm) his3∆1 leu2∆0 ura3∆0	p7414_cef1-13	This study	Boone lab
TSP3538		Parental strain	#N/A	S288C	MATa aar2∆::natR_kanR(Cterm) his3∆1 leu2∆0 ura3∆0	p7414_aar2-5001	This study	Boone lab
TSP3539		Parental strain	#N/A	S288C	MATa rfa3∆::natR_kanR(Cterm) his3∆1 leu2∆0 ura3∆0	p7414_rfa3-313	This study	Boone lab
TSP3540		Parental strain	#N/A	S288C	MATa mas1∆::natR_kanR(Cterm) his3∆1 leu2∆0 ura3∆0	p7414_mas1-1	This study	Boone lab
TSP3541		Parental strain	#N/A	S288C	MATa rpn5∆::natR_kanR(Cterm) his3∆1 leu2∆0 ura3∆0	p7414_rpn5-1	This study	Boone lab
TSP3542		Parental strain	#N/A	S288C	MATa spt6∆::natR_kanR(Cterm) his3∆1 leu2∆0 ura3∆0	p7414_spt6-14	This study	Boone lab
TSP3543		Parental strain	#N/A	S288C	MATa nop14∆::natR_kanR(Cterm) his3∆1 leu2∆0 ura3∆0	p7414_nop14-5001	This study	Boone lab
TSP3544		Parental strain	#N/A	S288C	MATa kre9∆::natR_kanR(Cterm) his3∆1 leu2∆0 ura3∆0	p7414_kre9-5001	This study	Boone lab
TSP3545		Parental strain	#N/A	S288C	MATa pol5∆::natR_kanR(Cterm) his3∆1 leu2∆0 ura3∆0	p7414_pol5-3	This study	Boone lab
TSP3546		Parental strain	#N/A	S288C	MATa cdc15∆::natR_kanR(Cterm) his3∆1 leu2∆0 ura3∆0	p7414_cdc15-1	This study	Boone lab
TSP3547		Parental strain	#N/A	S288C	MATa mas2∆::natR_kanR(Cterm) his3∆1 leu2∆0 ura3∆0	p7414_mas2-10	This study	Boone lab
TSP3548		Parental strain	#N/A	S288C	MATa srp102∆::natR_kanR(Cterm) his3∆1 leu2∆0 ura3∆0	p7414_srp102-510	This study	Boone lab
TSP3549		Parental strain	#N/A	S288C	MATa nup57∆::natR_kanR(Cterm) his3∆1 leu2∆0 ura3∆0	p7414_nup57-e17	This study	Boone lab
TSP3550		Parental strain	#N/A	S288C	MATa ost2∆::natR_kanR(Cterm) his3∆1 leu2∆0 ura3∆0	p7414_ost2-5001	This study	Boone lab
TSP3551		Parental strain	#N/A	S288C	MATa sec10∆::natR_kanR(Cterm) his3∆1 leu2∆0 ura3∆0	p7414_sec10-2	This study	Boone lab
TSP3553		Parental strain	#N/A	S288C	MATa sec2∆::natR_kanR(Cterm) his3∆1 leu2∆0 ura3∆0	p7414_sec2-41	This study	Boone lab
TSP3554		Parental strain	#N/A	S288C	MATa taf8∆::natR_kanR(Cterm) his3∆1 leu2∆0 ura3∆0	p7414_taf8-7	This study	Boone lab
TSP3556		Parental strain	#N/A	S288C	MATa ame1∆::natR_kanR(Cterm) his3∆1 leu2∆0 ura3∆0	p7414_ame1-4	This study	Boone lab
TSP3557		Parental strain	#N/A	S288C	MATa pan1∆::natR_kanR(Cterm) his3∆1 leu2∆0 ura3∆0	p7414_pan1-4	This study	Boone lab
TSP3559		Parental strain	#N/A	S288C	MATa nog2∆::natR_kanR(Cterm) his3∆1 leu2∆0 ura3∆0	p7414_nog2-1	This study	Boone lab
TSP3561		Parental strain	#N/A	S288C	MATa ufd1∆::natR_kanR(Cterm) his3∆1 leu2∆0 ura3∆0	p7414_ufd1-2	This study	Boone lab
TSP3562		Parental strain	#N/A	S288C	MATa rpt3∆::natR_kanR(Cterm) his3∆1 leu2∆0 ura3∆0	p7414_rpt3-1	This study	Boone lab
TSP3564		Parental strain	#N/A	S288C	MATa nse4∆::natR_kanR(Cterm) his3∆1 leu2∆0 ura3∆0	p7414_nse4-ts2	This study	Boone lab
TSP3566		Parental strain	#N/A	S288C	MATa pri1∆::natR_kanR(Cterm) his3∆1 leu2∆0 ura3∆0	p7414_pri1-m4	This study	Boone lab
TSP3567		Parental strain	#N/A	S288C	MATa pds5∆::natR_kanR(Cterm) his3∆1 leu2∆0 ura3∆0	p7414_pds5-1	This study	Boone lab
TSP3568		Parental strain	#N/A	S288C	MATa rps13∆::natR_kanR(Cterm) his3∆1 leu2∆0 ura3∆0	p7414_rps13-5001	This study	Boone lab
TSP3569		Parental strain	#N/A	S288C	MATa mak5∆::natR_kanR(Cterm) his3∆1 leu2∆0 ura3∆0	p7414_mak5-5001	This study	Boone lab
TSP3570		Parental strain	#N/A	S288C	MATa prp39∆::natR_kanR(Cterm) his3∆1 leu2∆0 ura3∆0	p7414_prp39-1	This study	Boone lab
TSP3577		Parental strain	#N/A	S288C	MATa smc6∆::natR_kanR(Cterm) his3∆1 leu2∆0 ura3∆0	p7414_smc6-9	This study	Boone lab
TSP3578		Parental strain	#N/A	S288C	MATa sec14∆::natR_kanR(Cterm) his3∆1 leu2∆0 ura3∆0	p7414_sec14-3	This study	Boone lab
TSP3579		Parental strain	#N/A	S288C	MATa mes1∆::natR_kanR(Cterm) his3∆1 leu2∆0 ura3∆0	p7414_mes1-1	This study	Boone lab
TSP3580		Parental strain	#N/A	S288C	MATa has1∆::natR_kanR(Cterm) his3∆1 leu2∆0 ura3∆0	p7414_has1-5001	This study	Boone lab
TSP3581		Parental strain	#N/A	S288C	MATa nbp1∆::natR_kanR(Cterm) his3∆1 leu2∆0 ura3∆0	p7414_nbp1-1	This study	Boone lab
TSP3582		Parental strain	#N/A	S288C	MATa erd2∆::natR_kanR(Cterm) his3∆1 leu2∆0 ura3∆0	p7414_erd2-5001	This study	Boone lab
TSP3583		Parental strain	#N/A	S288C	MATa nmd3∆::natR_kanR(Cterm) his3∆1 leu2∆0 ura3∆0	p7414_nmd3-4	This study	Boone lab
TSP3584		Parental strain	#N/A	S288C	MATa rse1∆::natR_kanR(Cterm) his3∆1 leu2∆0 ura3∆0	p7414_rse1-1	This study	Boone lab
TSP3585		Parental strain	#N/A	S288C	MATa mcm4∆::natR_kanR(Cterm) his3∆1 leu2∆0 ura3∆0	p7414_mcm4-unknown	This study	Boone lab
TSP3587		Parental strain	#N/A	S288C	MATa pre7∆::natR_kanR(Cterm) his3∆1 leu2∆0 ura3∆0	p7414_pre7-5001	This study	Boone lab
TSP3588		Parental strain	#N/A	S288C	MATa clp1∆::natR_kanR(Cterm) his3∆1 leu2∆0 ura3∆0	p7414_clp1-5001	This study	Boone lab
TSP3589		Parental strain	#N/A	S288C	MATa rsc6∆::natR_kanR(Cterm) his3∆1 leu2∆0 ura3∆0	p7414_rsc6-5001	This study	Boone lab
TSP359		Parental strain	#N/A	S288C	MATα nsa1∆::KlLEU2_natR(Cterm) his3∆1 leu2∆0 ura3∆0	p7417_nsa1-5002	This study	Boone lab
TSP3592		Parental strain	#N/A	S288C	MATa spc97∆::natR_kanR(Cterm) his3∆1 leu2∆0 ura3∆0	p7414_spc97-5001	This study	Boone lab
TSP3593		Parental strain	#N/A	S288C	MATa cdc54∆::natR_kanR(Cterm) his3∆1 leu2∆0 ura3∆0	p7414_mcm4-5001	This study	Boone lab
TSP3595		Parental strain	#N/A	S288C	MATa ctr86∆::natR_kanR(Cterm) his3∆1 leu2∆0 ura3∆0	p7414_ctr86-5001	This study	Boone lab
TSP3596		Parental strain	#N/A	S288C	MATa pre1∆::natR_kanR(Cterm) his3∆1 leu2∆0 ura3∆0	p7414_pre1-1	This study	Boone lab
TSP3597		Parental strain	#N/A	S288C	MATa ski6∆::natR_kanR(Cterm) his3∆1 leu2∆0 ura3∆0	p7414_ski6-5001	This study	Boone lab
TSP3599		Parental strain	#N/A	S288C	MATa prp22∆::natR_kanR(Cterm) his3∆1 leu2∆0 ura3∆0	p7414_prp22-1	This study	Boone lab
TSP360		Parental strain	#N/A	S288C	MATα nsa1∆::KlLEU2_natR(Cterm) his3∆1 leu2∆0 ura3∆0	p7417_nsa1-5003	This study	Boone lab
TSP3601		Parental strain	#N/A	S288C	MATa mcd1∆::natR_kanR(Cterm) his3∆1 leu2∆0 ura3∆0	p7414_mcd1-73	This study	Boone lab
TSP3602		Parental strain	#N/A	S288C	MATa sec63∆::natR_kanR(Cterm) his3∆1 leu2∆0 ura3∆0	p7414_sec63-1	This study	Boone lab
TSP3603		Parental strain	#N/A	S288C	MATa lcb1∆::natR_kanR(Cterm) his3∆1 leu2∆0 ura3∆0	p7414_lcb1-4	This study	Boone lab
TSP3605		Parental strain	#N/A	S288C	MATa las17∆::natR_kanR(Cterm) his3∆1 leu2∆0 ura3∆0	p7414_las17-13	This study	Boone lab
TSP3607		Parental strain	#N/A	S288C	MATa ils1∆::natR_kanR(Cterm) his3∆1 leu2∆0 ura3∆0	p7414_ils1-1	This study	Boone lab
TSP3608		Parental strain	#N/A	S288C	MATa spc105∆::natR_kanR(Cterm) his3∆1 leu2∆0 ura3∆0	p7414_spc105-15	This study	Boone lab
TSP3609		Parental strain	#N/A	S288C	MATa rpg1∆::natR_kanR(Cterm) his3∆1 leu2∆0 ura3∆0	p7414_rpg1-1	This study	Boone lab
TSP3611		Parental strain	#N/A	S288C	MATa scd5∆::natR_kanR(Cterm) his3∆1 leu2∆0 ura3∆0	p7414_scd5-d338	This study	Boone lab
TSP3612		Parental strain	#N/A	S288C	MATa pam16∆::natR_kanR(Cterm) his3∆1 leu2∆0 ura3∆0	p7414_pam16-3	This study	Boone lab
TSP3615		Parental strain	#N/A	S288C	MATa sth1∆::natR_kanR(Cterm) his3∆1 leu2∆0 ura3∆0	p7414_sth1-2	This study	Boone lab
TSP3616		Parental strain	#N/A	S288C	MATa hrr25∆::natR_kanR(Cterm) his3∆1 leu2∆0 ura3∆0	p7414_hrr25-5001	This study	Boone lab
TSP3617		Parental strain	#N/A	S288C	MATa cct5∆::natR_kanR(Cterm) his3∆1 leu2∆0 ura3∆0	p7414_cct5-5001	This study	Boone lab
TSP3618		Parental strain	#N/A	S288C	MATa spc25∆::natR_kanR(Cterm) his3∆1 leu2∆0 ura3∆0	p7414_spc25-1	This study	Boone lab
TSP3620		Parental strain	#N/A	S288C	MATa arp3∆::natR_kanR(Cterm) his3∆1 leu2∆0 ura3∆0	p7414_arp3-31	This study	Boone lab
TSP3621		Parental strain	#N/A	S288C	MATa rpt2∆::natR_kanR(Cterm) his3∆1 leu2∆0 ura3∆0	p7414_rpt2-rf	This study	Boone lab
TSP3622		Parental strain	#N/A	S288C	MATa crs1∆::natR_kanR(Cterm) his3∆1 leu2∆0 ura3∆0	p7414_ynl247w-5001	This study	Boone lab
TSP3624		Parental strain	#N/A	S288C	MATa apc11∆::natR_kanR(Cterm) his3∆1 leu2∆0 ura3∆0	p7414_apc11-13	This study	Boone lab
TSP3625		Parental strain	#N/A	S288C	MATa rpt4∆::natR_kanR(Cterm) his3∆1 leu2∆0 ura3∆0	p7414_rpt4-145	This study	Boone lab
TSP3626		Parental strain	#N/A	S288C	MATa kar2∆::natR_kanR(Cterm) his3∆1 leu2∆0 ura3∆0	p7414_kar2-159	This study	Boone lab
TSP3627		Parental strain	#N/A	S288C	MATa srm1∆::natR_kanR(Cterm) his3∆1 leu2∆0 ura3∆0	p7414_srm1-g282s	This study	Boone lab
TSP3628		Parental strain	#N/A	S288C	MATa tad2∆::natR_kanR(Cterm) his3∆1 leu2∆0 ura3∆0	p7414_tad2-5001	This study	Boone lab
TSP3631		Parental strain	#N/A	S288C	MATa sed5∆::natR_kanR(Cterm) his3∆1 leu2∆0 ura3∆0	p7414_sed5-1	This study	Boone lab
TSP3634		Parental strain	#N/A	S288C	MATa rfc2∆::natR_kanR(Cterm) his3∆1 leu2∆0 ura3∆0	p7414_rfc2-1	This study	Boone lab
TSP3635		Parental strain	#N/A	S288C	MATa cdc25∆::natR_kanR(Cterm) his3∆1 leu2∆0 ura3∆0	p7414_cdc25-1	This study	Boone lab
TSP3636		Parental strain	#N/A	S288C	MATa rds3∆::natR_kanR(Cterm) his3∆1 leu2∆0 ura3∆0	p7414_rds3-1	This study	Boone lab
TSP3637		Parental strain	#N/A	S288C	MATa ipl1∆::natR_kanR(Cterm) his3∆1 leu2∆0 ura3∆0	p7414_ipl1-1	This study	Boone lab
TSP3638		Parental strain	#N/A	S288C	MATa rpc40∆::natR_kanR(Cterm) his3∆1 leu2∆0 ura3∆0	p7414_rpc40-v78r	This study	Boone lab
TSP3639		Parental strain	#N/A	S288C	MATa abf1∆::natR_kanR(Cterm) his3∆1 leu2∆0 ura3∆0	p7414_abf1-102	This study	Boone lab
TSP3640		Parental strain	#N/A	S288C	MATa scc2∆::natR_kanR(Cterm) his3∆1 leu2∆0 ura3∆0	p7414_scc2-4	This study	Boone lab
TSP3641		Parental strain	#N/A	S288C	MATa tim50∆::natR_kanR(Cterm) his3∆1 leu2∆0 ura3∆0	p7414_tim50-5001	This study	Boone lab
TSP3642		Parental strain	#N/A	S288C	MATa nut2∆::natR_kanR(Cterm) his3∆1 leu2∆0 ura3∆0	p7414_nut2-ts	This study	Boone lab
TSP3644		Parental strain	#N/A	S288C	MATa swd2∆::natR_kanR(Cterm) his3∆1 leu2∆0 ura3∆0	p7414_swd2-1	This study	Boone lab
TSP3645		Parental strain	#N/A	S288C	MATa cdc1∆::natR_kanR(Cterm) his3∆1 leu2∆0 ura3∆0	p7414_cdc1-2	This study	Boone lab
TSP3646		Parental strain	#N/A	S288C	MATa cog2∆::natR_kanR(Cterm) his3∆1 leu2∆0 ura3∆0	p7414_cog2-1	This study	Boone lab
TSP3647		Parental strain	#N/A	S288C	MATa ram2∆::natR_kanR(Cterm) his3∆1 leu2∆0 ura3∆0	p7414_ram2-5001	This study	Boone lab
TSP3648		Parental strain	#N/A	S288C	MATa cdc3∆::natR_kanR(Cterm) his3∆1 leu2∆0 ura3∆0	p7414_cdc3-1	This study	Boone lab
TSP3650		Parental strain	#N/A	S288C	MATa erg8∆::natR_kanR(Cterm) his3∆1 leu2∆0 ura3∆0	p7414_erg8-1	This study	Boone lab
TSP3651		Parental strain	#N/A	S288C	MATa big1∆::natR_kanR(Cterm) his3∆1 leu2∆0 ura3∆0	p7414_big1-5001	This study	Boone lab
TSP3652		Parental strain	#N/A	S288C	MATa tad3∆::natR_kanR(Cterm) his3∆1 leu2∆0 ura3∆0	p7414_tad3-5001	This study	Boone lab
TSP3654		Parental strain	#N/A	S288C	MATa tsc11∆::natR_kanR(Cterm) his3∆1 leu2∆0 ura3∆0	p7414_tsc11-1	This study	Boone lab
TSP3656		Parental strain	#N/A	S288C	MATa pup3∆::natR_kanR(Cterm) his3∆1 leu2∆0 ura3∆0	p7414_pup3-5001	This study	Boone lab
TSP3659		Parental strain	#N/A	S288C	MATa sts1∆::natR_kanR(Cterm) his3∆1 leu2∆0 ura3∆0	p7414_sts1-5001	This study	Boone lab
TSP3661		Parental strain	#N/A	S288C	MATa sub2∆::natR_kanR(Cterm) his3∆1 leu2∆0 ura3∆0	p7414_sub2-1	This study	Boone lab
TSP3663		Parental strain	#N/A	S288C	MATa prp3∆::natR_kanR(Cterm) his3∆1 leu2∆0 ura3∆0	p7414_prp3-1	This study	Boone lab
TSP3664		Parental strain	#N/A	S288C	MATa stt3∆::natR_kanR(Cterm) his3∆1 leu2∆0 ura3∆0	p7414_stt3-1	This study	Boone lab
TSP3665		Parental strain	#N/A	S288C	MATa sqt1∆::natR_kanR(Cterm) his3∆1 leu2∆0 ura3∆0	p7414_sqt1-201	This study	Boone lab
TSP3666		Parental strain	#N/A	S288C	MATa cdc12∆::natR_kanR(Cterm) his3∆1 leu2∆0 ura3∆0	p7414_cdc12-1	This study	Boone lab
TSP3667		Parental strain	#N/A	S288C	MATa taf7∆::natR_kanR(Cterm) his3∆1 leu2∆0 ura3∆0	p7414_taf7-ts1	This study	Boone lab
TSP3668		Parental strain	#N/A	S288C	MATa sec53∆::natR_kanR(Cterm) his3∆1 leu2∆0 ura3∆0	p7414_sec53-6	This study	Boone lab
TSP3672		Parental strain	#N/A	S288C	MATa yef3∆::natR_kanR(Cterm) his3∆1 leu2∆0 ura3∆0	p7414_yef3-f650s	This study	Boone lab
TSP3673		Parental strain	#N/A	S288C	MATa rrp5∆::natR_kanR(Cterm) his3∆1 leu2∆0 ura3∆0	p7414_rrp5-delta6	This study	Boone lab
TSP3674		Parental strain	#N/A	S288C	MATa brl1∆::natR_kanR(Cterm) his3∆1 leu2∆0 ura3∆0	p7414_brl1-2221	This study	Boone lab
TSP3675		Parental strain	#N/A	S288C	MATa kin28∆::natR_kanR(Cterm) his3∆1 leu2∆0 ura3∆0	p7414_kin28-ts	This study	Boone lab
TSP3676		Parental strain	#N/A	S288C	MATa pga3∆::natR_kanR(Cterm) his3∆1 leu2∆0 ura3∆0	p7414_pga3-5001	This study	Boone lab
TSP3678		Parental strain	#N/A	S288C	MATa rpo31∆::natR_kanR(Cterm) his3∆1 leu2∆0 ura3∆0	p7414_rpo31-698	This study	Boone lab
TSP3679		Parental strain	#N/A	S288C	MATa rpo31∆::natR_kanR(Cterm) his3∆1 leu2∆0 ura3∆0	p7414_rpo31-unknown	This study	Boone lab
TSP3680		Parental strain	#N/A	S288C	MATa snm1∆::natR_kanR(Cterm) his3∆1 leu2∆0 ura3∆0	p7414_snm1-172	This study	Boone lab
TSP3681		Parental strain	#N/A	S288C	MATa cdc60∆::natR_kanR(Cterm) his3∆1 leu2∆0 ura3∆0	p7414_cdc60-ts	This study	Boone lab
TSP3682		Parental strain	#N/A	S288C	MATa rsc9∆::natR_kanR(Cterm) his3∆1 leu2∆0 ura3∆0	p7414_rsc9-5001	This study	Boone lab
TSP3683		Parental strain	#N/A	S288C	MATa nsl1∆::natR_kanR(Cterm) his3∆1 leu2∆0 ura3∆0	p7414_nsl1-5	This study	Boone lab
TSP3685		Parental strain	#N/A	S288C	MATa dbp5∆::natR_kanR(Cterm) his3∆1 leu2∆0 ura3∆0	p7414_dbp5-1	This study	Boone lab
TSP3686		Parental strain	#N/A	S288C	MATa spp381∆::natR_kanR(Cterm) his3∆1 leu2∆0 ura3∆0	p7414_spp381-5001	This study	Boone lab
TSP3687		Parental strain	#N/A	S288C	MATa sec18∆::natR_kanR(Cterm) his3∆1 leu2∆0 ura3∆0	p7414_sec18-1	This study	Boone lab
TSP3688		Parental strain	#N/A	S288C	MATa rib7∆::natR_kanR(Cterm) his3∆1 leu2∆0 ura3∆0	p7414_rib7-5001	This study	Boone lab
TSP3691		Parental strain	#N/A	S288C	MATa rat1∆::natR_kanR(Cterm) his3∆1 leu2∆0 ura3∆0	p7414_rat1-1	This study	Boone lab
TSP3693		Parental strain	#N/A	S288C	MATa sec17∆::natR_kanR(Cterm) his3∆1 leu2∆0 ura3∆0	p7414_sec17-1	This study	Boone lab
TSP3694		Parental strain	#N/A	S288C	MATa tfg2∆::natR_kanR(Cterm) his3∆1 leu2∆0 ura3∆0	p7414_tfg2-5001	This study	Boone lab
TSP3695		Parental strain	#N/A	S288C	MATa gpi15∆::natR_kanR(Cterm) his3∆1 leu2∆0 ura3∆0	p7414_gpi15-5001	This study	Boone lab
TSP3697		Parental strain	#N/A	S288C	MATa cab2∆::natR_kanR(Cterm) his3∆1 leu2∆0 ura3∆0	p7414_cab2-5001	This study	Boone lab
TSP3699		Parental strain	#N/A	S288C	MATa cab4∆::natR_kanR(Cterm) his3∆1 leu2∆0 ura3∆0	p7414_cab4-5001	This study	Boone lab
TSP3700		Parental strain	#N/A	S288C	MATa afg2∆::natR_kanR(Cterm) his3∆1 leu2∆0 ura3∆0	p7414_afg2-18	This study	Boone lab
TSP3705		Parental strain	#N/A	S288C	MATa erg27∆::natR_kanR(Cterm) his3∆1 leu2∆0 ura3∆0	p7414_erg27-5001	This study	Boone lab
TSP3706		Parental strain	#N/A	S288C	MATa cwc22∆::natR_kanR(Cterm) his3∆1 leu2∆0 ura3∆0	p7414_cwc22-5001	This study	Boone lab
TSP3707		Parental strain	#N/A	S288C	MATa yor262w∆::natR_kanR(Cterm) his3∆1 leu2∆0 ura3∆0	p7414_gpn2-5001	This study	Boone lab
TSP3711		Parental strain	#N/A	S288C	MATa rpc11∆::natR_kanR(Cterm) his3∆1 leu2∆0 ura3∆0	p7414_rpc11-5001	This study	Boone lab
TSP3713		Parental strain	#N/A	S288C	MATa kog1∆::natR_kanR(Cterm) his3∆1 leu2∆0 ura3∆0	p7414_kog1-1	This study	Boone lab
TSP3714		Parental strain	#N/A	S288C	MATa nip7∆::natR_kanR(Cterm) his3∆1 leu2∆0 ura3∆0	p7414_nip7-1	This study	Boone lab
TSP3715		Parental strain	#N/A	S288C	MATa apc4∆::natR_kanR(Cterm) his3∆1 leu2∆0 ura3∆0	p7414_apc4-5001	This study	Boone lab
TSP3716		Parental strain	#N/A	S288C	MATa rfc5∆::natR_kanR(Cterm) his3∆1 leu2∆0 ura3∆0	p7414_rfc5-1	This study	Boone lab
TSP3720		Parental strain	#N/A	S288C	MATa nop1∆::natR_kanR(Cterm) his3∆1 leu2∆0 ura3∆0	p7414_nop1-2	This study	Boone lab
TSP3721		Parental strain	#N/A	S288C	MATa rpn11∆::natR_kanR(Cterm) his3∆1 leu2∆0 ura3∆0	p7414_rpn11-14	This study	Boone lab
TSP3722		Parental strain	#N/A	S288C	MATa tsc13∆::natR_kanR(Cterm) his3∆1 leu2∆0 ura3∆0	p7414_tsc13-5001	This study	Boone lab
TSP3723		Parental strain	#N/A	S288C	MATa ynl181w∆::natR_kanR(Cterm) his3∆1 leu2∆0 ura3∆0	p7414_pbr1-5001	This study	Boone lab
TSP3725		Parental strain	#N/A	S288C	MATa arc15∆::natR_kanR(Cterm) his3∆1 leu2∆0 ura3∆0	p7414_arc15-10	This study	Boone lab
TSP3726		Parental strain	#N/A	S288C	MATa ipi3∆::natR_kanR(Cterm) his3∆1 leu2∆0 ura3∆0	p7414_ipi3-5001	This study	Boone lab
TSP3728		Parental strain	#N/A	S288C	MATa mak11∆::natR_kanR(Cterm) his3∆1 leu2∆0 ura3∆0	p7414_mak11-2	This study	Boone lab
TSP3729		Parental strain	#N/A	S288C	MATa rpb7∆::natR_kanR(Cterm) his3∆1 leu2∆0 ura3∆0	p7414_rpb7-5001	This study	Boone lab
TSP3730		Parental strain	#N/A	S288C	MATa sen2∆::natR_kanR(Cterm) his3∆1 leu2∆0 ura3∆0	p7414_sen2-1	This study	Boone lab
TSP3732		Parental strain	#N/A	S288C	MATa gpi8∆::natR_kanR(Cterm) his3∆1 leu2∆0 ura3∆0	p7414_gpi8-ts	This study	Boone lab
TSP3733		Parental strain	#N/A	S288C	MATa cdc16∆::natR_kanR(Cterm) his3∆1 leu2∆0 ura3∆0	p7414_cdc16-1	This study	Boone lab
TSP3734		Parental strain	#N/A	S288C	MATa cdc7∆::natR_kanR(Cterm) his3∆1 leu2∆0 ura3∆0	p7414_cdc7-1	This study	Boone lab
TSP3735		Parental strain	#N/A	S288C	MATa rsc58∆::natR_kanR(Cterm) his3∆1 leu2∆0 ura3∆0	p7414_rsc58-5001	This study	Boone lab
TSP3736		Parental strain	#N/A	S288C	MATa sec59∆::natR_kanR(Cterm) his3∆1 leu2∆0 ura3∆0	p7414_sec59-ts	This study	Boone lab
TSP3738		Parental strain	#N/A	S288C	MATa cdc11∆::natR_kanR(Cterm) his3∆1 leu2∆0 ura3∆0	p7414_cdc11-2	This study	Boone lab
TSP374		Parental strain	#N/A	S288C	MATα rok1∆::KlLEU2_natR(Cterm) his3∆1 leu2∆0 ura3∆0	p7417_rok1-5001	This study	Boone lab
TSP3740		Parental strain	#N/A	S288C	MATa bms1∆::natR_kanR(Cterm) his3∆1 leu2∆0 ura3∆0	p7414_bms1-1	This study	Boone lab
TSP3741		Parental strain	#N/A	S288C	MATa sfi1∆::natR_kanR(Cterm) his3∆1 leu2∆0 ura3∆0	p7414_sfi1-3	This study	Boone lab
TSP3742		Parental strain	#N/A	S288C	MATa bet2∆::natR_kanR(Cterm) his3∆1 leu2∆0 ura3∆0	p7414_bet2-1	This study	Boone lab
TSP3744		Parental strain	#N/A	S288C	MATa sec6∆::natR_kanR(Cterm) his3∆1 leu2∆0 ura3∆0	p7414_sec6-4	This study	Boone lab
TSP3745		Parental strain	#N/A	S288C	MATa rfc4∆::natR_kanR(Cterm) his3∆1 leu2∆0 ura3∆0	p7414_rfc4-20	This study	Boone lab
TSP3747		Parental strain	#N/A	S288C	MATa prp2∆::natR_kanR(Cterm) his3∆1 leu2∆0 ura3∆0	p7414_prp2-1	This study	Boone lab
TSP3748		Parental strain	#N/A	S288C	MATa prp4∆::natR_kanR(Cterm) his3∆1 leu2∆0 ura3∆0	p7414_prp4-1	This study	Boone lab
TSP3749		Parental strain	#N/A	S288C	MATa srp1∆::natR_kanR(Cterm) his3∆1 leu2∆0 ura3∆0	p7414_srp1-5001	This study	Boone lab
TSP375		Parental strain	#N/A	S288C	MATα rok1∆::KlLEU2_natR(Cterm) his3∆1 leu2∆0 ura3∆0	p7417_rok1-5002	This study	Boone lab
TSP3752		Parental strain	#N/A	S288C	MATa ipp1∆::natR_kanR(Cterm) his3∆1 leu2∆0 ura3∆0	p7414_ipp1-5001	This study	Boone lab
TSP3753		Parental strain	#N/A	S288C	MATa gpi2∆::natR_kanR(Cterm) his3∆1 leu2∆0 ura3∆0	p7414_gpi2-1-7b	This study	Boone lab
TSP3758		Parental strain	#N/A	S288C	MATa cab5∆::natR_kanR(Cterm) his3∆1 leu2∆0 ura3∆0	p7414_cab5-1	This study	Boone lab
TSP3759		Parental strain	#N/A	S288C	MATa mtw1∆::natR_kanR(Cterm) his3∆1 leu2∆0 ura3∆0	p7414_mtw1-ts	This study	Boone lab
TSP3760		Parental strain	#N/A	S288C	MATa eco1∆::natR_kanR(Cterm) his3∆1 leu2∆0 ura3∆0	p7414_eco1-1	This study	Boone lab
TSP3762		Parental strain	#N/A	S288C	MATa cdc36∆::natR_kanR(Cterm) his3∆1 leu2∆0 ura3∆0	p7414_cdc36-16	This study	Boone lab
TSP3767		Parental strain	#N/A	S288C	MATa krr1∆::natR_kanR(Cterm) his3∆1 leu2∆0 ura3∆0	p7414_krr1-17	This study	Boone lab
TSP3768		Parental strain	#N/A	S288C	MATa rna1∆::natR_kanR(Cterm) his3∆1 leu2∆0 ura3∆0	p7414_rna1-1	This study	Boone lab
TSP3769		Parental strain	#N/A	S288C	MATa pse1∆::natR_kanR(Cterm) his3∆1 leu2∆0 ura3∆0	p7414_pse1-41	This study	Boone lab
TSP377		Parental strain	#N/A	S288C	MATα mcm6∆::KlLEU2_natR(Cterm) his3∆1 leu2∆0 ura3∆0	p7417_mcm6-5001	This study	Boone lab
TSP3771		Parental strain	#N/A	S288C	MATa sec11∆::natR_kanR(Cterm) his3∆1 leu2∆0 ura3∆0	p7414_sec11-2	This study	Boone lab
TSP3772		Parental strain	#N/A	S288C	MATa snu114∆::natR_kanR(Cterm) his3∆1 leu2∆0 ura3∆0	p7414_snu114-40	This study	Boone lab
TSP3774		Parental strain	#N/A	S288C	MATa taf9∆::natR_kanR(Cterm) his3∆1 leu2∆0 ura3∆0	p7414_taf9-ts2	This study	Boone lab
TSP3775		Parental strain	#N/A	S288C	MATa pfy1∆::natR_kanR(Cterm) his3∆1 leu2∆0 ura3∆0	p7414_pfy1-13	This study	Boone lab
TSP3776		Parental strain	#N/A	S288C	MATa cdc14∆::natR_kanR(Cterm) his3∆1 leu2∆0 ura3∆0	p7414_cdc14-1	This study	Boone lab
TSP3778		Parental strain	#N/A	S288C	MATa orc6∆::natR_kanR(Cterm) his3∆1 leu2∆0 ura3∆0	p7414_orc6-5001	This study	Boone lab
TSP3779		Parental strain	#N/A	S288C	MATa emg1∆::natR_kanR(Cterm) his3∆1 leu2∆0 ura3∆0	p7414_emg1-1	This study	Boone lab
TSP378		Parental strain	#N/A	S288C	MATα mcm6∆::KlLEU2_natR(Cterm) his3∆1 leu2∆0 ura3∆0	p7417_mcm6-5002	This study	Boone lab
TSP3780		Parental strain	#N/A	S288C	MATa snu23∆::natR_kanR(Cterm) his3∆1 leu2∆0 ura3∆0	p7414_snu23-5001	This study	Boone lab
TSP3782		Parental strain	#N/A	S288C	MATa apc2∆::natR_kanR(Cterm) his3∆1 leu2∆0 ura3∆0	p7414_apc2-8	This study	Boone lab
TSP3785		Parental strain	#N/A	S288C	MATa dis3∆::natR_kanR(Cterm) his3∆1 leu2∆0 ura3∆0	p7414_dis3-1	This study	Boone lab
TSP3787		Parental strain	#N/A	S288C	MATa cep3∆::natR_kanR(Cterm) his3∆1 leu2∆0 ura3∆0	p7414_cep3-unknown	This study	Boone lab
TSP3789		Parental strain	#N/A	S288C	MATa pol31∆::natR_kanR(Cterm) his3∆1 leu2∆0 ura3∆0	p7414_hys2-ts	This study	Boone lab
TSP3790		Parental strain	#N/A	S288C	MATa tsr4∆::natR_kanR(Cterm) his3∆1 leu2∆0 ura3∆0	p7414_tsr4-5001	This study	Boone lab
TSP3791		Parental strain	#N/A	S288C	MATa tem1∆::natR_kanR(Cterm) his3∆1 leu2∆0 ura3∆0	p7414_tem1-3	This study	Boone lab
TSP3795		Parental strain	#N/A	S288C	MATa arc40∆::natR_kanR(Cterm) his3∆1 leu2∆0 ura3∆0	p7414_arc40-5001	This study	Boone lab
TSP3796		Parental strain	#N/A	S288C	MATa sld5∆::natR_kanR(Cterm) his3∆1 leu2∆0 ura3∆0	p7414_sld5-5001	This study	Boone lab
TSP3798		Parental strain	#N/A	S288C	MATa arp7∆::natR_kanR(Cterm) his3∆1 leu2∆0 ura3∆0	p7414_arp7-e411k	This study	Boone lab
TSP3799		Parental strain	#N/A	S288C	MATa dcp2∆::natR_kanR(Cterm) his3∆1 leu2∆0 ura3∆0	p7414_dcp2-7	This study	Boone lab
TSP380		Parental strain	#N/A	S288C	MATα vrg4∆::KlLEU2_natR(Cterm) his3∆1 leu2∆0 ura3∆0	p7417_vrg4-5001	This study	Boone lab
TSP3800		Parental strain	#N/A	S288C	MATa nob1∆::natR_kanR(Cterm) his3∆1 leu2∆0 ura3∆0	p7414_nob1-5001	This study	Boone lab
TSP3801		Parental strain	#N/A	S288C	MATa rpn7∆::natR_kanR(Cterm) his3∆1 leu2∆0 ura3∆0	p7414_rpn7-3	This study	Boone lab
TSP3802		Parental strain	#N/A	S288C	MATa abd1∆::natR_kanR(Cterm) his3∆1 leu2∆0 ura3∆0	p7414_abd1-5	This study	Boone lab
TSP3803		Parental strain	#N/A	S288C	MATa arp9∆::natR_kanR(Cterm) his3∆1 leu2∆0 ura3∆0	p7414_arp9-1	This study	Boone lab
TSP3805		Parental strain	#N/A	S288C	MATa prp5∆::natR_kanR(Cterm) his3∆1 leu2∆0 ura3∆0	p7414_prp5-1	This study	Boone lab
TSP3808		Parental strain	#N/A	S288C	MATa rpa190∆::natR_kanR(Cterm) his3∆1 leu2∆0 ura3∆0	p7414_rpa190-g728d	This study	Boone lab
TSP3810		Parental strain	#N/A	S288C	MATa pob3∆::natR_kanR(Cterm) his3∆1 leu2∆0 ura3∆0	p7414_pob3-7	This study	Boone lab
TSP3812		Parental strain	#N/A	S288C	MATa dbf4∆::natR_kanR(Cterm) his3∆1 leu2∆0 ura3∆0	p7414_dbf4-3	This study	Boone lab
TSP3813		Parental strain	#N/A	S288C	MATa ynl260c∆::natR_kanR(Cterm) his3∆1 leu2∆0 ura3∆0	p7414_lto1-5002	This study	Boone lab
TSP3815		Parental strain	#N/A	S288C	MATa orc5∆::natR_kanR(Cterm) his3∆1 leu2∆0 ura3∆0	p7414_orc5-70	This study	Boone lab
TSP3818		Parental strain	#N/A	S288C	MATa wbp1∆::natR_kanR(Cterm) his3∆1 leu2∆0 ura3∆0	p7414_wbp1-1	This study	Boone lab
TSP3819		Parental strain	#N/A	S288C	MATa pol2∆::natR_kanR(Cterm) his3∆1 leu2∆0 ura3∆0	p7414_pol2-12	This study	Boone lab
TSP3820		Parental strain	#N/A	S288C	MATa ssl2∆::natR_kanR(Cterm) his3∆1 leu2∆0 ura3∆0	p7414_ssl2-ts	This study	Boone lab
TSP3825		Parental strain	#N/A	S288C	MATa ndc80∆::natR_kanR(Cterm) his3∆1 leu2∆0 ura3∆0	p7414_tid3-1	This study	Boone lab
TSP3827		Parental strain	#N/A	S288C	MATa tfa2∆::natR_kanR(Cterm) his3∆1 leu2∆0 ura3∆0	p7414_tfa2-45	This study	Boone lab
TSP3828		Parental strain	#N/A	S288C	MATa gfa1∆::natR_kanR(Cterm) his3∆1 leu2∆0 ura3∆0	p7414_gfa1-97	This study	Boone lab
TSP3829		Parental strain	#N/A	S288C	MATa ydr341c∆::natR_kanR(Cterm) his3∆1 leu2∆0 ura3∆0	p7414_ydr341c-5001	This study	Boone lab
TSP3830		Parental strain	#N/A	S288C	MATa gcd14∆::natR_kanR(Cterm) his3∆1 leu2∆0 ura3∆0	p7414_gcd14-4	This study	Boone lab
TSP3831		Parental strain	#N/A	S288C	MATa prp46∆::natR_kanR(Cterm) his3∆1 leu2∆0 ura3∆0	p7414_prp46-5001	This study	Boone lab
TSP3832		Parental strain	#N/A	S288C	MATa cft2∆::natR_kanR(Cterm) his3∆1 leu2∆0 ura3∆0	p7414_cft2-5001	This study	Boone lab
TSP3833		Parental strain	#N/A	S288C	MATa sln1∆::natR_kanR(Cterm) his3∆1 leu2∆0 ura3∆0	p7414_sln1-ts4	This study	Boone lab
TSP3834		Parental strain	#N/A	S288C	MATa dpm1∆::natR_kanR(Cterm) his3∆1 leu2∆0 ura3∆0	p7414_dpm1-6	This study	Boone lab
TSP3836		Parental strain	#N/A	S288C	MATa sof1∆::natR_kanR(Cterm) his3∆1 leu2∆0 ura3∆0	p7414_sof1-5001	This study	Boone lab
TSP3837		Parental strain	#N/A	S288C	MATa msl5∆::natR_kanR(Cterm) his3∆1 leu2∆0 ura3∆0	p7414_msl5-9	This study	Boone lab
TSP3838		Parental strain	#N/A	S288C	MATa mps1∆::natR_kanR(Cterm) his3∆1 leu2∆0 ura3∆0	p7414_mps1-3796	This study	Boone lab
TSP384		Parental strain	#N/A	S288C	MATα cse1∆::KlLEU2_natR(Cterm) his3∆1 leu2∆0 ura3∆0	p7417_cse1-5002	This study	Boone lab
TSP3840		Parental strain	#N/A	S288C	MATa mms21∆::natR_kanR(Cterm) his3∆1 leu2∆0 ura3∆0	p7414_mms21-1	This study	Boone lab
TSP3841		Parental strain	#N/A	S288C	MATa clf1∆::natR_kanR(Cterm) his3∆1 leu2∆0 ura3∆0	p7414_clf1-1	This study	Boone lab
TSP3842		Parental strain	#N/A	S288C	MATa syf1∆::natR_kanR(Cterm) his3∆1 leu2∆0 ura3∆0	p7414_syf1-5001	This study	Boone lab
TSP3844		Parental strain	#N/A	S288C	MATa stu2∆::natR_kanR(Cterm) his3∆1 leu2∆0 ura3∆0	p7414_stu2-10	This study	Boone lab
TSP3845		Parental strain	#N/A	S288C	MATa arp2∆::natR_kanR(Cterm) his3∆1 leu2∆0 ura3∆0	p7414_arp2-14	This study	Boone lab
TSP3847		Parental strain	#N/A	S288C	MATa ugp1∆::natR_kanR(Cterm) his3∆1 leu2∆0 ura3∆0	p7414_ugp1-5001	This study	Boone lab
TSP3848		Parental strain	#N/A	S288C	MATa cet1∆::natR_kanR(Cterm) his3∆1 leu2∆0 ura3∆0	p7414_cet1-15	This study	Boone lab
TSP3850		Parental strain	#N/A	S288C	MATa bet3∆::natR_kanR(Cterm) his3∆1 leu2∆0 ura3∆0	p7414_bet3-5001	This study	Boone lab
TSP3852		Parental strain	#N/A	S288C	MATa crm1∆::natR_kanR(Cterm) his3∆1 leu2∆0 ura3∆0	p7414_crm1-1	This study	Boone lab
TSP3853		Parental strain	#N/A	S288C	MATa sec16∆::natR_kanR(Cterm) his3∆1 leu2∆0 ura3∆0	p7414_sec16-2	This study	Boone lab
TSP3856		Parental strain	#N/A	S288C	MATa cus1∆::natR_kanR(Cterm) his3∆1 leu2∆0 ura3∆0	p7414_cus1-3	This study	Boone lab
TSP3858		Parental strain	#N/A	S288C	MATa gpi1∆::natR_kanR(Cterm) his3∆1 leu2∆0 ura3∆0	p7414_gpi1-1	This study	Boone lab
TSP386		Parental strain	#N/A	S288C	MATα cse1∆::KlLEU2_natR(Cterm) his3∆1 leu2∆0 ura3∆0	p7417_cse1-206	This study	Boone lab
TSP3860		Parental strain	#N/A	S288C	MATa taf6∆::natR_kanR(Cterm) his3∆1 leu2∆0 ura3∆0	p7414_taf6-ts	This study	Boone lab
TSP3861		Parental strain	#N/A	S288C	MATa pri2∆::natR_kanR(Cterm) his3∆1 leu2∆0 ura3∆0	p7414_pri2-1	This study	Boone lab
TSP3862		Parental strain	#N/A	S288C	MATa sld3∆::natR_kanR(Cterm) his3∆1 leu2∆0 ura3∆0	p7414_sld3-5001	This study	Boone lab
TSP3864		Parental strain	#N/A	S288C	MATa dip2∆::natR_kanR(Cterm) his3∆1 leu2∆0 ura3∆0	p7414_dip2-5001	This study	Boone lab
TSP3868		Parental strain	#N/A	S288C	MATa prp38∆::natR_kanR(Cterm) his3∆1 leu2∆0 ura3∆0	p7414_prp38-1	This study	Boone lab
TSP3869		Parental strain	#N/A	S288C	MATa exo84∆::natR_kanR(Cterm) his3∆1 leu2∆0 ura3∆0	p7414_exo84-102	This study	Boone lab
TSP387		Parental strain	#N/A	S288C	MATα erg25∆::KlLEU2_natR(Cterm) his3∆1 leu2∆0 ura3∆0	p7417_erg25-5001	This study	Boone lab
TSP3873		Parental strain	#N/A	S288C	MATa prp43∆::natR_kanR(Cterm) his3∆1 leu2∆0 ura3∆0	p7414_prp43-ts2	This study	Boone lab
TSP3876		Parental strain	#N/A	S288C	MATa nse3∆::natR_kanR(Cterm) his3∆1 leu2∆0 ura3∆0	p7414_nse3-ts4	This study	Boone lab
TSP3877		Parental strain	#N/A	S288C	MATa cdc20∆::natR_kanR(Cterm) his3∆1 leu2∆0 ura3∆0	p7414_cdc20-1	This study	Boone lab
TSP388		Parental strain	#N/A	S288C	MATα vht1∆::KlLEU2_natR(Cterm) his3∆1 leu2∆0 ura3∆0	p7417_vht1-5001	This study	Boone lab
TSP3883		Parental strain	#N/A	S288C	MATa nop2∆::natR_kanR(Cterm) his3∆1 leu2∆0 ura3∆0	p7414_nop2-3	This study	Boone lab
TSP3888		Parental strain	#N/A	S288C	MATa taf12∆::natR_kanR(Cterm) his3∆1 leu2∆0 ura3∆0	p7414_taf12-l446a	This study	Boone lab
TSP3889		Parental strain	#N/A	S288C	MATa rsp5∆::natR_kanR(Cterm) his3∆1 leu2∆0 ura3∆0	p7414_rsp5-sm1	This study	Boone lab
TSP3890		Parental strain	#N/A	S288C	MATa rrs1∆::natR_kanR(Cterm) his3∆1 leu2∆0 ura3∆0	p7414_rrs1-84	This study	Boone lab
TSP3891		Parental strain	#N/A	S288C	MATa gpi13∆::natR_kanR(Cterm) his3∆1 leu2∆0 ura3∆0	p7414_gpi13-5	This study	Boone lab
TSP3892		Parental strain	#N/A	S288C	MATa ask1∆::natR_kanR(Cterm) his3∆1 leu2∆0 ura3∆0	p7414_ask1-3	This study	Boone lab
TSP3893		Parental strain	#N/A	S288C	MATa rsc8∆::natR_kanR(Cterm) his3∆1 leu2∆0 ura3∆0	p7414_rsc8-ts21	This study	Boone lab
TSP3894		Parental strain	#N/A	S288C	MATa snu13∆::natR_kanR(Cterm) his3∆1 leu2∆0 ura3∆0	p7414_snu13-l67w	This study	Boone lab
TSP3895		Parental strain	#N/A	S288C	MATa smc3∆::natR_kanR(Cterm) his3∆1 leu2∆0 ura3∆0	p7414_smc3-42	This study	Boone lab
TSP3896		Parental strain	#N/A	S288C	MATa spc24∆::natR_kanR(Cterm) his3∆1 leu2∆0 ura3∆0	p7414_spc24-9	This study	Boone lab
TSP3897		Parental strain	#N/A	S288C	MATa gpi19∆::natR_kanR(Cterm) his3∆1 leu2∆0 ura3∆0	p7414_gpi19-5001	This study	Boone lab
TSP3898		Parental strain	#N/A	S288C	MATa prp16∆::natR_kanR(Cterm) his3∆1 leu2∆0 ura3∆0	p7414_prp16-ts	This study	Boone lab
TSP3900		Parental strain	#N/A	S288C	MATa cdc4∆::natR_kanR(Cterm) his3∆1 leu2∆0 ura3∆0	p7414_cdc4-3	This study	Boone lab
TSP3901		Parental strain	#N/A	S288C	MATa sec12∆::natR_kanR(Cterm) his3∆1 leu2∆0 ura3∆0	p7414_sec12-1	This study	Boone lab
TSP3903		Parental strain	#N/A	S288C	MATa med6∆::natR_kanR(Cterm) his3∆1 leu2∆0 ura3∆0	p7414_med6-ts	This study	Boone lab
TSP3907		Parental strain	#N/A	S288C	MATa med8∆::natR_kanR(Cterm) his3∆1 leu2∆0 ura3∆0	p7414_med8-51	This study	Boone lab
TSP3908		Parental strain	#N/A	S288C	MATa taf13∆::natR_kanR(Cterm) his3∆1 leu2∆0 ura3∆0	p7414_taf13-2	This study	Boone lab
TSP3910		Parental strain	#N/A	S288C	MATa rpt6∆::natR_kanR(Cterm) his3∆1 leu2∆0 ura3∆0	p7414_rpt6-20	This study	Boone lab
TSP3911		Parental strain	#N/A	S288C	MATa pcf11∆::natR_kanR(Cterm) his3∆1 leu2∆0 ura3∆0	p7414_pcf11-ts2	This study	Boone lab
TSP3912		Parental strain	#N/A	S288C	MATa tor2∆::natR_kanR(Cterm) his3∆1 leu2∆0 ura3∆0	p7414_tor2-29	This study	Boone lab
TSP3914		Parental strain	#N/A	S288C	MATa hyp2∆::natR_kanR(Cterm) his3∆1 leu2∆0 ura3∆0	p7414_hyp2-3	This study	Boone lab
TSP3916		Parental strain	#N/A	S288C	MATa slu7∆::natR_kanR(Cterm) his3∆1 leu2∆0 ura3∆0	p7414_slu7-ts2	This study	Boone lab
TSP3918		Parental strain	#N/A	S288C	MATa nse5∆::natR_kanR(Cterm) his3∆1 leu2∆0 ura3∆0	p7414_nse5-ts3	This study	Boone lab
TSP392		Parental strain	#N/A	S288C	MATα vht1∆::KlLEU2_natR(Cterm) his3∆1 leu2∆0 ura3∆0	p7417_vht1-5004	This study	Boone lab
TSP3920		Parental strain	#N/A	S288C	MATa lst8∆::natR_kanR(Cterm) his3∆1 leu2∆0 ura3∆0	p7414_lst8-6	This study	Boone lab
TSP3922		Parental strain	#N/A	S288C	MATa prp6∆::natR_kanR(Cterm) his3∆1 leu2∆0 ura3∆0	p7414_prp6-ts	This study	Boone lab
TSP3923		Parental strain	#N/A	S288C	MATa nnf1∆::natR_kanR(Cterm) his3∆1 leu2∆0 ura3∆0	p7414_nnf1-17	This study	Boone lab
TSP3924		Parental strain	#N/A	S288C	MATa yhc1∆::natR_kanR(Cterm) his3∆1 leu2∆0 ura3∆0	p7414_yhc1-2	This study	Boone lab
TSP3925		Parental strain	#N/A	S288C	MATa mps2∆::natR_kanR(Cterm) his3∆1 leu2∆0 ura3∆0	p7414_mps2-2	This study	Boone lab
TSP3927		Parental strain	#N/A	S288C	MATa med7∆::natR_kanR(Cterm) his3∆1 leu2∆0 ura3∆0	p7414_med7-163	This study	Boone lab
TSP3928		Parental strain	#N/A	S288C	MATa ssl1∆::natR_kanR(Cterm) his3∆1 leu2∆0 ura3∆0	p7414_ssl1-t242i	This study	Boone lab
TSP3929		Parental strain	#N/A	S288C	MATa nse1∆::natR_kanR(Cterm) his3∆1 leu2∆0 ura3∆0	p7414_nse1-5001	This study	Boone lab
TSP3930		Parental strain	#N/A	S288C	MATa nuf2∆::natR_kanR(Cterm) his3∆1 leu2∆0 ura3∆0	p7414_nuf2-5001	This study	Boone lab
TSP3931		Parental strain	#N/A	S288C	MATa gle1∆::natR_kanR(Cterm) his3∆1 leu2∆0 ura3∆0	p7414_gle1-4	This study	Boone lab
TSP3932		Parental strain	#N/A	S288C	MATa scc4∆::natR_kanR(Cterm) his3∆1 leu2∆0 ura3∆0	p7414_scc4-5001	This study	Boone lab
TSP3933		Parental strain	#N/A	S288C	MATa cdc37∆::natR_kanR(Cterm) his3∆1 leu2∆0 ura3∆0	p7414_cdc37-ts	This study	Boone lab
TSP3934		Parental strain	#N/A	S288C	MATa spt15∆::natR_kanR(Cterm) his3∆1 leu2∆0 ura3∆0	p7414_spt15-p65s	This study	Boone lab
TSP3935		Parental strain	#N/A	S288C	MATa cof1∆::natR_kanR(Cterm) his3∆1 leu2∆0 ura3∆0	p7414_cof1-8	This study	Boone lab
TSP3940		Parental strain	#N/A	S288C	MATa pol3∆::natR_kanR(Cterm) his3∆1 leu2∆0 ura3∆0	p7414_cdc2-7	This study	Boone lab
TSP3942		Parental strain	#N/A	S288C	MATa pkc1∆::natR_kanR(Cterm) his3∆1 leu2∆0 ura3∆0	p7414_pkc1-4	This study	Boone lab
TSP3943		Parental strain	#N/A	S288C	MATa stu1∆::natR_kanR(Cterm) his3∆1 leu2∆0 ura3∆0	p7414_stu1-6	This study	Boone lab
TSP3944		Parental strain	#N/A	S288C	MATa qri1∆::natR_kanR(Cterm) his3∆1 leu2∆0 ura3∆0	p7414_qri1-ts6	This study	Boone lab
TSP3945		Parental strain	#N/A	S288C	MATa cdc23∆::natR_kanR(Cterm) his3∆1 leu2∆0 ura3∆0	p7414_cdc23-4	This study	Boone lab
TSP3946		Parental strain	#N/A	S288C	MATa esa1∆::natR_kanR(Cterm) his3∆1 leu2∆0 ura3∆0	p7414_esa1-l254p	This study	Boone lab
TSP3947		Parental strain	#N/A	S288C	MATa prp9∆::natR_kanR(Cterm) his3∆1 leu2∆0 ura3∆0	p7414_prp9-1	This study	Boone lab
TSP3948		Parental strain	#N/A	S288C	MATa lcb2∆::natR_kanR(Cterm) his3∆1 leu2∆0 ura3∆0	p7414_lcb2-2	This study	Boone lab
TSP3949		Parental strain	#N/A	S288C	MATa ntf2∆::natR_kanR(Cterm) his3∆1 leu2∆0 ura3∆0	p7414_ntf2-5001	This study	Boone lab
TSP3954		Parental strain	#N/A	S288C	MATa dam1∆::natR_kanR(Cterm) his3∆1 leu2∆0 ura3∆0	p7414_dam1-11	This study	Boone lab
TSP3956		Parental strain	#N/A	S288C	MATa rpn5∆::natR_kanR(Cterm) his3∆1 leu2∆0 ura3∆0	p7414_rpn5-5001	This study	Boone lab
TSP3957		Parental strain	#N/A	S288C	MATa pol5∆::natR_kanR(Cterm) his3∆1 leu2∆0 ura3∆0	p7414_pol5-2	This study	Boone lab
TSP3958		Parental strain	#N/A	S288C	MATa cdc15∆::natR_kanR(Cterm) his3∆1 leu2∆0 ura3∆0	p7414_cdc15-2	This study	Boone lab
TSP3959		Parental strain	#N/A	S288C	MATa nup57∆::natR_kanR(Cterm) his3∆1 leu2∆0 ura3∆0	p7414_nup57-5001	This study	Boone lab
TSP3960		Parental strain	#N/A	S288C	MATa nse4∆::natR_kanR(Cterm) his3∆1 leu2∆0 ura3∆0	p7414_nse4-ts4	This study	Boone lab
TSP3962		Parental strain	#N/A	S288C	MATa tif6∆::natR_kanR(Cterm) his3∆1 leu2∆0 ura3∆0	p7414_tif6-5001	This study	Boone lab
TSP3963		Parental strain	#N/A	S288C	MATa gab1∆::natR_kanR(Cterm) his3∆1 leu2∆0 ura3∆0	p7414_gab1-3	This study	Boone lab
TSP3964		Parental strain	#N/A	S288C	MATa mcd1∆::natR_kanR(Cterm) his3∆1 leu2∆0 ura3∆0	p7414_mcd1-5001	This study	Boone lab
TSP3965		Parental strain	#N/A	S288C	MATa lcb1∆::natR_kanR(Cterm) his3∆1 leu2∆0 ura3∆0	p7414_lcb1-5	This study	Boone lab
TSP3966		Parental strain	#N/A	S288C	MATa las17∆::natR_kanR(Cterm) his3∆1 leu2∆0 ura3∆0	p7414_las17-14	This study	Boone lab
TSP3967		Parental strain	#N/A	S288C	MATa sgv1∆::natR_kanR(Cterm) his3∆1 leu2∆0 ura3∆0	p7414_sgv1-5001	This study	Boone lab
TSP3968		Parental strain	#N/A	S288C	MATa spc105∆::natR_kanR(Cterm) his3∆1 leu2∆0 ura3∆0	p7414_spc105-4	This study	Boone lab
TSP3969		Parental strain	#N/A	S288C	MATa scd5∆::natR_kanR(Cterm) his3∆1 leu2∆0 ura3∆0	p7414_scd5-pp1d2	This study	Boone lab
TSP3973		Parental strain	#N/A	S288C	MATa rpt4∆::natR_kanR(Cterm) his3∆1 leu2∆0 ura3∆0	p7414_rpt4-150	This study	Boone lab
TSP3974		Parental strain	#N/A	S288C	MATa srm1∆::natR_kanR(Cterm) his3∆1 leu2∆0 ura3∆0	p7414_srm1-ts	This study	Boone lab
TSP3975		Parental strain	#N/A	S288C	MATa ipl1∆::natR_kanR(Cterm) his3∆1 leu2∆0 ura3∆0	p7414_ipl1-2	This study	Boone lab
TSP3976		Parental strain	#N/A	S288C	MATa abf1∆::natR_kanR(Cterm) his3∆1 leu2∆0 ura3∆0	p7414_abf1-103	This study	Boone lab
TSP3977		Parental strain	#N/A	S288C	MATa cdc1∆::natR_kanR(Cterm) his3∆1 leu2∆0 ura3∆0	p7414_cdc1-4	This study	Boone lab
TSP3978		Parental strain	#N/A	S288C	MATa cdc3∆::natR_kanR(Cterm) his3∆1 leu2∆0 ura3∆0	p7414_cdc3-3	This study	Boone lab
TSP3979		Parental strain	#N/A	S288C	MATa tsc11∆::natR_kanR(Cterm) his3∆1 leu2∆0 ura3∆0	p7414_tsc11-5	This study	Boone lab
TSP398		Parental strain	#N/A	S288C	MATα gcd2∆::KlLEU2_natR(Cterm) his3∆1 leu2∆0 ura3∆0	p7417_gcd2-201	This study	Boone lab
TSP3980		Parental strain	#N/A	S288C	MATa stt3∆::natR_kanR(Cterm) his3∆1 leu2∆0 ura3∆0	p7414_stt3-2	This study	Boone lab
TSP3981		Parental strain	#N/A	S288C	MATa fip1∆::natR_kanR(Cterm) his3∆1 leu2∆0 ura3∆0	p7414_fip1-5001	This study	Boone lab
TSP3982		Parental strain	#N/A	S288C	MATa brl1∆::natR_kanR(Cterm) his3∆1 leu2∆0 ura3∆0	p7414_brl1-c371s	This study	Boone lab
TSP3983		Parental strain	#N/A	S288C	MATa snm1∆::natR_kanR(Cterm) his3∆1 leu2∆0 ura3∆0	p7414_snm1-5001	This study	Boone lab
TSP3984		Parental strain	#N/A	S288C	MATa nsl1∆::natR_kanR(Cterm) his3∆1 leu2∆0 ura3∆0	p7414_nsl1-6	This study	Boone lab
TSP3985		Parental strain	#N/A	S288C	MATa dbp5∆::natR_kanR(Cterm) his3∆1 leu2∆0 ura3∆0	p7414_dbp5-2	This study	Boone lab
TSP3987		Parental strain	#N/A	S288C	MATa gcd1∆::natR_kanR(Cterm) his3∆1 leu2∆0 ura3∆0	p7414_gcd1-5001	This study	Boone lab
TSP3989		Parental strain	#N/A	S288C	MATa rpn11∆::natR_kanR(Cterm) his3∆1 leu2∆0 ura3∆0	p7414_rpn11-8	This study	Boone lab
TSP3991		Parental strain	#N/A	S288C	MATa ynl181w∆::natR_kanR(Cterm) his3∆1 leu2∆0 ura3∆0	p7414_pbr1-5014	This study	Boone lab
TSP3992		Parental strain	#N/A	S288C	MATa mak11∆::natR_kanR(Cterm) his3∆1 leu2∆0 ura3∆0	p7414_mak11-5001	This study	Boone lab
TSP3993		Parental strain	#N/A	S288C	MATa gpi8∆::natR_kanR(Cterm) his3∆1 leu2∆0 ura3∆0	p7414_gpi8-5001	This study	Boone lab
TSP3994		Parental strain	#N/A	S288C	MATa cdc7∆::natR_kanR(Cterm) his3∆1 leu2∆0 ura3∆0	p7414_cdc7-4	This study	Boone lab
TSP3995		Parental strain	#N/A	S288C	MATa cdc11∆::natR_kanR(Cterm) his3∆1 leu2∆0 ura3∆0	p7414_cdc11-3	This study	Boone lab
TSP3997		Parental strain	#N/A	S288C	MATa sfi1∆::natR_kanR(Cterm) his3∆1 leu2∆0 ura3∆0	p7414_sfi1-7	This study	Boone lab
TSP3998		Parental strain	#N/A	S288C	MATa prp4∆::natR_kanR(Cterm) his3∆1 leu2∆0 ura3∆0	p7414_prp4-ts	This study	Boone lab
TSP3999		Parental strain	#N/A	S288C	MATa gpi2∆::natR_kanR(Cterm) his3∆1 leu2∆0 ura3∆0	p7414_gpi2-774	This study	Boone lab
TSP4000		Parental strain	#N/A	S288C	MATa cab5∆::natR_kanR(Cterm) his3∆1 leu2∆0 ura3∆0	p7414_cab5-5001	This study	Boone lab
TSP4001		Parental strain	#N/A	S288C	MATa krr1∆::natR_kanR(Cterm) his3∆1 leu2∆0 ura3∆0	p7414_krr1-18	This study	Boone lab
TSP4003		Parental strain	#N/A	S288C	MATa pse1∆::natR_kanR(Cterm) his3∆1 leu2∆0 ura3∆0	p7414_pse1-34	This study	Boone lab
TSP4004		Parental strain	#N/A	S288C	MATa snu114∆::natR_kanR(Cterm) his3∆1 leu2∆0 ura3∆0	p7414_snu114-60	This study	Boone lab
TSP4005		Parental strain	#N/A	S288C	MATa pfy1∆::natR_kanR(Cterm) his3∆1 leu2∆0 ura3∆0	p7414_pfy1-4	This study	Boone lab
TSP4006		Parental strain	#N/A	S288C	MATa cdc14∆::natR_kanR(Cterm) his3∆1 leu2∆0 ura3∆0	p7414_cdc14-2	This study	Boone lab
TSP401		Parental strain	#N/A	S288C	MATα gcd2∆::KlLEU2_natR(Cterm) his3∆1 leu2∆0 ura3∆0	p7417_gcd2-5003	This study	Boone lab
TSP4010		Parental strain	#N/A	S288C	MATa cep3∆::natR_kanR(Cterm) his3∆1 leu2∆0 ura3∆0	p7414_cep3-2	This study	Boone lab
TSP4011		Parental strain	#N/A	S288C	MATa pol31∆::natR_kanR(Cterm) his3∆1 leu2∆0 ura3∆0	p7414_pol31-5001	This study	Boone lab
TSP4012		Parental strain	#N/A	S288C	MATa dcp2∆::natR_kanR(Cterm) his3∆1 leu2∆0 ura3∆0	p7414_dcp2-7d	This study	Boone lab
TSP4013		Parental strain	#N/A	S288C	MATa abd1∆::natR_kanR(Cterm) his3∆1 leu2∆0 ura3∆0	p7414_abd1-8	This study	Boone lab
TSP4014		Parental strain	#N/A	S288C	MATa sgt1∆::natR_kanR(Cterm) his3∆1 leu2∆0 ura3∆0	p7414_sgt1-5	This study	Boone lab
TSP4016		Parental strain	#N/A	S288C	MATa pob3∆::natR_kanR(Cterm) his3∆1 leu2∆0 ura3∆0	p7414_pob3-l78r	This study	Boone lab
TSP4017		Parental strain	#N/A	S288C	MATa dbf4∆::natR_kanR(Cterm) his3∆1 leu2∆0 ura3∆0	p7414_dbf4-4	This study	Boone lab
TSP4018		Parental strain	#N/A	S288C	MATa ynl260c∆::natR_kanR(Cterm) his3∆1 leu2∆0 ura3∆0	p7414_lto1-5001	This study	Boone lab
TSP4020		Parental strain	#N/A	S288C	MATa wbp1∆::natR_kanR(Cterm) his3∆1 leu2∆0 ura3∆0	p7414_wbp1-2	This study	Boone lab
TSP4021		Parental strain	#N/A	S288C	MATa cft2∆::natR_kanR(Cterm) his3∆1 leu2∆0 ura3∆0	p7414_cft2-1	This study	Boone lab
TSP4022		Parental strain	#N/A	S288C	MATa msl5∆::natR_kanR(Cterm) his3∆1 leu2∆0 ura3∆0	p7414_msl5-5001	This study	Boone lab
TSP4023		Parental strain	#N/A	S288C	MATa dcp2∆::natR_kanR(Cterm) his3∆1 leu2∆0 ura3∆0	p7414_dcp2-unknown	This study	Boone lab
TSP4024		Parental strain	#N/A	S288C	MATa stu2∆::natR_kanR(Cterm) his3∆1 leu2∆0 ura3∆0	p7414_stu2-13	This study	Boone lab
TSP4025		Parental strain	#N/A	S288C	MATa cet1∆::natR_kanR(Cterm) his3∆1 leu2∆0 ura3∆0	p7414_cet1-2	This study	Boone lab
TSP4026		Parental strain	#N/A	S288C	MATa cbf2∆::natR_kanR(Cterm) his3∆1 leu2∆0 ura3∆0	p7414_cbf2-2	This study	Boone lab
TSP4028		Parental strain	#N/A	S288C	MATa nse3∆::natR_kanR(Cterm) his3∆1 leu2∆0 ura3∆0	p7414_nse3-5001	This study	Boone lab
TSP4029		Parental strain	#N/A	S288C	MATa cdc20∆::natR_kanR(Cterm) his3∆1 leu2∆0 ura3∆0	p7414_cdc20-3	This study	Boone lab
TSP4031		Parental strain	#N/A	S288C	MATa cmd1∆::natR_kanR(Cterm) his3∆1 leu2∆0 ura3∆0	p7414_cmd1-3	This study	Boone lab
TSP4033		Parental strain	#N/A	S288C	MATa pti1∆::natR_kanR(Cterm) his3∆1 leu2∆0 ura3∆0	p7414_pti1-ts1	This study	Boone lab
TSP409		Parental strain	#N/A	S288C	MATα enp2∆::KlLEU2_natR(Cterm) his3∆1 leu2∆0 ura3∆0	p7417_enp2-5001	This study	Boone lab
TSP410		Parental strain	#N/A	S288C	MATα enp2∆::KlLEU2_natR(Cterm) his3∆1 leu2∆0 ura3∆0	p7417_enp2-5002	This study	Boone lab
TSP413		Parental strain	#N/A	S288C	MATα tfg1∆::KlLEU2_natR(Cterm) his3∆1 leu2∆0 ura3∆0	p7417_tfg1-203	This study	Boone lab
TSP414		Parental strain	#N/A	S288C	MATα tfg1∆::KlLEU2_natR(Cterm) his3∆1 leu2∆0 ura3∆0	p7417_tfg1-5003	This study	Boone lab
TSP421		Parental strain	#N/A	S288C	MATα hip1∆::KlLEU2_natR(Cterm) his3∆1 leu2∆0 ura3∆0	p7417_hip1-5001	This study	Boone lab
TSP425		Parental strain	#N/A	S288C	MATα ypp1∆::KlLEU2_natR(Cterm) his3∆1 leu2∆0 ura3∆0	p7417_ypp1-5003	This study	Boone lab
TSP429		Parental strain	#N/A	S288C	MATα ypp1∆::KlLEU2_natR(Cterm) his3∆1 leu2∆0 ura3∆0	p7417_ypp1-5007	This study	Boone lab
TSP436		Parental strain	#N/A	S288C	MATα pxr1∆::KlLEU2_natR(Cterm) his3∆1 leu2∆0 ura3∆0	p7417_pxr1-5001	This study	Boone lab
TSP437		Parental strain	#N/A	S288C	MATα pxr1∆::KlLEU2_natR(Cterm) his3∆1 leu2∆0 ura3∆0	p7417_pxr1-5002	This study	Boone lab
TSP438		Parental strain	#N/A	S288C	MATα ncp1∆::KlLEU2_natR(Cterm) his3∆1 leu2∆0 ura3∆0	p7417_ncp1-5001	This study	Boone lab
TSP439		Parental strain	#N/A	S288C	MATα rpp1∆::KlLEU2_natR(Cterm) his3∆1 leu2∆0 ura3∆0	p7417_rpp1	This study	Boone lab
TSP443		Parental strain	#N/A	S288C	MATα rpp1∆::KlLEU2_natR(Cterm) his3∆1 leu2∆0 ura3∆0	p7417_rpp1-5003	This study	Boone lab
TSP445		Parental strain	#N/A	S288C	MATα dys1∆::KlLEU2_natR(Cterm) his3∆1 leu2∆0 ura3∆0	p7417_dys1-5001	This study	Boone lab
TSP446		Parental strain	#N/A	S288C	MATα dys1∆::KlLEU2_natR(Cterm) his3∆1 leu2∆0 ura3∆0	p7417_dys1-5002	This study	Boone lab
TSP448		Parental strain	#N/A	S288C	MATα erg7∆::KlLEU2_natR(Cterm) his3∆1 leu2∆0 ura3∆0	p7417_erg7-5003	This study	Boone lab
TSP449		Parental strain	#N/A	S288C	MATα erg7∆::KlLEU2_natR(Cterm) his3∆1 leu2∆0 ura3∆0	p7417_erg7-5004	This study	Boone lab
TSP452		Parental strain	#N/A	S288C	MATα qns1∆::KlLEU2_natR(Cterm) his3∆1 leu2∆0 ura3∆0	p7417_qns1-5002	This study	Boone lab
TSP458		Parental strain	#N/A	S288C	MATα qns1∆::KlLEU2_natR(Cterm) his3∆1 leu2∆0 ura3∆0	p7417_qns1-5006	This study	Boone lab
TSP460		Parental strain	#N/A	S288C	MATα cfd1∆::KlLEU2_natR(Cterm) his3∆1 leu2∆0 ura3∆0	p7417_cfd1-5001	This study	Boone lab
TSP461		Parental strain	#N/A	S288C	MATα cfd1∆::KlLEU2_natR(Cterm) his3∆1 leu2∆0 ura3∆0	p7417_cfd1-5002	This study	Boone lab
TSP464		Parental strain	#N/A	S288C	MATα erg20∆::KlLEU2_natR(Cterm) his3∆1 leu2∆0 ura3∆0	p7417_erg20-5001	This study	Boone lab
TSP465		Parental strain	#N/A	S288C	MATα erg20∆::KlLEU2_natR(Cterm) his3∆1 leu2∆0 ura3∆0	p7417_erg20-5002	This study	Boone lab
TSP466		Parental strain	#N/A	S288C	MATα ulp2∆::KlLEU2_natR(Cterm) his3∆1 leu2∆0 ura3∆0	p7417_ulp2-5006	This study	Boone lab
TSP467		Parental strain	#N/A	S288C	MATα ulp2∆::KlLEU2_natR(Cterm) his3∆1 leu2∆0 ura3∆0	p7417_ulp2-5007	This study	Boone lab
TSP490		Parental strain	#N/A	S288C	MATα utp25∆::KlLEU2_natR(Cterm) his3∆1 leu2∆0 ura3∆0	p7417_utp25-5001	This study	Boone lab
TSP491		Parental strain	#N/A	S288C	MATα utp25∆::KlLEU2_natR(Cterm) his3∆1 leu2∆0 ura3∆0	p7417_utp25-5002	This study	Boone lab
TSP500		Parental strain	#N/A	S288C	MATα tao3∆::KlLEU2_natR(Cterm) his3∆1 leu2∆0 ura3∆0	p7417_tao3-5004	This study	Boone lab
TSP501		Parental strain	#N/A	S288C	MATα tao3∆::KlLEU2_natR(Cterm) his3∆1 leu2∆0 ura3∆0	p7417_tao3-5005	This study	Boone lab
TSP505		Parental strain	#N/A	S288C	MATα tao3∆::KlLEU2_natR(Cterm) his3∆1 leu2∆0 ura3∆0	p7417_tao3-5009	This study	Boone lab
TSP510		Parental strain	#N/A	S288C	MATα tao3∆::KlLEU2_natR(Cterm) his3∆1 leu2∆0 ura3∆0	p7417_tao3-5014	This study	Boone lab
TSP513		Parental strain	#N/A	S288C	MATα cct2∆::KlLEU2_natR(Cterm) his3∆1 leu2∆0 ura3∆0	p7417_cct2-5002	This study	Boone lab
TSP515		Parental strain	#N/A	S288C	MATα cct2∆::KlLEU2_natR(Cterm) his3∆1 leu2∆0 ura3∆0	p7417_cct2-5004	This study	Boone lab
TSP516		Parental strain	#N/A	S288C	MATα cct2∆::KlLEU2_natR(Cterm) his3∆1 leu2∆0 ura3∆0	p7417_cct2-unknown	This study	Boone lab
TSP518		Parental strain	#N/A	S288C	MATα nop9∆::KlLEU2_natR(Cterm) his3∆1 leu2∆0 ura3∆0	p7417_nop9-5003	This study	Boone lab
TSP520		Parental strain	#N/A	S288C	MATα cct3∆::KlLEU2_natR(Cterm) his3∆1 leu2∆0 ura3∆0	p7417_cct3-5001	This study	Boone lab
TSP521		Parental strain	#N/A	S288C	MATα cct3∆::KlLEU2_natR(Cterm) his3∆1 leu2∆0 ura3∆0	p7417_cct3-5002	This study	Boone lab
TSP525		Parental strain	#N/A	S288C	MATα hca4∆::KlLEU2_natR(Cterm) his3∆1 leu2∆0 ura3∆0	p7417_hca4-5004	This study	Boone lab
TSP528		Parental strain	#N/A	S288C	MATα hca4∆::KlLEU2_natR(Cterm) his3∆1 leu2∆0 ura3∆0	p7417_hca4-5007	This study	Boone lab
TSP531		Parental strain	#N/A	S288C	MATα tim54∆::KlLEU2_natR(Cterm) his3∆1 leu2∆0 ura3∆0	p7417_tim54-5001	This study	Boone lab
TSP532		Parental strain	#N/A	S288C	MATα tim54∆::KlLEU2_natR(Cterm) his3∆1 leu2∆0 ura3∆0	p7417_tim54-5002	This study	Boone lab
TSP533		Parental strain	#N/A	S288C	MATα nup82∆::KlLEU2_natR(Cterm) his3∆1 leu2∆0 ura3∆0	p7417_nup82-5001	This study	Boone lab
TSP537		Parental strain	#N/A	S288C	MATα nup82∆::KlLEU2_natR(Cterm) his3∆1 leu2∆0 ura3∆0	p7417_nup82-7-1	This study	Boone lab
TSP538		Parental strain	#N/A	S288C	MATα utp18∆::KlLEU2_natR(Cterm) his3∆1 leu2∆0 ura3∆0	p7417_utp18-5001	This study	Boone lab
TSP540		Parental strain	#N/A	S288C	MATα utp18∆::KlLEU2_natR(Cterm) his3∆1 leu2∆0 ura3∆0	p7417_utp18-5002	This study	Boone lab
TSP544		Parental strain	#N/A	S288C	MATα net1∆::KlLEU2_natR(Cterm) his3∆1 leu2∆0 ura3∆0	p7417_net1-5001	This study	Boone lab
TSP547		Parental strain	#N/A	S288C	MATα cct7∆::KlLEU2_natR(Cterm) his3∆1 leu2∆0 ura3∆0	p7417_cct7-2	This study	Boone lab
TSP548		Parental strain	#N/A	S288C	MATα cct7∆::KlLEU2_natR(Cterm) his3∆1 leu2∆0 ura3∆0	p7417_cct7-3	This study	Boone lab
TSP552		Parental strain	#N/A	S288C	MATα rrp14∆::KlLEU2_natR(Cterm) his3∆1 leu2∆0 ura3∆0	p7417_rrp14-5001	This study	Boone lab
TSP553		Parental strain	#N/A	S288C	MATα rrp14∆::KlLEU2_natR(Cterm) his3∆1 leu2∆0 ura3∆0	p7417_rrp14-5002	This study	Boone lab
TSP562		Parental strain	#N/A	S288C	MATα kae1∆::KlLEU2_natR(Cterm) his3∆1 leu2∆0 ura3∆0	p7417_kae1-5001	This study	Boone lab
TSP563		Parental strain	#N/A	S288C	MATα kae1∆::KlLEU2_natR(Cterm) his3∆1 leu2∆0 ura3∆0	p7417_kae1-5002	This study	Boone lab
TSP564		Parental strain	#N/A	S288C	MATα kae1∆::KlLEU2_natR(Cterm) his3∆1 leu2∆0 ura3∆0	p7417_kae1-5003	This study	Boone lab
TSP570		Parental strain	#N/A	S288C	MATα las1∆::KlLEU2_natR(Cterm) his3∆1 leu2∆0 ura3∆0	p7417_las1-5003	This study	Boone lab
TSP576		Parental strain	#N/A	S288C	MATα las1∆::KlLEU2_natR(Cterm) his3∆1 leu2∆0 ura3∆0	p7417_las1-2-1	This study	Boone lab
TSP577		Parental strain	#N/A	S288C	MATα drs1∆::KlLEU2_natR(Cterm) his3∆1 leu2∆0 ura3∆0	p7417_drs1-5001	This study	Boone lab
TSP578		Parental strain	#N/A	S288C	MATα drs1∆::KlLEU2_natR(Cterm) his3∆1 leu2∆0 ura3∆0	p7417_drs1-5002	This study	Boone lab
TSP579		Parental strain	#N/A	S288C	MATα dps1∆::KlLEU2_natR(Cterm) his3∆1 leu2∆0 ura3∆0	p7417_dps1-1	This study	Boone lab
TSP580		Parental strain	#N/A	S288C	MATα dps1∆::KlLEU2_natR(Cterm) his3∆1 leu2∆0 ura3∆0	p7417_dps1-2	This study	Boone lab
TSP585		Parental strain	#N/A	S288C	MATα rrn5∆::KlLEU2_natR(Cterm) his3∆1 leu2∆0 ura3∆0	p7417_rrn5-5002	This study	Boone lab
TSP586		Parental strain	#N/A	S288C	MATα rrn5∆::KlLEU2_natR(Cterm) his3∆1 leu2∆0 ura3∆0	p7417_rrn5-5003	This study	Boone lab
TSP588		Parental strain	#N/A	S288C	MATα acs2∆::KlLEU2_natR(Cterm) his3∆1 leu2∆0 ura3∆0	p7417_acs2-101	This study	Boone lab
TSP591		Parental strain	#N/A	S288C	MATα acs2∆::KlLEU2_natR(Cterm) his3∆1 leu2∆0 ura3∆0	p7417_acs2-201	This study	Boone lab
TSP593		Parental strain	#N/A	S288C	MATα cbf5∆::KlLEU2_natR(Cterm) his3∆1 leu2∆0 ura3∆0	p7417_cbf5-5001	This study	Boone lab
TSP595		Parental strain	#N/A	S288C	MATα cbf5∆::KlLEU2_natR(Cterm) his3∆1 leu2∆0 ura3∆0	p7417_cbf5-5003	This study	Boone lab
TSP596		Parental strain	#N/A	S288C	MATα ifh1∆::KlLEU2_natR(Cterm) his3∆1 leu2∆0 ura3∆0	p7417_ifh1-5001	This study	Boone lab
TSP598		Parental strain	#N/A	S288C	MATα ylr243w∆::KlLEU2_natR(Cterm) his3∆1 leu2∆0 ura3∆0	p7417_gpn3-203	This study	Boone lab
TSP599		Parental strain	#N/A	S288C	MATα ylr243w∆::KlLEU2_natR(Cterm) his3∆1 leu2∆0 ura3∆0	p7417_gpn3-204	This study	Boone lab
TSP602		Parental strain	#N/A	S288C	MATα hsp60∆::KlLEU2_natR(Cterm) his3∆1 leu2∆0 ura3∆0	p7417_hsp60-5003	This study	Boone lab
TSP605		Parental strain	#N/A	S288C	MATα hsp60∆::KlLEU2_natR(Cterm) his3∆1 leu2∆0 ura3∆0	p7417_hsp60-205	This study	Boone lab
TSP607		Parental strain	#N/A	S288C	MATα ysh1∆::KlLEU2_natR(Cterm) his3∆1 leu2∆0 ura3∆0	p7417_ysh1-5001	This study	Boone lab
TSP608		Parental strain	#N/A	S288C	MATα ysh1∆::KlLEU2_natR(Cterm) his3∆1 leu2∆0 ura3∆0	p7417_ysh1-5002	This study	Boone lab
TSP612		Parental strain	#N/A	S288C	MATα cwc24∆::KlLEU2_natR(Cterm) his3∆1 leu2∆0 ura3∆0	p7417_cwc24-5004	This study	Boone lab
TSP630		Parental strain	#N/A	S288C	MATα cwc24∆::KlLEU2_natR(Cterm) his3∆1 leu2∆0 ura3∆0	p7417_cwc24-13-1	This study	Boone lab
TSP637		Parental strain	#N/A	S288C	MATα utp21∆::KlLEU2_natR(Cterm) his3∆1 leu2∆0 ura3∆0	p7417_utp21-5001	This study	Boone lab
TSP638		Parental strain	#N/A	S288C	MATα utp21∆::KlLEU2_natR(Cterm) his3∆1 leu2∆0 ura3∆0	p7417_utp21-5002	This study	Boone lab
TSP649		Parental strain	#N/A	S288C	MATα spp382∆::KlLEU2_natR(Cterm) his3∆1 leu2∆0 ura3∆0	p7417_spp382-5001	This study	Boone lab
TSP650		Parental strain	#N/A	S288C	MATα spp382∆::KlLEU2_natR(Cterm) his3∆1 leu2∆0 ura3∆0	p7417_spp382-5002	This study	Boone lab
TSP652		Parental strain	#N/A	S288C	MATα rrn11∆::KlLEU2_natR(Cterm) his3∆1 leu2∆0 ura3∆0	p7417_rrn11-5001	This study	Boone lab
TSP653		Parental strain	#N/A	S288C	MATα rrn11∆::KlLEU2_natR(Cterm) his3∆1 leu2∆0 ura3∆0	p7417_rrn11-5002	This study	Boone lab
TSP655		Parental strain	#N/A	S288C	MATα rrn11∆::KlLEU2_natR(Cterm) his3∆1 leu2∆0 ura3∆0	p7417_rrn11-unknown	This study	Boone lab
TSP656		Parental strain	#N/A	S288C	MATα rrn11∆::KlLEU2_natR(Cterm) his3∆1 leu2∆0 ura3∆0	p7417_rrn11-unknown	This study	Boone lab
TSP664		Parental strain	#N/A	S288C	MATα jip5∆::KlLEU2_natR(Cterm) his3∆1 leu2∆0 ura3∆0	p7417_jip5-unknown	This study	Boone lab
TSP676		Parental strain	#N/A	S288C	MATα gcr1∆::KlLEU2_natR(Cterm) his3∆1 leu2∆0 ura3∆0	p7417_gcr1-unknown	This study	Boone lab
TSP691		Parental strain	#N/A	S288C	MATα aos1∆::KlLEU2_natR(Cterm) his3∆1 leu2∆0 ura3∆0	p7417_aos1-unknown	This study	Boone lab
TSP693		Parental strain	#N/A	S288C	MATα utp14∆::KlLEU2_natR(Cterm) his3∆1 leu2∆0 ura3∆0	p7417_utp14-2	This study	Boone lab
TSP702		Parental strain	#N/A	S288C	MATα nup116∆::KlLEU2_natR(Cterm) his3∆1 leu2∆0 ura3∆0	p7417_nup116-209	This study	Boone lab
TSP707		Parental strain	#N/A	S288C	MATα nup116∆::KlLEU2_natR(Cterm) his3∆1 leu2∆0 ura3∆0	p7417_nup116-214	This study	Boone lab
TSP712		Parental strain	#N/A	S288C	MATα brr2∆::KlLEU2_natR(Cterm) his3∆1 leu2∆0 ura3∆0	p7417_brr2-unknown	This study	Boone lab
TSP714		Parental strain	#N/A	S288C	MATα brr2∆::KlLEU2_natR(Cterm) his3∆1 leu2∆0 ura3∆0	p7417_brr2-unknown	This study	Boone lab
TSP718		Parental strain	#N/A	S288C	MATα rrb1∆::KlLEU2_natR(Cterm) his3∆1 leu2∆0 ura3∆0	p7417_rrb1-5001	This study	Boone lab
TSP720		Parental strain	#N/A	S288C	MATα rrb1∆::KlLEU2_natR(Cterm) his3∆1 leu2∆0 ura3∆0	p7417_rrb1-5003	This study	Boone lab
TSP723		Parental strain	#N/A	S288C	MATα ilv5∆::KlLEU2_natR(Cterm) his3∆1 leu2∆0 ura3∆0	p7417_ilv5-unknown	This study	Boone lab
TSP724		Parental strain	#N/A	S288C	MATα ymr134w∆::KlLEU2_natR(Cterm) his3∆1 leu2∆0 ura3∆0	p7417_erg29-3	This study	Boone lab
TSP725		Parental strain	#N/A	S288C	MATα tif34∆::KlLEU2_natR(Cterm) his3∆1 leu2∆0 ura3∆0	p7417_tif34-1	This study	Boone lab
TSP727		Parental strain	#N/A	S288C	MATα tif34∆::KlLEU2_natR(Cterm) his3∆1 leu2∆0 ura3∆0	p7417_tif34-4	This study	Boone lab
TSP736		Parental strain	#N/A	S288C	MATα swp1∆::KlLEU2_natR(Cterm) his3∆1 leu2∆0 ura3∆0	p7417_swp1-5001	This study	Boone lab
TSP737		Parental strain	#N/A	S288C	MATα swp1∆::KlLEU2_natR(Cterm) his3∆1 leu2∆0 ura3∆0	p7417_swp1-5003	This study	Boone lab
TSP741		Parental strain	#N/A	S288C	MATα ulp2∆::KlLEU2_natR(Cterm) his3∆1 leu2∆0 ura3∆0	p7417_ulp2-unknown	This study	Boone lab
TSP742		Parental strain	#N/A	S288C	MATα erg12∆::KlLEU2_natR(Cterm) his3∆1 leu2∆0 ura3∆0	p7417_erg12-5001	This study	Boone lab
TSP748		Parental strain	#N/A	S288C	MATα rrn9∆::KlLEU2_natR(Cterm) his3∆1 leu2∆0 ura3∆0	p7417_rrn9-5003	This study	Boone lab
TSP749		Parental strain	#N/A	S288C	MATα rrn9∆::KlLEU2_natR(Cterm) his3∆1 leu2∆0 ura3∆0	p7417_rrn9-5004	This study	Boone lab
TSP767		Parental strain	#N/A	S288C	MATα atm1∆::KlLEU2_natR(Cterm) his3∆1 leu2∆0 ura3∆0	p7417_atm1-5002	This study	Boone lab
TSP769		Parental strain	#N/A	S288C	MATα nip1∆::KlLEU2_natR(Cterm) his3∆1 leu2∆0 ura3∆0	p7417_nip1-5001	This study	Boone lab
TSP773		Parental strain	#N/A	S288C	MATα nip1∆::KlLEU2_natR(Cterm) his3∆1 leu2∆0 ura3∆0	p7417_nip1-5005	This study	Boone lab
TSP774		Parental strain	#N/A	S288C	MATα nip1∆::KlLEU2_natR(Cterm) his3∆1 leu2∆0 ura3∆0	p7417_nip1-5006	This study	Boone lab
TSP787		Parental strain	#N/A	S288C	MATα naf1∆::KlLEU2_natR(Cterm) his3∆1 leu2∆0 ura3∆0	p7417_naf1-203	This study	Boone lab
TSP790		Parental strain	#N/A	S288C	MATα nup82∆::KlLEU2_natR(Cterm) his3∆1 leu2∆0 ura3∆0	p7417_nup82-unknown	This study	Boone lab
TSP792		Parental strain	#N/A	S288C	MATα nup82∆::KlLEU2_natR(Cterm) his3∆1 leu2∆0 ura3∆0	p7417_nup82-unknown	This study	Boone lab
TSP794		Parental strain	#N/A	S288C	MATα ynl181w∆::KlLEU2_natR(Cterm) his3∆1 leu2∆0 ura3∆0	p7417_pbr1-5002	This study	Boone lab
TSP797		Parental strain	#N/A	S288C	MATα ynl181w∆::KlLEU2_natR(Cterm) his3∆1 leu2∆0 ura3∆0	p7417_pbr1-5005	This study	Boone lab
TSP798		Parental strain	#N/A	S288C	MATα ynl181w∆::KlLEU2_natR(Cterm) his3∆1 leu2∆0 ura3∆0	p7417_pbr1-5006	This study	Boone lab
TSP802		Parental strain	#N/A	S288C	MATα ynl181w∆::KlLEU2_natR(Cterm) his3∆1 leu2∆0 ura3∆0	p7417_pbr1-5010	This study	Boone lab
TSP803		Parental strain	#N/A	S288C	MATα fas2∆::KlLEU2_natR(Cterm) his3∆1 leu2∆0 ura3∆0	p7417_fas2-unknown	This study	Boone lab
TSP808		Parental strain	#N/A	S288C	MATα kar1∆::KlLEU2_natR(Cterm) his3∆1 leu2∆0 ura3∆0	p7417_kar1-5006	This study	Boone lab
TSP820		Parental strain	#N/A	S288C	MATα ynl260c∆::KlLEU2_natR(Cterm) his3∆1 leu2∆0 ura3∆0	p7417_lto1-5002	This study	Boone lab
TSP822		Parental strain	#N/A	S288C	MATα ynl260c∆::KlLEU2_natR(Cterm) his3∆1 leu2∆0 ura3∆0	p7417_lto1-5003	This study	Boone lab
TSP854		Parental strain	#N/A	S288C	MATα esf2∆::KlLEU2_natR(Cterm) his3∆1 leu2∆0 ura3∆0	p7417_esf2-5001	This study	Boone lab
TSP856		Parental strain	#N/A	S288C	MATα esf2∆::KlLEU2_natR(Cterm) his3∆1 leu2∆0 ura3∆0	p7417_esf2-5003	This study	Boone lab
TSP863		Parental strain	#N/A	S288C	MATα rcl1∆::KlLEU2_natR(Cterm) his3∆1 leu2∆0 ura3∆0	p7417_rcl1-5001	This study	Boone lab
TSP865		Parental strain	#N/A	S288C	MATα rcl1∆::KlLEU2_natR(Cterm) his3∆1 leu2∆0 ura3∆0	p7417_rcl1-5003	This study	Boone lab
TSP87		Parental strain	#N/A	S288C	MATα rrp43∆::KlLEU2_natR(Cterm) his3∆1 leu2∆0 ura3∆0	p7417_rrp43-5001	This study	Boone lab
TSP872		Parental strain	#N/A	S288C	MATα wrs1∆::KlLEU2_natR(Cterm) his3∆1 leu2∆0 ura3∆0	p7417_wrs1-5001	This study	Boone lab
TSP873		Parental strain	#N/A	S288C	MATα wrs1∆::KlLEU2_natR(Cterm) his3∆1 leu2∆0 ura3∆0	p7417_wrs1-5002	This study	Boone lab
TSP880		Parental strain	#N/A	S288C	MATα rpl3∆::KlLEU2_natR(Cterm) his3∆1 leu2∆0 ura3∆0	p7417_rpl3-5001	This study	Boone lab
TSP884		Parental strain	#N/A	S288C	MATα rki1∆::KlLEU2_natR(Cterm) his3∆1 leu2∆0 ura3∆0	p7417_rki1-5001	This study	Boone lab
TSP886		Parental strain	#N/A	S288C	MATα rki1∆::KlLEU2_natR(Cterm) his3∆1 leu2∆0 ura3∆0	p7417_rki1-5003	This study	Boone lab
TSP89		Parental strain	#N/A	S288C	MATα rrp43∆::KlLEU2_natR(Cterm) his3∆1 leu2∆0 ura3∆0	p7417_rrp43-5003	This study	Boone lab
TSP896		Parental strain	#N/A	S288C	MATα fas2∆::KlLEU2_natR(Cterm) his3∆1 leu2∆0 ura3∆0	p7417_fas2-unknown	This study	Boone lab
TSP897		Parental strain	#N/A	S288C	MATα rio1∆::KlLEU2_natR(Cterm) his3∆1 leu2∆0 ura3∆0	p7417_rio1-5001	This study	Boone lab
TSP898		Parental strain	#N/A	S288C	MATα rio1∆::KlLEU2_natR(Cterm) his3∆1 leu2∆0 ura3∆0	p7417_rio1-5002	This study	Boone lab
TSP905		Parental strain	#N/A	S288C	MATα mtr10∆::KlLEU2_natR(Cterm) his3∆1 leu2∆0 ura3∆0	p7417_mtr10-5006	This study	Boone lab
TSP920		Parental strain	#N/A	S288C	MATα mtr10∆::KlLEU2_natR(Cterm) his3∆1 leu2∆0 ura3∆0	p7417_mtr10-5019	This study	Boone lab
TSP932		Parental strain	#N/A	S288C	MATα noc2∆::KlLEU2_natR(Cterm) his3∆1 leu2∆0 ura3∆0	p7417_noc2-5001	This study	Boone lab
TSP934		Parental strain	#N/A	S288C	MATα noc2∆::KlLEU2_natR(Cterm) his3∆1 leu2∆0 ura3∆0	p7417_noc2-5003	This study	Boone lab
TSP939		Parental strain	#N/A	S288C	MATα nup116∆::KlLEU2_natR(Cterm) his3∆1 leu2∆0 ura3∆0	p7417_nup116-unknown	This study	Boone lab
TSP945		Parental strain	#N/A	S288C	MATα nup116∆::KlLEU2_natR(Cterm) his3∆1 leu2∆0 ura3∆0	p7417_nup116-unknown	This study	Boone lab
TSP946		Parental strain	#N/A	S288C	MATα nup116∆::KlLEU2_natR(Cterm) his3∆1 leu2∆0 ura3∆0	p7417_nup116-unknown	This study	Boone lab
tsp948		Parental strain	#N/A	S288C	MATα tfg1∆::KlLEU2_natR(Cterm) his3∆1 leu2∆0 ura3∆0	p7417_tfg1-unknown	This study	Boone lab
TSP949		Parental strain	#N/A	S288C	MATα tfg1∆::KlLEU2_natR(Cterm) his3∆1 leu2∆0 ura3∆0	p7417_tfg1-unknown	This study	Boone lab
TSP95		Parental strain	#N/A	S288C	MATα dbp10∆::KlLEU2_natR(Cterm) his3∆1 leu2∆0 ura3∆0	p7417_dbp10-5005	This study	Boone lab
TSP961		Parental strain	#N/A	S288C	MATα plp2∆::KlLEU2_natR(Cterm) his3∆1 leu2∆0 ura3∆0	p7417_plp2-7	This study	Boone lab
TSP962		Parental strain	#N/A	S288C	MATα plp2∆::KlLEU2_natR(Cterm) his3∆1 leu2∆0 ura3∆0	p7417_plp2-1-1	This study	Boone lab
TSP964		Parental strain	#N/A	S288C	MATα nop58∆::KlLEU2_natR(Cterm) his3∆1 leu2∆0 ura3∆0	p7417_nop58-5001	This study	Boone lab
TSP965		Parental strain	#N/A	S288C	MATα nop58∆::KlLEU2_natR(Cterm) his3∆1 leu2∆0 ura3∆0	p7417_nop58-5002	This study	Boone lab
TSP968		Parental strain	#N/A	S288C	MATα rpa43∆::KlLEU2_natR(Cterm) his3∆1 leu2∆0 ura3∆0	p7417_rpa43-5003	This study	Boone lab
TSP972		Parental strain	#N/A	S288C	MATα sog2∆::KlLEU2_natR(Cterm) his3∆1 leu2∆0 ura3∆0	p7417_sog2-5002	This study	Boone lab
TSP973		Parental strain	#N/A	S288C	MATα cft1∆::KlLEU2_natR(Cterm) his3∆1 leu2∆0 ura3∆0	p7417_cft1-unknown	This study	Boone lab
TSP974		Parental strain	#N/A	S288C	MATα taf3∆::KlLEU2_natR(Cterm) his3∆1 leu2∆0 ura3∆0	p7417_taf3-5001	This study	Boone lab
TSP975		Parental strain	#N/A	S288C	MATα taf3∆::KlLEU2_natR(Cterm) his3∆1 leu2∆0 ura3∆0	p7417_taf3-5002	This study	Boone lab
TSP98		Parental strain	#N/A	S288C	MATα dbp10∆::KlLEU2_natR(Cterm) his3∆1 leu2∆0 ura3∆0	p7417_dbp10-5008	This study	Boone lab
TSP982		Parental strain	#N/A	S288C	MATα gcr1∆::KlLEU2_natR(Cterm) his3∆1 leu2∆0 ura3∆0	p7417_gcr1-5006	This study	Boone lab
TSP983		Parental strain	#N/A	S288C	MATα gcr1∆::KlLEU2_natR(Cterm) his3∆1 leu2∆0 ura3∆0	p7417_gcr1-5004	This study	Boone lab
TSP984		Parental strain	#N/A	S288C	MATα sen54∆::KlLEU2_natR(Cterm) his3∆1 leu2∆0 ura3∆0	p7417_sen54-200	This study	Boone lab
TSP985		Parental strain	#N/A	S288C	MATα sen54∆::KlLEU2_natR(Cterm) his3∆1 leu2∆0 ura3∆0	p7417_sen54-5001	This study	Boone lab
TSP988		Parental strain	#N/A	S288C	MATα idi1∆::KlLEU2_natR(Cterm) his3∆1 leu2∆0 ura3∆0	p7417_idi1-5001	This study	Boone lab
TSP989		Parental strain	#N/A	S288C	MATα idi1∆::KlLEU2_natR(Cterm) his3∆1 leu2∆0 ura3∆0	p7417_idi1-5002	This study	Boone lab
TSP995		Parental strain	#N/A	S288C	MATα tfb2∆::KlLEU2_natR(Cterm) his3∆1 leu2∆0 ura3∆0	p7417_tfb2-5001	This study	Boone lab
TSP996		Parental strain	#N/A	S288C	MATα tfb2∆::KlLEU2_natR(Cterm) his3∆1 leu2∆0 ura3∆0	p7417_tfb2-5002	This study	Boone lab
ES001		Bypass suppressor strain	TSP500	S288C	MATα tao3∆::KlLEU2_natR(Cterm) his3∆1 leu2∆0 ura3∆0 + suppressor	#N/A	This study	Boone lab
ES004		Bypass suppressor strain	TSP501	S288C	MATα tao3∆::KlLEU2_natR(Cterm) his3∆1 leu2∆0 ura3∆0 + suppressor	#N/A	This study	Boone lab
ES005		Bypass suppressor strain	TSP505	S288C	MATα tao3∆::KlLEU2_natR(Cterm) his3∆1 leu2∆0 ura3∆0 + suppressor	#N/A	This study	Boone lab
ES006		Bypass suppressor strain	TSP505	S288C	MATα tao3∆::KlLEU2_natR(Cterm) his3∆1 leu2∆0 ura3∆0 + suppressor	#N/A	This study	Boone lab
ES007	Fig. S1	Bypass suppressor strain	TSP505	S288C	MATα tao3∆::KlLEU2_natR(Cterm) his3∆1 leu2∆0 ura3∆0 + suppressor	#N/A	This study	Boone lab
ES008		Bypass suppressor strain	TSP505	S288C	MATα tao3∆::KlLEU2_natR(Cterm) his3∆1 leu2∆0 ura3∆0 + suppressor	#N/A	This study	Boone lab
ES009	Fig. S1	Bypass suppressor strain	TSP510	S288C	MATα tao3∆::KlLEU2_natR(Cterm) his3∆1 leu2∆0 ura3∆0 + suppressor	#N/A	This study	Boone lab
ES010		Bypass suppressor strain	TSP510	S288C	MATα tao3∆::KlLEU2_natR(Cterm) his3∆1 leu2∆0 ura3∆0 + suppressor	#N/A	This study	Boone lab
ES017		Bypass suppressor strain	TSP202	S288C	MATα utr5∆::KlLEU2_natR(Cterm) his3∆1 leu2∆0 ura3∆0 + suppressor	#N/A	This study	Boone lab
ES018		Bypass suppressor strain	TSP202	S288C	MATα utr5∆::KlLEU2_natR(Cterm) his3∆1 leu2∆0 ura3∆0 + suppressor	#N/A	This study	Boone lab
ES019		Bypass suppressor strain	TSP202	S288C	MATα utr5∆::KlLEU2_natR(Cterm) his3∆1 leu2∆0 ura3∆0 + suppressor	#N/A	This study	Boone lab
ES020		Bypass suppressor strain	TSP202	S288C	MATα utr5∆::KlLEU2_natR(Cterm) his3∆1 leu2∆0 ura3∆0 + suppressor	#N/A	This study	Boone lab
ES021		Bypass suppressor strain	TSP239	S288C	MATα pab1∆::KlLEU2_natR(Cterm) his3∆1 leu2∆0 ura3∆0 + suppressor	#N/A	This study	Boone lab
ES022		Bypass suppressor strain	TSP239	S288C	MATα pab1∆::KlLEU2_natR(Cterm) his3∆1 leu2∆0 ura3∆0 + suppressor	#N/A	This study	Boone lab
ES023		Bypass suppressor strain	TSP239	S288C	MATα pab1∆::KlLEU2_natR(Cterm) his3∆1 leu2∆0 ura3∆0 + suppressor	#N/A	This study	Boone lab
ES024		Bypass suppressor strain	TSP239	S288C	MATα pab1∆::KlLEU2_natR(Cterm) his3∆1 leu2∆0 ura3∆0 + suppressor	#N/A	This study	Boone lab
ES025		Bypass suppressor strain	TSP233	S288C	MATα pab1∆::KlLEU2_natR(Cterm) his3∆1 leu2∆0 ura3∆0 + suppressor	#N/A	This study	Boone lab
ES026		Bypass suppressor strain	TSP233	S288C	MATα pab1∆::KlLEU2_natR(Cterm) his3∆1 leu2∆0 ura3∆0 + suppressor	#N/A	This study	Boone lab
ES027		Bypass suppressor strain	TSP201	S288C	MATα utr5∆::KlLEU2_natR(Cterm) his3∆1 leu2∆0 ura3∆0 + suppressor	#N/A	This study	Boone lab
ES028		Bypass suppressor strain	TSP201	S288C	MATα utr5∆::KlLEU2_natR(Cterm) his3∆1 leu2∆0 ura3∆0 + suppressor	#N/A	This study	Boone lab
ES029		Bypass suppressor strain	TSP328	S288C	MATα epl1∆::KlLEU2_natR(Cterm) his3∆1 leu2∆0 ura3∆0 + suppressor	#N/A	This study	Boone lab
ES034		Bypass suppressor strain	TSP324	S288C	MATα epl1∆::KlLEU2_natR(Cterm) his3∆1 leu2∆0 ura3∆0 + suppressor	#N/A	This study	Boone lab
ES035		Bypass suppressor strain	TSP359	S288C	MATα nsa1∆::KlLEU2_natR(Cterm) his3∆1 leu2∆0 ura3∆0 + suppressor	#N/A	This study	Boone lab
ES036		Bypass suppressor strain	TSP359	S288C	MATα nsa1∆::KlLEU2_natR(Cterm) his3∆1 leu2∆0 ura3∆0 + suppressor	#N/A	This study	Boone lab
ES037		Bypass suppressor strain	TSP946	S288C	MATα nup116∆::KlLEU2_natR(Cterm) his3∆1 leu2∆0 ura3∆0 + suppressor	#N/A	This study	Boone lab
ES041	Fig. 5B	Bypass suppressor strain	TSP945	S288C	MATα nup116∆::KlLEU2_natR(Cterm) his3∆1 leu2∆0 ura3∆0 + suppressor	#N/A	This study	Boone lab
ES043		Bypass suppressor strain	TSP467	S288C	MATα ulp2∆::KlLEU2_natR(Cterm) his3∆1 leu2∆0 ura3∆0 + suppressor	#N/A	This study	Boone lab
ES050		Bypass suppressor strain	TSP1018	S288C	MATα srp72∆::KlLEU2_natR(Cterm) his3∆1 leu2∆0 ura3∆0 + suppressor	#N/A	This study	Boone lab
ES051		Bypass suppressor strain	TSP1019	S288C	MATα srp72∆::KlLEU2_natR(Cterm) his3∆1 leu2∆0 ura3∆0 + suppressor	#N/A	This study	Boone lab
ES052		Bypass suppressor strain	TSP467	S288C	MATα ulp2∆::KlLEU2_natR(Cterm) his3∆1 leu2∆0 ura3∆0 + suppressor	#N/A	This study	Boone lab
ES055		Bypass suppressor strain	TSP564	S288C	MATα kae1∆::KlLEU2_natR(Cterm) his3∆1 leu2∆0 ura3∆0 + suppressor	#N/A	This study	Boone lab
ES061		Bypass suppressor strain	TSP586	S288C	MATα rrn5∆::KlLEU2_natR(Cterm) his3∆1 leu2∆0 ura3∆0 + suppressor	#N/A	This study	Boone lab
ES062		Bypass suppressor strain	TSP588	S288C	MATα acs2∆::KlLEU2_natR(Cterm) his3∆1 leu2∆0 ura3∆0 + suppressor	#N/A	This study	Boone lab
ES063		Bypass suppressor strain	TSP588	S288C	MATα acs2∆::KlLEU2_natR(Cterm) his3∆1 leu2∆0 ura3∆0 + suppressor	#N/A	This study	Boone lab
ES064		Bypass suppressor strain	TSP591	S288C	MATα acs2∆::KlLEU2_natR(Cterm) his3∆1 leu2∆0 ura3∆0 + suppressor	#N/A	This study	Boone lab
ES065		Bypass suppressor strain	TSP702	S288C	MATα nup116∆::KlLEU2_natR(Cterm) his3∆1 leu2∆0 ura3∆0 + suppressor	#N/A	This study	Boone lab
ES067		Bypass suppressor strain	TSP707	S288C	MATα nup116∆::KlLEU2_natR(Cterm) his3∆1 leu2∆0 ura3∆0 + suppressor	#N/A	This study	Boone lab
ES068		Bypass suppressor strain	TSP707	S288C	MATα nup116∆::KlLEU2_natR(Cterm) his3∆1 leu2∆0 ura3∆0 + suppressor	#N/A	This study	Boone lab
ES070		Bypass suppressor strain	TSP724	S288C	MATα erg29∆::KlLEU2_natR(Cterm) his3∆1 leu2∆0 ura3∆0 + suppressor	#N/A	This study	Boone lab
ES071		Bypass suppressor strain	TSP724	S288C	MATα erg29∆::KlLEU2_natR(Cterm) his3∆1 leu2∆0 ura3∆0 + suppressor	#N/A	This study	Boone lab
ES078		Bypass suppressor strain	TSP939	S288C	MATα nup116∆::KlLEU2_natR(Cterm) his3∆1 leu2∆0 ura3∆0 + suppressor	#N/A	This study	Boone lab
ES080		Bypass suppressor strain	TSP1048	S288C	MATα srp68∆::KlLEU2_natR(Cterm) his3∆1 leu2∆0 ura3∆0 + suppressor	#N/A	This study	Boone lab
ES082		Bypass suppressor strain	TSP1051	S288C	MATα srp68∆::KlLEU2_natR(Cterm) his3∆1 leu2∆0 ura3∆0 + suppressor	#N/A	This study	Boone lab
ES084		Bypass suppressor strain	TSP961	S288C	MATα plp2∆::KlLEU2_natR(Cterm) his3∆1 leu2∆0 ura3∆0 + suppressor	#N/A	This study	Boone lab
ES085		Bypass suppressor strain	TSP962	S288C	MATα plp2∆::KlLEU2_natR(Cterm) his3∆1 leu2∆0 ura3∆0 + suppressor	#N/A	This study	Boone lab
ES086		Bypass suppressor strain	TSP962	S288C	MATα plp2∆::KlLEU2_natR(Cterm) his3∆1 leu2∆0 ura3∆0 + suppressor	#N/A	This study	Boone lab
ES089		Bypass suppressor strain	TSP972	S288C	MATα sog2∆::KlLEU2_natR(Cterm) his3∆1 leu2∆0 ura3∆0 + suppressor	#N/A	This study	Boone lab
ES093		Bypass suppressor strain	TSP905	S288C	MATα mtr10∆::KlLEU2_natR(Cterm) his3∆1 leu2∆0 ura3∆0 + suppressor	#N/A	This study	Boone lab
ES100		Bypass suppressor strain	TSP1018	S288C	MATα srp72∆::KlLEU2_natR(Cterm) his3∆1 leu2∆0 ura3∆0 + suppressor	#N/A	This study	Boone lab
ES1000		Bypass suppressor strain	TSP586	S288C	MATα rrn5∆::KlLEU2_natR(Cterm) his3∆1 leu2∆0 ura3∆0 + suppressor	#N/A	This study	Boone lab
ES1001		Bypass suppressor strain	TSP588	S288C	MATα acs2∆::KlLEU2_natR(Cterm) his3∆1 leu2∆0 ura3∆0 + suppressor	#N/A	This study	Boone lab
ES101		Bypass suppressor strain	TSP1018	S288C	MATα srp72∆::KlLEU2_natR(Cterm) his3∆1 leu2∆0 ura3∆0 + suppressor	#N/A	This study	Boone lab
ES1012		Bypass suppressor strain	TSP436	S288C	MATα pxr1∆::KlLEU2_natR(Cterm) his3∆1 leu2∆0 ura3∆0 + suppressor	#N/A	This study	Boone lab
ES1013		Bypass suppressor strain	TSP437	S288C	MATα pxr1∆::KlLEU2_natR(Cterm) his3∆1 leu2∆0 ura3∆0 + suppressor	#N/A	This study	Boone lab
ES1014		Bypass suppressor strain	TSP438	S288C	MATα ncp1∆::KlLEU2_natR(Cterm) his3∆1 leu2∆0 ura3∆0 + suppressor	#N/A	This study	Boone lab
ES1017		Bypass suppressor strain	TSP741	S288C	MATα ulp2∆::KlLEU2_natR(Cterm) his3∆1 leu2∆0 ura3∆0 + suppressor	#N/A	This study	Boone lab
ES1018		Bypass suppressor strain	TSP749	S288C	MATα rrn9∆::KlLEU2_natR(Cterm) his3∆1 leu2∆0 ura3∆0 + suppressor	#N/A	This study	Boone lab
ES1020		Bypass suppressor strain	TSP863	S288C	MATα rcl1∆::KlLEU2_natR(Cterm) his3∆1 leu2∆0 ura3∆0 + suppressor	#N/A	This study	Boone lab
ES1021		Bypass suppressor strain	TSP1048	S288C	MATα srp68∆::KlLEU2_natR(Cterm) his3∆1 leu2∆0 ura3∆0 + suppressor	#N/A	This study	Boone lab
ES1022		Bypass suppressor strain	TSP1051	S288C	MATα srp68∆::KlLEU2_natR(Cterm) his3∆1 leu2∆0 ura3∆0 + suppressor	#N/A	This study	Boone lab
ES1023		Bypass suppressor strain	TSP961	S288C	MATα plp2∆::KlLEU2_natR(Cterm) his3∆1 leu2∆0 ura3∆0 + suppressor	#N/A	This study	Boone lab
ES1026		Bypass suppressor strain	TSP3233	S288C	MATa dop1∆::natR_kanR(Cterm) his3∆1 leu2∆0 ura3∆0 + suppressor	#N/A	This study	Boone lab
ES103		Bypass suppressor strain	TSP1019	S288C	MATα srp72∆::KlLEU2_natR(Cterm) his3∆1 leu2∆0 ura3∆0 + suppressor	#N/A	This study	Boone lab
ES1031		Bypass suppressor strain	TSP3381	S288C	MATa smc5∆::natR_kanR(Cterm) his3∆1 leu2∆0 ura3∆0 + suppressor	#N/A	This study	Boone lab
ES1033		Bypass suppressor strain	TSP3441	S288C	MATa scc4∆::natR_kanR(Cterm) his3∆1 leu2∆0 ura3∆0 + suppressor	#N/A	This study	Boone lab
ES1034		Bypass suppressor strain	TSP3482	S288C	MATa stu1∆::natR_kanR(Cterm) his3∆1 leu2∆0 ura3∆0 + suppressor	#N/A	This study	Boone lab
ES1037		Bypass suppressor strain	TSP3523	S288C	MATa srp54∆::natR_kanR(Cterm) his3∆1 leu2∆0 ura3∆0 + suppressor	#N/A	This study	Boone lab
ES1038		Bypass suppressor strain	TSP3528	S288C	MATa dml1∆::natR_kanR(Cterm) his3∆1 leu2∆0 ura3∆0 + suppressor	#N/A	This study	Boone lab
ES1039		Bypass suppressor strain	TSP3546	S288C	MATa cdc15∆::natR_kanR(Cterm) his3∆1 leu2∆0 ura3∆0 + suppressor	#N/A	This study	Boone lab
ES1040		Bypass suppressor strain	TSP3548	S288C	MATa srp102∆::natR_kanR(Cterm) his3∆1 leu2∆0 ura3∆0 + suppressor	#N/A	This study	Boone lab
ES1043		Bypass suppressor strain	TSP3578	S288C	MATa sec14∆::natR_kanR(Cterm) his3∆1 leu2∆0 ura3∆0 + suppressor	#N/A	This study	Boone lab
ES1044		Bypass suppressor strain	TSP3582	S288C	MATa erd2∆::natR_kanR(Cterm) his3∆1 leu2∆0 ura3∆0 + suppressor	#N/A	This study	Boone lab
ES1046		Bypass suppressor strain	TSP3608	S288C	MATa spc105∆::natR_kanR(Cterm) his3∆1 leu2∆0 ura3∆0 + suppressor	#N/A	This study	Boone lab
ES1048	Fig. 4F	Bypass suppressor strain	TSP3635	S288C	MATa cdc25∆::natR_kanR(Cterm) his3∆1 leu2∆0 ura3∆0 + suppressor	#N/A	This study	Boone lab
ES1049		Bypass suppressor strain	TSP3644	S288C	MATa swd2∆::natR_kanR(Cterm) his3∆1 leu2∆0 ura3∆0 + suppressor	#N/A	This study	Boone lab
ES1051		Bypass suppressor strain	TSP3661	S288C	MATa sub2∆::natR_kanR(Cterm) his3∆1 leu2∆0 ura3∆0 + suppressor	#N/A	This study	Boone lab
ES1053		Bypass suppressor strain	TSP3776	S288C	MATa cdc14∆::natR_kanR(Cterm) his3∆1 leu2∆0 ura3∆0 + suppressor	#N/A	This study	Boone lab
ES1055		Bypass suppressor strain	TSP3803	S288C	MATa arp9∆::natR_kanR(Cterm) his3∆1 leu2∆0 ura3∆0 + suppressor	#N/A	This study	Boone lab
ES1056		Bypass suppressor strain	#N/A	S288C	MATa erd2∆::natR_kanR(Cterm) his3∆1 leu2∆0 ura3∆0 + suppressor	#N/A	This study	Boone lab
ES1058		Bypass suppressor strain	TSP3858	S288C	MATa gpi1∆::natR_kanR(Cterm) his3∆1 leu2∆0 ura3∆0 + suppressor	#N/A	This study	Boone lab
ES1059		Bypass suppressor strain	TSP3912	S288C	MATa tor2∆::natR_kanR(Cterm) his3∆1 leu2∆0 ura3∆0 + suppressor	#N/A	This study	Boone lab
ES1062		Bypass suppressor strain	TSP3958	S288C	MATa cdc15∆::natR_kanR(Cterm) his3∆1 leu2∆0 ura3∆0 + suppressor	#N/A	This study	Boone lab
ES1064		Bypass suppressor strain	TSP3968	S288C	MATa spc105∆::natR_kanR(Cterm) his3∆1 leu2∆0 ura3∆0 + suppressor	#N/A	This study	Boone lab
ES1066		Bypass suppressor strain	TSP4006	S288C	MATa cdc14∆::natR_kanR(Cterm) his3∆1 leu2∆0 ura3∆0 + suppressor	#N/A	This study	Boone lab
ES1067		Bypass suppressor strain	#N/A	S288C	MATa sln1∆::natR_kanR(Cterm) his3∆1 leu2∆0 ura3∆0 + suppressor	#N/A	This study	Boone lab
ES1072		Bypass suppressor strain	TSP3336	S288C	MATa stn1∆::natR_kanR(Cterm) his3∆1 leu2∆0 ura3∆0 + suppressor	#N/A	This study	Boone lab
ES1079		Bypass suppressor strain	TSP3441	S288C	MATa scc4∆::natR_kanR(Cterm) his3∆1 leu2∆0 ura3∆0 + suppressor	#N/A	This study	Boone lab
ES1080		Bypass suppressor strain	TSP3463	S288C	MATa sec65∆::natR_kanR(Cterm) his3∆1 leu2∆0 ura3∆0 + suppressor	#N/A	This study	Boone lab
ES1081		Bypass suppressor strain	TSP3478	S288C	MATa pkc1∆::natR_kanR(Cterm) his3∆1 leu2∆0 ura3∆0 + suppressor	#N/A	This study	Boone lab
ES1082		Bypass suppressor strain	TSP3482	S288C	MATa stu1∆::natR_kanR(Cterm) his3∆1 leu2∆0 ura3∆0 + suppressor	#N/A	This study	Boone lab
ES1083		Bypass suppressor strain	TSP3492	S288C	MATa esa1∆::natR_kanR(Cterm) his3∆1 leu2∆0 ura3∆0 + suppressor	#N/A	This study	Boone lab
ES1084		Bypass suppressor strain	TSP3496	S288C	MATa ria1∆::natR_kanR(Cterm) his3∆1 leu2∆0 ura3∆0 + suppressor	#N/A	This study	Boone lab
ES1087		Bypass suppressor strain	TSP3515	S288C	MATa prp28∆::natR_kanR(Cterm) his3∆1 leu2∆0 ura3∆0 + suppressor	#N/A	This study	Boone lab
ES1089		Bypass suppressor strain	TSP3523	S288C	MATa srp54∆::natR_kanR(Cterm) his3∆1 leu2∆0 ura3∆0 + suppressor	#N/A	This study	Boone lab
ES1091		Bypass suppressor strain	TSP3528	S288C	MATa dml1∆::natR_kanR(Cterm) his3∆1 leu2∆0 ura3∆0 + suppressor	#N/A	This study	Boone lab
ES1094		Bypass suppressor strain	TSP3549	S288C	MATa nup57∆::natR_kanR(Cterm) his3∆1 leu2∆0 ura3∆0 + suppressor	#N/A	This study	Boone lab
ES1095		Bypass suppressor strain	TSP3578	S288C	MATa sec14∆::natR_kanR(Cterm) his3∆1 leu2∆0 ura3∆0 + suppressor	#N/A	This study	Boone lab
ES1096		Bypass suppressor strain	TSP3582	S288C	MATa erd2∆::natR_kanR(Cterm) his3∆1 leu2∆0 ura3∆0 + suppressor	#N/A	This study	Boone lab
ES1101		Bypass suppressor strain	TSP3608	S288C	MATa spc105∆::natR_kanR(Cterm) his3∆1 leu2∆0 ura3∆0 + suppressor	#N/A	This study	Boone lab
ES1105		Bypass suppressor strain	TSP3635	S288C	MATa cdc25∆::natR_kanR(Cterm) his3∆1 leu2∆0 ura3∆0 + suppressor	#N/A	This study	Boone lab
ES1108		Bypass suppressor strain	TSP3642	S288C	MATa nut2∆::natR_kanR(Cterm) his3∆1 leu2∆0 ura3∆0 + suppressor	#N/A	This study	Boone lab
ES1109		Bypass suppressor strain	TSP3644	S288C	MATa swd2∆::natR_kanR(Cterm) his3∆1 leu2∆0 ura3∆0 + suppressor	#N/A	This study	Boone lab
ES1115		Bypass suppressor strain	TSP3738	S288C	MATa cdc11∆::natR_kanR(Cterm) his3∆1 leu2∆0 ura3∆0 + suppressor	#N/A	This study	Boone lab
ES1116		Bypass suppressor strain	TSP3753	S288C	MATa gpi2∆::natR_kanR(Cterm) his3∆1 leu2∆0 ura3∆0 + suppressor	#N/A	This study	Boone lab
ES1118		Bypass suppressor strain	TSP3790	S288C	MATa tsr4∆::natR_kanR(Cterm) his3∆1 leu2∆0 ura3∆0 + suppressor	#N/A	This study	Boone lab
ES1119		Bypass suppressor strain	TSP3791	S288C	MATa tem1∆::natR_kanR(Cterm) his3∆1 leu2∆0 ura3∆0 + suppressor	#N/A	This study	Boone lab
ES112		Bypass suppressor strain	TSP1448	S288C	MATa lsm8∆::natR_kanR(Cterm) his3∆1 leu2∆0 ura3∆0 + suppressor	#N/A	This study	Boone lab
ES1120		Bypass suppressor strain	TSP3798	S288C	MATa arp7∆::natR_kanR(Cterm) his3∆1 leu2∆0 ura3∆0 + suppressor	#N/A	This study	Boone lab
ES1122		Bypass suppressor strain	TSP3833	S288C	MATa sln1∆::natR_kanR(Cterm) his3∆1 leu2∆0 ura3∆0 + suppressor	#N/A	This study	Boone lab
ES1126		Bypass suppressor strain	TSP3858	S288C	MATa gpi1∆::natR_kanR(Cterm) his3∆1 leu2∆0 ura3∆0 + suppressor	#N/A	This study	Boone lab
ES1128		Bypass suppressor strain	TSP3903	S288C	MATa med6∆::natR_kanR(Cterm) his3∆1 leu2∆0 ura3∆0 + suppressor	#N/A	This study	Boone lab
ES1129		Bypass suppressor strain	TSP3912	S288C	MATa tor2∆::natR_kanR(Cterm) his3∆1 leu2∆0 ura3∆0 + suppressor	#N/A	This study	Boone lab
ES1131		Bypass suppressor strain	#N/A	S288C	MATa scc4∆::natR_kanR(Cterm) his3∆1 leu2∆0 ura3∆0 + suppressor	#N/A	This study	Boone lab
ES1132		Bypass suppressor strain	TSP3932	S288C	MATa scc4∆::natR_kanR(Cterm) his3∆1 leu2∆0 ura3∆0 + suppressor	#N/A	This study	Boone lab
ES1133		Bypass suppressor strain	TSP3943	S288C	MATa stu1∆::natR_kanR(Cterm) his3∆1 leu2∆0 ura3∆0 + suppressor	#N/A	This study	Boone lab
ES1134		Bypass suppressor strain	TSP3946	S288C	MATa esa1∆::natR_kanR(Cterm) his3∆1 leu2∆0 ura3∆0 + suppressor	#N/A	This study	Boone lab
ES1135		Bypass suppressor strain	TSP3949	S288C	MATa ntf2∆::natR_kanR(Cterm) his3∆1 leu2∆0 ura3∆0 + suppressor	#N/A	This study	Boone lab
ES1136		Bypass suppressor strain	TSP3959	S288C	MATa nup57∆::natR_kanR(Cterm) his3∆1 leu2∆0 ura3∆0 + suppressor	#N/A	This study	Boone lab
ES1137		Bypass suppressor strain	TSP3960	S288C	MATa nse4∆::natR_kanR(Cterm) his3∆1 leu2∆0 ura3∆0 + suppressor	#N/A	This study	Boone lab
ES1139		Bypass suppressor strain	TSP3964	S288C	MATa mcd1∆::natR_kanR(Cterm) his3∆1 leu2∆0 ura3∆0 + suppressor	#N/A	This study	Boone lab
ES1140		Bypass suppressor strain	TSP3966	S288C	MATa las17∆::natR_kanR(Cterm) his3∆1 leu2∆0 ura3∆0 + suppressor	#N/A	This study	Boone lab
ES1141		Bypass suppressor strain	TSP3967	S288C	MATa sgv1∆::natR_kanR(Cterm) his3∆1 leu2∆0 ura3∆0 + suppressor	#N/A	This study	Boone lab
ES1142		Bypass suppressor strain	TSP3968	S288C	MATa spc105∆::natR_kanR(Cterm) his3∆1 leu2∆0 ura3∆0 + suppressor	#N/A	This study	Boone lab
ES1143		Bypass suppressor strain	TSP4005	S288C	MATa pfy1∆::natR_kanR(Cterm) his3∆1 leu2∆0 ura3∆0 + suppressor	#N/A	This study	Boone lab
ES1144		Bypass suppressor strain	TSP4012	S288C	MATa dcp2∆::natR_kanR(Cterm) his3∆1 leu2∆0 ura3∆0 + suppressor	#N/A	This study	Boone lab
ES1145		Bypass suppressor strain	TSP3374	S288C	MATa yip1∆::natR_kanR(Cterm) his3∆1 leu2∆0 ura3∆0 + suppressor	#N/A	This study	Boone lab
ES1146		Bypass suppressor strain	TSP3920	S288C	MATa lst8∆::natR_kanR(Cterm) his3∆1 leu2∆0 ura3∆0 + suppressor	#N/A	This study	Boone lab
ES1149		Bypass suppressor strain	TSP4023	S288C	MATa dcp2∆::natR_kanR(Cterm) his3∆1 leu2∆0 ura3∆0 + suppressor	#N/A	This study	Boone lab
ES1150		Bypass suppressor strain	TSP1187	S288C	MATa atp16∆::natR_kanR(Cterm) his3∆1 leu2∆0 ura3∆0 + suppressor	#N/A	This study	Boone lab
ES1152		Bypass suppressor strain	TSP1392	S288C	MATa ino80∆::natR_kanR(Cterm) his3∆1 leu2∆0 ura3∆0 + suppressor	#N/A	This study	Boone lab
ES1154		Bypass suppressor strain	TSP1492	S288C	MATa iqg1∆::natR_kanR(Cterm) his3∆1 leu2∆0 ura3∆0 + suppressor	#N/A	This study	Boone lab
ES1156		Bypass suppressor strain	TSP1409	S288C	MATa iqg1∆::natR_kanR(Cterm) his3∆1 leu2∆0 ura3∆0 + suppressor	#N/A	This study	Boone lab
ES1157		Bypass suppressor strain	TSP1410	S288C	MATa iqg1∆::natR_kanR(Cterm) his3∆1 leu2∆0 ura3∆0 + suppressor	#N/A	This study	Boone lab
ES1158		Bypass suppressor strain	TSP1417	S288C	MATa jac1∆::natR_kanR(Cterm) his3∆1 leu2∆0 ura3∆0 + suppressor	#N/A	This study	Boone lab
ES116		Bypass suppressor strain	TSP1292	S288C	MATa ecm9∆::natR_kanR(Cterm) his3∆1 leu2∆0 ura3∆0 + suppressor	#N/A	This study	Boone lab
ES1160		Bypass suppressor strain	TSP1724	S288C	MATa rpl18a∆::natR_kanR(Cterm) his3∆1 leu2∆0 ura3∆0 + suppressor	#N/A	This study	Boone lab
ES1161		Bypass suppressor strain	TSP1740	S288C	MATa rpl33a∆::natR_kanR(Cterm) his3∆1 leu2∆0 ura3∆0 + suppressor	#N/A	This study	Boone lab
ES1162		Bypass suppressor strain	TSP1648	S288C	MATa rer2∆::natR_kanR(Cterm) his3∆1 leu2∆0 ura3∆0 + suppressor	#N/A	This study	Boone lab
ES1163		Bypass suppressor strain	TSP1649	S288C	MATa rer2∆::natR_kanR(Cterm) his3∆1 leu2∆0 ura3∆0 + suppressor	#N/A	This study	Boone lab
ES1164		Bypass suppressor strain	TSP802	S288C	MATα pbr1∆::KlLEU2_natR(Cterm) his3∆1 leu2∆0 ura3∆0 + suppressor	#N/A	This study	Boone lab
ES1165		Bypass suppressor strain	TSP982	S288C	MATα gcr1∆::KlLEU2_natR(Cterm) his3∆1 leu2∆0 ura3∆0 + suppressor	#N/A	This study	Boone lab
ES1167		Bypass suppressor strain	TSP905	S288C	MATα mtr10∆::KlLEU2_natR(Cterm) his3∆1 leu2∆0 ura3∆0 + suppressor	#N/A	This study	Boone lab
ES1172		Bypass suppressor strain	TSP1018	S288C	MATα srp72∆::KlLEU2_natR(Cterm) his3∆1 leu2∆0 ura3∆0 + suppressor	#N/A	This study	Boone lab
ES1174		Bypass suppressor strain	TSP1120	S288C	MATα noc4∆::KlLEU2_natR(Cterm) his3∆1 leu2∆0 ura3∆0 + suppressor	#N/A	This study	Boone lab
ES1175		Bypass suppressor strain	TSP1126	S288C	MATα jip5∆::KlLEU2_natR(Cterm) his3∆1 leu2∆0 ura3∆0 + suppressor	#N/A	This study	Boone lab
ES1179		Bypass suppressor strain	TSP1561	S288C	MATa nup49∆::natR_kanR(Cterm) his3∆1 leu2∆0 ura3∆0 + suppressor	#N/A	This study	Boone lab
ES1183		Bypass suppressor strain	TSP1599	S288C	MATa plc1∆::natR_kanR(Cterm) his3∆1 leu2∆0 ura3∆0 + suppressor	#N/A	This study	Boone lab
ES1184		Bypass suppressor strain	TSP1797	S288C	MATa rps30b∆::natR_kanR(Cterm) his3∆1 leu2∆0 ura3∆0 + suppressor	#N/A	This study	Boone lab
ES1187		Bypass suppressor strain	TSP2184	S288C	MATa arb1∆::natR_kanR(Cterm) his3∆1 leu2∆0 ura3∆0 + suppressor	#N/A	This study	Boone lab
ES1189		Bypass suppressor strain	TSP2030	S288C	MATa trm112∆::natR_kanR(Cterm) his3∆1 leu2∆0 ura3∆0 + suppressor	#N/A	This study	Boone lab
ES1190		Bypass suppressor strain	TSP2122	S288C	MATa vrg4∆::natR_kanR(Cterm) his3∆1 leu2∆0 ura3∆0 + suppressor	#N/A	This study	Boone lab
ES1192		Bypass suppressor strain	TSP1955	S288C	MATa srp14∆::natR_kanR(Cterm) his3∆1 leu2∆0 ura3∆0 + suppressor	#N/A	This study	Boone lab
ES1194		Bypass suppressor strain	TSP2145	S288C	MATa ypd1∆::natR_kanR(Cterm) his3∆1 leu2∆0 ura3∆0 + suppressor	#N/A	This study	Boone lab
ES1197		Bypass suppressor strain	TSP2063	S288C	MATa trr1∆::natR_kanR(Cterm) his3∆1 leu2∆0 ura3∆0 + suppressor	#N/A	This study	Boone lab
ES1198		Bypass suppressor strain	TSP1974	S288C	MATa swi1∆::natR_kanR(Cterm) his3∆1 leu2∆0 ura3∆0 + suppressor	#N/A	This study	Boone lab
ES1199		Bypass suppressor strain	TSP2163	S288C	MATa yrb2∆::natR_kanR(Cterm) his3∆1 leu2∆0 ura3∆0 + suppressor	#N/A	This study	Boone lab
ES1200		Bypass suppressor strain	TSP2464	S288C	MATa nup49∆::natR_kanR(Cterm) his3∆1 leu2∆0 ura3∆0 + suppressor	#N/A	This study	Boone lab
ES1202		Bypass suppressor strain	TSP2290	S288C	MATa nup49∆::natR_kanR(Cterm) his3∆1 leu2∆0 ura3∆0 + suppressor	#N/A	This study	Boone lab
ES1203		Bypass suppressor strain	TSP2304	S288C	MATa fhl1∆::natR_kanR(Cterm) his3∆1 leu2∆0 ura3∆0 + suppressor	#N/A	This study	Boone lab
ES1204		Bypass suppressor strain	TSP2398	S288C	MATa mmf1∆::natR_kanR(Cterm) his3∆1 leu2∆0 ura3∆0 + suppressor	#N/A	This study	Boone lab
ES1205		Bypass suppressor strain	TSP2582	S288C	MATa rpl33a∆::natR_kanR(Cterm) his3∆1 leu2∆0 ura3∆0 + suppressor	#N/A	This study	Boone lab
ES1206		Bypass suppressor strain	TSP2409	S288C	MATa mrps18∆::natR_kanR(Cterm) his3∆1 leu2∆0 ura3∆0 + suppressor	#N/A	This study	Boone lab
ES1208		Bypass suppressor strain	TSP2334	S288C	MATa ncb2∆::natR_kanR(Cterm) his3∆1 leu2∆0 ura3∆0 + suppressor	#N/A	This study	Boone lab
ES121		Bypass suppressor strain	TSP1409	S288C	MATa iqg1∆::natR_kanR(Cterm) his3∆1 leu2∆0 ura3∆0 + suppressor	#N/A	This study	Boone lab
ES1210		Bypass suppressor strain	TSP2526	S288C	MATa rim2∆::natR_kanR(Cterm) his3∆1 leu2∆0 ura3∆0 + suppressor	#N/A	This study	Boone lab
ES1217		Bypass suppressor strain	TSP2866	S288C	MATa ecm9∆::natR_kanR(Cterm) his3∆1 leu2∆0 ura3∆0 + suppressor	#N/A	This study	Boone lab
ES1218		Bypass suppressor strain	TSP2867	S288C	MATa ecm9∆::natR_kanR(Cterm) his3∆1 leu2∆0 ura3∆0 + suppressor	#N/A	This study	Boone lab
ES1219		Bypass suppressor strain	TSP2869	S288C	MATa ecm9∆::natR_kanR(Cterm) his3∆1 leu2∆0 ura3∆0 + suppressor	#N/A	This study	Boone lab
ES1221		Bypass suppressor strain	TSP2872	S288C	MATa inn1∆::natR_kanR(Cterm) his3∆1 leu2∆0 ura3∆0 + suppressor	#N/A	This study	Boone lab
ES1222		Bypass suppressor strain	TSP2873	S288C	MATa inn1∆::natR_kanR(Cterm) his3∆1 leu2∆0 ura3∆0 + suppressor	#N/A	This study	Boone lab
ES1226		Bypass suppressor strain	TSP2705	S288C	MATa sua5∆::natR_kanR(Cterm) his3∆1 leu2∆0 ura3∆0 + suppressor	#N/A	This study	Boone lab
ES1228		Bypass suppressor strain	TSP2986	S288C	MATa shr3∆::natR_kanR(Cterm) his3∆1 leu2∆0 ura3∆0 + suppressor	#N/A	This study	Boone lab
ES1229		Bypass suppressor strain	TSP2891	S288C	MATa yra1∆::natR_kanR(Cterm) his3∆1 leu2∆0 ura3∆0 + suppressor	#N/A	This study	Boone lab
ES123		Bypass suppressor strain	TSP1410	S288C	MATa iqg1∆::natR_kanR(Cterm) his3∆1 leu2∆0 ura3∆0 + suppressor	#N/A	This study	Boone lab
ES1230		Bypass suppressor strain	TSP2894	S288C	MATa yra1∆::natR_kanR(Cterm) his3∆1 leu2∆0 ura3∆0 + suppressor	#N/A	This study	Boone lab
ES1234		Bypass suppressor strain	TSP2730	S288C	MATa tlg1∆::natR_kanR(Cterm) his3∆1 leu2∆0 ura3∆0 + suppressor	#N/A	This study	Boone lab
ES1237		Bypass suppressor strain	TSP3118	S288C	MATa bur6∆::natR_kanR(Cterm) his3∆1 leu2∆0 ura3∆0 + suppressor	#N/A	This study	Boone lab
ES1239	Fig. 5B	Bypass suppressor strain	TSP3035	S288C	MATa nup116∆::natR_kanR(Cterm) his3∆1 leu2∆0 ura3∆0 + suppressor	#N/A	This study	Boone lab
ES1241		Bypass suppressor strain	TSP3042	S288C	MATa nup116∆::natR_kanR(Cterm) his3∆1 leu2∆0 ura3∆0 + suppressor	#N/A	This study	Boone lab
ES1242		Bypass suppressor strain	TSP3043	S288C	MATa nup116∆::natR_kanR(Cterm) his3∆1 leu2∆0 ura3∆0 + suppressor	#N/A	This study	Boone lab
ES1243		Bypass suppressor strain	TSP3051	S288C	MATa nup116∆::natR_kanR(Cterm) his3∆1 leu2∆0 ura3∆0 + suppressor	#N/A	This study	Boone lab
ES1244	Fig. 5B	Bypass suppressor strain	TSP3055	S288C	MATa nup116∆::natR_kanR(Cterm) his3∆1 leu2∆0 ura3∆0 + suppressor	#N/A	This study	Boone lab
ES1245		Bypass suppressor strain	TSP3060	S288C	MATa bur6∆::natR_kanR(Cterm) his3∆1 leu2∆0 ura3∆0 + suppressor	#N/A	This study	Boone lab
ES1246		Bypass suppressor strain	TSP3061	S288C	MATa nup116∆::natR_kanR(Cterm) his3∆1 leu2∆0 ura3∆0 + suppressor	#N/A	This study	Boone lab
ES1247		Bypass suppressor strain	TSP3063	S288C	MATa nup116∆::natR_kanR(Cterm) his3∆1 leu2∆0 ura3∆0 + suppressor	#N/A	This study	Boone lab
ES1248		Bypass suppressor strain	TSP3165	S288C	MATa nam9∆::natR_kanR(Cterm) his3∆1 leu2∆0 ura3∆0 + suppressor	#N/A	This study	Boone lab
ES125		Bypass suppressor strain	TSP1506	S288C	MATa ncb2∆::natR_kanR(Cterm) his3∆1 leu2∆0 ura3∆0 + suppressor	#N/A	This study	Boone lab
ES1251		Bypass suppressor strain	TSP1187	S288C	MATa atp16∆::natR_kanR(Cterm) his3∆1 leu2∆0 ura3∆0 + suppressor	#N/A	This study	Boone lab
ES1253		Bypass suppressor strain	TSP1392	S288C	MATa ino80∆::natR_kanR(Cterm) his3∆1 leu2∆0 ura3∆0 + suppressor	#N/A	This study	Boone lab
ES1254		Bypass suppressor strain	TSP1393	S288C	MATa ino80∆::natR_kanR(Cterm) his3∆1 leu2∆0 ura3∆0 + suppressor	#N/A	This study	Boone lab
ES1256		Bypass suppressor strain	TSP1719	S288C	MATa rpl18a∆::natR_kanR(Cterm) his3∆1 leu2∆0 ura3∆0 + suppressor	#N/A	This study	Boone lab
ES1257		Bypass suppressor strain	TSP1724	S288C	MATa rpl18a∆::natR_kanR(Cterm) his3∆1 leu2∆0 ura3∆0 + suppressor	#N/A	This study	Boone lab
ES1258		Bypass suppressor strain	TSP1740	S288C	MATa rpl33a∆::natR_kanR(Cterm) his3∆1 leu2∆0 ura3∆0 + suppressor	#N/A	This study	Boone lab
ES1259		Bypass suppressor strain	TSP1648	S288C	MATa rer2∆::natR_kanR(Cterm) his3∆1 leu2∆0 ura3∆0 + suppressor	#N/A	This study	Boone lab
ES1260		Bypass suppressor strain	TSP1649	S288C	MATa rer2∆::natR_kanR(Cterm) his3∆1 leu2∆0 ura3∆0 + suppressor	#N/A	This study	Boone lab
ES1261		Bypass suppressor strain	TSP1561	S288C	MATa nup49∆::natR_kanR(Cterm) his3∆1 leu2∆0 ura3∆0 + suppressor	#N/A	This study	Boone lab
ES1262		Bypass suppressor strain	TSP1845	S288C	MATa rts2∆::natR_kanR(Cterm) his3∆1 leu2∆0 ura3∆0 + suppressor	#N/A	This study	Boone lab
ES1263		Bypass suppressor strain	TSP1664	S288C	MATa rib3∆::natR_kanR(Cterm) his3∆1 leu2∆0 ura3∆0 + suppressor	#N/A	This study	Boone lab
ES1264		Bypass suppressor strain	TSP1665	S288C	MATa rib3∆::natR_kanR(Cterm) his3∆1 leu2∆0 ura3∆0 + suppressor	#N/A	This study	Boone lab
ES1265		Bypass suppressor strain	TSP1767	S288C	MATa rpn9∆::natR_kanR(Cterm) his3∆1 leu2∆0 ura3∆0 + suppressor	#N/A	This study	Boone lab
ES1266		Bypass suppressor strain	TSP1770	S288C	MATa rpn9∆::natR_kanR(Cterm) his3∆1 leu2∆0 ura3∆0 + suppressor	#N/A	This study	Boone lab
ES1267		Bypass suppressor strain	TSP1599	S288C	MATa plc1∆::natR_kanR(Cterm) his3∆1 leu2∆0 ura3∆0 + suppressor	#N/A	This study	Boone lab
ES1268		Bypass suppressor strain	TSP1797	S288C	MATa rps30b∆::natR_kanR(Cterm) his3∆1 leu2∆0 ura3∆0 + suppressor	#N/A	This study	Boone lab
ES1272		Bypass suppressor strain	TSP2185	S288C	MATa arb1∆::natR_kanR(Cterm) his3∆1 leu2∆0 ura3∆0 + suppressor	#N/A	This study	Boone lab
ES1277		Bypass suppressor strain	#N/A	S288C	MATa yfh1∆::natR_kanR(Cterm) his3∆1 leu2∆0 ura3∆0 + suppressor	#N/A	This study	Boone lab
ES1279		Bypass suppressor strain	TSP1955	S288C	MATa srp14∆::natR_kanR(Cterm) his3∆1 leu2∆0 ura3∆0 + suppressor	#N/A	This study	Boone lab
ES1281		Bypass suppressor strain	TSP2142	S288C	MATa ypd1∆::natR_kanR(Cterm) his3∆1 leu2∆0 ura3∆0 + suppressor	#N/A	This study	Boone lab
ES1282		Bypass suppressor strain	TSP2145	S288C	MATa ypd1∆::natR_kanR(Cterm) his3∆1 leu2∆0 ura3∆0 + suppressor	#N/A	This study	Boone lab
ES1284		Bypass suppressor strain	TSP1974	S288C	MATa swi1∆::natR_kanR(Cterm) his3∆1 leu2∆0 ura3∆0 + suppressor	#N/A	This study	Boone lab
ES1285		Bypass suppressor strain	TSP2243	S288C	MATa dcp1∆::natR_kanR(Cterm) his3∆1 leu2∆0 ura3∆0 + suppressor	#N/A	This study	Boone lab
ES1286		Bypass suppressor strain	TSP2163	S288C	MATa yrb2∆::natR_kanR(Cterm) his3∆1 leu2∆0 ura3∆0 + suppressor	#N/A	This study	Boone lab
ES1289		Bypass suppressor strain	TSP2373	S288C	MATa lsm4∆::natR_kanR(Cterm) his3∆1 leu2∆0 ura3∆0 + suppressor	#N/A	This study	Boone lab
ES1290		Bypass suppressor strain	TSP2281	S288C	MATa epl1∆::natR_kanR(Cterm) his3∆1 leu2∆0 ura3∆0 + suppressor	#N/A	This study	Boone lab
ES1294		Bypass suppressor strain	TSP2395	S288C	MATa met4∆::natR_kanR(Cterm) his3∆1 leu2∆0 ura3∆0 + suppressor	#N/A	This study	Boone lab
ES1295		Bypass suppressor strain	TSP2304	S288C	MATa fhl1∆::natR_kanR(Cterm) his3∆1 leu2∆0 ura3∆0 + suppressor	#N/A	This study	Boone lab
ES1296		Bypass suppressor strain	TSP2582	S288C	MATa rpl33a∆::natR_kanR(Cterm) his3∆1 leu2∆0 ura3∆0 + suppressor	#N/A	This study	Boone lab
ES1297		Bypass suppressor strain	#N/A	S288C	MATa ten1∆::natR_kanR(Cterm) his3∆1 leu2∆0 ura3∆0 + suppressor	#N/A	This study	Boone lab
ES1300		Bypass suppressor strain	TSP2422	S288C	MATa net1∆::natR_kanR(Cterm) his3∆1 leu2∆0 ura3∆0 + suppressor	#N/A	This study	Boone lab
ES1301		Bypass suppressor strain	TSP2334	S288C	MATa ncb2∆::natR_kanR(Cterm) his3∆1 leu2∆0 ura3∆0 + suppressor	#N/A	This study	Boone lab
ES1302		Bypass suppressor strain	#N/A	S288C	MATa rim2∆::natR_kanR(Cterm) his3∆1 leu2∆0 ura3∆0 + suppressor	#N/A	This study	Boone lab
ES1305		Bypass suppressor strain	#N/A	S288C	MATa mmf1∆::natR_kanR(Cterm) his3∆1 leu2∆0 ura3∆0 + suppressor	#N/A	This study	Boone lab
ES131		Bypass suppressor strain	#N/A	S288C	MATa iqg1∆::natR_kanR(Cterm) his3∆1 leu2∆0 ura3∆0 + suppressor	#N/A	This study	Boone lab
ES1311		Bypass suppressor strain	TSP2687	S288C	MATa shr3∆::natR_kanR(Cterm) his3∆1 leu2∆0 ura3∆0 + suppressor	#N/A	This study	Boone lab
ES1314		Bypass suppressor strain	TSP2696	S288C	MATa srp21∆::natR_kanR(Cterm) his3∆1 leu2∆0 ura3∆0 + suppressor	#N/A	This study	Boone lab
ES1316		Bypass suppressor strain	TSP2986	S288C	MATa shr3∆::natR_kanR(Cterm) his3∆1 leu2∆0 ura3∆0 + suppressor	#N/A	This study	Boone lab
ES1317		Bypass suppressor strain	TSP2894	S288C	MATa yra1∆::natR_kanR(Cterm) his3∆1 leu2∆0 ura3∆0 + suppressor	#N/A	This study	Boone lab
ES1318		Bypass suppressor strain	TSP2810	S288C	MATa yra1∆::natR_kanR(Cterm) his3∆1 leu2∆0 ura3∆0 + suppressor	#N/A	This study	Boone lab
ES1319		Bypass suppressor strain	#N/A	S288C	MATa mmf1∆::natR_kanR(Cterm) his3∆1 leu2∆0 ura3∆0 + suppressor	#N/A	This study	Boone lab
ES1321		Bypass suppressor strain	TSP3042	S288C	MATa nup116∆::natR_kanR(Cterm) his3∆1 leu2∆0 ura3∆0 + suppressor	#N/A	This study	Boone lab
ES1323		Bypass suppressor strain	TSP3059	S288C	MATa nup116∆::natR_kanR(Cterm) his3∆1 leu2∆0 ura3∆0 + suppressor	#N/A	This study	Boone lab
ES1324		Bypass suppressor strain	TSP3061	S288C	MATa nup116∆::natR_kanR(Cterm) his3∆1 leu2∆0 ura3∆0 + suppressor	#N/A	This study	Boone lab
ES133		Bypass suppressor strain	TSP1719	S288C	MATa rpl18a∆::natR_kanR(Cterm) his3∆1 leu2∆0 ura3∆0 + suppressor	#N/A	This study	Boone lab
ES138		Bypass suppressor strain	TSP1845	S288C	MATa rts2∆::natR_kanR(Cterm) his3∆1 leu2∆0 ura3∆0 + suppressor	#N/A	This study	Boone lab
ES139		Bypass suppressor strain	TSP1664	S288C	MATa rib3∆::natR_kanR(Cterm) his3∆1 leu2∆0 ura3∆0 + suppressor	#N/A	This study	Boone lab
ES150		Bypass suppressor strain	TSP2179	S288C	MATa ade13∆::natR_kanR(Cterm) his3∆1 leu2∆0 ura3∆0 + suppressor	#N/A	This study	Boone lab
ES151		Bypass suppressor strain	TSP2179	S288C	MATa ade13∆::natR_kanR(Cterm) his3∆1 leu2∆0 ura3∆0 + suppressor	#N/A	This study	Boone lab
ES152		Bypass suppressor strain	TSP2182	S288C	MATa ade13∆::natR_kanR(Cterm) his3∆1 leu2∆0 ura3∆0 + suppressor	#N/A	This study	Boone lab
ES153		Bypass suppressor strain	TSP2182	S288C	MATa ade13∆::natR_kanR(Cterm) his3∆1 leu2∆0 ura3∆0 + suppressor	#N/A	This study	Boone lab
ES154		Bypass suppressor strain	TSP2182	S288C	MATa ade13∆::natR_kanR(Cterm) his3∆1 leu2∆0 ura3∆0 + suppressor	#N/A	This study	Boone lab
ES155		Bypass suppressor strain	TSP2185	S288C	MATa arb1∆::natR_kanR(Cterm) his3∆1 leu2∆0 ura3∆0 + suppressor	#N/A	This study	Boone lab
ES156		Bypass suppressor strain	TSP2185	S288C	MATa arb1∆::natR_kanR(Cterm) his3∆1 leu2∆0 ura3∆0 + suppressor	#N/A	This study	Boone lab
ES157		Bypass suppressor strain	TSP2185	S288C	MATa arb1∆::natR_kanR(Cterm) his3∆1 leu2∆0 ura3∆0 + suppressor	#N/A	This study	Boone lab
ES160		Bypass suppressor strain	TSP2195	S288C	MATa avo1∆::natR_kanR(Cterm) his3∆1 leu2∆0 ura3∆0 + suppressor	#N/A	This study	Boone lab
ES164		Bypass suppressor strain	TSP2043	S288C	MATa trm5∆::natR_kanR(Cterm) his3∆1 leu2∆0 ura3∆0 + suppressor	#N/A	This study	Boone lab
ES165		Bypass suppressor strain	TSP2043	S288C	MATa trm5∆::natR_kanR(Cterm) his3∆1 leu2∆0 ura3∆0 + suppressor	#N/A	This study	Boone lab
ES167		Bypass suppressor strain	TSP1955	S288C	MATa srp14∆::natR_kanR(Cterm) his3∆1 leu2∆0 ura3∆0 + suppressor	#N/A	This study	Boone lab
ES168		Bypass suppressor strain	TSP1957	S288C	MATa srp21∆::natR_kanR(Cterm) his3∆1 leu2∆0 ura3∆0 + suppressor	#N/A	This study	Boone lab
ES169		Bypass suppressor strain	TSP1957	S288C	MATa srp21∆::natR_kanR(Cterm) his3∆1 leu2∆0 ura3∆0 + suppressor	#N/A	This study	Boone lab
ES170		Bypass suppressor strain	TSP1957	S288C	MATa srp21∆::natR_kanR(Cterm) his3∆1 leu2∆0 ura3∆0 + suppressor	#N/A	This study	Boone lab
ES180		Bypass suppressor strain	TSP1981	S288C	MATa ten1∆::natR_kanR(Cterm) his3∆1 leu2∆0 ura3∆0 + suppressor	#N/A	This study	Boone lab
ES184		Bypass suppressor strain	TSP2259	S288C	MATa dut1∆::natR_kanR(Cterm) his3∆1 leu2∆0 ura3∆0 + suppressor	#N/A	This study	Boone lab
ES189		Bypass suppressor strain	TSP2398	S288C	MATa mmf1∆::natR_kanR(Cterm) his3∆1 leu2∆0 ura3∆0 + suppressor	#N/A	This study	Boone lab
ES190		Bypass suppressor strain	TSP2398	S288C	MATa mmf1∆::natR_kanR(Cterm) his3∆1 leu2∆0 ura3∆0 + suppressor	#N/A	This study	Boone lab
ES193		Bypass suppressor strain	#N/A	S288C	MATa ecm9∆::natR_kanR(Cterm) his3∆1 leu2∆0 ura3∆0 + suppressor	#N/A	This study	Boone lab
ES194		Bypass suppressor strain	TSP2424	S288C	MATa net1∆::natR_kanR(Cterm) his3∆1 leu2∆0 ura3∆0 + suppressor	#N/A	This study	Boone lab
ES202		Bypass suppressor strain	TSP2837	S288C	MATa sua5∆::natR_kanR(Cterm) his3∆1 leu2∆0 ura3∆0 + suppressor	#N/A	This study	Boone lab
ES203		Bypass suppressor strain	TSP2837	S288C	MATa sua5∆::natR_kanR(Cterm) his3∆1 leu2∆0 ura3∆0 + suppressor	#N/A	This study	Boone lab
ES205		Bypass suppressor strain	TSP2866	S288C	MATa ecm9∆::natR_kanR(Cterm) his3∆1 leu2∆0 ura3∆0 + suppressor	#N/A	This study	Boone lab
ES206		Bypass suppressor strain	TSP2866	S288C	MATa ecm9∆::natR_kanR(Cterm) his3∆1 leu2∆0 ura3∆0 + suppressor	#N/A	This study	Boone lab
ES207		Bypass suppressor strain	TSP2867	S288C	MATa ecm9∆::natR_kanR(Cterm) his3∆1 leu2∆0 ura3∆0 + suppressor	#N/A	This study	Boone lab
ES208		Bypass suppressor strain	TSP2867	S288C	MATa ecm9∆::natR_kanR(Cterm) his3∆1 leu2∆0 ura3∆0 + suppressor	#N/A	This study	Boone lab
ES209		Bypass suppressor strain	TSP2869	S288C	MATa ecm9∆::natR_kanR(Cterm) his3∆1 leu2∆0 ura3∆0 + suppressor	#N/A	This study	Boone lab
ES210		Bypass suppressor strain	TSP2869	S288C	MATa ecm9∆::natR_kanR(Cterm) his3∆1 leu2∆0 ura3∆0 + suppressor	#N/A	This study	Boone lab
ES212		Bypass suppressor strain	TSP2872	S288C	MATa inn1∆::natR_kanR(Cterm) his3∆1 leu2∆0 ura3∆0 + suppressor	#N/A	This study	Boone lab
ES214		Bypass suppressor strain	TSP2873	S288C	MATa inn1∆::natR_kanR(Cterm) his3∆1 leu2∆0 ura3∆0 + suppressor	#N/A	This study	Boone lab
ES215		Bypass suppressor strain	TSP2873	S288C	MATa inn1∆::natR_kanR(Cterm) his3∆1 leu2∆0 ura3∆0 + suppressor	#N/A	This study	Boone lab
ES216		Bypass suppressor strain	TSP2696	S288C	MATa srp21∆::natR_kanR(Cterm) his3∆1 leu2∆0 ura3∆0 + suppressor	#N/A	This study	Boone lab
ES217		Bypass suppressor strain	TSP2696	S288C	MATa srp21∆::natR_kanR(Cterm) his3∆1 leu2∆0 ura3∆0 + suppressor	#N/A	This study	Boone lab
ES218		Bypass suppressor strain	TSP2704	S288C	MATa sua5∆::natR_kanR(Cterm) his3∆1 leu2∆0 ura3∆0 + suppressor	#N/A	This study	Boone lab
ES219		Bypass suppressor strain	TSP2704	S288C	MATa sua5∆::natR_kanR(Cterm) his3∆1 leu2∆0 ura3∆0 + suppressor	#N/A	This study	Boone lab
ES224		Bypass suppressor strain	TSP3118	S288C	MATa bur6∆::natR_kanR(Cterm) his3∆1 leu2∆0 ura3∆0 + suppressor	#N/A	This study	Boone lab
ES225		Bypass suppressor strain	TSP3118	S288C	MATa bur6∆::natR_kanR(Cterm) his3∆1 leu2∆0 ura3∆0 + suppressor	#N/A	This study	Boone lab
ES228		Bypass suppressor strain	TSP3075	S288C	MATa avo1∆::natR_kanR(Cterm) his3∆1 leu2∆0 ura3∆0 + suppressor	#N/A	This study	Boone lab
ES229		Bypass suppressor strain	TSP3083	S288C	MATa avo1∆::natR_kanR(Cterm) his3∆1 leu2∆0 ura3∆0 + suppressor	#N/A	This study	Boone lab
ES232		Bypass suppressor strain	TSP1292	S288C	MATa ecm9∆::natR_kanR(Cterm) his3∆1 leu2∆0 ura3∆0 + suppressor	#N/A	This study	Boone lab
ES239		Bypass suppressor strain	TSP2436	S288C	MATa net1∆::natR_kanR(Cterm) his3∆1 leu2∆0 ura3∆0 + suppressor	#N/A	This study	Boone lab
ES243		Bypass suppressor strain	TSP3233	S288C	MATa dop1∆::natR_kanR(Cterm) his3∆1 leu2∆0 ura3∆0 + suppressor	#N/A	This study	Boone lab
ES257		Bypass suppressor strain	TSP3340	S288C	MATa tor2∆::natR_kanR(Cterm) his3∆1 leu2∆0 ura3∆0 + suppressor	#N/A	This study	Boone lab
ES259		Bypass suppressor strain	TSP3352	S288C	MATa hyp2∆::natR_kanR(Cterm) his3∆1 leu2∆0 ura3∆0 + suppressor	#N/A	This study	Boone lab
ES260		Bypass suppressor strain	TSP3359	S288C	MATa frq1∆::natR_kanR(Cterm) his3∆1 leu2∆0 ura3∆0 + suppressor	#N/A	This study	Boone lab
ES261		Bypass suppressor strain	TSP3371	S288C	MATa lst8∆::natR_kanR(Cterm) his3∆1 leu2∆0 ura3∆0 + suppressor	#N/A	This study	Boone lab
ES269		Bypass suppressor strain	TSP3441	S288C	MATa scc4∆::natR_kanR(Cterm) his3∆1 leu2∆0 ura3∆0 + suppressor	#N/A	This study	Boone lab
ES274		Bypass suppressor strain	TSP3482	S288C	MATa stu1∆::natR_kanR(Cterm) his3∆1 leu2∆0 ura3∆0 + suppressor	#N/A	This study	Boone lab
ES276		Bypass suppressor strain	TSP3492	S288C	MATa esa1∆::natR_kanR(Cterm) his3∆1 leu2∆0 ura3∆0 + suppressor	#N/A	This study	Boone lab
ES277		Bypass suppressor strain	TSP3493	S288C	MATa nup159∆::natR_kanR(Cterm) his3∆1 leu2∆0 ura3∆0 + suppressor	#N/A	This study	Boone lab
ES278		Bypass suppressor strain	TSP3496	S288C	MATa ria1∆::natR_kanR(Cterm) his3∆1 leu2∆0 ura3∆0 + suppressor	#N/A	This study	Boone lab
ES281		Bypass suppressor strain	TSP3515	S288C	MATa prp28∆::natR_kanR(Cterm) his3∆1 leu2∆0 ura3∆0 + suppressor	#N/A	This study	Boone lab
ES284		Bypass suppressor strain	TSP3528	S288C	MATa dml1∆::natR_kanR(Cterm) his3∆1 leu2∆0 ura3∆0 + suppressor	#N/A	This study	Boone lab
ES286		Bypass suppressor strain	TSP3544	S288C	MATa kre9∆::natR_kanR(Cterm) his3∆1 leu2∆0 ura3∆0 + suppressor	#N/A	This study	Boone lab
ES287		Bypass suppressor strain	TSP3546	S288C	MATa cdc15∆::natR_kanR(Cterm) his3∆1 leu2∆0 ura3∆0 + suppressor	#N/A	This study	Boone lab
ES288		Bypass suppressor strain	TSP3548	S288C	MATa srp102∆::natR_kanR(Cterm) his3∆1 leu2∆0 ura3∆0 + suppressor	#N/A	This study	Boone lab
ES289		Bypass suppressor strain	TSP3549	S288C	MATa nup57∆::natR_kanR(Cterm) his3∆1 leu2∆0 ura3∆0 + suppressor	#N/A	This study	Boone lab
ES295		Bypass suppressor strain	TSP3578	S288C	MATa sec14∆::natR_kanR(Cterm) his3∆1 leu2∆0 ura3∆0 + suppressor	#N/A	This study	Boone lab
ES297		Bypass suppressor strain	TSP3582	S288C	MATa erd2∆::natR_kanR(Cterm) his3∆1 leu2∆0 ura3∆0 + suppressor	#N/A	This study	Boone lab
ES307		Bypass suppressor strain	TSP3661	S288C	MATa sub2∆::natR_kanR(Cterm) his3∆1 leu2∆0 ura3∆0 + suppressor	#N/A	This study	Boone lab
ES312		Bypass suppressor strain	TSP3769	S288C	MATa pse1∆::natR_kanR(Cterm) his3∆1 leu2∆0 ura3∆0 + suppressor	#N/A	This study	Boone lab
ES315		Bypass suppressor strain	TSP3791	S288C	MATa tem1∆::natR_kanR(Cterm) his3∆1 leu2∆0 ura3∆0 + suppressor	#N/A	This study	Boone lab
ES316		Bypass suppressor strain	TSP3798	S288C	MATa arp7∆::natR_kanR(Cterm) his3∆1 leu2∆0 ura3∆0 + suppressor	#N/A	This study	Boone lab
ES317		Bypass suppressor strain	TSP3799	S288C	MATa dcp2∆::natR_kanR(Cterm) his3∆1 leu2∆0 ura3∆0 + suppressor	#N/A	This study	Boone lab
ES318		Bypass suppressor strain	TSP3803	S288C	MATa arp9∆::natR_kanR(Cterm) his3∆1 leu2∆0 ura3∆0 + suppressor	#N/A	This study	Boone lab
ES319		Bypass suppressor strain	TSP3833	S288C	MATa sln1∆::natR_kanR(Cterm) his3∆1 leu2∆0 ura3∆0 + suppressor	#N/A	This study	Boone lab
ES322		Bypass suppressor strain	TSP3903	S288C	MATa med6∆::natR_kanR(Cterm) his3∆1 leu2∆0 ura3∆0 + suppressor	#N/A	This study	Boone lab
ES324		Bypass suppressor strain	TSP3912	S288C	MATa tor2∆::natR_kanR(Cterm) his3∆1 leu2∆0 ura3∆0 + suppressor	#N/A	This study	Boone lab
ES325		Bypass suppressor strain	TSP3914	S288C	MATa hyp2∆::natR_kanR(Cterm) his3∆1 leu2∆0 ura3∆0 + suppressor	#N/A	This study	Boone lab
ES326		Bypass suppressor strain	#N/A	S288C	MATa hyp2∆::natR_kanR(Cterm) his3∆1 leu2∆0 ura3∆0 + suppressor	#N/A	This study	Boone lab
ES329		Bypass suppressor strain	#N/A	S288C	MATa hyp2∆::natR_kanR(Cterm) his3∆1 leu2∆0 ura3∆0 + suppressor	#N/A	This study	Boone lab
ES331		Bypass suppressor strain	TSP3943	S288C	MATa stu1∆::natR_kanR(Cterm) his3∆1 leu2∆0 ura3∆0 + suppressor	#N/A	This study	Boone lab
ES332		Bypass suppressor strain	TSP3946	S288C	MATa esa1∆::natR_kanR(Cterm) his3∆1 leu2∆0 ura3∆0 + suppressor	#N/A	This study	Boone lab
ES334		Bypass suppressor strain	TSP3958	S288C	MATa cdc15∆::natR_kanR(Cterm) his3∆1 leu2∆0 ura3∆0 + suppressor	#N/A	This study	Boone lab
ES336		Bypass suppressor strain	TSP3964	S288C	MATa mcd1∆::natR_kanR(Cterm) his3∆1 leu2∆0 ura3∆0 + suppressor	#N/A	This study	Boone lab
ES337		Bypass suppressor strain	TSP3967	S288C	MATa sgv1∆::natR_kanR(Cterm) his3∆1 leu2∆0 ura3∆0 + suppressor	#N/A	This study	Boone lab
ES339		Bypass suppressor strain	TSP4005	S288C	MATa pfy1∆::natR_kanR(Cterm) his3∆1 leu2∆0 ura3∆0 + suppressor	#N/A	This study	Boone lab
ES340		Bypass suppressor strain	TSP4006	S288C	MATa cdc14∆::natR_kanR(Cterm) his3∆1 leu2∆0 ura3∆0 + suppressor	#N/A	This study	Boone lab
ES345		Bypass suppressor strain	TSP3233	S288C	MATa dop1∆::natR_kanR(Cterm) his3∆1 leu2∆0 ura3∆0 + suppressor	#N/A	This study	Boone lab
ES347		Bypass suppressor strain	#N/A	S288C	MATa dop1∆::natR_kanR(Cterm) his3∆1 leu2∆0 ura3∆0 + suppressor	#N/A	This study	Boone lab
ES358		Bypass suppressor strain	TSP3329	S288C	MATa pdc2∆::natR_kanR(Cterm) his3∆1 leu2∆0 ura3∆0 + suppressor	#N/A	This study	Boone lab
ES362		Bypass suppressor strain	TSP3352	S288C	MATa hyp2∆::natR_kanR(Cterm) his3∆1 leu2∆0 ura3∆0 + suppressor	#N/A	This study	Boone lab
ES363		Bypass suppressor strain	TSP3359	S288C	MATa frq1∆::natR_kanR(Cterm) his3∆1 leu2∆0 ura3∆0 + suppressor	#N/A	This study	Boone lab
ES364		Bypass suppressor strain	#N/A	S288C	MATa hyp2∆::natR_kanR(Cterm) his3∆1 leu2∆0 ura3∆0 + suppressor	#N/A	This study	Boone lab
ES366		Bypass suppressor strain	TSP3393	S288C	MATa alr1∆::natR_kanR(Cterm) his3∆1 leu2∆0 ura3∆0 + suppressor	#N/A	This study	Boone lab
ES371		Bypass suppressor strain	TSP3482	S288C	MATa stu1∆::natR_kanR(Cterm) his3∆1 leu2∆0 ura3∆0 + suppressor	#N/A	This study	Boone lab
ES372		Bypass suppressor strain	TSP3496	S288C	MATa ria1∆::natR_kanR(Cterm) his3∆1 leu2∆0 ura3∆0 + suppressor	#N/A	This study	Boone lab
ES374		Bypass suppressor strain	TSP3505	S288C	MATa ntf2∆::natR_kanR(Cterm) his3∆1 leu2∆0 ura3∆0 + suppressor	#N/A	This study	Boone lab
ES380		Bypass suppressor strain	TSP3544	S288C	MATa kre9∆::natR_kanR(Cterm) his3∆1 leu2∆0 ura3∆0 + suppressor	#N/A	This study	Boone lab
ES381		Bypass suppressor strain	TSP3548	S288C	MATa srp102∆::natR_kanR(Cterm) his3∆1 leu2∆0 ura3∆0 + suppressor	#N/A	This study	Boone lab
ES382		Bypass suppressor strain	TSP3549	S288C	MATa nup57∆::natR_kanR(Cterm) his3∆1 leu2∆0 ura3∆0 + suppressor	#N/A	This study	Boone lab
ES387		Bypass suppressor strain	TSP3578	S288C	MATa sec14∆::natR_kanR(Cterm) his3∆1 leu2∆0 ura3∆0 + suppressor	#N/A	This study	Boone lab
ES388		Bypass suppressor strain	TSP3582	S288C	MATa erd2∆::natR_kanR(Cterm) his3∆1 leu2∆0 ura3∆0 + suppressor	#N/A	This study	Boone lab
ES391		Bypass suppressor strain	TSP3601	S288C	MATa mcd1∆::natR_kanR(Cterm) his3∆1 leu2∆0 ura3∆0 + suppressor	#N/A	This study	Boone lab
ES396		Bypass suppressor strain	TSP3635	S288C	MATa cdc25∆::natR_kanR(Cterm) his3∆1 leu2∆0 ura3∆0 + suppressor	#N/A	This study	Boone lab
ES403		Bypass suppressor strain	TSP3762	S288C	MATa cdc36∆::natR_kanR(Cterm) his3∆1 leu2∆0 ura3∆0 + suppressor	#N/A	This study	Boone lab
ES404		Bypass suppressor strain	TSP3769	S288C	MATa pse1∆::natR_kanR(Cterm) his3∆1 leu2∆0 ura3∆0 + suppressor	#N/A	This study	Boone lab
ES405		Bypass suppressor strain	TSP3775	S288C	MATa pfy1∆::natR_kanR(Cterm) his3∆1 leu2∆0 ura3∆0 + suppressor	#N/A	This study	Boone lab
ES406		Bypass suppressor strain	TSP3776	S288C	MATa cdc14∆::natR_kanR(Cterm) his3∆1 leu2∆0 ura3∆0 + suppressor	#N/A	This study	Boone lab
ES409		Bypass suppressor strain	TSP3790	S288C	MATa tsr4∆::natR_kanR(Cterm) his3∆1 leu2∆0 ura3∆0 + suppressor	#N/A	This study	Boone lab
ES412		Bypass suppressor strain	TSP3798	S288C	MATa arp7∆::natR_kanR(Cterm) his3∆1 leu2∆0 ura3∆0 + suppressor	#N/A	This study	Boone lab
ES414		Bypass suppressor strain	TSP3803	S288C	MATa arp9∆::natR_kanR(Cterm) his3∆1 leu2∆0 ura3∆0 + suppressor	#N/A	This study	Boone lab
ES416		Bypass suppressor strain	TSP3833	S288C	MATa sln1∆::natR_kanR(Cterm) his3∆1 leu2∆0 ura3∆0 + suppressor	#N/A	This study	Boone lab
ES422		Bypass suppressor strain	TSP3912	S288C	MATa tor2∆::natR_kanR(Cterm) his3∆1 leu2∆0 ura3∆0 + suppressor	#N/A	This study	Boone lab
ES423		Bypass suppressor strain	TSP3914	S288C	MATa hyp2∆::natR_kanR(Cterm) his3∆1 leu2∆0 ura3∆0 + suppressor	#N/A	This study	Boone lab
ES429		Bypass suppressor strain	TSP3946	S288C	MATa esa1∆::natR_kanR(Cterm) his3∆1 leu2∆0 ura3∆0 + suppressor	#N/A	This study	Boone lab
ES431		Bypass suppressor strain	TSP3958	S288C	MATa cdc15∆::natR_kanR(Cterm) his3∆1 leu2∆0 ura3∆0 + suppressor	#N/A	This study	Boone lab
ES432		Bypass suppressor strain	TSP3959	S288C	MATa nup57∆::natR_kanR(Cterm) his3∆1 leu2∆0 ura3∆0 + suppressor	#N/A	This study	Boone lab
ES434		Bypass suppressor strain	TSP3979	S288C	MATa tsc11∆::natR_kanR(Cterm) his3∆1 leu2∆0 ura3∆0 + suppressor	#N/A	This study	Boone lab
ES438		Bypass suppressor strain	TSP4005	S288C	MATa pfy1∆::natR_kanR(Cterm) his3∆1 leu2∆0 ura3∆0 + suppressor	#N/A	This study	Boone lab
ES447		Bypass suppressor strain	TSP3548	S288C	MATa srp102∆::natR_kanR(Cterm) his3∆1 leu2∆0 ura3∆0 + suppressor	#N/A	This study	Boone lab
ES448		Bypass suppressor strain	TSP3803	S288C	MATa arp9∆::natR_kanR(Cterm) his3∆1 leu2∆0 ura3∆0 + suppressor	#N/A	This study	Boone lab
ES449	Fig. 3C	Bypass suppressor strain	TSP3949	S288C	MATa ntf2∆::natR_kanR(Cterm) his3∆1 leu2∆0 ura3∆0 + suppressor	#N/A	This study	Boone lab
ES943		Bypass suppressor strain	TSP201	S288C	MATα utr5∆::KlLEU2_natR(Cterm) his3∆1 leu2∆0 ura3∆0 + suppressor	#N/A	This study	Boone lab
ES945		Bypass suppressor strain	TSP324	S288C	MATα epl1∆::KlLEU2_natR(Cterm) his3∆1 leu2∆0 ura3∆0 + suppressor	#N/A	This study	Boone lab
ES947		Bypass suppressor strain	TSP239	S288C	MATα pab1∆::KlLEU2_natR(Cterm) his3∆1 leu2∆0 ura3∆0 + suppressor	#N/A	This study	Boone lab
ES950		Bypass suppressor strain	TSP653	S288C	MATα rrn11∆::KlLEU2_natR(Cterm) his3∆1 leu2∆0 ura3∆0 + suppressor	#N/A	This study	Boone lab
ES951		Bypass suppressor strain	TSP563	S288C	MATα kae1∆::KlLEU2_natR(Cterm) his3∆1 leu2∆0 ura3∆0 + suppressor	#N/A	This study	Boone lab
ES952		Bypass suppressor strain	TSP564	S288C	MATα kae1∆::KlLEU2_natR(Cterm) his3∆1 leu2∆0 ura3∆0 + suppressor	#N/A	This study	Boone lab
ES955		Bypass suppressor strain	TSP585	S288C	MATα rrn5∆::KlLEU2_natR(Cterm) his3∆1 leu2∆0 ura3∆0 + suppressor	#N/A	This study	Boone lab
ES956		Bypass suppressor strain	TSP588	S288C	MATα acs2∆::KlLEU2_natR(Cterm) his3∆1 leu2∆0 ura3∆0 + suppressor	#N/A	This study	Boone lab
ES961		Bypass suppressor strain	TSP429	S288C	MATα ypp1∆::KlLEU2_natR(Cterm) his3∆1 leu2∆0 ura3∆0 + suppressor	#N/A	This study	Boone lab
ES964		Bypass suppressor strain	TSP544	S288C	MATα mtr10∆::KlLEU2_natR(Cterm) his3∆1 leu2∆0 ura3∆0 + suppressor	#N/A	This study	Boone lab
ES965		Bypass suppressor strain	#N/A	S288C	MATα mtr10∆::KlLEU2_natR(Cterm) his3∆1 leu2∆0 ura3∆0 + suppressor	#N/A	This study	Boone lab
ES966		Bypass suppressor strain	TSP466	S288C	MATα ulp2∆::KlLEU2_natR(Cterm) his3∆1 leu2∆0 ura3∆0 + suppressor	#N/A	This study	Boone lab
ES967		Bypass suppressor strain	TSP741	S288C	MATα ulp2∆::KlLEU2_natR(Cterm) his3∆1 leu2∆0 ura3∆0 + suppressor	#N/A	This study	Boone lab
ES969		Bypass suppressor strain	TSP1048	S288C	MATα srp68∆::KlLEU2_natR(Cterm) his3∆1 leu2∆0 ura3∆0 + suppressor	#N/A	This study	Boone lab
ES970		Bypass suppressor strain	TSP961	S288C	MATα plp2∆::KlLEU2_natR(Cterm) his3∆1 leu2∆0 ura3∆0 + suppressor	#N/A	This study	Boone lab
ES973		Bypass suppressor strain	TSP972	S288C	MATα sog2∆::KlLEU2_natR(Cterm) his3∆1 leu2∆0 ura3∆0 + suppressor	#N/A	This study	Boone lab
ES974		Bypass suppressor strain	#N/A	S288C	MATα sog2∆::KlLEU2_natR(Cterm) his3∆1 leu2∆0 ura3∆0 + suppressor	#N/A	This study	Boone lab
ES975		Bypass suppressor strain	TSP905	S288C	MATα mtr10∆::KlLEU2_natR(Cterm) his3∆1 leu2∆0 ura3∆0 + suppressor	#N/A	This study	Boone lab
ES978		Bypass suppressor strain	TSP920	S288C	MATα mtr10∆::KlLEU2_natR(Cterm) his3∆1 leu2∆0 ura3∆0 + suppressor	#N/A	This study	Boone lab
ES980		Bypass suppressor strain	TSP1019	S288C	MATα srp72∆::KlLEU2_natR(Cterm) his3∆1 leu2∆0 ura3∆0 + suppressor	#N/A	This study	Boone lab
ES984		Bypass suppressor strain	TSP201	S288C	MATα utr5∆::KlLEU2_natR(Cterm) his3∆1 leu2∆0 ura3∆0 + suppressor	#N/A	This study	Boone lab
ES985		Bypass suppressor strain	TSP202	S288C	MATα utr5∆::KlLEU2_natR(Cterm) his3∆1 leu2∆0 ura3∆0 + suppressor	#N/A	This study	Boone lab
ES986		Bypass suppressor strain	TSP324	S288C	MATα epl1∆::KlLEU2_natR(Cterm) his3∆1 leu2∆0 ura3∆0 + suppressor	#N/A	This study	Boone lab
ES987		Bypass suppressor strain	TSP233	S288C	MATα pab1∆::KlLEU2_natR(Cterm) his3∆1 leu2∆0 ura3∆0 + suppressor	#N/A	This study	Boone lab
ES988		Bypass suppressor strain	TSP239	S288C	MATα pab1∆::KlLEU2_natR(Cterm) his3∆1 leu2∆0 ura3∆0 + suppressor	#N/A	This study	Boone lab
ES990		Bypass suppressor strain	TSP359	S288C	MATα nsa1∆::KlLEU2_natR(Cterm) his3∆1 leu2∆0 ura3∆0 + suppressor	#N/A	This study	Boone lab
ES991		Bypass suppressor strain	TSP360	S288C	MATα nsa1∆::KlLEU2_natR(Cterm) his3∆1 leu2∆0 ura3∆0 + suppressor	#N/A	This study	Boone lab
ES992		Bypass suppressor strain	TSP467	S288C	MATα ulp2∆::KlLEU2_natR(Cterm) his3∆1 leu2∆0 ura3∆0 + suppressor	#N/A	This study	Boone lab
ES994		Bypass suppressor strain	TSP387	S288C	MATα vht1∆::KlLEU2_natR(Cterm) his3∆1 leu2∆0 ura3∆0 + suppressor	#N/A	This study	Boone lab
ES995		Bypass suppressor strain	TSP392	S288C	MATα vht1∆::KlLEU2_natR(Cterm) his3∆1 leu2∆0 ura3∆0 + suppressor	#N/A	This study	Boone lab
ES996		Bypass suppressor strain	TSP664	S288C	MATα jip5∆::KlLEU2_natR(Cterm) his3∆1 leu2∆0 ura3∆0 + suppressor	#N/A	This study	Boone lab
ES998		Bypass suppressor strain	TSP676	S288C	MATα gcr1∆::KlLEU2_natR(Cterm) his3∆1 leu2∆0 ura3∆0 + suppressor	#N/A	This study	Boone lab
TSP1272	Fig. 7B, dataset EV12	Parental strain	#N/A	S288C	MATa dre2∆::natR_kanR(Cterm) his3∆1 leu2∆0 ura3∆0	p7416_dre2-5001	This study	Boone lab
TSP1460	Fig. 7B, dataset EV12	Parental strain	#N/A	S288C	MATa mim1∆::natR_kanR(Cterm) his3∆1 leu2∆0 ura3∆0	p7416_mim1-5001	This study	Boone lab
TSP1606	Fig. 7B, dataset EV12	Parental strain	#N/A	S288C	MATa pno1∆::natR_kanR(Cterm) his3∆1 leu2∆0 ura3∆0	p7416_pno1-502	This study	Boone lab
TSP1789	Fig. 7B, dataset EV12	Parental strain	#N/A	S288C	MATa rps28a∆::natR_kanR(Cterm) his3∆1 leu2∆0 ura3∆0	p7416_rps28a-5001	This study	Boone lab
TSP1847	Fig. 7B, dataset EV12	Parental strain	#N/A	S288C	MATa rtt105∆::natR_kanR(Cterm) his3∆1 leu2∆0 ura3∆0	p7416_rtt105-5001	This study	Boone lab
TSP1965	Fig. 7B, dataset EV12	Parental strain	#N/A	S288C	MATa ssy5∆::natR_kanR(Cterm) his3∆1 leu2∆0 ura3∆0	p7416_ssy5-5005	This study	Boone lab
TSP2412	Fig. 7B, dataset EV12	Parental strain	#N/A	S288C	MATa nat2∆::natR_kanR(Cterm) his3∆1 leu2∆0 ura3∆0	p7416_nat2-503	This study	Boone lab
TSP2964	Fig. 7B, dataset EV12	Parental strain	#N/A	S288C	MATa chs2∆::natR_kanR(Cterm) his3∆1 leu2∆0 ura3∆0	p7416_chs2-5006	This study	Boone lab
TSP3088	Fig. 7B, dataset EV12	Parental strain	#N/A	S288C	MATa rpa135∆::natR_kanR(Cterm) his3∆1 leu2∆0 ura3∆0	p7416_rpa135-5001	This study	Boone lab
TSP3120	Fig. 7B, dataset EV12	Parental strain	#N/A	S288C	MATa pga2∆::natR_kanR(Cterm) his3∆1 leu2∆0 ura3∆0	p7416_pga2-510	This study	Boone lab
TSP3178	Fig. 7B, dataset EV12	Parental strain	#N/A	S288C	MATa ndd1∆::natR_kanR(Cterm) his3∆1 leu2∆0 ura3∆0	p7416_ndd1-5007	This study	Boone lab
TSP3200	Fig. 7B, dataset EV12	Parental strain	#N/A	S288C	MATa utp8∆::natR_kanR(Cterm) his3∆1 leu2∆0 ura3∆0	p7416_utp8-5002	This study	Boone lab
TSP3213	Fig. 7B, dataset EV12	Parental strain	#N/A	S288C	MATa rrp3∆::natR_kanR(Cterm) his3∆1 leu2∆0 ura3∆0	p7414_rrp3-5001	This study	Boone lab
TSP3304	Fig. 7B, dataset EV12	Parental strain	#N/A	S288C	MATa pre3∆::natR_kanR(Cterm) his3∆1 leu2∆0 ura3∆0	p7414_pre3-2	This study	Boone lab
TSP3338	Fig. 7B, dataset EV12	Parental strain	#N/A	S288C	MATa ess1∆::natR_kanR(Cterm) his3∆1 leu2∆0 ura3∆0	p7414_ess1-h164r	This study	Boone lab
TSP3424	Fig. 7B, dataset EV12	Parental strain	#N/A	S288C	MATa rli1∆::natR_kanR(Cterm) his3∆1 leu2∆0 ura3∆0	p7414_rli1-5001	This study	Boone lab
TSP3462	Fig. 7B, dataset EV12	Parental strain	#N/A	S288C	MATa dim1∆::natR_kanR(Cterm) his3∆1 leu2∆0 ura3∆0	p7414_dim1-2	This study	Boone lab
TSP350	Fig. 7B, dataset EV12	Parental strain	#N/A	S288C	MATα lsg1∆::KlLEU2_natR(Cterm) his3∆1 leu2∆0 ura3∆0	p7417_lsg1-213	This study	Boone lab
TSP3710	Fig. 7B, dataset EV12	Parental strain	#N/A	S288C	MATa brr6∆::natR_kanR(Cterm) his3∆1 leu2∆0 ura3∆0	p7414_brr6-5001	This study	Boone lab
TSP3751	Fig. 7B, dataset EV12	Parental strain	#N/A	S288C	MATa fcf1∆::natR_kanR(Cterm) his3∆1 leu2∆0 ura3∆0	p7414_fcf1-5001	This study	Boone lab
TSP3784	Fig. 7B, dataset EV12	Parental strain	#N/A	S288C	MATa utp15∆::natR_kanR(Cterm) his3∆1 leu2∆0 ura3∆0	p7414_utp15-5001	This study	Boone lab
TSP3792	Fig. 7B, dataset EV12	Parental strain	#N/A	S288C	MATa hts1∆::natR_kanR(Cterm) his3∆1 leu2∆0 ura3∆0	p7414_hts1-1	This study	Boone lab
TSP3793	Fig. 7B, dataset EV12	Parental strain	#N/A	S288C	MATa sui2∆::natR_kanR(Cterm) his3∆1 leu2∆0 ura3∆0	p7414_sui2-5001	This study	Boone lab
TSP3824	Fig. 7B, dataset EV12	Parental strain	#N/A	S288C	MATa mtr4∆::natR_kanR(Cterm) his3∆1 leu2∆0 ura3∆0	p7414_mtr4-1	This study	Boone lab
TSP3885	Fig. 7B, dataset EV12	Parental strain	#N/A	S288C	MATa tcp1∆::natR_kanR(Cterm) his3∆1 leu2∆0 ura3∆0	p7417_tcp1-1	This study	Boone lab
TSP818	Fig. 7B, dataset EV12	Parental strain	#N/A	S288C	MATα nar1∆::KlLEU2_natR(Cterm) his3∆1 leu2∆0 ura3∆0	p7417_nar1-5001	This study	Boone lab
TSP879	Fig. 7B, dataset EV12	Parental strain	#N/A	S288C	MATα sld7∆::KlLEU2_natR(Cterm) his3∆1 leu2∆0 ura3∆0	p7417_sld7-5001	This study	Boone lab
TSPX65	Fig. 7B, dataset EV12	Parental strain	#N/A	S288C	MATα pwp2∆::KlLEU2_natR(Cterm) his3∆1 leu2∆0 ura3∆0	p7417_pwp2-402	This study	Boone lab
LY00056	Fig. 7B, dataset EV12	Bypass suppressor strain	TSP3338	S288C	MATa ess1∆::natR_kanR(Cterm) his3∆1 leu2∆0 ura3∆0 + suppressor	#N/A	This study	Van Leeuwen lab
LY00057	Fig. 7B, dataset EV12	Bypass suppressor strain	TSP1460	S288C	MATa mim1∆::natR_kanR(Cterm) his3∆1 leu2∆0 ura3∆0 + suppressor	#N/A	This study	Van Leeuwen lab
LY00058	Fig. 7B, dataset EV12	Bypass suppressor strain	TSP1965	S288C	MATa ssy5∆::natR_kanR(Cterm) his3∆1 leu2∆0 ura3∆0 + suppressor	#N/A	This study	Van Leeuwen lab
LY00059	Fig. 7B, dataset EV12	Bypass suppressor strain	TSP2412	S288C	MATa nat2∆::natR_kanR(Cterm) his3∆1 leu2∆0 ura3∆0 + suppressor	#N/A	This study	Van Leeuwen lab
LY00060	Fig. 7B, dataset EV12	Bypass suppressor strain	TSP2964	S288C	MATa chs2∆::natR_kanR(Cterm) his3∆1 leu2∆0 ura3∆0 + suppressor	#N/A	This study	Van Leeuwen lab
LY00061	Fig. 7B, dataset EV12	Bypass suppressor strain	TSP3338	S288C	MATa ess1∆::natR_kanR(Cterm) his3∆1 leu2∆0 ura3∆0 + suppressor	#N/A	This study	Van Leeuwen lab
LY00062	Fig. 7B, dataset EV12	Bypass suppressor strain	TSP3178	S288C	MATa ndd1∆::natR_kanR(Cterm) his3∆1 leu2∆0 ura3∆0 + suppressor	#N/A	This study	Van Leeuwen lab
LY00063	Fig. 7B, dataset EV12	Bypass suppressor strain	TSP1789	S288C	MATa rps28a∆::natR_kanR(Cterm) his3∆1 leu2∆0 ura3∆0 + suppressor	#N/A	This study	Van Leeuwen lab
LY00064	Fig. 7B, dataset EV12	Bypass suppressor strain	TSP1460	S288C	MATa mim1∆::natR_kanR(Cterm) his3∆1 leu2∆0 ura3∆0 + suppressor	#N/A	This study	Van Leeuwen lab
LY00065	Fig. 7B, dataset EV12	Bypass suppressor strain	TSP1965	S288C	MATa ssy5∆::natR_kanR(Cterm) his3∆1 leu2∆0 ura3∆0 + suppressor	#N/A	This study	Van Leeuwen lab
LY00066	Fig. 7B, dataset EV12	Bypass suppressor strain	TSP2964	S288C	MATa chs2∆::natR_kanR(Cterm) his3∆1 leu2∆0 ura3∆0 + suppressor	#N/A	This study	Van Leeuwen lab

## Sheet: Plasmids
Plasmid ID	Description	Markers	Source
p7417	TS-allele-on-plasmid vector	SpNMT1pr-natR(Nterm), AgSTE3pr-hph-AgCYC1t, URA3, CEN/ARS, AmpR	This study (Boone lab)
p7416	TS-allele-on-plasmid vector	SpNMT1pr-kanR(Nterm), AgMFA2pr-hph-AgMFA2t, URA3, CEN/ARS, AmpR	This study (Boone lab)
p7414	TS-allele-on-plasmid vector	SYNpr-kanR(Nterm), AgMFA2pr-hph-AgMFA2t, URA3, CEN/ARS, AmpR	This study (Boone lab)
p7415	MATα-selection plasmid	SYNpr-kanR(Nterm), AgSTE3pr-hph-AgCYC1t, URA3, CEN/ARS, AmpR	This study (Boone lab)
p7413	Marker-switch plasmid	kanR(198bp)_KlLEU2_natMX4(Cterm), URA3, 2µ, AmpR	This study (Boone lab)
p7412	Marker-switch plasmid	kanR(198bp)_nat1-AgPGK1t_kanMX4(Cterm), URA3, 2µ, AmpR	This study (Boone lab)
